# Supplementary material for: Genome-informed investigation of the molecular evolution and genetic reassortment of severe fever with thrombocytopenia syndrome virus
Source: PLoS Negl Trop Dis. 2023 Sep 15;17(9):e0011630. doi: 10.1371/journal.pntd.0011630 (PMC10529592; doi:10.1371/journal.pntd.0011630)
Supplement: S1 Data — (ZIP) [file pntd.0011630.s004.zip]

Archive with 7 entries (6 files):
- S_data1/
- S_data1/SFTSV_L.txt
- __MACOSX/S_data1/._SFTSV_L.txt
- S_data1/SFTSV_M.txt
- __MACOSX/S_data1/._SFTSV_M.txt
- S_data1/SFTSV_S.txt
- __MACOSX/S_data1/._SFTSV_S.txt
