# Supplementary material for: Genome-informed investigation of the molecular evolution and genetic reassortment of severe fever with thrombocytopenia syndrome virus
Source: PLoS Negl Trop Dis. 2023 Sep 15;17(9):e0011630. doi: 10.1371/journal.pntd.0011630 (PMC10529592; doi:10.1371/journal.pntd.0011630)
Supplement: S1 Data — (ZIP) [file pntd.0011630.s004.zip › S_data1/SFTSV_L.txt]

>China_HM745930_Human_HB29_2010
atgaacttggaagtgctttgtggtaggataaacgtggagaatgggctgtctcttggagaaccaggcctgtacgaccaaatctacgataggccagggcttccagacctagatgtgactgtcgatgccactggtgttacagtggacataggggctgtgccagactcagcatcacaattgggctcatcaatcaacgctgggttgatcacaatccagctctcagaggcatataagatcaatcatgacttcacgttttctggcctgtcaaagacaacagaccgacgcctctcagaggtattccccattacccatgatggttctgatgggatgacccctgatgtgattcacacaagattggatggaaccattgtggtggttgaattttcaaccactaggagccataacattgggggcctggaggcagcatataggacaaagatagaaaaatatagggacccaatctcaagacgtgttgatatcatggagaacccgagggtcttctttggcgtaattgtagtctcgtcaggaggggttctgtccaacatgcccctgactcaggatgaggcagaggagctcatgtacaggttctgcatagccaatgagatctacactaaggctagatctatggatgcagacattgagctacagaagagtgaagaagagcttgaggctattagtagggcactatcattcttcagtctgtttgagcctaacattgaaagagtggagggaacattccccaattctgaaatcgagatgctggaacagtttctctcaacaccagctgatgttgacttcatcaccaagaccctcaaagcaaaagaggtagaggcctatgctgatctttgcgacagtcactacctaaagcctgagaaaactattcaggagcggctagagatcaatagatgtgaggctatagacaaaactcaggacctactagctggcctgcatgcgaggagcaacaagcaaacatcattgaatcgagggacagtcaaactcccaccctggctaccaaagccatcaagtgaatcaatagacatcaagaccgactcaggctttggttctttgatggatcatggcgcatatggtgagctgtgggcaaagtgccttctagatgtctcactgggcaatgtggagggggtagtcagtgaccctgcaaaagagcttgacattgctatctctgatgatccagaaaaagatacccccaaagaggcaaagataacctataggcgattcaagcctgccttaagttcaagtgcccgtcaagaattttctctccaaggagtggaggggaagaaatggaagagaatggcagcaaaccagaagaaagagaaggagtcccatgagacattgagccctttcttggatgttgaagacattggagatttcctaacattcaacaatcttcttgctgattcgaggtatggagatgagtccgtccaaagagctgtgtcaatcttgttggaaaaggcatctgccatgcaagacacagagcttactcatgccctcaatgactcatttaagaggaacctaagcagtaatgtggtccagtggtctctttgggtctcctgcttagcacaggagctagctagtgccctgaagcagcactgcagggctggtgagttcatcatcaagaagctgaagttctggcctatctatgtcattatcaagccgaccaaatcatcatcccatatcttcttcagcttggggatccgcaaggctgacgtgacaaggaggctaactggcagggtcttctctgacaccattgatgctggggaatgggagctaacagagttcaaaagcctaaagacatgcaagctcacaaatcttgtcaacctgccatgcaccatgctgaactcaatagctttctggagagagaagttgggcgtggccccatggctggttcgaaagccttgttcagagctcagagagcaggtgggcctgaccttcctggtcagtctggaggacaagtccaagactgaggagatcatcaccttgacaaggtacacccagatggagggctttgtctccccccctatgctgcctaagccccaaaagatgctagggaaactggatggacctttgagaactaagctacaggtatacctcctcaggaaacatctggattgcatggtgcgaattgcttctcagccattcaacttaatccctagggaggggagggtagagtggggaggaacattccatgccatctcaggccggtccacaaaccttgagaatatggtgaacagctggtacattgggtactacaagaacaaagaggagtcaacagagctaaatgccctcggagaaatgtacaagaagattgtggagatggaagaggacaagcccagtagccctgagtttctagggtggggagacacagactcccctaagaagcatgaattctcacggagcttcctcagagctgcttgctcatctctggagagagaaattgctcagcggcatggaagacaatggaagcagaaccttgaggagcgtgtcctgaaagagattgggaccaagaacatcctggaccttgcatccatgaaagctacaagcaacttttccaaagattgggagctctactcagaagtccagaccaaagagtaccataggtccaaactgctggagaagatggccacattgattgagaagggggttatgtggtacattgatgctgtgggccaggcatggaaggcagttctggatgacgggtgcatgcgaatctgtctcttcaaaaagaatcagcatggtggcctcagagagatctacgttatggatgctaatgcccggcttgtgcagtttggggtcgagaccatggccaggtgtgtctgtgagctaagcccacatgagactgttgccaaccctaggctcaagaattctatcatagagaaccatgggctgaagtcagcccgcagtcttggccctggctctattaacataaactcatccaatgatgccaagaagtggaatcaggggcactacacaacaaagctagctctagttctttgttggttcatgccagccaaattccacagattcatttgggctgccatttccatgtttcggagaaaaaagatgatggtggacctaaggtttttggctcacctcagtactaaatctgagtctaggtcatctgatccgttcagggaagcaatgacagacgccttccatggtaatagggaagtttcatggatggacaaagggcgaacttacataaagacagagacaggaatgatgcagggcatactgcactttacatctagcctcctccactcttgtgttcagagcttctacaagtcctatttcgtctcgaagctcaaggagggctacatgggggaaagcatcagtggggtggtggatgtcatagaaggctctgacgactcagcgatcatgatcagcatacgccccaagtcagacatggatgaagtccgatcaaggttctttgttgctaacttgctccactctgtcaagttcttgaaccctttgtttgggatttattcttcagagaaatcaacagtgaacacagtgtattgtgtcgagtataactctgaattccatttccacaggcacttggttagacccacactgagatggatagcagcgtctcaccaaatctcagagacagaagcccttgcaagcaggcaagaagattactccaaccttctaacgcagtgcttggaaggaggggcctcattctctcttacctacctcatacagtgcgctcagctcctgcaccactacatgcttctaggactatgcttacatcccttatttggaaccttcatggggatgttgatatcagacccagatccagccctagggttcttcctcatggacaaccctgcattcgcagggggtgcaggatttagattcaatctgtggagagcctgcaagactacagaccttggacggaagtatgcttattattttaatgagatacagggtaaaacaaagggagatgaggactacagagctctggatgccacatcgggaggaactctcagccactctgttatggtgtattggggggacaggaagaagtatcaggctttgttgaacaggatgggccttcctgaggactgggtagagcagatagatgagaatcctggagtcctttacaggagagctgccaacaagaaggaactactcttaaaactggcagagaaggttcattctcctggtgtaactagcagcctgagtaaggggcatgtggtgcctcgggtggtggcagcaggagtataccttctctcacgccactgctttcgctttagctcaagcattcatggcaggggctcagcacagaaggctagccttataaaactgctaatgatgtcttctgtttctgccatgaagcacgggggctcactaaaccctaatcaggagcgaatgctcttccctcaggctcaagagtatgacagagtatgcacattgcttgaggaagttgaacacctaacagggaaatttgttgttagggagagaaacattgtcaggagccgcatagacttgttccaagaaccagtggacttgcggtgcaaggcagaggatctggtgtcagaggtgtggtttggcctgaaaaggactaagcttggaccccgtctcctcaaggaagagtgggacaaacttagggcttcatttgcatggctgagcacagacccatctgaaacactgagggatggtccttttcttagccatgtgcagtttaggaacttcatagcccacgttgatgccaaatcaagatcagtcaggctcctgggtgcccccgtgaagaagtcaggtggggtcaccaccataagccaagtagttagaatgaacttcttccctggttttagcctagaagctgagaagagcttagataatcaggaaagacttgagagcatctccatcctcaagcatgtcttgttcatggtcttgaatggcccatacactgaggagtacaagctggagatgatcatagaggccttctctactcttgtgataccacagccatcagaggtcatcaggaaatctaggaccatgaccttatgcctcttatcgaattacttgtctagtaagggtgggtccattctagaccagattgagagggcacagtcaggaactctaggaggctttagcaagccccagaagacattcattaggccaggaggtggtgttggctataagggaaaaggtgtgtggactggggtgatggaggacacccatgttcaaattctgatagatggagatgggactagtaactggcttgaggagatcaggctcagtagtgatgccaggctttatgatgtcattgaatccatccgaaggttatgtgatgaccttgggatcaacaacagggtggcatctgcatatagaggtcattgcatggttaggctgagtggattcaagatcaagccagcatcaaggactgacgggtgtccagtcaggatcatggaaaggggcttcaggattagggaacttcaaaatccggatgaggtcaagatgagagtgaggggcgacatcctcaacctctctgtcacaatacaagaaggaagggtcatgaacattctgagctacaggccaagagacactgatatatcagagtcagctgcagcatacctctggagtaatcgagacctcttctcctttgggaagaaggaaccatcctgcagctggatctgcttaaaaactcttgacaattgggcctggtcacatgcctcagttctcctggcaaatgataggaagacccaaggcattgacaatagagctatggggaacattttcagggactgtcttgaaggttctcttagaaagcaagggctgatgaggtcaaagctcacagagatggtggagaagaatgtagttcctttaacaactcaagagctcgtcgacatcctggaggaggacattgacttttcagatgtcatagctgtggagctctcagaggggtcgcttgacattgaatccatctttgatggggcacctatcttgtggtctgctgaggtggaagagtttggagaaggagtggtggctgtgagctattccagtaagtactatcatctaaccctgatggaccaagctgccatcacaatgtgtgcgatcatgggtaaggaaggctgtagagggcttcttaccgagaagagatgcatggcagccatacgagagcaggtacggccattcctcatattcctgcaaatacctgaggacagcatttcttgggtgtctgatcagttctgcgactccaggggccttgatgaagagagcaccattatgtggggt
>China_HM802200_Human_SD24_2010
atgaacttggaagtgctttgtggtaggataaacgtggagaatgggctgtctcttggagaaccaggcctgtacgaccaaatctacgataggccagggcttccagacctagatgtgactgtcgatgccactggtgtaacagtggacataggggctgtgccagactcagcatcacaattgggctcatcaatcaacgctgggttgatcacaatccagctctcagaggcatataagatcaatcatgacttcacgttttctggcctgtcaaagacaacagaccgacgcctctcagaggtattccccattacccatgatggttctgatgggatgacccctgatgtgattcacacaagattggatggaaccattgtggtggttgaattttcaaccactaggagccataacattgggggcctggaggcagcatataggacaaagatagaaaaatatagggacccaatctcaagacgtgttgatatcatggagaacccgagggtcttctttggcgtaattgtagtctcgtcaggaggggttctgtccaacatgcccctgactcaggatgaggcagaggagctcatgtacaggttctgcatagccaatgagatctacactaaggctagatctatggatgcagacattgagctacagaagagtgaagaagagcttgaggctattagtagggcactatcattcttcagtctgtttgagcctaacattgaaagagtggagggaacattccccaattctgaaatcgagatgctggaacagtttctctcaacaccagctgatgttgacttcatcaccaagaccctcaaagcaaaagaggtagaggcctatgctgatctttgcgacagtcactacctaaagcctgagaaaactattcaggagcggctagagatcaatagatgtgaggctatagacaaaactcaggacctactagctggcctgcatgcgaggagcaacaagcaaacatcattgaatcgagggacagtcaaactcccaccctggctaccaaagccatcaagtgaatcaatagacatcaagaccgactcaggctttggttctttgatggatcatggcgcatatggtgagctgtgggcaaagtgccttctagatgtctcactgggcaatgtggagggggtagtcagtgaccctgcaaaagagcttgacattgctatctctgatgatccagaaaaagatacccccaaagaggcaaagataacctataggcgattcaagcctgccttaagttcaagtgcccgtcaagaattttctctccaaggagtggaggggaagaaatggaagagaatggcagcaaaccagaagaaagagaaggagtcccatgagacattgagccctttcttggatgttgaagacattggagatttcctaacattcaacaatcttcttgctgattcgaggtatggagatgagtccgtccagagagctgtgtcaatcttgttggaaaaggcatctgccatgcaagacacagagcttactcatgccctcaatgactcatttaagaggaacctaagcagtaatgtggtccagtggtctctttgggtctcctgcttagcacaggagctagctagtgccctgaagcagcactgcagggctggtgagttcatcatcaagaagctgaagttctggcctatctatgtcattatcaagccgaccaaatcatcatcccatatcttcttcagcttggggatccgcaaggctgacgtgacaaggaggctaactggcagggtcttctctgacaccattgatgctggggaatgggagctaacagagttcaaaagcctgaagacatgcaagctcacaaatcttgtcaacctgccatgcaccatgctgaactcaatagctttctggagagagaagttgggcgtggctccatggctggttcgaaagccttgttcagagctcagagagcaggtgggcctgaccttcctggtcagtctggaggacaagtccaagactgaggagatcatcaccttgacaaggtacacccagatggagggctttgtctccccccctatgctgcctaagccccaaaagatgctagggaaactggatggacctttgagaactaagctacaggtatacctcctcaggaaacatctggattgcatggtgcgaattgcttctcagccattcagcttaatccctagggaggggagggtagagtggggaggaacattccatgccatctcaggccggtccacaaaccttgagaatatggtgaacagctggtacattgggtactacaagaacaaagaggagtcaacagagctaaatgccctcggagaaatgtacaagaagattgtggagatggaagaggacaagcccagtagccctgagtttctagggtggggagacacagactcccctaagaagcatgaattctcacggagcttcctcagagctgcttgctcatctctggagagagaaattgctcagcggcatggaagacaatggaagcagaaccttgaggagcgtgtcctgaaagagattgggaccaagaacatcctggaccttgcatccatgaaagctacaagcaacttttccaaagattgggagctctactcagaagtccagaccaaagagtaccataggtccaaactgctggagaagatggccacattgattgagaagggggttatgtggtacattgatgctgtgggccaggcatggaaggcagttctggatgacgggtgcatgcgaatctgtctcttcaaaaagaatcagcatggtggcctcagagagatctacgttatggatgctaatgcccggcttgtgcagtttggggtcgagaccatggccaggtgtgtctgtgagctaagcccacatgagactgttgccaaccctaggctcaagaattctatcatagagaaccacgggctgaagtcagcccgcagtcttggccctggctctattaacataaactcatccaatgatgccaagaagtggaatcaggggcactacacaacaaagctagctctagttctttgttggttcatgccagccaaattccacagattcatttgggctgccatttccatgtttcggagaaaaaagatgatggtggacctaaggtttttggctcacctcagtactaaatctgagtctaggtcatctgatccgttcagggaagcaatgacagacgccttccatggtaatagggaagtttcatggatggacaaagggcgaacttacataaagacagagacaggaatgatgcagggcatactgcactttacatctagtctcctccactcttgtgttcagagcttctacaagtcctatttcgtctcgaagctcaaggagggctatatgggggaaagcatcagtggggtggtggatgtcatagaaggctctgacgactcagcgatcatgatcagcatacgccccaagtcagacatggatgaagtccgatcaaggttctttgttgctaacttgctccactctgtcaagttcttgaaccctttgtttgggatttattcttcagagaaatcaacagtgaacacagtgtattgtgtcgagtataactctgaattccatttccacaggcacttggttagacccacactgagatggatagcagcgtctcaccaaatctcagagacagaagcccttgcaagcaggcaagaagattactccaaccttctaacgcagtgcttggaaggaggggcctcattctctcttacctacctcatacagtgcgctcagctcctgcaccactacatgcttctaggactatgcttacatcccttatttggaaccttcatggggatgttgatatcagacccagatccagccctagggttcttcctcatggacaaccctgcattcgcagggggtgcaggatttagattcaatctgtggagagcctgcaagactacagaccttggacggaagtatgcttattattttaatgagatacagggtaaaacaaagggagatgaggactacagagctctggatgccacatcgggaggaactctcagccactctgttatggtgtattggggggacaggaagaagtatcaggctttgttgaacaggatgggccttcctgaggactgggtagagcagatagatgagaatcctggagtcctttacaggagagctgccaacaagaaggaactactcttaaaactggcagagaaggttcattctcctggtgtaactagcagcctgagtaaggggcatgtggtgcctcgggtggtggcagcaggggtataccttctctcacgccactgctttcgctttagctcaagcattcatggcaggggctcagcacagaaggctagccttataaaactgctaatgatgtcttctgtttctgccatgaagcacgggggctcactaaaccctaatcaggagcgaatgctcttccctcaggctcaagagtatgacagagtatgcacattgcttgaggaagttgaacacctaacagggaaatttgttgttagggagagaaacattgtcaggagccgcatagacttgttccaagaaccagtggacttgcggtgcaaggcagaggatctggtgtcagaggtgtggtttggcctgaaaaggactaagcttggaccccgtctcctcaaggaagagtgggacaaacttagggcttcatttgcatggctgagcacagacccatctgaaacactgagggatggtccttttcttagccatgtgcagtttaggaacttcatagcccacgttgatgccaaatcaagatcagtcaggctcctgggtgcccccgtgaagaagtcaggtggggtcaccaccataagccaagtagttagaatgaacttcttccctggttttagcctagaagctgagaagagcttagataatcaggaaagacttgagagcatctccatcctcaagcatgtcttgttcatggtcttgaatggcccatacactgaggagtacaagctggaaatgatcatagaggccttctctactcttgtgataccacagccatcagaggtcatcaggaaatctaggaccatgaccttatgcctcttatcgaattacttgtctagtaagggtgggtccattctagaccagattgagagggcacagtcaggaactctaggaggctttagcaagccccagaagacattcattaggccaggaggtggtgttggctataagggaaaaggtgtgtggactggggtgatggaggacacccatgttcaaattctgatagatggagatgggactagtaactggcttgaggaggtcaggctcagtagtgatgccaggctttatgatgtcattgaatccatccgaaggttatgtgatgaccttgggatcaacaacagggtggcatctgcatatagaggtcattgcatggttaggctgagtggattcaagatcaagccagcatcaaggactgacgggtgtccagtcaggatcatggaaaggggcttcaggattagggaacttcaaaatccggatgaggtcaagatgagagtgaggggcgacatcctcaacctctctgtcacaatacaagaaggaagggtcatgaacattctgagctacaggccaagagacactgatatatcagagtcagctgcagcatacctctggagtaatcgagacctcttctcctttgggaagaaggaaccatcctgcagctggatctgcttaaagactcttgacaattgggcctggtcacatgcctcagttctcctggcaaatgataggaagacccaaggcattgacaatagagctatggggaacattttcagggactgtcttgaaggttctcttagaaagcaagggctgatgaggtcaaagctcacagagatggtggagaagaatgtagttcctttaacaactcaagagctcgtcgacatcctggaggaggacattgacttttcagatgtcatagctgtggagctctcagaggggtcgcttgacattgaatccatctttgatggggcacctatcttgtggtctgctgaggtggaagagtttggagaaggagtggtggctgtgagctattccagtaagtactatcatctaaccctgatggaccaagctgccatcacaatgtgtgcgatcatgggtaaggaaggctgtagagggcttcttaccgagaagagatgcatggcagccatacgagagcaggtacggccattcctcatattcctgcaaatacctgaggacagcatttcttgggtgtctgatcagttctgcgactccaggggccttgatgaagagagcaccattatgtggggt
>China_HM802202_Human_SD4_2010
atgaacttggaagtgctttgtggtaggataaacgtggagaatgggctgtctcttggagaaccaggcctgtacgaccaaatctacgacaggccagggctaccagacctagatgtgactgtcgatgccacaggtgtgacggtggacataggggctgtgccagactcagcatcacaactgggttcttcaatcaatgctgggttgatcacaattcagctctctgaagcatataagatcaatcatgacttcacgttctctggtctgtcaaagactacagaccgacgcctctcagaggtattccccattacccatgatggttctgatgggatgacccctgatgtgattcacaccagattggatggaaccattgtggtggttgaattctcaaccactaggagccataacattgggggcctggaggcagcatacaggacaaagatagaaaaatatagggacccaatctcaaggcgtgttgatatcatggagaacccgagggtcttctttggcgttattgtagtctcgtcaggaggggttctgtccaacatgcccctaacccaggatgaggcagaggagcttatgtacaggttctgcatagccaatgagatctacactaaggctagatctatggatgcggacattgagctacagaagagtgaagaggagcttgaagccattagcagggcactatcattcttcagtttgtttgagcctaacattgaaagagtggaaggaacattccctaattcaaagatcgagatgctggaacagtttctctcaacaccagctgatgttgacttcatcaccaagaccctcaaagctaaagaggtggaggcctatgctgatctttgtgacagccactacctaaagcctgagaaaaccattcaagagcggctggaaatcaatagatgtgaggctattgacaaaactcaggatctcctggctggcctgcatgcaagaagcaacaagcaaacatcattgaatcgagggacagtcaaactcccgccctggctaccaaagccatcaagtgagtcaatagacatcaagaccgactcaggctttggatccttaatggatcatggcgcatatggtgaactgtgggcaaagtgcctcctagatgtctcgctgggaaatgtggagggggtagtaagtgaccctgcaaaagaacttgacattgccatctctgatgatccagaaaaagacacccccaaagaggcaaagataacctataggcgattcaagcctgccttgagttcaagtgcccgtcaggaattttctctccaaggagtggaggggaagaagtggaagagaatggcagcaaaccagaagaaagaaaaagagtcccatgagacattgagcccttacctggatgttgaagacattggggatttcctaacattcaacaatctccttgcagattcgaggtatggagatgagtccatccagagagctgtgtcaatcttgttggaaaaggcatctgccatgcaagacacagaactcactcatgccctcaatgactcatttaagaggaacctaagcagtaatgtggttcagtggtctctttgggtctcatgtttagcacaggagctagctagtgccctgaagcagcactgcagggctggtgagttcatcatcaagaagctgaagttctggcctatctacgtcattatcaagccgaccaagtcatcatcccacatcttctacagcttagggatccgcaaggctgacgtgacaaggaggctaactggtagagtcttctctgacaccattgatgctggggaatgggagctaacagagttcaaaagcctgaagacatgcaagctcacgaatcttgtcaacttgccatgcaccatgctgaactcaatagccttctggagagagaagttgggcgtggctccatggctggttcgaaagccttgttcagagctcagagagcaggtgggcctgaccttcctgatcagtctggaggacaagtctaagactgaggagatcatcaccttgacaaggtacacccagatggagggctttgtctctcctcccatgctgcctaagccccaaaagatgctagggaaactggaaggacctttgagaactaagctacaggtatacctcctcaggaagcatctagattgcatggtgcgaattgcttctcagccgttcagcctaatccccagagagggaagggttgagtggggaggaacattccatgccatctcaggtcggtccacaaaccttgagaatatggtgaacagctggtacattgggtactacaagaacaaagaggagtcaacagagctgaatgccctcggagaaatgtataagaagattgtggagatggaagaggacaagcccagcagccctgagtttctagggtggggggacacagattcccctaagaagcatgagttctcacggagcttcctcagagctgcttgctcatctctggagagagaaattgctcagcgacatggaagacaatggaagcagaaccttgaggagcgtgtcctgagagagattgggaccaagaacatcctggaccttgcatccatgaaggccacaagcaacttttccaaagactgggagctctactcagaagtccagacaaaggagtaccataggtccaaactgctggagaagatggccacattgattgagaagggagttatgtggtacattgatgctgtgggccaggcatggaaggcagttctagatgacgggtgcatgcgaatctgtctcttcaaaaagaatcagcatggtggcctcagagagatctacgttatggatgcgaatgcccggctcgtgcagtttggggttgagaccatggctaggtgtgtctgtgagctgagcccacatgagactgttgccaaccctaggctcaagaattccatcatagagaaccatgggctgaagtctgcccgtagccttggccctggctctataaacataaactcatccaatgatgccaagaagtggaatcaggggcactacacaacaaagctagctctagttctttgttggtttatgccaaccaaattccatagattcatttgggctgccatttccatgttccggaggaaaaagatgatggtggacctaaggtttttggctcacctcagttctaaatctgagtccaggtcaactgatccgtttagggaagcaatgacagacgccttccatggtaatagggaagtctcatggatggacaaagggcgaacttacataaagacagagacaggaatgatgcagggcatactgcactttacatccagtctcctccactcttgtgttcagagcttctacaagtcttatttcgtctcgaagctcaaggagggctacatgggggaaagcatcagtggggtggtggatgtcatagaaggctctgacgactcagcgatcatgatcagcatacgccctaagtcagatatggatgaagtccgatcaaggttctttgttgctaacttgctccactctgtcaagttcttgaaccctttgtttggaatttattcatcagagaaatcaacagtgaacacagtgtattgtgtcgagtataactctgaattccatttccacaggcacttggttagacccacactgagatggattgcagcgtctcaccaaatctcagagactgaagcccttgcaagcaggcaagaggattactccaaccttctaacccagtgcttggaaggaggggcctcattctctcttacgtacctcatacagtgcgctcagctcctgcaccactacatgcttctaggactatgcttacatcccttgtttggaacattcatggggatgctgatatcagacccagatcctgccttagggttcttcctcatggacaaccctgcattcgcagggggagcaggatttagattcaatctgtggagagcctgcaagactacagaccttgggcggaagtatgcatattattttaatgagatacagggtaaaacaaagggagatgaggactacagagctctagatgccacatcgggaggaactctcagccactctgttatggtgtactggggggacaggaagaagtatcaggccttattgagcagaatgggccttcctgaagactgggtggagcagatagatgagaatcctggagtcctttacaggagagctgccaacaagaaggaactactcttaaaactggcggagaaggttcattcacctggtgtgactagcagcctgagcaaagggcatgtagtgcctcgggtggtggcagcaggggtataccttctctcacgccactgctttcgctttagttcaagcatccatggcaggggctcaacacagaaggctagcctcataaaactgctgatgatgtcttctatttctgccatgaagcatgggggctcactaaaccctaaccaggagcgaatgctcttccctcaggcccaagagtatgacagagtttgcacattgcttgaggaagttgaacacctaacagggaaatttgttgttagggagaggaacattgtcaggagccgcatagacttgttccaagagccagtggacttgcggtgcaaggcagaagatctggtgtcagaggtgtggtttggcctgaaaaggactaagcttggaccccgtctcctcaaggaagagtgggacaagcttagggcctcttttgcatggctgagcacagacccatctgaaacattgagggatggtccttttcttagtcatgtgcagtttaggaacttcatagcccacgttgatgccaaatcaaggtcagtcaggctcctaggtgcccccgtgaagaagtcaggtggggtcaccactataagccaagtagtcagaatgaacttcttccctggttttagcctagaagctgagaagagcttagacaatcaggaaagacttgagagtatctccatcctcaagcatgtcttgttcatggtcttaaatggcccatacactgaggagtacaagctagaaatgatcatagaggccttttccactcttgtgatacctcaaccatcagaggtcatcaggaaatcaaggaccatgactctatgcctcttgtcgaattacttgtctagtaggggtggttccattctagaccagattgagagggcacagtcaggcactctaggaggcttcagcaagccccagaagacattcattaggccaggaggtggtgttggctacaagggaaaaggtgtgtggactggagtgatggaggacacccatgttcaaattctgatagatggagatgggactagtaactggcttgaggagatcaggctcagtagtgatgccaggctttatgatgttattgaatccatccgaaggttatgtgatgaccttgggatcaacaacagggtggcatctgcatatagaggtcattgcatggttaggctgagtggattcaagatcaagccagcatcaaggactgacggctgtccagtcaggattatggaaaggggcttcaggattagggaacttcagaacccagatgaggtcaagatgagagtgaggggcgacatcctcaacctctctgtcaccatacaagagggaagggtcatgaacattctaagctacaggccgagagacactgatatatcagagtcagccgcagcatatctctggagcaatcgagacctcttctcctttgggaagaaggagccatcctgcagctggatctgcttgaaaactcttgacaattgggcctggtcacatgcctcagttctcctggcaaatgataggaagacccaaggcattgacaatagagcaatggggaatattttcagggactgtctcgagggttctcttaggaagcagggactgatgaggtcaaagctcacagagatggtggagaagaatgtagttcctttaacaactcaagagctcgtcgacatcttggaggaggacattgacttttcagatgtcatagctgtggagctctcagaggggtcacttgacattgaatccatctttgacggggcgcctatcttgtggtctgcagaggtggaagagtttggagaaggagtggtggctgtgagctattccagtaagtactatcatctaaccctgatggaccaggctgctatcacaatgtgtgcgatcatgggtaaggaaggctgtagagggctcctcactgagaagagatgcatggcagccatacgagagcaggtgcggccattcctcatattcctgcaaattcctgaggacagcatttcttgggtgtctgatcaattctgcgactccaggggtcttgatgaagagagcaccattatgtggggt
>China_HQ116417_Human_AH12_China_2010
atgaacttggaagtgctttgtggtaggataaacgtggagaatgggctgtctcttggagaaccaggcctgtacgaccaaatctacgacaggccagggctcccagacctagatgtaactgtcgatgccacaggtgtgacagtggacataggggctgtgccagactcagcatcacaactgggttcatcaatcaatgctgggttgatcacaatccagctctctgaagcatataagatcaatcatgacttcacgttttctggtctgtcaaagacaacagaccgacgcctctcagaggtattccccattacccatgatggttctgatgggatgacccctgatgtgattcacaccagattggatggaaccattgtggtggttgaattttcaaccactaggagccataacattgggggcctggaggcagcatataggacaaagatagaaaaatatagggacccaatctcaaggcgtgttgatatcatggagaacccgagggtcttctttggcgtaattgtggtctcgtcaggaggggttctgtccaacatgcccttgacccaggatgaggcagaggagctcatgtacaggttctgcatagccaatgagatctacactaaggctagatctatggatgcagacattgagctacagaaaagtgaagaagagcttgaggctattagcagggcactatcattcttcagtttgtttgagcctaacattgaaagagtggaaggaacattccctaattcagaaatcaagatgctggaacagtttctctcaacaccagctgatgttgacttcatcaccaagaccctcaaagcaaaagaagtggaagcctatgctgatctttgtgacagccactaccttaagcctgagaaaaccatacaggagcggctagagatcaatagatgtgaggctattgacaaaactcaggacctcctagctggcctgcatgcaaggagcaacaagcaaacatcattgaatcgagggacagtcaaactcccgccctggctaccaaagccatcaagtgagtcaatagacatcaagaccgactcaggctttggttccttaatggatcatggcgcatatggtgagctgtgggcaaagtgccttctagatgtctcgctaggcaatgtggagggggtagtcagtgaccctgcaaaagaacttgacattgccatctctgatgatccagaaaaagacacccccaaagaggcaaagataacctacaggcgattcaagcctgccttaagttcaagtgcccgtcaggaattttctctccaaggagtggaggggaagaagtggaagagaatggcagcaaatcagaagaaagagaaggagtcccatgagacattgagcccgttcttggatgttgaagacataggagatttcctaactttcaacaatcttcttacagattcgaggtatggagacgagtccatccagagagctgtgtcaatattgttggaaaaggcatctgccatgcaagacacagagctcactcatgccctcaacgactcatttaagaggaatctaagcagcaatgtggttcagtggtctctttgggtctcctgtttagcacaggagctagctagtgccctgaagcagcactgcagggctggtgagttcatcatcaagaagctgaagttctggcctatctatgtcattatcaagccgaccaaatcatcatcccatatcttctacagcttagggatccgcaaggctgacgtgacaaggaggctaactggcagagtcttctctgacaccattgatgctggggaatgggaactaacagagttcaaaagcctgaagacatgcaagctcacgaatcttgtcaacttgccatgcaccatgctgaactcaatagctttctggagagagaagctgggcgtggctccatggctggttcgaaagccctgttcagagctcagggagcaggtgggcctgaccttcctgatcagtctggaggacaagtctaagactgaggagatcatcaccttgacaaggtacacccagatggagggctttgtctctcctcccatgctgcctaagccccaaaagatgctagggaaactggatgggcctttgagaactaagctacaggtatacctcctcaggaagcatctggattgcatggtgcgaattgcgtctcagccattcagcctaatccctagagaggggagggtagagtggggaggaacattccatgccatctcaggccggtccacaaaccttgagaacatggtgaacagctggtacattgggtattacaagaacaaagaggagtcaacagagctaaatgccctcggagaaatgtataagaagattgtggagatggaagaggacaagcccagcagccctgagtttctagggtggggggacacagattcccctaagaagcatgaattctcacggagcttcctcagagctgcttgctcatctctagagagagaaattgctcagcgacatggaagacaatggaagcagaaccttgaggagcgtgtcctgagagagattgggaccaagaacatactggaccttgcatccatgaaggctacaagcaacttttccaaagactgggagctctactcagaagtccagaccaaagagtaccataggtccaaactgctggagaagatggccacattgattgagaagggggttatgtggtacattgatgctgtgggccaggcatggaaggcagtcctagatgacgggtgcatgcgaatctgtctcttcaaaaagaatcaacatggtggcctcagagagatctacgttatggatgcgaatgcccggctcgtgcagtttggggttgagaccatggctaggtgtgtttgtgagctgagcccacatgagactgttgctaaccctcggctcaagaattccatcatagagaaccatgggctgaagtcagcccgtagtcttggccctggctctataaacataaactcatccaatgatgccaagaagtggaatcaagggcactacacaacaaagctagctctagttctttgttggttcatgccagccaaattccacagattcatttgggctgccatttccatgttccggagaaaaaagatgatggtggacctaaggtttttagctcacctcagttctaaatctgagtctaggtcatctgatccgtttagggaagcaatgacagatgccttccatggcaatagggatgtctcatggatggacaaaggacgaacttacattaagacagagacaggaatgatgcagggcatactgcacttcacatccagtctcctccactcttgtgttcagagcttctacaagtcttatttcgtctcgaagctcaaggagggctacatgggggaaagcattagtggggtggtggatgtcatagaaggctctgacgactcagcgatcatgattagcatacgccctaagtcagacatggatgaagttcgatccaggttctttgttgccaacttgctccactctgtcaagttcttgaacccattgtttgggatttattcatcagagaaatcaacagtgaacacagtgtattgtgtcgagtataactctgaattccatttccacaggcacttggttagacccacactgagatggatagcagcgtctcatcaaatctcagagactgaagcccttgcaagcaggcaagaggattactccaacctcctaacccagtgcttggaaggaggggcctcattctctcttacctacctcatacagtgcgctcagctcctgcaccactacatgcttctaggactatgcttacatcccctgtttggaaccttcatggggatgctgatatcagacccagatccagccctagggttcttcctcatggacaaccctgcattcgcaggaggagcaggatttagattcaatctgtggagagcctgcaagactacagaccttgggcggaagtatgcatattattttaatgagatacagggtaaaacaaagggagatgaggactacagagctctggacgccacatcgggaggaactctcagccactctgttatggtgtactggggggacaggaagaagtatcaggccttattgaacaggatgggtcttcctgaggactgggtggagcagatagatgagaatcctggagtcctctacaggagagctgccaacaagaaggaactgctcttaaagctggcagagaaggttcattcacctggtgtgactagcagcctgagtaaagggcatgtagtgcctcgggtggtggcagcaggagtgtacctcctctcacgtcattgctttcgctttagttcaagtatccatggcaggggctcgacgcagaaggctagccttataaaattgctgatgatgtcttctatttctgccatgaagcatgggggctcactgaaccctaaccaggagcgaatgctcttccctcaggctcaagagtatgacagagtatgcacattgctagaggaagttgaacacctaacagggaaatttgttgttagggagagaaacattgtcaggagccgcatagacttgttccaagagccagtggacttgcggtgcaaggcagaagatctggtgtcagaggtgtggtttggcctaaaaaggactaagcttggaccccgtctcctcaaggaagagtgggacaaacttagggcctcatttgcatggctgagcacagacccatctgaaacattgagggatggtccttttcttagccatgtgcagtttaggaacttcatagcccacgttgatgccaaatcaagatcagtcaggctcctaggtgcccccgtgaagaagtcaggtggggtcaccaccataagccaagtggtcagaatgaacttcttccctggttttagcctagaagctgagaagagcttagacaatcaggaaagacttgagagcatctccatcctcaagcatgtcttgttcatggtcttgaatggcccatacactgaggagtacaagctggaaatgatcatagaggccttctctactcttgtgataccacagccatcagaggtcatcaggaaatcaaggaccatgactttatgcctcttatcgaattacttgtccagtaggggtgggtccattctagaccaaattgagagggcacagtcaggcactctaggaggcttcagcaagccccagaagacatttgttaggccaggaggtggtgttggctacaagggaaaaggtgtatggactggagtgatggaagacacccatgtccaaattctgatagatggagatggtactagtaactggcttgaggagatcaggctcagtagtgatgctaggctttatgatgtcattgaatccatccgaaggttatgtgatgaccttgggattaacaatagggtggcatctgcatatagaggccattgtatggttaggctgagtggattcaagatcaagccagcatcaaggactgacggctgtccagtcaggattatggaaaggggcttcaggattagggaacttcaaaacccagatgaggttaagatgagagtgaggggcgacatcctcaacctctctgtcaccatacaagaaggaagggtcatgaacatcctaagctacaggccgagagacactgatatatcagagtcagccgcagcatacctctggagcaatcgagacctcttctcctttgggaagaaggagccatcctgcagctggatctgcttgaaaactctagataattgggcttggtcacatgcctctgttctcctggcaaatgataggaagacccaaggtattgacaatagagctatggggaacattttcagggactgtctcgagggttctcttagaaagcaagggttgatgaggtcaaagctcacagagatggtggagaagaatgtagttcctttaacaactcaagagcttgtcgacatcctggaggaggacattgacttttcagatgtcatagctgtagagctctcagagggatcacttgacattgaatccatctttgatggggcacctatcttgtggtctgctgaggtggaagagtttggagaaggagtggtggctgtgagctattctagcaagtactatcatctaaccctgatggaccaagctgccatcacaatgtgtgcgatcatgggtaaggaaggctgtagagggctccttactgagaagagatgcatggcagccatacgagagcaggtgcggccattcctcatattcctgcaaattcctgaggatagcatttcttgggtgtctgatcagttctgcgactccaggggtcttgatgaagagagcaccattatgtggggt
>China_HQ141592_Human_AH15_2010
atggacttggaagtgctttgtggtaggataaacgtggagaatgggctgtctcttggagaaccaggcctgtacgaccaaatctacgacaggcctgggccaccagacctagatgtgactgtcgatgccacaggtgtaacagtggacataggagctgtgccagactcagcatcacaactgggttcatcaatcaatgctgggttgatcacaatccagctctctgaagcatataagatcaatcatgacttcacgttctctggcctgtcaaagacaacagatcgacgcctctcagaggtgttccccattacccatgatggttctgatgggatgacccctgatgtgattcacaccagattggatgggaccattgtggtggttgaattttcaaccactaggagccataacattgggggcctggaggcagcatataggacaaagatagaaaaatatagggacccaatctcaaggcgtgttgatatcatggagaacccgagggtcttctttggcgttattgtagtctcgtcaggaggggttctgtccaacatgcccctgactcaggatgaggcagaggagctcatgtacaggttttgcattgccaatgagatctacaccaaggctagatctatggatgcagacattgagctacagaagagtgaggaagagcttgaggctattagcagggcactatcattcttcagtttgtttgagcctaacattgaaagagtagaaggaacattccctaattcagaaatcgagatgctggaacagtttctctcaactccagctgatgttgacttcatcaccaagaccctcaaagcaaaagaggtagaggcctatgctgatctttgtgacagccactacctaaagcctgaaaaaaccattcaggagcggctagagatcaatagatgtgaggctattgacaaaactcaggacctcctagctggtctacatgcaaggagcaacaagcaaacatctttgaatcgagggacagtcaaactcccgccctggctaccaaagccgtcaagtgagtcaatagacatcaagaccgactcaggctttggttccttaatggatcatggcgcatatggtgagctgtgggcaaagtgccttctagatgtctcgctgggcaatgtggagggggtagtcagcgaccctgcaaaagaacttgacattgccatctctgatgatcctgaaaaagatgcccccaaagaggcaaagataacctataggcgattcaagcctgccttaagttcaagtgcccgtcaagaattttctctccaaggagtggaggggaagaagtggaagagaatggcagcaaaccagaagaaagagaaggagtcccatgaggcattgagccctttcttggatgttgaagacattggggatttcctaacattcaacaatcttcttgcagattcgaggtatggagatgagtccgtccagagagcagtgtcaatcttgttggaaaaggcatctgccatgcaagacacagagctcactcatgccctcaacgattcattcaagaggaacctaagcagtaatgtggttcagtggtccctttgggtctcttgtttagcacaggagctagctagtgctctgaagcagcactgcagggctggtgagttcatcatcaagaagctgaaattctggcctatctatgtcattatcaagccgaccaaatcatcatcccatatcttctacagcttagggattcgcaaggctgacgtgacaaggaggctcactggcagagtcttctctgataccattgatgctggggaatgggaactaacagagttcaaaagcctgaagacatgcaagcttacaaaccttgtcaacttgccatgcaccatgctgaactcaatagctttctggagagagaagctgggcgtggctccatggttggttcgaaaaccttgttcagagctcagggagcaggtgggcctgaccttcctgatcagtctggaggacaagtctaagactgaggagatcatcaccttgacaaggtacacccagatggagggctttgtctctccccccatgctgcctaagccccaaaaaatgctagggaaactggatggacctctgagaactaagctacaggtgtacctcctcaggaagcatctggattgcatggtgcgaattgcttctcagccattcagtctaatccctagagaggggagggtagaatggggaggaacattccatgccatctcaggccggtccacaaaccttgagaatatggtgaacagctggtacattgggtactacaagaacaaagaggagtcaacagagctaaatgcccttggagaaatgtataagaagatcgtggagatggaagaggacaagcccagcagccctgagtttctagggtggggggacactgattcccctaagaagcatgaattctcacggagcttcctcagagctgcttgctcatctctggagagagaaattgctcagcgacrtggaagacaatggaagcagaaccttgaggagcgtgtcctgagagagattgggaccaagaacattctggaccttgcatccatgaaggccacaagcaacttttccaaagactgggagctctactcagaagtccagaccaaagagtaccataggtctaaactgttggagaagatggccacattgattgagaaaggggtcatgtggtacattgatgctgtaggtcaggcatggaaggcagttctagatgatgggtgcatgcgaatctgtctcttcaagaagaatcagcatggtggcctcagagagatctacgttatggatgcgaatgcccgacttgtgcagtttggggtcgagacaatggctaggtgtgtctgtgaactgagcccacatgagactgttgccaaccctaggctcaagaattccatcatagagaaccatgggctgaagtcagcccgtagtcttggccctggctccataaacataaactcatccaatgacgccaagaagtggaaccaggggcactacacaacaaagctagctctagttctttgttggttcatgccagccaaattccacagattcatttgggctgccatttccatgtttcggagaaaaaagatgatggtggacctaaggtttctagctcacctcagttctaaatctgagtctaggtcatctgatccgtttagggaagcaatgacagatgccttccatggtaatagagaagtctcatggatggacaaagggcgaacttacataaagacagagacagggatgatgcagggcatactgcactttacatccagtctcctccactcttgtgttcagagcttttacaagtcttatttcgtctcgaagctcaaagagggctacatgggggaaagcatcagtggggtggtggacgtcatagaaggttctgacgactctgcgatcatgatcagcatacgccccaagtcagacatggatgaagtccgatcaaggttctttgttgctaacttgctccactctgtcaagttcttaaaccctttgtttgggatttattcatcagagaaatcaacagtgaacacagtgtattgtgtcgagtataactctgaattccatttccacaggcacttggttagacccacactgagatggatagcagcgtctcaccaaatctcagagactgaagcccttgcaagcaggcaagaggattactctaaccttctgacccagtgcttggaagggggggcctcattctctcttacctacctcatacagtgcgctcagctcctacaccactacatgcttctaggactatgcttacatcccttgtttggaaccttcatggggatgctgatatcagacccagatccagccctagggttctttctcatggacaaccctgcattcgcagggggagcagggtttagattcaatctgtggagagcctgcaagacaacagacctagggcggaagtatgcatattatttcaatgagatacagggtaaaacaaagggagatgaggactacagggctctggacgccacatcgggaggaactctcagccactctgtcatggtgtactggggggacaggaagaagtatcaggccttattgagcaggatgggccttcctgaagactgggtggagcagatagatgagaatcctggagtcctttacaggagagcagccaacaagaaggaactactcttaaagctggcagagaaggttcattcacctggtgtgactagcagcctgagtaaagggcatgtggtgcctcgggtggtggcagcaggagtatacctcctctcacgccactgctttcgctttagctcaagcatccatggcaggggctcaacacagaaggctagccttataaaactgttgatgatgtcttctatttctgccatgaagcacgggggctcactaaaccctaatcaggagcgaatgctcttccctcaggctcaggagtatgacagggtgtgcacattgcttgaggaagttgaacacctaacagggaaatttgttgttagggagaggaacattgtcaggagccgcatagacctgttccaagagccagttgacttgcggtgcaaggcagaagacctggtgtctgaggtgtggtttggcctgaaaaggactaagcttgggccccgtctcctcaaggaagagtgggacaaacttagggcctcatttgcatggttgagcacagacccatctgaaacattgagggatggtccttttcttagccatgtgcagtttagaaacttcatagcccacgttgatgccaaatcaagatcagttaggctcctaggtgcccccgtgaagaaatcaggcggggtcaccactataagccaagtagtcagaatgaacttcttccctggttttagcctagaagctgagaagagcttagacaatcaggaaaggcttgagagcatctccatcctcaagcatgtcttgttcatggtcttgaatggcccatacactgaggagtacaagctggaaatgatcatagaggccttctctactcttgtgataccacagccatcagaggtcatcaggaaatcaaggaccatgactttatgccttttatcgaattacttgtctagtaggggtgggtccattctagaccagattgagagggcacagtcaggcactctaggaggattcagcaagccccagaagacattcattaggccaggaggtggtgttggctacaagggaaaaggtgtgtggactggagtgatggaggacacccatgtccaaattctgatagatggagatgggactagtaactggcttgaggagatcaggctcagtagtgatgccaggctttatgatgtcattgaatccatccgaaggttatgtgatgaccttgggatcaacaacagggtagcatctgcatatagaggtcattgcatggttaggctgagtggattcaagatcaagccagcatcaaggactgacggctgtccagtcaggattatggaaaggggcttcaggattagggaactccaaaacccagatgaggtcaagatgagagtgaggggcgacatccttaacctctctgtcactatacaagaaggaagggtcatgaacatcctaagctacaggccgagagacactgacatatcagagtcagccgcagcatacctctggagcaatcgagacctcttctcctttgggaagaaggagccatcctgcagctggatctgcttgaaaactcttgacaattgggcctggtcacatgcctcagttctcctggcaaatgataggaagacccaaggcattgacaatagagctatggggaacatcttcagggactgtctcgagggttctctaagaaagcaagggctgatgaggtcaaaactcacagagatggttgagaagaatgtagttcctttaacaactcaagagcttgtcgacatactggaggaggacattgacttttcagatgtcatagctgtagagctctcagagggatcgcttgacattgaatccatctttgatggagcacctatcttgtggtctgctgaggtggaagagtttggagaaggagtggtggctgtgagctattccagtaagtactatcatctaaccctgatggaccaagctgccatcacaatgtgtgcaatcatgggcaaggaaggatgtagagggctccttactgagaagagatgcatggcagccatacgagagcaggtacggccattcctcatattcctacaaattcctgaggacagcatttcttgggtatctgatcagttctgcgactccaggggtcttgatgaagagagcaccattatgtggggt
>China_HQ141595_Human_HN6_2010
atgaacttggaagtgctttgtggtaggataaacgtggagaatgggctgtctcttggagaaccaggcctgtacgaccaaatctacgacaggccagggctcccagacctagatgtgactgtcgatgccacaggtgtgacagtggacataggggctgtgccagactcagcatcacaactgggttcatcaatcaatgctgggttgatcacaatccagctctctgaagcatataagatcaatcatgacttcacgttttctggtctgtcaaagacaacagaccgacgcctctcagaggtattccccattacccatgatggttctgatgggatgacccctgatgtgatccacaccagattggatggaaccatagtggtggttgaattttcaaccactaggagccataacattgggggcctggaggcagcatataggacaaagatagaaaaatatagggacccaatctcaaggcgtgttgatatcatggagaacccgagggtcttctttggcgtaattgtagtctcatcaggaggggtcctgtccaacatgcccttgactcaggatgaggcagaggagctcatgtataggttctgcatagccaatgagatctacactaaggctagatctatggatgcagacattgagctacagaaaagtgaagaagagcttgaggctattagcagggcactatcattcttcagtttgtttgagcctaacattgaaagagtggaaggaacattccctaattcagaaatcgagatgctggagcagttcctctcaacgccagctgatgttgacttcatcaccaagaccctcaaagcaaaagaagtagaagcctatgctgatctttgtgacagccactacctaaagcctgagaaaaccatacaggagcggctagagatcaatagatgtgaggctattgacaaaactcaagacctcctagctggcctgcatgcaaggagcaacaagcaaacatcattgaatcgagggacagtcaaactcccgccctggctaccaaagccatcaagtgagtcaatagacatcaagaccgactcaggctttggttccttaatggatcatggcgcatatggtgagctgtgggcaaagtgccttctagatgtctcgctaggcaatgtggagggggtagtcagtgaccctgcaaaagaacttgacattgccatctctgatgatccagaaaaagacacccccaaagaggcaaagataacctacaggcgattcaagcctgccttaagttcgagtgcccgtcaggaattctctctccaaggagtggaggggaagaagtggaagagaatggcagcaaaccagaagaaagagaaggagtcccatgagacattgagcccgttcttggatgttgatgacataggagatttcctaacattcaacaatcttcttgcagattcgaggtatggagacgagtccatccagagagctgtgtcaatattgctggagaaggcatctgccatgcaagacacagagctcactcatgccctcaacgattcatttaagaggaatctaagcagcaatgtggttcagtggtctctttgggtctcctgtttagcacaggagctagctagtgccctgaagcagcactgcagggccggtgagttcatcatcaagaagctgaagttctggcctatctatgtcattatcaagccgaccaaatcatcatcccatatcttctacagcttagggatccgcaaggctgacgtgacaaggaggctaactggcagagtcttctctgacaccattgatgctggggaatgggaactaacagagttcaaaagcctgaagacatgcaagctcacgaatcttgtcaacttgccatgcaccatgctgaactcaatagctttctggagagagaagctgggcgtggctccatggctggttcgaaagccctgttcagagctcagggagcaggtgggcctgaccttcctgatcagtctggaggacaagtctaagactgaggagatcatcaccttgacaaggtacacccagatggagggctttgtctctcctcccatgctgcctaagccccaaaagatgctagggaaactggaagggcctttgagaactaagctacaggtatacctcctcaggaagcatctggattgcatggtgcgaattgcgtctcagcctttcagcctaatccctagagaggggagggtagagtggggaggaacattccatgccatctcaggccggtccacaaaccttgagaacatggtgaacagctggtacattgggtactacaagaacaaagaggagtcaacagagctaaatgccctcggagaaatgtataagaagattgtggagatggaagaggacaagcccagcagtcctgagtttctagggtggggggacacagattcccccaagaagcatgaattctcacgtagcttcctcagagctgcttgctcatctctagagagagaaattgctcagcggcatggaaggcaatggaagcagaaccttgaggagcgtgtcctgagagagattgggaccaagaacatcctggaccttgcatctatgaaggctacaagcaacttttccaaagactgggagctctactcagaagtccagaccaaagagtaccataggtccaaactgctggagaagatggccacattgattgagaagggggttatgtggtacattgatgctgtgggccaggcatggaaggcagttctggatgacgggtgcatgcgaatctgtctcttcaaaaagaatcagcatggtggccttagagagatctacgttatggatgcgaatgcccggctcgtgcagtttggggttgagaccatggctaggtgtgtctgtgagctgagccctcatgagactgttgctaaccctcggctcaagaattccatcatagagaaccatggactgaagtcagcccgtagtcttggccctggctctataaacataaactcatccaatgatgccaagaagtggaatcaggggcactacacaacaaagctagctttagttctttgttggttcatgccagctaaattccacagattcatttgggctgccatttccatgtttcggagaaaaaagatgatggtggatctaaggtttttagctcacctcagttctaaatctgagtctaggtcatctgacccgtttagggaagcaatgacagatgccttccatggtaatagggatgtctcatggatggacaaagggcgaacttacattaagacagagacaggaatgatgcagggcatactgcacttcacatccagtctcctccactcttgtgttcagagcttctacaagtcttatttcgtctcgaagctcaaggagggctacatgggggaaagcatcagtggggtggtggatgtcatagaaggctctgacgactcagcgatcatgattagcatacgccctaagtcagacatggatgaagttcgatccaggttctttgttgctaacttgctccactctgttaagttcttgaatccattgtttgggatttattcatcagagaaatcaacagtgaacacagtgtattgtgtcgaatataactctgaattccatttccacaggcacttggttagacccacactgagatggatagcagcgtctcatcaaatctcagagactgaagcccttgcaagcaggcaagaggattactccaaccttctaacccagtgcttggaaggaggggcctcattctctcttacctacctcatacagtgcgctcagctcctgcaccactacatgcttctaggactatgcttacatcccctgtttggaaccttcatggggatgctgatatcagacccagatccagccctagggttcttcctcatggacaaccctgcattcgcagggggagcaggatttagattcaatctgtggagagcctgcaagactacagaccttgggcggaagtatgcatattattttaatgagatacagggtaagacaaagggagatgaggactacagagctctggacgccacatcgggaggaactctcagccactctgttatggtgtactggggggacaggaagaagtatcaagccttattgaacaggatgggccttcctgaagactgggtggagcagatagatgagaatcctggagtcctctacaggagagctgccaacaagaaggaactgctcttaaagctggcagagaaggttcattcacctggtgtgactagcagcctgagtaaagggcatgtagtgcctcgggtggtggcagcaggagtgtacctcctctcacgtcattgctttcgctttagttcaagcatccatggcaggggctcaacgcagaaggctagccttataaaattgctgatgatgtcttctatttctgccatgaagcatgggggctcacttaaccctaaccaggagcgaatgctcttccctcaagctcaagagtatgacagagtatgcacattgcttgaggaagttgaacacctaacagggaaatttgttgttagggagagaaacattgtcaggagccgcatagacttgttccaagagccagtggacttgcggtgcaaggcagaagatctggtgtcagaggtgtggtttggcctgaaaaggactaaacttggaccccgtctcctcaaggaagagtgggataaacttagggcctcatttgcatggctgagcacagacccatctgaaacattgagggatggtccttttcttagccatgtgcagtttaggaacttcatagcccacgttgatgccaaatcaagatcagtcaggctcctaggtgcccccgtgaagaagtcaggtggggtcaccaccataagccaagtggtcagaatgaacttcttccctggttttagcctagaagctgagaagagcttagacaatcaggaaagacttgagagtatctccatcctcaagcatgtcttgttcatggtcttgaatggcccatacactgaggagtacaagctggagatgatcatagaggccttctctactcttgtgataccacagccatcagaggtcatcaggaaatcaaggaccatgactttatgcctcttatcgaattacttgtccagtaggggtgggtccattctagaccaaattgagagggcacagtcaggcactctaggaggcttcagcaagccccagaagacatttattaggccaggaggtggtgttggctacaagggaaaaggtgtgtggactggagtgatggaggacacccatgttcaaattctgatagatggagatggtacaagtaactggctcgaggagatcaggctcagtagtgatgccaggctttatgatgtcattgaatccatccgaaggttatgtgatgaccttgggatcaacaacagggtggcatctgcatatagaggccattgtatggttaggctgagtggattcaagatcaagccagcttcaaggactgacggctgtccagtcaggattatggaaaggggcttcagaattagggaacttcaaaacccagatgaggtcaagatgagagtgaggggcgacatcctcaacctctctgtcaccatacaagaaggaagggtcatgaacatcctaagctacaggccgagagacactgatatatcagagtcagccgcagcatacctctggagcaatcgagacctcttctcctttgggaagaaggagccgtcctgcagctggatctgcctgaaaactctagataattgggcctggtcacatgcctcagttctcctggcaaatggtaggaagacccaaggtattgacaatagagctatggggaacattttcagggactgtctcgagggttctcttagaaagcaagggttgatgaggtcaaagctcacagagatggtggagaagaatgtagttcctttaacaactcaagagcttgtcgacatcctggaggaggacattgacttttcagatgtcatagctgtagagctctcagagggatcacttgacattgaatccatctttgatggggcacctatcttgtggtctgctgaggtggaagagtttggagaaggagtggtggctgtgagctattcaagcaagtactatcatctgaccctgatggaccaagctgccatcacaatgtgtgcaatcatgggtaaggaaggctgcagagggctccttactgagaagagatgcatggcagccatacgagagcaggtgcggccattcctcatattcctgcaaattcctgaggacagcatttcttgggtgtctgatcagttctgcgactccaggggtcttgatgaagagagcaccattatgtggggt
>China_HQ141598_Human_HN13_2010
atgaacttggaagtgctttgtggtaggataaacgtggagaatgggctgtctcttggagaaccaggcctgtacgaccaaatctacgacaggcctgggctaccagacctagatgtgactgtcgatgccacaggtgtgacagtggacataggagctgtgccggactcagcatcacaactgggttcatcaatcaatgctgggttgatcacaatccagctctctgaagcatataagatcaatcatgacttcacgttctctggcctgtcaaagacaacagatcgacgcctctcagaggtattccccatcacccatgatggttctgatgggatgacccctgatgtgattcacaccagattggatgggaccattgtggtggttgaatttacaaccactaggagccataacattgggggcctggaggcagcatataggacaaagatagaaaaatatagggacccaatctcaaggcgtgttgacatcatggagaacccaagggtcttctttggcgttattgtagtctcgtcaggaggggttctgtccaacatgcccctgactcaggatgaggcagaggagctcatgtacaggttttgcattgccaatgagatctacaccaaggctcgatctatggatgcagacattgagctacagaagagtgaggaagagcttgaggctattagcagggcactatcattcttcagtttgtttgagcctaacattgaaagagtggaaggaacattccctaattcagaaatcgagatgctggaacagtttctttcaacaccagctgatgttgacttcatcaccaagaccctcaaagcaaaagaggtagaggcctatgctgatctttgtgacagccactacctaaagcctgagaaaaccattcaggagcggctagagatcaatagatgtgaggccattgacaaaactcaggacctcctagctggtctgcatgcaaggagcaacaagcaaacatcattgaatcgagggacagtcaaactcccgccctggctaccaaagccgtcaagtgagtcaatagacatcaagaccgactcaggctttggttccttaatggatcatggcgcatatggtgagctgtgggcaaagtgccttctagatgtctcgctgggcaatgtggagggggtagtcagtgaccctgcaaaagaacttgacattgccatctctgatgatccagaaaaagatacccccaaagaggcaaagataacctataggcgattcaagcctgccttaagttcaagtgcccgtcaagaattttctctccaaggagtggaggggaagaagtggaagagaatggcagcaaaccagaagaaagagaaggagtcacatgatgcattgagccctttcttggatgttgaagacatcggggatttcctaacattcaacaatcttcttgcagattcgaggtatggagatgagtccgtccagagagcagtgtcaatcttgttggaaaaggcatctgccatgcaagacacagagctcactcatgccctcaacgattcattcaagaggaacctaagcagtaatgtggttcagtggtccctttgggtctcctgcttagcacaggagttagctagtgctctgaagcagcactgcagggctggtgagttcatcatcaagaagctgaaattctggcctatctatgtcattatcaagccgaccaaatcatcatcccatatcttctacagcttggggatccgcaaggctgacgtgacaaggaggctcactggcagagtcttctctgaaaccattgatgctggggaatgggagctaacagagttcaaaagcctgaagacatgcaagcttacaaaccttgtcaacttgccatgcaccatgctgaactcaatagctttctggagagagaagctgggcgtggctccatggctggttcgaaaaccttgttcagagctcagggagcaggtgggcctgaccttcctgatcagtctggaggacaagtctaagactgaggagatcatcaccttgacaagatacacccagatggagggctttgtctctccccccatgctgcctaagccccaaaagatgctagggaaactggatggacctctgagaactaagctacaggtatacctcctcaggaagcatctggattgcatggtgcgaattgcttctcagccattcagcctaatccctagagaggggagggtagaatggggaggaacattccatgccatctcaggccggtccacaaaccttgagaatatggtgaacagctggtacattgggtactacaagaacaaagaggagtcaacggagctaaatgccctcggagaaatgtataagaagatcgtggagatggaagaggacaagcccagcagccctgagtttctagggtggggggacactgattcccctaagaagcatgaattctcacggagcttcctcagagctgcttgctcatctctggagagagaaattgctcagcgacacggaagacaatggaagcagaaccttgaggagcgtgtcctgagagagattgggaccaagaacattctggaccttgcatccatgaaggccacaagcaacttttccaaagactgggagctctactcagaagtccagaccaaagagtaccataggtccaaactgttggagaagatggccacattgattgagaaaggggtcatgtggtacattgatgctgtaggccaggcatggaaggcagttctagatgatgggtgcatgcgaatctgtctcttcaagaagaatcagcatggtggcctcagagagatctacgttatggatgcgaatgcccgacttgtgcagtttggggttgagaccatggctaggtgtgtctgtgagctgagcccacatgagactgttgccaaccctaggctcaagaattccatcatagagaaccatgggctgaagtcagcccgtagtcttggccctggctctataaacataaactcatccaatgacgccaagaagtggaatcaggggcactacacaacaaagctagctctagttctttgttggttcatgccagccaaattccacagattcatttgggctgccatttccatgtttcggagaaaaaagatgatggtggacctaaggtttttagctcacctcagttctaaatctgagtctaggtcatctgatccatttagggaagcaatgacagacgccttccatggtaatagggaagtctcatggatggacaaaggccgaacttacatagagacagagacagggatgatgcagggcatactgcacttcacatccagtctcctccactcttgtgttcagagcttttacaagtcttatttcgtctcgaagctcaaagagggctacatgggggaaagcatcagtggggtggtggacgtcatagaaggttctgacgactctgcgatcatgatcagcatacgccctaagtcagacatggatgaagtccgatcaaggttctttgttgctaacttactccactctgtcaagttcttaaaccctttgtttgggatttattcatcagagaaatcaacagtgaacacagtatattgtgtcgagtataactctgaattccatttccacaggcacttggttagacccacactgagatggatagcagcgtctcaccaaatctcagagactgaagcccttgcaagcaggcaagaggattactctaaccttctgacccagtgcttggaagggggggcctcattctctcttacctacctcatacagtgcgctcagctcctacaccactacatgcttctaggactatgcttacatcccttgtttggaaccttcatggggatgctgatatcagacccagatccagccctagggttcttcctcatggacaaccctgcattcgcggggggagcaggatttagattcaacctgtggagagcctgcaagacaacagaccttgggcggaagtatgcatattatttcaatgagatacagggcaaaacaaagggagatgaggactacagggctctggacgccacatcgggaggaactctcagccactctgttatggtgtactggggggacaggaagaagtatcaggccttattgaacaggatgggccttcctgaagactgggtggagcagatagatgagaatcctggagtcctttacaggagagctgccaacaagaaggaactgctcttaaagctggcagagaaggttcattcacctggtgtgactagcagcctgagtaaagggcatgtggtgcctcgggtggtggcagcaggagtatacctcctctcacgccactgctttcgctttagttcaagcatccatggcaggggctcaacacagaaggctagcctaataaaactgttgatgatgtcttctatttctgccatgaagcacgggggctcactaaaccctaatcaggagcgaatgctcttccctcaggctcaggagtatgacagggtatgcacattgcttgaggaagttgaacacctaacagggaaatttgttgttagggagaggaacattgtcaggagccgcatagacctgttccaagagccagtggacttgcggtgcaaggcagaagatctggtgtctgaggtgtggtttggcctgaaaaggactaagcttgggccccgtctcctcaaggaggagtgggacaaacttagggcctcatttgcatggttgagcacagacccatctgaaacattgagggatggtccttttcttagccatgtgcagtttaggaacttcatagcccacgttgatgctaaatcaagatcagtcaggctcctaggtgcccctgtgaagaaatcaggcggggtcaccactataagccaagtagtcagaatgaacttcttcccaggttttagcctagaagctgagaagagcttagacaaccaggaaagacttgagagcatctccatcctcaagcatgtcttgttcatggtcttgaatggcccatacactgaggagtacaagctggaaatgatcatagaggccttctctactctagtgataccacagccatcagaggtcatcaggaaatcaagaaccatgactttatgccttttatcgaattacttgtctagtaggggtgggtccattctagaccagattgagagggcacagtcaggcactctaggaggattcagcaagccccagaagacattcattaggccaggaggtggtgttggctacaagggaaaaggtgtgtggactggagtgatggaggacacccatgtccaaattctgatagatggagatgggactagtaactggcttgaggagatcaggctcagtagtgatgccaggctttatgatgtcattgaatccatccgaagattatgtgatgaccttgggatcaacaacagggtagcatctgcatatagaggtcattgcatggtcaggctgagtggattcaagatcaagccagcatcaaggactgacggctgtccagtcaggattatggaaaggggcttcaggattagggaactccaaaacccagatgaggtcaagatgagagtgaggggcgacatccttaacctctctgtcaccatacaagaaggaagggtcatgaacattctaagctacaggccgagagacactgacatatcagagtcagctgctgcatacctctggagcaatcgagacctcttctcctttgggaagaaggagccatcctgcagctggatctgtttgaaaactcttgacaattgggcctggtcacatgcctcagttctcctggcaaatgataggaagacccaaggcattgacaatagagctatggggaacatcttcagggactgtctcgagggttctctaagaaagcaagggctgatgaggtcaaagctcacagagatggttgagaagaatgtagttcctttaacaactcaagagcttgtcgacatactggaggaggacattgacttttcagatgtcatagctgtagagctctcagaggggtcgcttgatattgaatccatctttgatggagcacctatcttgtggtctgctgaggtggaagagtttggagaaggagtggtggctgtgagctattccagtaagtactatcatctaaccctgatggaccaagctgccatcacaatgtgtgcaatcatgggtaaggaaggatgtagagggctccttactgagaagagatgcatggcagccatacgagagcaggtacggccattcctcatattcctgcaaattcctgaagacagcatttcttgggtatctgatcagttctgcgactccaggggtcttgatgaagagagcaccattatgtggggt
>China_HQ141601_Human_JS3_2010
atggacttggaagtgctttgtggtaggataaacgtggagaatgggctgtctcttggagaaccaggcctgtacgaccaaatctacgacaggcctgggctaccagacctagatgtgactgtcgatgccacaggagtgacagtggacataggggctgtgccagactcagcatcacaactgggttcatcaatcaatgctgggttgatcacaatccagctctctgaagcatataagatcaatcatgacttcacgttctctggcctgtcaaagacaacagatagacgcctctcagaggtgttccccattacccatgatggttctgatgggatgacccctgatgtgattcacaccagattggatgggaccattgtggtggttgaattttcaaccactaggagccataacattgggggcctggaagcagcatataggacaaagatagaaaaatatagggacccagtctcaaggcgtgttgatatcatggggaacccgagggtcttctttggcgttattgtagtctcgtcaggaggggttctgtccaacatgcccctgactcaggatgaggcagaggagctcatgtacaggttttgtattgccaatgagatctacaccaaggctagatctatggatgcagacattgagctacagaagagtgaggaagagcttgaggctattagcagggcactatcattcttcagtttgtttgagcctaacattgaaagagtggaaggaacattccctaattcagaaatcgagatgctggaacagtttctctcaacaccagctgatgttgacttcatcaccaagaccctcaaagcaaaagaggttgaggcctatgctgatctttgtgacagccactacctaaagcctgaaaaaaccattcaggagcggctggagatcaatagatgtgaggctattgacaaaactcaggacctcctagctggtctacatgcaaggagcaacaagcaaacatcattgaatcgagggacagtcaaactcccgccctggctaccaaagccgtcaagtgagtcaatagacatcaagaccgactcaggctttggttccttaatggatcatggcgcatatggtgagctgtgggcaaagtgccttctagatgtctcgttgggcaatgtggagggggtagtcagtgaccctgcaaaagaacttgacattgccatctctgatgatccagaaagagatacccccaaagaggcaaagataacctatagacgattcaagcctgccttaagttcaagtgcccgtcaagaattttctctccaaggagtggaggggaagaagtggaagagaatggcagcaaaccagaagaaagagaaggagtcccatgaggcattgagccctttcttggatgttgatgacattggggatttcctaacatttaacaatctccttgcagattcgaggtatggagatgagtccgttcagagagcagtgtcaatcttgttggaaaaggcatctgccatgcaagacacagagctcactcatgccctcaacgattcattcaagaggaatctaagcagtaatgtggttcagtggtccctttgggtctcctgtttagcacaggagctagctagtgctctgaagcagcactgcagggctggtgagttcatcatcaagaagctgaaattctggcccatctatgtcattatcaagccgaccaaatcatcatcccatatcttctacagcttagggatccgcaaggctgacgtgacaaggaggctcactggcagagtcttctctgataccattgatgctggggaatgggagctaacagagttcaaaagcctgaagacatgcaagcttacaaaccttgtcaacttgccatgcaccatgctgaactcaatagctttctggagagagaagctgggcgtggctccatggctggttcgaaaaccttgttcagagctcagggagcaggtgggcctaaccttcctgatcagtctggaggacaagtctaagactgaggagatcatcaccttgacaaggtacacccagatggagggctttgtctctccccccatgctgcctaagccccaaaagatgctagggaaactggatggacctctgagaactaagctacaggtatacctcctcaggaagcatctggattgcatggtgcgaattgcttctcagccattcagcctaatccctagagaggggagggtagaatggggaggaacattccatgccatctcaggccggtccacaaaccttgagaatatggtgaacagctggtacattgggtactacaagaacaaagaggagtcaacagagctaaatgccctcggagaaatgtataagaagatcgtggagatggaagaggacaagcccagcagccctgagtttctagggtggggggacactgattcccctaagaagcatgaattctcacggagcttcctcagagctgcttgctcatctctggagagagaaattgctcagcgacatggaagacaatggaagcagaaccttgaagagcgtgtcctgagagagattgggaccaagaacattctggaccttgcatccatgaaggccacaagcaacttttccaaagactgggagctctactcagaagtccagaccaaagagtaccataggtccaaactgttggagaagatggccacattgattgagaaaggggtcatgtggtacattgatgctgtaggccaggcatggaaggcagttctagatgatgggtgcatgcgaatctgtctcttcaagaagaatcagcatggtggcctcagagagatctacgttatggatgcgaatgcccgacttgtgcagtttggggttgagaccatggctaggtgtgtctgtgagctgagcccacatgagactgttgccaaccctaggctcaagaattccatcatagagaaccatgggctgaagtcagcccgtagtcttggccctggctccataaacataaactcatccaatgacgccaagaagtggaatcaggggcactacacaacaaagctagctctagttctttgttggttcatgccagccaaattccacagattcatttgggctgccatttccatgtttcggagaaaaaagatgatggtggacctaaggtttttagctcacctcagttctaaatctgagtctaggtcatctgatccgtttagggaagcaatgacagacgccttccatggtaatagggaagtctcatggatggacaaagggcgaacttacataaagacagagacggggatgatgcagggcatactgcactttacatccagtctcctccactcttgtgttcagagtttttacaagtcttatttcgtctcgaagctcaaagagggctacatgggggaaagcatcagtggggtggtggacgtcatagaaggttctgacgactctgcgatcatgatcagcatacgccctaagtcagacatggatgaagtccgatcaaggttctttgttgctaacttgctccactctgtcaagttcttaaatcctttgtttgggatttattcatcagagaaatcaacagtgaacacagtgtattgtgtcgagtataactctgaattccatttccacaggcacttggttagacccacactgagatggatagcagcgtcccaccaaatctcagagactgaagcccttgcaagcaggcaagaggattactctaaccttctgacccagtgcttggaagggggggcatcattctctcttacctacctcatacagtgcgctcagctcctacaccactacatgcttctaggactatgcttacatcccttgtttggaaccttcatggggatgctgatatcagacccagatccagccctagggttcttcctcatggacaaccctgcatttgcagggggagcaggatttagattcaatctgtggagggcctgcaagacaacagaccttgggcggaagtatgcatattatttcaatgagatacagggtaaaacaaagggagatgaggactacagggctctggatgccacatcgggaggaactctcagccactctgttatggtgtactggggggacaggaagaagtatcaggccttattgaacaggatgggccttcctgaagactgggtggagcagatagatgagaatcctggagtcctttacaggagagctgccaacaagaaggaactactcttaaagctggcagagaaggttcattcacctggtgtaactagcagcctgagtaaagggcatgtagtgcctcgggtggtggcagcaggagtatacctcctctcacgccactgctttcgctttagttcaagcatccatggcaggggctcaacacagaaggctagccttataaaactgttgatgatgtcttctatttctgccatgaagcacggaggctcactaaaccctaatcaggagcgaatgctcttccctcaggctcaagagtatgacagggtatgcacattgcttgaggaagttgagcacctaacaggaaaatttgttgttagggagaggaacattgtcaggagccgcatagacttgttccaagagccagtggacttgcggtgcaaggcagaagatctggtgtctgaggtgtggtttggcttgaaaaggactaagcttgggccccgtctcctcaaggaagagtgggacaaacttagggcctcatttgcatggttgagcacagacccatctgaaacattgagggatggtccttttcttagccatgtgcagtttaggaacttcatagcccacgttgatgccaaatcaagatcagtcagactcctaggtgcccccgtgaagaaatcaggcggggtcaccactataagccaagtagtcagaatgaacttcttccctggttttagcctagaagctgagaagagcttagacaatcaggaaagacttgagagcatctccatcctcaagcatgtcttgttcatggtcttgaatggcccatacactgaggagtacaagctggaaatgatcatagaggccttctctactcttgtgataccacagccatcagaggtcatcaggaaatcaaggaccatgactttatgccttttatcgaattacttatctagtaggggtgggtccattctagaccagattgagagggcacagtcaggcactctgggaggattcagcaagccccagaagacattcagtaggccaggaggtggtgttggctacaagggaaaaggtgtgtggactggagtgatggaggacacccatgtccaaattctgatagatggagatgggactagtaactggcttgaggagatcaggctcagtagtgatgccaggctgtatgacgtcattgaatccatccgaaggttatgtgatgaccttgggatcaacaacagggtagcatctgcatatagaggtcattgcatggttaggctgagtggattcaagatcaagccagcatcaaggactgacggctgtccagtcaggattatggaaaggggcttcaggattagggaactccaaaacccagatgaggtcaagatgagagtgaggggcgacatccttaacctctctgtcactatacaagaaggaagggtcatgaacattctaagctacaggccgagagacactgacatatcagagtcagccgcagcatacctctggagcaatcgagacctcttctcctttgggaagaaggagccatcctgcagctggatctgcttgaaaactcttgacaattgggcctggtcacatgcctcagttctcctggcaaatgacaggaagacccaaggcatcgacaatagagctatggggaacatcttcagggactgtctcgagggttctctaagaaagcaagggctgatgaggtcaaagctcacagagatggttgagaagaatgtagttcctttaacaactcaagagcttgtcgacatactggaggaggacattgacttttcagatgtcatagctgtagagctctcagagggatcgcttgacattgaatccatctttgatggagcacctatcttgtggtctgctgaggtggaagagtttggagaaggagtagtggctgtgagctattccagtaagtactatcatctaactctgatggaccaagctgccatcacaatgtgtgcaatcatgggtaaggaaggatgtagagggctccttactgagaagagatgcatggcagccatacgagagcaggtacggccattcctcatattcctgcaaattcctgaggacagcatttcttgggtatctgatcagttctgcgactccaggggtcttgatgaagagagcaccattatgtggggt
>China_HQ141604_Human_JS4_2010
atgaacttggaagtgctttgtggtaggataaacgtggagaatgggctgtctcttggagaaccaggcctgtacgaccaaatctacgacaggccagggctaccagacctagatgtgactgtcgatgccacaggtgtgacggtggacataggggctgtgccagactcagcatcacaactgggttcatcaatcaatgctgggttgatcacaattcagctctctgaagcatataagatcaatcatgacttcacgttctctggtctgtcaaagactacagaccgacgcctctcagaggtattccccattacccatgatggttctgatgggatgacccctgatgtgattcacaccagattggatggaaccattgtggtggttgaattctcaaccactaggagccataacattgggggcctggagacagcatacaggacaaagatagaaaaatatagggacccaatctcaaggcgtgttgatatcatggagaacccgagggtcttctttggcgttattgtagtctcgtcaggaggggttctgtccaacatgcccctaacccaggatgaggcagaggagcttatgtacaggttctgcatagccaatgagatctacactaaggctagatctatggatgcggacattgagctacagaagagtgaagaggagcttgaagccattagcagggcactatcattcttcagtttgtttgagcctaacattgaaagagtggaaggaacattccctaattcaaagatcgagatgctggaacagtttctctcaacaccagctgatgttgacttcatcaccaagaccctcaaagctaaagaggtggaggcctatgctgatctttgtgacagccactacctaaagcctgagaaaaccattcaagagcggctggaaatcaatagatgtgaggctattgacaaaactcaggatctcctggctggcctgcatgcaagaagcaacaagcaaacatcattgaatcgagggacagtcaaactcccgccctggctaccaaagccatcaagtgagtcaatagacatcaagaccgactcaggctatggatccttaatggatcatggcgcatatggtgaactgtgggcaaagtgcctcctagatgtctcgctgggaaatgtggagggggtagtaagtgaccctgcaaaagaacttgacattgccatctctgatgatccagaaaaagacacccccaaagaggcaaagataacctataggcgattcaagcctgccttaagttcaagtgcccgtcaggaattttctctccaaggagtggaggggaagaagtggaagagaatggcagcaaaccagaagaaagaaaaagagtcccatgagacattgagcccttacctggatgttgaagacattggggatttcctaacattcaacaatctccttgcagattcgaggtatggagatgagtccatccagagagctgtgtcaatcttgttggaaaaggcatctgccatgcaagacacagagctcactcatgccctcaatgactcatttaagaggaacctaagcagtaatgtggttcagtggtctctttgggtctcatgtttagcacaggagctagctagtgccctgaagcagcactgcagggctggtgagttcatcatcaagaagctgaagttctggcctatctacgtcattatcaagccgaccaagtcatcatcccacatcttctacagcttagggatccgcaaggctgacgtgacaaggaggctaactggtagagtcttctctgacaccattgatgctggggaatgggagctaacagagttcaaaagcctgaagacatgcaagctcacgaatcttgtcaacttgccatgcaccatgctgaactcaatagccttctggagagagaagttgggcgtggctccatggctggttcgaaagccttgttcagagctcagagagcaggtgggcctgaccttcctgatcagtctggaggacaagtctaagactgaggagatcatcaccttgacaaggtacacccagatggagggctttgtctctcctcccatgctgcctaagccccaaaagatgctagggaaactggaaggacctttgagaactaagctacaggtatacctcctcaggaagcatctagattgcatggtgcgaattgcttctcagccgttcagcctaatccccagagagggaagggttgagtggggaggaacattccatgccatctcaggtcggtccacaaaccttgagaatatggtgaacagctggtacattgggtactacaagaacaaagaggagtcaacagagctgaatgccctcggagaaatgtataagaagattgtggagatggaagaggacaagcccagcagccctgagttcctagggtggggggacacagattcccctaagaagcatgagttctcacggagcttcctcagagctgcttgctcatctctggagagagaaattgctcagcgacatggaagacaatggaagcagaaccttgaggagcgtgtcctgagagagattgggaccaagaacatcctggaccttgcatccatgaaggccacaagcaacttttccaaagactgggagctctactcagaagtccagacaaaggagtaccataggtccaaactgctggagaagatggccacattgattgagaagggagttatgtggtacattgatgctgtgggccaggcatggaaggcagttctagatgacgggtgcatgcgaatctgtctcttcaaaaagaatcagcatggtggcctcagagagatctacgttatggatgcgaatgcccggctcgtgcagtttggggttgagaccatggctaggtgtgtctgtgagctgagcccacatgagactgttgccaaccctaggctcaagaattccatcatagagaaccatgggctgaagtcagcccgtagccttggccctggctctataaacataaactcatccaatgatgccaagaagtggaatcaggggcactacacaacaaagctagctctagttctttgttggtttatgccaaccaaattccatagattcatttgggctgccatttccatgttccggaggaaaaagatgatggtggacctaaggtttttggctcacctcagttctaaatctgagtccaggtcaactgatccgtttagggaagcaatgacagacgccttccatggtaatagggaagtctcatggatggacaaagggcgaacttacataaagacagagacaggaatgatgcagggcatactgcactttacatccagtctcctccactcttgtgttcagagcttctacaagtcttatttcgtctcgaagctcaaggagggctacatgggggaaagcatcagtggggtggtggatgtcatagaaggctctgacgactcagcgatcatgatcagcatacgccctaagtcagatatggatgaagtccgatcaaggttctttgttgctaacttgctccactctgtcaagttcttgaaccctttgtttggaatttattcatcagagaaatcaacagtgaacacagtgtattgtgtcgagtataactctgaattccatttccacaggcacttggttagacccacactgagatggattgcagcgtctcaccaaatctcagagactgaagcccttgcaagcaggcaagaggattactccaaccttctaacccagtgcttggaaggaggggcctcattctctcttacgtacctcatacagtgcgctcagctcctgcaccactacatgcttctaggactatgcttacatcccttgtttggaacattcatggggatgctgatatcagacccagatcctgccttagggttcttcctcatggacaaccctgcattcgcagggggagcaggatttagattcaatctgtggagagcctgcaagactacagaccttgggcggaagtatgcatattattttaatgagatacagggtaaaacaaagggagatgaggactacagagctctagatgccacatcgggaggaactctcagccactctgttatggtgtactggggggacaggaagaagtatcaggccttattgagcagaatgggccttcctgaagactgggtggagcagatagatgagaatcctggagtcctttacaggagagctgccaacaagaaggaactactcttaaaactggcggagaaggttcattcacctggtgtgactagcagcctgagcaaagggcatgtagtgcctcgggtggtggcagcaggggtataccttctctcacgccactgctttcgctttagttcaagcatccatggcaggggctcaacacagaaggctagcctcataaaactgctgatgatgtcttctatttctgccatgaagcatgggggctcactaaaccctaaccaggagcgaatgctcttccctcaggcccaagagtatgacagagtttgcacattgcttgaggaagttgaacacctaacagggaaatttgttgttagggagaggaacattgtcaggagccgcatagacttgttccaagagccagtggacttgcggtgcaaggcagaagatctggtgtcagaggtgtggtttggcctgaaaaggactaagcttggaccccgtctcctcaaggaagagtgggacaagcttagggcctcttttgcatggctgagcacagacccatctgaaacattgagggatggtccttttcttagtcatgtgcagtttaggaacttcatagcccacgttgatgccaaatcaaggtcagtcaggctcctaggtgcccccgtgaagaagtcaggtggggtcaccactataagccaagtagtcagaatgaacttcttccctggttttagcctagaagctgagaagagcttagacaatcaggaaagacttgagagtatctccatcctcaagcatgtcttgttcatggtcttaaatggcccatacactgaggagtacaagctagaaatgatcatagaggccttttccactcttgtgatacctcaaccatcagaggtcatcaggaaatcaaggaccatgactctatgcctcttgtcgaattacttgtctagtaggggtggttccattctagaccagattgagagggcacagtcaggcactctaggaggcttcagcaagccccagaagacattcattaggccaggaggtggtgttggctacaagggaaaaggtgtgtggactggagtgatggaggacacccatgttcaaattctgatagatggagatgggactagtaactggcttgaggagatcaggctcagtagtgatgccaggctttatgatgttattgaatccatccgaaggttatgtgatgaccttgggatcaacaacagggtggcatctgcatatagaggtcattgcatggttaggctgagtggattcaagatcaagccagcatcaaggactgacggctgtccagtcaggattatggaaaggggcttcaggattagggaacttcagaacccagatgaggtcaagatgagagtgaggggcgacatcctcaacctctctgtcaccatacaagagggaagggtcatgaacattctaagctacaggccgagagacactgatatatcagagtcagccgcagcatatctctggagcaatcgagacctcttctcctttgggaagaaggagccatcctgcagctggatctgcttgaaaactcttgacaattgggcctggtcacatgcctcagttctcctggcaaatgataggaagacccaaggcattgacaatagagccatggggaatattttcagggactgtctcgagggttctcttaggaagcagggactgatgaggtcaaagctcacagagatggtggagaagaatgtagttcctttaacaactcaagagctcgtcgacatcttggaggaggacattgacttttcagatgtcatagctgtggagctctcagaggggtcacttgacattgaatccatctttgacggggcgcctatcttgtggtctgcagaggtggaagagtttggagaaggagtggtggctgtgagctattccagtaagtactatcatctaaccctgatggaccaggctgctatcacaatgtgtgcgatcatgggtaaggaaggctgtagagggctcctcactgagaagagatgcatggcagccatacgagagcaggtgcggccattcctcatattcctgcaaattcctgaggacagcatttcttgggtgtctgatcaattctgcgactccaggggtcttgacgaagagagcaccattatgtggggt
>China_HQ141607_Human_LN2_2010
atgaacttggaagtgctttgtggtaggataaacgtggagaatgggctgtctcttggagaaccaggcctgtacgatcaaatctacgacaggccagggctcccagacctagatgtgactgtcgatgccacaggtgtgacagtggacataggggctgtgccagactcagcatcacaactgggttcatcaatcaatgctgggctgatcacaatccagctctctgaagcatacaagatcaatcatgacttcacgttttctggtctgtcaaagacaacagaccgacgcctctcagaggtattccccataacccatgatggttctgatgggatgacccctgatgtgatccacaccagattggatggaaccatagtggtggttgaattttcaaccactaggagccataacattgggggcctggaggcagcatataggacaaagatagaaaaatatagggacccaatctcaaggcgtgttgatatcatggagaacccgagggtcttctttggcgtaattgtagtctcgtcaggaggggttctgtccaacatgcccttgactcaggatgaggcagaggagctcatgtacaggttctgcatagccaatgagatctacactaaggctagatctatggatgcagacattgagctacagaaaagtgaagaagagcttgaggctattagcagggcactatcattcttcagtttgtttgagcctaacattgaaagagtggaaggaacattccctaattcagaaatcgagatgctagaacagttcctctcaacaccagctgatgtcgacttcatcaccaagaccctcaaagcaaaagaagtggaagcctatgctgatctttgtgacagccactacctaaagcctgagaaaaccatacaggagcggctagagatcaatagatgtgaggctattgacaaaactcaggacctcctagctggcctacatgcaaggagcaacaagcaaacatcattgaatcgagggacagtcaaactcccgccctggctaccaaagccatcaagtgagtcaatagacatcaagaccgactcaggctttggttccctaatggatcatggcgcatatggtgagctgtgggcaaagtgccttctagatgtctcgctaggcaatgtggagggggtagtcagtgaccctgcaaaagaacttgacattgccatctctgatgatccagaaaaagacacccccaaagaggcaaagataacctacagacgattcaagcctgccttaagttcaagtgcccgtcaggaattctctctccaaggagtggaggggaagaagtggaagagaatggcagcaaatcagaagaaagagaaggagtcccataagacattgagcccgttcttggatgttgaagacataggagatttcctaacattcaacaatcttcttgcagattcgaggtatggagacgagtccatccagagagctgtgtcaatattgttggaaaaggcatctgccatgcaagacacagagctcactcatgccctcaacgactcatttaagaggaatctaagcagcaatgtggttcagtggtctctttgggtctcctgtttagcacaggagctagctagtgccctgaagcagcactgcagggctggtgagttcatcatcaagaagctgaagttctggcctatctatgtcattatcaagccgaccaaatcatcatcccatatcttctacagcttagggatccgcaaggctgacgtgacaaggaggctaactggcagagtcttctctgacaccattgatgctggggaatgggaactaacagagttcaaaagcctgaagacatgcaagctcacgaatcttgtcaacttgccatgcaccatgctgaactcaatagctttctggagagagaagctgggcgtggctccatggctggttcgaaagccctgttcagagctcagggagcaggtgggcctgaccttcctgatcagtctggaggacaagtctaagactgaggagatcatcaccttgacaaggtacacccagatggagggctttgtctctcctcccatgctgcctaagccccaaaagatgctggggaaactgggagggcctttgagaactaagctacaggtatacctccttaggaagcatctggattgcatggtgcgaattgcgtctcagccattcagcctaatccctagagaggggagggtagagtggggaggaacattccatgccatctcaggccggtccacaaaccttgagaacatggtgaacagctggtacattgggtactacaagaacaaagaggagtcaacagagctaaatgccctcggagaaatgtataagaagattgtggagatggaagaggacaagcccagcagccctgagtttctagggtggggggacacagattctcctaagaagcatgaattctcacggagcttcctcagagctgcttgctcatctctagagagagaaattgctcagcgacatgggaggcaatggaagcagaaccttgaggagcgtgtcctgagagagattggaaccaagaacatcctggaccttgcatccatgaaggctacaagcaacttttccaaagactgggagctctactcagaagtccagaccaaagagtaccataggtccaaactgctggagaagatggccacattgattgagaagggggttatgtggtacattgatgctgtgggccaggcatggaaggcagttctggatgacgggtgcatgcggatctgtctcttcaaaaagaatcagcatggtggcctcagagagatctacgtcatggatgcgaatgcccggctcgtgcagtttggggttgagaccatggctaggtgtgtctgtgagctgagcccacatgagactgttgctaaccctcggctcaagaattccatcatagagaaccatgggctgaagtcagcccgtagtcttggccctggctctataaacataaactcatccaatgatgccaagaagtggaaccaggggcactacacaacaaagctagctctagttctttgttggttcatgccagccaaattccacagattcatttgggctgccatttccatgtttcggagaaaaaagatgatggtggacctaaggtttttagctcacctcagttctaaatctgagtctaggtcatctgatccgtttagggaagcaatgacagatgccttccatggtaatagggatgtctcatggatggacaaagggcgaacttacataaagacagagacaggaatgatgcagggcatactgcacttcacatccagtctcctccactcttgtgttcagagcttctacaagtcttatttcgtttcgaagctcaaggagggctacatgggggaaagcatcagtggggtggtggatgtcatagaaggctctgacgactcagcgatcatgattagcatacgccctaagtcagacatggatgaagttcgatccaggttctttgttgctaacttgctccactcagtcaagttcttgaatccattgtttgggatttattcatcagagaaatcaacagtgaacacagtgtattgtgtcgagtataactctgaattccatttccacaggcacttggtcagacccacgctgagatggatagcagcgtctcatcaaatctcagagactgaagcccttgcaagcaggcaagaggattactccaaccttctaacccagtgcttggaaggaggggcctcattctctcttacctacctcatacagtgcgctcagctcctgcaccactacatgcttctaggactatgcttacatcccctgtttggaaccttcatggggatgctgatatcagacccagatccagccctagggttcttcctcatggacaaccctgcattcgcagggggagcaggatttagattcaatctgtggagagcctgcaagactacagaccttgggcggaagtatgcatattatttcaatgagatacagggtaagacaaagggagatgaggactacagagctctggacgccacatcgggaggaactctcagccactctgttatggtgtactggggggacaggaagaagtatcaggccttattgaacaggatgggccttcctgaagactgggtggagcagatagatgagaatcctggagtcctctacaggagagctaccaacaagaaggaactgctcttaaagctggcagagaaggttcattcacctggtgtgactagcagcctgagtaaagggcatgtagtgcctcgggtggtggcagcaggagtgtacctcctctcacgtcattgctttcgctttagttcaagcatccatggcaggggctcaacgcagaaggctagccttataaaattgctgatgatgtcttctatttctgccatgaagcatgggggctctctgaaccctaaccaggagcgaatgctcttccctcaggctcaagagtatgacagagtatgcacattgcttgaggaagttgaacacctaacagggaaatttgttgttagggagagaaacattgtcaggagccgcatagacttgttccaagagccagtggacttgcggtgcaaggcagaagatctggtgtcagaggtgtggtttggcctgaaaaggactaagcttggaccccgtctcctcaaggaagagtgggataaacttagggcctcatttgcatggctgagcacagacccatctgagacattgagggatggtccttttcttagccatgtgcagtttaggaacttcatagcccacgttgatgccaaatcaagatcagtcaggctcctaggtgcccccgtgaagaagtcaggtggggtcaccaccataagccaagtggtcagaatgaacttcttccctggttttagcctagaagctgagaagagcttagacaatcaggaaagacttgagagtatctccatcctcaagcatgtcttgttcatggtcttgaatggcccatacactgaggagtacaagctggaaatgatcatagaggccttctctactcttgtgataccacagccatcagaggtcatcaggaaatcaaggaccatgactttatgcctcttatcgaattacttgtccagtaggggtgggtccattctagaccaaattgagagggcacagtcaggcactctaggaggcttcagcaagccccagaagacatttattaggccaggaggtggtgttggctacaagggaaaaggtgtgtggactggagtgatggaggacacccatgttcaaattctgatagatggagatggtactagtaactggctcgaggagatcaggctcagtagtgatgctaggctttatgatgtcattgaatccatccgaaggttatgtgatgaccttgggatcaacaacagggtggcatctgcatatagaggccattgtatggttaggctgagtggattcaagatcaagccagcatcaaggactgacggctgtccagtcaggattatggaaaggggcttcaggattagggaacttcaaaacccagatgaggtcaagatgagagtgaggggcgacatcctcaacctctctgtcaccatacaagaaggaagggtcatgaacatcctaagctacaggccgagagacactgatatatcagagtcagccgcagcatacctctggagcaatcgagacctcttctcctttgggaagaaggagccatcctgcagctggatttgcttgaaaactctagataattgggcctggtcacatgcctcagttctcctggcaaatgataggaagacccaaggtattgacaatagagctatggggaacattttcagggactgtctcgagggttctcttagaaagcaagggttgatgaggtcaaagctcacagagatggtggagaagaatgtagttcctttaacaactcaagagcttgtcgacatcctggaggaggacattgacttttcagatgtcatagctgtagagctctcagagggatcacttgacattgaatccatctttgatggggcacctatcttgtggtctgctgaggtggaagagtttggagaaggagtggtggctgtgagctattccagcaagtactatcatctaaccctgatggaccaagctgccatcacaatgtgtgcgatcatgggtaaggaaggctgtagagggctccttactgagaagagatgcatggcagccatacgagagcaggtgcggccattcctcatattcctgcaaattcctgaggatagcatttcttgggtgtctgatcagttctgcgactccaggggtcttgatgaagagagcaccattatgtggggt
>China_HQ141610_Human_LN3_2010
atgaacttggaagtgctttgtggtaggataaacgtggagagtgggctgtctcttggagaaccaggcctgtacgaccaaatctatgacaggcctgggctaccagacctagatgtgactgtcgatgccacaggtgtgacagtggacataggggctgtgccagactcagcatcacaactgggttcatcaatcaatgctgggttgatcacaatccagctctctgaagcatataagatcaatcatgacttcacgttctctggcctgtcaaagacaacagatcgacgcctctcagaggtgttccccattacccatgatggttctgatgggatgacccctgatgtgattcacaccagattggatgggaccattgtggtggttgaattttcaaccactaggagccataacattgggggcctggaggcagcatataggacaaagatagaaaaatatagggacccaatctcaagacgtgttgatataatggagaacccgagggtcttctttggcgttattgtagtctcgtcaggaggggttctgtccaacatgcccctgactcaggatgaggcagaggagctcatgtacaggttttgcattgccaatgagatctacaccaaggctagatctatggatgcagacattgagctacagaagagtgaggaagagcttgaggctattagcagggcactatcattcttcagtttgtttgagcctaacattgaaagagtagaaggaacattccctaattcagaaatcgagatgctggaacagtttctctcaacaccagctgatgttgacttcatcaccaagaccctcaaaacaaaagaggtagaggcctatgctgatctttgtgacagccactacctaaagcctgaaaaaaccattcaggagcggcttgagatcaatagatgtgaggccattgacaaaactcaggacctcctagctggtctacatgcaaggagcaacaagcaaacatcattgaatcgagggacagtcaaactcccgccctggctaccaaagccgtcaagtgagtcaatagacatcaagaccgactcaggctttggttccttaatggatcatggcgcatatggtgagctgtgggcaaagtgccttttagatgtctcgctgggcaatgtggagggggtagtcagtgaccctgcaaaagagcttgacattgctatctctgatgatccagaaaaagatacccccaaagaggcaaagataacctataggcgattcaagcctgccttaagctcaagtgcccgtcaagaattttctctccaaggagtggaggggaagaagtggaagagaatggcagcaaaccagaagaaagagaaggagtcccatgaggcattgagccctttcttggatgttgaagacattggggatttcctaacattcaacaatcttcttgcagattcgaggtatggagatgagtccgtccagagagcagtgtcaatcttgttggaaaaggcatctgccatgcaagacacagagctcactcatgccctcaacgattcattcaagaggaacctaagcagtaatgtggttcagtggtccctttgggtctcctgtttagcacaggagctagctagtgctctgaagcagcactgcagggctggtgagttcatcatcaagaagctgaagttctggcctatctatgtcattatcaagccgaccaaatcatcatcccatatcttctacagcttagggatccgcaaggctgacgtgacaaggaggctcactggcagagtcttctctgataccattgatgctggggaatgggagctaacagagttcaaaagcctgaagacatgcaagcttacaaaccttgtcaacttgccatgcaccatgctgaactcaatagctttctggagagagaagctgggcgtggctccatggctggttcgaaaaccttgttcagagctcagggagcaggtgggcctgaccttcctgatcagtctggaggacaagtctaagactgaggagatcatcaccttgacaaggtatacccagatggagggctttgtctctccccccatgctgcctaagccccaaaagatgctagggaaactggatggacctttgagaactaagctacaggtgtacctcctcaggaagcatctggattgcatggtgcgaattgcttctcagccattcagcctaatccctagagaggggagggtagaatggggaggaacattccatgccatctcaggccggtccacaaaccttgagaatatggtgaacagctggtacattgggtactacaagaacaaagaggagtcaacagagctgaatgcccttggagaaatgtataagaagatcgtggagatggaagaggacaagcccagcagccctgagtttctagggtggggggacactgatacccctaagaagcatgaattctcacggagcttcctcagagctgcttgctcatctctggagagagaaattgcccagcgacatggaaggcaatggaagcagaaccttgaggagcgtgtcctgagagagattgggaccaagaacattctggaccttgcatccatgaaggccacaagcaacttttccaaagactgggagctctactcagaagtccagaccaaagagtaccataggtccaaactgttggagaagatggccacattgattgagaaaggggtcatgtggtacattgatgctgtaggccaggcatggaaggcagttctagatgatgggtgcatgcgaatttgtctcttcaagaagaatcagcatggtggccttagagagatctacgttatggatgcgaatgcccgacttgtgcagtttggggttgagaccatggctaggtgtgtctgtgagctgagcccacatgagactgttgccaaccctaggctcaagaattccatcatagagaaccatgggctgaagtcagcccgtagtcttggccctggctctataaacataaactcatccaatgacgccaagaagtggaatcaggggcactacacaacaaagctagctctagttctttgttggttcatgccagccaaattccacagattcatttgggctgccatttccatgtttcggagaaaaaagatgatggtggacctaaggtttttagctcacctcagttctaaatctgagtctaggtcatctgatccgtttagggaagcaatgacagatgccttccatggtaatagggaagtctcatggatggacaaagggcgaacttacataaagacagagacagggatgatgcagggcatactgcactttacatccagtctcctccactcttgtgttcagagcttttacaagtcttatttcgtctcgaagctcaaagagggctacatgggggaaagcatcagtggggtggtggacgtcatagaaggctctgacgactctgcgatcatgatcagcatacgccctaagtcagacatggatgaagtccgatcaaggttctttgttgcaaacttgctccattccgtcaagttcttaaaccctttgtttgggatttattcatcagagaaatcaacagtgaacacagtgtattgtgtcgagtataactctgaattccatttccacaggcacttggtcagacccacactgagatggatagcagcgtctcaccaaatctcagagactgaagctcttgcaagcaggcaagaggattactctaaccttctgacccagtgcttggaagggggggcctcattctctcttacctacctcatacagtgcgctcagctcctacaccactacatgcttctaggactatgcttacatcccttgtttggaaccttcatggggatgctgatatcagacccagatccagccctaggattcttcctcatggacaaccctgcattcgcagggggagcaggatttagattcaatctgtggagagcctgcaagacaacagaccttgggcggaagtatgcatattacttcaatgagatacagggtaaaacaaagggagatgaggactacagggctctggacgccacatcgggaggaactctcagccactctgttatggtgtactggggggacaggaagaagtatcaggccttattgagcaggatgggccttcctgaagactgggtggagcagatagatgagaatcctggggtcctttacaggagagctgccaacaagaaggaactactcttaaagctggcagagaaggttcattcacctggtgtgactagcagcctgagtaaagggcatgtggtgcctcgggtggtggcggcaggagtatacctcctctcacgccactgctttcgctttagttcaagcatccatggcaggggctcaacacagaaggctagccttataaaactgttgatgatgtcttctatttctgccatgaagcacgggggctcactaaaccctaatcaggagcgaatgctcttcccccaggctcaagagtatgacagggtatgcacattgcttgaggaagttgaacacctaacagggaaatttgttgttagggagaggaacattgtcaggagccgcatagacttgttccaagagcccgtggacttgcggtgcaaggcagaagatctggtgtctgaggtgtggtttggcctgaaaaggactaagcttgggccccgtctcctcaaggaagagtgggacaaacttagggcctcatttgcatggttgagcacagacccatctgaaacattgagggatggtccttttcttagccatgtgcagtttaggaacttcatagcccacgttgatgccaaatcaagatcagtcaggctcctaggtgcccccgtgaagaaatcaggtggggtcaccactataagccaagtagtcagaatgaacttcttccctggttttagcctagaagctgagaagagcttagacaatcaggaaagacttgagagcatctccatcctcaagcatgtcttgttcatggtcttgaatggcccatacactgaggagtacaagctggaaatgatcatagaggccttctctacccttgtgataccacagccatcagaggtcatcaggaaatcaaggaccatgactttatgccttttatcgaattacttgtctagtaggggtgggtccattctagaccagattgagagggcacagtcaggcactctaggaggattcagcaagccccagaagacattcattaggccaggaggtggcgttggctacaagggaaaaggtgtgtggactggagtgatggaggacacccatgtccaaattctgatagatggagatgggactagtaactggcttgaggagatcaggctcagtagtgatgccaggctttatgatgtcattgaatccatccgaaggttatgtgatgaccttgggatcaacaacagggtagcatctgcatacagaggtcattgcatggttaggctgagtggattcaagatcaagccagcatctaggactgacggctgtccagtcaggattatggaaaggggcttcaggattagggaactccaaaacccagatgaggtcaagatgagagtgaggggcgacatccttaacctctctgtcactatacaagaaggaagggtcatgaacattctgagctacaggccgagagacactgacatatcagagtcagccgcagcatacctctggagcaatcgagacctcttctcctttgggaagaaggagccatcctgcagctggatctgcttgaaaactcttgacaattgggcctggtcacatgcctcagttctcctggcaaatgataggaagacccaaggcattgacaatagagctatggggaacatcttcagggactgtctcgagggttctctaagaaagcaagggctgatgaggtcaaagctcacagagatggttgagaagaatgtagttcctttaacaactcaagagcttgttgacatcctggaggaggacattgacttttcagatgtcatagctgtagagctctcagagggatcacttgacattgaatccatctttgatggagcacctatcttgtggtctgctgaggtggaagagtttggagagggggtggtggctgtgagctactccagcaagtactatcatctaaccctgatggaccaagctgccatcacaatgtgtgcaatcatgggtaaggaaggatgtagaggtctccttactgagaagagatgcatggcagccatacgagagcaggtacggccattcctcatattcctgcaaattcctgaggacagcatttcttgggtatctgatcagttctgcgactccaggggtcttgatgaagagagcaccattatgtggggt
>China_HQ171186_Human_L_WJ_2009
atgaacttggaagtgctttgtggtaggataaacgtggagaatgggctgtctcttggagaaccaggcctgtacgaccaaatctacgacaggccagggctcccagacctagatgtgactgtcgatgccacaggtgtgacagtggacataggggctgtgccagactcagcatcacaactgggttcatcaatcaatgctgggttgatcacaatccagctctctgaagcatataagatcaatcatgacttcacgttttctggtctgtcaaagacaacagaccgacgcctctcagaggtattccccattacccatgatggttctgatgggatgacccctgatgtgatctacaccagattggatggaaccatagtggtggttgaattttcaaccactaggagccataacattgggggcctggaggcagcatataggacaaagatagaaaaatatagggacccaatctcaaggcgtgttgatatcatggagaacccgagggtcttctttggcgtaattgtagtctcgtcaggaggggtcctgtccaacatgcccttgactcaggatgaggcagaggagctcatgtataggttctgcatagccaatgagatctacactaaggctagatctatggatgcagacattgagctacagaaaagtgaagaagagcttgaggctattagcagggcactatcattcttcagtttgtttgagcctaacattgaaagagtggaaggaacattccctaattcagaaatcgagatgctggagcagttcctctcaacgccagctgatgttgacttcatcaccaagaccctcaaagcaaaagaagtagaagcctatgctgatctttgtgacagccactacctaaagcctgagaaaaccatacaggagcggctagagatcaatagatgtgaggctattgacaaaactcaagacctcctagctggcctgcatgcaaggagcaacaagcaaacatcattgaatcgagggacagtcaaactcccgccctggctaccaaagccatcaagtgagtcaatagacatcaagaccgactcaggctttggttccttaatggatcatggcgcatatggtgagctgtgggcaaagtgccttctagatgtctcgctaggcaatgtggagggggtagtcagtgaccctgcaaaagaacttgacattgccatctctgatgatccagaaaaagacacccccaaagaggcaaagataacctataggcgattcaagcctgccttaagttcgagtgcccgtcaggaattctctctccaaggagtggaggggaagaagtggaagagaatggcagcaaatcagaagaaagagaaggagtcccatgagacattgagcccgttcttggatgttgatgacataggagatttcctaacattcaacaatcttcttgcagattcgaggtatggagacgagtccatccagagagctgtgtcaatattgctggaaaaggcatctgccatgcaagacacagagctcactcatgccctcaacgattcatttaagaggaatctaagcagcaatgtggttcagtggtctctttgggtctcctgtttagcacaggagctagctagtgccctgaagcagcactgcagggccggtgagttcatcatcaagaagctgaagttctggcctatctatgtcattatcaagccgaccaaatcatcatcccatatcttctacagcttagggatccgcaaggctgacgtgacaaggaggctaactggcagagtcttctctgacaccattgatgctggggaatgggaactaacagagttcaaaagcctgaagacatgcaagctcacgaatcttgtcaacttgccatgcaccatgctgaactcaatagctttctggagagagaagctgggcgtggctccatggctggttcgaaagccctgttcagagctcagggagcaggtgggcctgaccttcctgatcagtctggaggacaagtctaagactgaggagatcatcaccttgacaaggtacacccagatggagggctttgtctctcctcccatgctgcctaagccccaaaagatgctagggaaactggaagggcctttgagaactaagctacaggtatacctcctcaggaagcatctggattgcatggtgcgaattgcgtctcagcctttcagcctaatccctagagaggggagggtagagtggggaggaacattccatgccatctcaggccggtccacaaaccttgagaacatggtgaacagctggtacattgggtactacaagaacaaagaggagtcaacagagctaaatgccctcggagaaatgtataagaagattgtggagatggaagaggacaagcccagcagtcctgagtttctagggtggggggacacagattcccccaagaagcatgaattctcacggagcttcctcagagctgcttgctcatctctagagagagaaattgctcagcgacatgggaggcaatggaagcagaaccttgaggagcgtgtcctgagagagattgggaccaagaacatcctggaccttgcatccatgaaggctacaagcaacttttccaaagactgggagctctactcagaagtccagaccaaagagtaccataggtccaaactactggagaagatggccacattgattgagaagggggttatgtggtacattgatgctgtgggccaggcatggaaggcagttctggatgacgggtgcatgcgaatctgtctcttcaaaaagaatcagcatggtggccttagagagatctacgttatggatgcgaatgcccggctcgtgcagtttggggttgagaccatggctaggtgtgtctgtgagctgagccctcatgagactgttgctaaccctcggctcaagaattccatcatagagaaccatggactgaagtcagcccgtagtcttggccctggctctataaacataaactcatccaatgatgccaagaagtggaatcaggggcactacacaacaaagctagctttagttctttgttggttcatgccagctaaattccacagattcatttgggctgccatttccatgtttcggagaaaaaagatgatggtggacctaaggtttttagctcacctcagttctaaatctgagtctaggtcatctgatccgtttagggaagcaatgacagatgccttccatggtaatagggatgtctcatggatggacaaagggcgaacttacattaagacagagacaggaatgatgcagggcatactgcacttcacatccagtctcctccactcttgtgttcagagcttctacaagtcttatttcgtctcgaagctcaaggagggctacatgggggaaagcatcagtggggtggtggatgtcatagaaggctctgacgactcagcgatcatgattagcatacgccctaagtcagacatggatgaagttcgatccaggttctttgttgctaacttgctccactctgttaagttcttgaatccattgtttgggatttattcatcagagaaatcaacagtgaacacagtgtattgtgtcgaatataactctgaattccatttccacaggcacttggttagacccacactgagatggatagcagcgtctcatcaaatctcagagactgaagcccttgcaagcaggcaagaggattactccaaccttctgacccagtgcttggaaggaggggcctcattctctcttacctacctcatacagtgcgctcagctcctgcaccactacatgcttctaggactttgcttacatcccctgtttggaaccttcatggggatgctgatatcagacccagatccagccctagggttcttcctcatggacaaccctgcattcgcagggggagcaggatttagattcaatctgtggagagcctgcaagactacagaccttgggcggaagtatgcatattattttaatgagatacagggtaagacaaagggagatgaggactacagagctctggacgccacatcgggaggaactctcagccactctgttatggtgtactggggggacaggaagaagtatcaagccttattgaacaggatgggccttcctgaagactgggtggagcagatagatgagaatcctggagtcctctacaggagagctgccaacaagaaagaactgctcttaaagctggcagagaaggttcattcacctggtgtgactagcagcctgagtaaagggcatgtagtgcctcgggtggtggcagcaggagtgtacctcctctcacgtcattgctttcgctttagttcaagcatccatggcaggggctcaacgcagaaggctagccttataaaattgctgatgatgtcttctatttctgccatgaagcatgggggctcactgaaccctaaccaggagcgaatgctcttccctcaggctcaagagtatgacagagtatgcacattgcttgaggaagttgaacacctaacagggaaatttgttgttagggagagaaacattgtcaggagccgcatagatttgttccaagagccagtggacttgcggtgcaaggcagaagatctggtgtcagaggtgtggtttggcctgaaaaggactaaacttggaccccgtctcctcaaggaagagtgggataaacttagggcctcatttgcatggctgagcacagacccatctgaaacattgagggatggtccttttcttagccatgtgcagtttaggaacttcatagcccacgttgatgccaaatcaagatcagtcaggctcctaggtgcccccgtgaagaagtcaggtggggtcaccaccataagccaagtggtcagaatgaacttcttccctggttttagcctagaagctgagaagagcttagacaatcaggaaagacttgagagtatctccatcctcaagcatgtcttgttcatggtcttgaatggcccatacactgaggagtacaagctggagatgatcatagaggccttctctactcttgtgataccacagccatcagaggtcatcaggaaatcaaggaccatgactttatgcctcttatcgaattacttgtccagtaggggtgggtccattctagaccaaattgagagggcacagtcaggcactctaggaggcttcagcaagccccagaagacatttattaggccaggaggtggtgttggctacaagggaaaaggtgtgtggactggagtgatggaggacacccatgttcaaattctgatagatggagatggtacaagtaactggctcgaggagatcaggctcagtagtgatgctaggctttatgatgtcattgaatccatccgaaggttatgtgatgaccttgggatcaacaacagggtggcatctgcatatagaggccattgtatggttaggctgagtggattcaagatcaagccagcatcaaggactgacggctgtccagtcaggattatggaaaagggcttcagaattagggaacttcaaaacccagatgaggtcaagatgagagtgaggggcgacatcctcaacctctctgtcactatacaagaaggaagggtcatgaacatcctaagctacaggccgagagacactgatatatcagagtcagccgcagcatacctctggagcaatcgagacctcttctcctttgggaagaaggagccgtcctgcagctggatctgcttgaaaactctagataattgggcctggtcacatgcctcagttctcctggcaaatgataggaagacccaaggtattgacaatagagctatggggaacattttcagggactgtctcgagggttctcttagaaagcaagggttgatgaggtcaaagctcacagagatggtggagaagaatgtagttcctttaacaactcaagagcttgtcgacatcctggaggaggacattgacttttcagatgtcatagctgtagagctctcagagggatcacttgacattgaatccatctttgatggggcacctatcttgtggtctgctgaggtggaggagtttggagaaggagtggtggctgtgagctattcaagcaagtactatcatctgaccctgatggaccaagctgccatcacaatgtgtgcaatcatgggtaaggaaggctgcagagggctccttactgagaagagatgcatggcagccatacgagagcaggtgcggccattcctcatattcctgcaaattcctgaggacagcatttcttgggtgtctgatcagttctgcgactccaggggtcttgatgaagagagcaccattatgtggggt
>China_HQ171187_Human_L_HGX_2010
atgaacttggaagtgctttgtggtaggataaacgtggagaatgggctgtctcttggagaaccaggcctgtacgaccaaatctacgacaggccagggctcccagacctagatgtgactgtcgatgccacaggtgtgacagtggacataggggctgtgccagactcagcatcacaactgggttcatcaatcaatgctgggttgatcacaatccagctctctgaagcatataagatcaatcatgacttcacgttttctggtctgtcaaagacaacagaccgacgcctctcagaggtattccccattacccatgatggttctgatgggatgacccctgatgtgatccacaccagattggatggaaccatagtggtggttgaattttcaaccactaggagccataacattgggggcctggaggcagcatataggacaaagatagaaaaatatagggacccaatctcaaggcgtgttgatatcatggagaacccgagggtcttctttggcgtaattgtagtctcgtcaggaggggtcctgtccaacatgcccttgactcaggatgaggcagaggagctcatgtataggttctgcatagccaatgagatctacactaaggctagatctatggatgcagacattgagctacagaaaagtgaagaagagctcgaggctattagcagggcactatcattcttcagtttgtttgagcctaacattgaaagagtggaaggaacattccctaattcagaaatcgagatgctggagcagttcctctcaacgccagctgatgttgacttcatcaccaagaccctcaaagcaaaagaagtagaagcctatgctgatctttgtgacagccactacctaaagcctgagaaaaccatacaggagcggctagagatcaatagatgtgaggctattgacaaaactcaagacctcctagctggcctgcatgcaaggagcaacaagcaaacatcattgaatcgagggacagtcaaactcccgccctggctaccaaagccatcaagtgagtcaatagacatcaagaccgactcaggctttggttccttaatggatcatggcgcatatggtgagctgtgggcaaagtgccttctagatgtctcgctaggcaatgtggagggggtagtcagtgaccctgcaaaagaacttgacattgccatctctgatgatccagaaaaagacacccccaaagaggcaaagataacctacaggcgattcaagcctgccttaagttcgagtgcccgtcaggaattctctctccaaggagtggaggggaagaagtggaagagaatggcagcaaatcagaagaaagagaaggagtcccatgagacattgagcccgttcttggatgttgatgacataggagatttcctgacattcaacaatcttcttgcagattcgaggtatggagacgagtccatccagagagctgtgtcaatattgctggaaaaggcatctgccatgcaagacacagagctcactcatgccctcaacgattcatttaagaggaatctaagcagcaatgtggttcagtggtctctttgggtctcctgtttagcacaggagctagctagtgccctgaagcagcactgcagggccggtgagttcatcatcaagaagctgaagttctggcctatctatgtcattatcaagccgaccaaatcatcatcccatatcttctacagcttagggatccgcaaggctgacgtgacaaggaggctaactggcagagtcttctctgacaccattgatgctggggaatgggaactaacagagttcaaaagcctgaagacatgcaagctcacgaatcttgtcaacttgccatgcaccatgctgaactcaatagctttctggagagagaagctgggcgtggctccatggctggttcgaaagccctgttcagagctcagggagcaggtgggcctgaccttcctgatcagtctggaggacaagtctaagactgaggagatcatcaccttgacaaggtacacccagatggagggctttgtctctcctcccatgctgcctaagccccaaaagatgctagggaaactggaagggcctttgagaactaagctacaggtatacctcctcaggaagcatctggattgcatggtgcgaattgcgtctcagcctttcagcctaatccctagagaggggagggtagagtggggaggaacattccatgccatctcaggccggtccacaaaccttgagaacatggtgaacagctggtacattgggtactacaagaacaaagaggagtcaacagagctaaatgccctcggagaaatgtataagaagattgtggagatggaagaggacaagcccagcagtcctgagtttctagggtggggggacacagattcccccaagaagcatgaattctcacggagcttcctcagagctgcttgctcatctctagagagagaaattgctcagcgacatggaaggcaatggaagcagaaccttgaggagcgtgtcctgagagagattgggaccaagaacatcctggaccttgcatccatgaaggctacaagcaacttttccaaagactgggagctctactcagaagtccagaccaaagagtaccataggtccaaactactggagaagatggccacattgattgagaagggggttatgtggtacattgatgctgtgggccaggcatggaaggcagttctggatgacgggtgcatgcgaatctgtctcttcaaaaagaatcagcatggtggccttagagagatctacgttatggatgcgaatgcccggctcgtgcagtttggggttgagaccatggctaggtgtgtctgtgagctgagccctcatgagactgttgccaaccctcggctcaagaattccatcatagagaaccatggactgaagtcagcccgtagtcttggccctggctctataaacataaactcatccaatgatgccaagaagtggaatcaggggcactacacaacaaagctagctttagtcctttgttggttcatgccagctaaattccacagattcatttgggctgccatttccatgtttcggagaaaaaagatgatggtggacctaaggtttttagctcacctcagttctaaatctgagtctaggtcatctgatccgtttagggaagcaatgacagatgccttccatggtaatagggatgtctcatggatggacaaagggcgaacttacattaagacagaaacaggaatgatgcagggcatactacacttcacatccagtctcctccactcttgtgttcagagcttctacaagtcttatttcgtctcgaagctcaaggagggctacatgggggaaaacatcagtggggtggtggatgtcatagaaggctccgatgactcagcgatcatgattagcatacgccctaagtcagacatggatgaagttcgatccaggttctttgttgctaacttgctccactctgttaagttcttgaatccattgtttgggatttattcatcagagaaatcaacagtgaacacagtgtattgtgtcgaatataactctgaattccatttccacaggcacttggtaagacccacactgagatgggtagcagcgtctcatcaaatctcagagactgaagcccttgcaagcaggcaagaggattactccaaccttctaacccagtgcttggaaggaggggcctcattctctcttacctacctcatacagtgcgctcagctcctgcaccactacatgctcctaggactatgcttacatcccctatttggaaccttcatggggatgctgatatcagacccagatccagccctagggttcttccccatggacaaccctgcattcgcagggggagcaggatttagattcaatctgtggagagcctgcaagactacagaccttgggcggaagtatgcatattattttaatgagatacagggtaagacaaagggagatgaggactacagagctctggacgccacatcgggaggaactctcagccactctgttatggtgtactggggggacaggaagaagtatcaagccttattgaacaggatgggccttcctgaagactgggtggagcagatagatgagaatcctggagtcctctacaggagagctgccaacaagaaggaactgctcttaaagctggcagagaaggttcattcacctggtgtgactagcagcctgagtaaagggcatgtagtgcctcgggtggtggcagcaggagtgtacctcctctcacgtcattgctttcgctttagttcaagcatccatggcaggggctcaacgcagaaggctagccttataaaattgctgatgatgtcttctatttctgccatgaagcatgggggctcactgaaccctaaccaggagcgaatgctcttccctcaggctcaagagtatgacagagtatgcacattgcttgaggaagttgaacacctaacagggaaatttgttgttagggagagaaacattgtcaggagccgcatagacttgttccaagagccagtggacttgcggtgcaaggcagaagatctggtgtcagaggtgtggtttggcctgaaaaggactaaacttggaccccgtctcctcaaggaagagtgggataaacttagggcctcatttgcatggctgagcacagacccatctgaaacattgagggatggtccttttcttagccatgtgcagtttaggaacttcatagcccacgttgatgccaaatcaagatcagtcaggctcctaggtgcccccgtgaagaagtcaggtggggtcaccaccataagccaagtggtcagaatgaacttcttccctggttttagcctagaagctgagaagagcttagacaatcaggaaagacttgagagtatctccatcctcaagcatgtcttgttcatggtcttgaatggcccatacactgaggagtacaagctggagatgatcatagaggccttctctactcttgtgataccacagccatcagaagtcatcaggaaatcaaggaccatgactttatgcctcttatcgaattacttgtccagtaggggtgggtccattctagaccaaattgagagggcacagtcaggcactctaggaggcttcagcaagccccagaagacatttattaggccaggaggtggtgttggctacaagggaaaaggtgtgtggactggagtgatggaggacacccatgttcaaattctgatagatggagatggtacaagcaactggctcgaggagatcaggctcagtagtgatgctaggctttatgatgtcattgaatccatccgaaggttatgtgatgaccttgggatcaacaacagggtggcatctgcatatagaggccattgtatggttaggctgagtggattcaagatcaagccagcatcaaggactgacggctgcccagtcaggattatggaaaggggcttcagaattagggaacttcaaaacccagatgaggtcaagatgagagtgaggggcgacatcctcaacctctctgtcaccatacaagaaggaagggtcatgaacatcctaagctacaggccgagagacactgatatatcagagtcagccgcagcatacctctggagcaatcgagacctcttctcctttgggaagaaggagccgtcctgcagctggatctgcttgaaaactctagataactgggcctggtcacatgcctcagttctcctggcaaatgataggaagacccaaggtattgacaatagagctatggggaacattttcagggactgtctcgagggttctcttagaaagcaagggttgatgaggtcaaagctcacagagatggtagagaagaatgtagttcctttaacaactcaagagcttgtcgacatcctggaggaggacattgacttttcagatgtcatagctgtagagctctcagagggatcacttgacattgaatccatctttgatggggcacctatcttgtggtctgctgaggtggaagagtttggagaaggagtggtggctgtgagctattcaagcaagtactatcatctgaccctgatggaccaagctgccatcacaatgtgtgcaatcatgggtaaggaaggctgcagagggctccttactgagaagagatgcatggcagccatacgagagcaggtgcggccattcctcatattcctgcaaattcctgaggacagcatttcttgggtgtctgatcagttctgcgactccaggggtcttgatgaagagagcaccattatgtggggt
>China_HQ171188_Human_L_HZM_2010
atgaacttggaagtgctttgtggtaggataaacgtggagaatgggctgtctcttggagaaccaggcctgtacgaccaaatctacgataggccagggcttccagacctagatgtgactgtcgatgccactggtgtaacagtggacataggggctgtgccagactcagcatcacaattgggctcatcaatcaacgctgggttgatcacaatccagctctcagaggcatataagatcaatcatgacttcacgttttctggtctgtcaaagacaacagaccgacgcctctcagaggtattccccattacccatgatggttctgatgggatgacccctgatgtgattcacacaagattggatggaaccattgtggtggttgaattttcaaccaccaggagccataacattggggacctggaggcagcatataggacaaagatagaaaaatatagggacccaatctcaagacgtgttgatatcatggagaacccgagggtcttctttggcgtaattgtagtctcgtcaggaggggttctgtccaacatgcccctgactcaggatgaggcagaggagctcatgtacaggttctgcatagccaatgagatctacactaaggctagatctatggatgcagacattgagctacagaagagtgaagaagagcttgaggctattagtagggcactatcattcttcagtctgtttgagcctaacattgaaagagtggagggaacattccccaattctgaaatcgagatgctggaacagtttctctcaacaccagctgatgttgacttcatcaccaagaccctcaaagcaaaagaggtagaggcctatgctgatctttgcgacagtcactacctaaagcctgagaaaactattcaggagcggctagagatcaatagatgtgaggctatagacaaaactcaggacctactagctggcctgcatgcgaggagcaacaagcaaacatcattgaatcgagggacagtcaaactcccaccctggctaccaaagccatcaagtgaatcaatagacatcaagaccgactcaggctttggttctttgatggatcatggcgcatatggtgagctgtgggcaaagtgccttctagatgtctcactgggcaatgtggagggggtagtcagtgaccctgcaaaagagcttgacattgctatctctgatgatccagaaaaagatacccccaaagaggcaaagataacctataggcgattcaagcctgccttaagttcaagtgcccgtcaagaattttctctccaaggagtggaggggaagaaatggaagagaatggcagcaaaccagaagaaagagaaggagtcccatgagacattgagccctttcttggatgttgaagacattggagatttcctaacattcaacaatcttcttgctgattcgaggtatggagatgagtccgtccagagagctgtgtcaatcttgttggaaaaggcatctgccatgcaagacacagagcttactcatgccctcaatgactcatttaagaggaacctaagcagtaatgtggtccagtggtctctttgggtctcctgcttagcacaggagctagctagtgccctgaagcagcactgcagggctggtgagttcatcatcaagaagctgaagttctggcctatctatgtcattatcaagccgaccaaatcatcatcccatatcttcttcagcttggggatccgcaaggctgacgtgacaaggaggctaactggcagggtcttctctgacaccattgatgctggggaatgggagctaacagagttcaaaagcctgaagacatgcaagctcacaaatcttgtcaacctgccatgcaccatgctgaactcaatagctttctggagagagaagttgggcgtggctccatggctggttcgaaagccttgttcagagctcagagagcaggtgggcctgaccttcctggtcagtctggaggacaagtccaagactgaggagatcatcaccttgacaaggtacacccagatggagggctttgtctccccccctatgctgcccaagccccaaaagatgctagggaaactggatggacctttgagaactaagctacaggtatacctcctcaggaaacatctggattgcatggtgcgaattgcttctcagccattcaacttaatccctagggaggggagggtagagtggggaggaacattccatgccatctcaggccggtccacaaaccttgagaatatggtgaacagctggtacattgggtactacaagaacaaagaggagtcaacagagctaaatgccctcggagaaatgtacaagaagattgtggagatggaagaggacaagcccagtagccctgagtttctagggtggggagacacagactcccctaagaagcatgaattctcacggagcttcctcagagctgcttgctcatctctggagagagaaattgctcagcggcatggaagacaatggaagcagagccttgaggagcgtgtcctgaaagagattgggaccaagaacatcctggaccttgcatccatgaaagctacaagcaacttttccaaagattgggagctctactcagaagtccagaccaargagtaccataggtccaaactgctggagaagatggccacattgattgagaagggggttatgtggtacattgatgctgtgggccaggcatggaaggcagttctggatgacgggtgcatgcgaatctgtctcttcaaaaagaatcagcatggtggcctcagagagatctacgttatggatgctaatgcccggcttgtgcagtttggggtcgagaccatggccaggtgtgtctgtgagctaagcccacatgagactgttgccaaccctaggctcaagaattctatcatagagaaccatgggctgaagtcagcccgcagtcttggccctggctctattaacataaactcatccaatgatgccaagaagtggaatcaggggcactacacaacaaagctagctctagttctttgttggttcatgccagccaaattccacagattcatttgggctgccatttccatgtttcggagaaaaaagatgatggtggacctaaggtttttggctcacctcagtactaaatctgagtctaggtcatctgatccgttcagggaagcaatgacagacgccttccatggtaatagggaagtttcatggatggacaaagggcgaacttacataaagacagagacaggaatgatgcagggcatactgcactttacatctagtctcctccactcttgtgttcagagcttctacaagtcctatttcgtctcgaagctcaaggagggctacatgggggaaagcatcagtggggtggtggatgtcatagaaggctctgacgactcagcgatcatgatcagcatacgccccaagtcagacatggatgaagtccgatcaaggttctttgttgctaacttgctccactctgtcaagttcttgaaccctttgtttgggatttattcttcagagaaatcaacagtgaacacagtgtattgtgtcgagtataactctgaattccatttccacaggcacttggttagacccacactgagatggatagcagcgtctcaccaaatctcagagacagaagcccttgcaagcaggcaagaagattactccaaccttctaacgcagtgcttggaaggaggggcctcattctctcttacctacctcatacagtgcgctcagctcctgcaccactacatgcttctaggactatgcttacatcccttatttggaaccttcatggggatgttgatatcagacccagatccagccctagggttcttcctcatggacaaccctgcattcgcagggggtgcaggatttagattcaatctgtggagagcctgcaagactacagaccttggacggaagtatgcttattattttaatgagatacagggtaaaacaaagggagatgaggactacagagctctggatgccacatcgggaggaactctcagccactctgttatggtgtactggggggacaggaagaagtatcaggccttgttgaacaggatgggccttcctgaggactgggtggagcagatagatgagaatcctggagtcctttacaggagagctgccaacaagaaggaactactcttaaaactggcagagaaggttcattctcctggtgtaactagcagcctgagtaaagggcatgtggtgcctcgggtggtggcagcaggagtataccttctctcacgccactgctttcgctttagctcaagcattcatggcaggggctcagcacagaaggctagccttataaaactgctaatgatgtcttctgtttctgccatgaagcacgggggctcactaaaccctaatcaggagcgaatgctcttccctcaggctcaagagtatgacagagtatgcacattgcttgaggaagttgaacacctaacagggaaatttgttgttagggagagaaacattgtcaggagccgcatagacttgttccaagaaccagtggacttgcggtgcaaggcagaggatctggtgtcagaggtgtggtttggcctgaaaaggactaagcttggaccccgtctcctcaaggaagagtgggacaaacttagggcttcatttgcatggctgagcacagacccatctgaaacactgagggatggtccttttcttagccatgtgcagtttaggaacttcatagcccacgttgatgccaaatcaagatcagtcaggctcctgggtgcccccgtgaagaagtcaggtggggtcaccaccataagccaagtagttagaatgaacttcttccctggttttagcctagaagctgagaagagtttagataatcaggaaagacttgagagcatctccatcctcaagcatgtcttgttcatggtcttgaatggcccatacactgaggagtacaagctggaaatgatcatagaggccttctctactcttgtgataccacagccatcagaggtcatcaggaaatctaggaccatgaccttatgcctcttatcgaattacttgtctagtaagggtgggtccattctagaccagattgagagggcacagtcaggaactctaggaggctttagcaagccccagaagacattcattaggccaggaggtggtgttggctataagggaaaaggtgtgtggactggggtgatggaggacacccatgttcaaattctgatagatggagatgggactagtaactggcttgaggagatcaggctcagtagtgatgccaggctttatgatgtcattgaatccatccgaaggttatgtgatgaccttgggatcaacaacagggtggcatctgcatatagaggtcattgcatggttaggctgagtggattcaagatcaagccagcatcaaggactgacgggtgtccagtcaggatcatggaaaggggcttcaggattagggaacttcaaaatccggatgaggtcaagatgagagtgaggggcgacatcctcaacctctctgtcacaatacaagaaggaagggtcatgaacattctgagctacaggccaagagacactgatatatcagagtcagctgcagcatacctctggagtaatcgagacctcttctcctttgggaagaaggaaccatcctgcagctggatctgcttaaaaactcttgacaattgggcctggtcacatgcctcagttctcctggcaaatgataggaagacccaaggcattgacaatagagctatggggaacattttcagggactgtcttgaaggttctcttagaaagcaagggctgatgaggtcaaagctcacagagatggtggagaagaatgtagttcctttaacaactcaagagctcgtcgacatcctggaggaggacattgacttttcagatgtcatagctgtggagctctcagaggggtcgcttgacattgaatccatctttgatggggcacctatcttgtggtctgctgaggtggaagagtttggagaaggagtggtggctgtgagctattccagtaagtactatcatctaaccctgatggaccaagctgccatcacaatgtgtgcgatcatgggtaaggaaggctgtagagggcttcttaccgagaagagatgcatggcagccatacgagagcaggtacggccattcctcatattcctgcaaatacctgaggacagcatttcttgggtgtctgatcagttctgcgactccaggggccttgatgaagagagcaccattatgtggggt
>China_HQ171189_Human_L_WWG_2010
atgaacttggaagtgctttgtggtaggataaacgtggagaatgggctgtctcttggagaaccaggcctgtacgaccaaatctacgacaggccagggctcccagacctagatgtaactgtcgatgccacaggtgtgacagtggacataggggctgtgccagactcagcatcacaactgggttcatcaatcaatgctgggttgatcacaatccagctctctgaagcatataagatcaatcatgacttcacgttttctggtctgtcaaagacaacagaccgacgcctctcagaggtattccccattacccatgatggttctgatgggatgacccctgatgtgattcacaccagattggatggaaccattgtggtggttgaattttcaaccactaggagccataacattgggggcctggaggcagcatataggacaaagatagaaaaatatagggacccaatctcaaggcgtgttgatatcatggagaacccgagggtcttctttggcgtaattgtggtctcgtcaggaggggttctgtccaacatgcccttgacccaggatgaggcagaggagctcatgtacaggttctgcatagccaatgagatctacactaaggctagatctatggatgcagacattgagctacagaaaagtgaagaagagcttgaggctattagcagggcactatcattcttcagtttgtctgagcctaacattgaaagagtggaaggaacattccctaattcagaaatcaagatgctggaacagtttctctcaacaccagctgatgttgacttcatcaccaagaccctcaaagcaaaagaagtggaagcctatgctgatctttgtgacagccactaccttaagcctgagaaaaccatacaggagcggctagagatcaatagatgtgaggctattgacaaaactcaggacctcctagctggcctgcatgcaaggagcaacaagcaaacatcattgaatcgagggacagtcaaactcccgccctggctaccaaagccatcaagtgagtcaatagacatcaagaccgactcaggctttggttccttaatggatcatggcgcatatggtgagctgtgggcaaagtgccttctagatgtctcgctaggcaatgtggagggggtagtcagtgaccctgcaaaagaacttgacattgccatctctgatgatccagaaaaagacacccccaaagaggcaaagataacctacaggcgattcaagcctgccttaagttcaagtgcccgtcaggaattttctctccaaggagtggaggggaagaagtggaagagaatggcagcaaatcagaagaaagagaaggagtcccatgagacattgagcccgttcttggatgttgaagacataggagatttcctaactttcaacaatcttcttacagattcgaggtatggagacgagtccatccagagagctgtgtcaatattgttggaaaaggcatctgccatgcaagacacagagctcactcatgccctcaacgactcatttaagaggaatctaagcagcaatgtggttcagtggtctctttgggtctcctgtttagcacaggagctagctagtgccctgaagcagcactgcaggactggtgagttcatcatcaagaagctgaagttctggcctatctatgtcattatcaagccgaccaaatcatcatcccatatcttctacagcttagggatccgcaaggctgacgtgacaaggaggctaactggcagagtcttctctgacaccattgatgctggggaatgggaactaacagagttcaaaagcctgaagacatgcaagctcacgaatcttgtcaacttgccatgcaccatgctgaactcaatagctttctggagagagaagctgggcgtggctccatggctggttcgaaagccctgttcagagctcagggagcaggtgggcctgaccttcctaatcagtctggaggacaagtctaagactgaggagatcatcaccttgacaaggtacacccagatggagggctttgtctctcctcccatgctgcctaagccccaaaagatgctagggaaactggatgggcctttgagaactaagctacaggtatacctcctcaggaagcatctggattgcatggtgcgaattgcgtctcagccattcagcctaatccctagagaggggagggtagagtggggaggaacattccatgccatctcaggccggtccacaaaccttgagaacatggtgaacagctggtacattgggtattacaagaacaaagaggagtcaacagagctaaatgccctcggagaaatgtataagaagattgtggagatggaagaggacaagcccagcagccctgagtttctagggtggggggacacagattcccctaagaagcatgaattctcacggagcttcctcagagctgcttgctcatctctagagagagaaattgctcagcgacatggaagacaatggaagcagaaccttgaggagcgtgtcctgagagagattgggaccaagaacatactggaccttgcatccatgaaggctacaagcaacttttccaaagactgggagctctactcagaagtccagaccaaagagtaccataggtccaaactgctggagaagatggccacattgattgagaagggggttatgtggtacattgatgctgtgggccaggcatggaaggcagtcctagatgacgggtgcatgcgaatctgtctcttcaaaaagaatcaacatggtggcctcagagagatctacgttatggatgcgaatgcccggctcgtgcagtttggggttgagaccatggctaggtgtgtttgtgagctgagcccacatgagactgttgctaaccctcggctcaagaattccatcatagagaaccatgggctgaagtcagcccgtagtcttggccctggctctataaacataaactcatccaatgatgccaagaagtggaatcaagggcactacacaacaaagctagctctagttctttgttggttcatgccagccaaattccacagattcatttgggctgccatttccatgttccggagaaaaaagatgatggtggacctaaggtttttagctcacctcagttctaaatctgagtctaggtcatctgatccgtttagggaagcaatgacagatgccttccatggcaatagggatgtctcatggatggacaaaggacgaacttacattaagacagagacaggaatgatgcagggcatactgcacttcacatccagtctcctccactcttgtgttcagagcttctacaagtcttatttcgtctcgaagctcaaggagggctacatgggggaaagcattagtggggtggtggatgtcatagaaggctctgacgactcagcgatcatgattagcatacgccctaagtcagacatggatgaagttcgatccaggttctttgttgccaacttgctccactctgtcaagttcttgaacccattgtttgggatttattcatcagagaaatcaacagtgaacacagtgtattgtgtcgagtataactctgaattccatttccacaggcacttggtcagacccacactgagatggatagcagcgtctcatcaaatctcagagactgaagcccttgcaagcaggcaagaggattactccaacctcctaacccagtgcttggaaggaggggcctcattctctcttacctacctcatacagtgcgctcagctcctgcaccactacatgcttctaggactatgcttacatcccctgtttggaaccttcatggggatgctgatatcagacccagatccagccctagggttcttcctcatggacaaccctgcattcgcaggaggagcaggatttagattcaatctgtggagagcctgcaagactacagaccttgggcggaagtatgcatattattttaatgagatacagggtaaaacaaagggagatgaggactacagagctctggacgccacatcgggaggaactctcagccactctgttatggtgtactggggggacaggaagaagtatcaggccttattgaacaggatgggtcttcctgaggactgggtggagcagatagatgagaatcctggagtcctctacaggagagctgccaacaagaaggaactgctcttaaagctggcagagaaggttcattcacctggtgtgactagcagcctgagtaaagggcatgtagtgcctcgggtggtggcagcaggagtgtacctcctctcacgtcattgctttcgctttagttcaagtatccatggcaggggctcgacacagaaggctagccttataaaattgctgatgatgtcttctatttctgccatgaagcatgggggctcactgaaccctaaccaggagcgaatgctcttccctcaggctcaagagtatgacagagtatgcacattgctagaggaagttgaacacctaacagggaaatttgttgttagggagagaaacattgtcaggagccgcatagacttgttccaagagccagtggacttgcggtgcaaggcagaagatctggtgtcagaggtgtggtttggcctgaaaaggactaagcttggaccccgtctcctcaaggaagagtgggacaaacttagggcctcatttgcatggctgagcacagacccatctgaaacattgagggatggtccttttcttagccatgtgcagtttaggaacttcatagcccacgttgatgccaaatcaagatcagtcaggctcctaggtgcccccgtgaagaagtcaggtggggtcaccaccataagccaagtggtcagaatgaacttcttccctggttttagcctagaagctgagaagagcttagacaatcaggaaagacttgagagcatctccatcctcaagcatgtcttgttcatggtcttgaatggcccatacactgaggagtacaagctggaaatgatcatagaggccttctctactcttgtgataccacagccatcagaggtcatcaggaaatcaaggaccatgactttatgcctcttatcgaattacttgtccagtaggggtgggtccattctagaccaaattgagagggcacagtcaggcactctaggaggcttcagcaagccccagaagacatttgttaggccaggaggtggtgttggctacaagggaaaaggtgtatggactggagtgatggaagacacccatgtccaaattctgatagatggagatggtactagtaactggcttgaggagatcaggctcagtagtgatgctaggctttatgatgtcattgaatccatccgaaggttatgtgatgaccttgggattaacaatagggtggcatctgcatatagaggccattgtatggttaggctgagtggattcaagatcaagccagcatcaaggactgacggctgtccagtcaggattatggaaaagggcttcaggattagggaacttcaaaacccagatgaggtcaagatgagagtgaggggcgacatcctcaacctctctgtcactatacaagaaggaagggtcatgaacatcctaagctacaggccgagagacactgatatatcagagtcagccgcagcatacctctggagcaatcgagacctcttctcctttgggaagaaggagccatcctgcagctggatctgcttgaaaactctagataattgggcttggtcacatgcctctgttctcctggcaaatgataggaagacccaaggtattgacaatagagctatggggaacattttcagggactgtctcgagggttctctcagaaagcaagggttgatgaggtcaaagctcacagagatggtggagaagaatgtagttcctttaacaactcaagagcttgtcgacatcctggaggaggacattgacttttcagatgtcatagctgtagagctctcagagggatcacttgacattgaatccatctttgacggggcacctatcttgtggtctgctgaggtggaagagtttggagaaggagtggtggctgtgagctattccagcaagtactatcatctaaccctgatggaccaagctgccatcacaatgtgtgcgatcatgggtaaggaaggctgtagagggctccttactgagaagagatgcatggcagccatacgagagcaggtgcggccattcctcatattcctgcaaattcctgaggatagcatttcttgggtgtctgatcagttctgcgactccaggggtcttgatgaagagagcaccattatgtggggt
>China_HQ171190_Human_L_WJQ_2010
atgaacttggaagtgctttgtggtaggataagcgtggagaatgggctgtctcttggagaaccaggcctgtacgaccaaatctacgacaggcctgggctaccagacctagatgtgactgtcgatgccacaggtgtgacagtggacataggggctgtgccggactcagcatcacaactgggttcatcaatcaatgctgggttgatcacaatccagctctctgaagcatataagatcaatcatgacttcacgttctctggcctgtcaaagacaacagatcgacgcctctcagaggtgttccccatcacccatgatggttctgatgggatgacccctgatgtgattcacaccagattggatgggaccattgtggtggttgaatttacaaccactaggagccataacattgggggcctggaggcagcatataggacaaagatagaaaaatatagggacccaatctcaaggcgtgttgacatcatggagaacccaagggtcttctttggcgttattgtagtctcgtcaggaggggttctgtccaacatgcccctgactcaggatgaggcagaggagctcatgtacaggttttgcattgccaatgagatctacaccaaggctcgatctatggatgcagacattgagctacagaagagtgaggaagagcttgaggctattagcagggcactatcattcttcagtttgtttgagcctaacattgaaagagtagaaggaacattccctaattcagaaatcgagatgctggaacagtttctctcaacaccagctgatgttgacttcatcaccaagaccctcaaagcaaaagaggtagaggcctatgctgatctttgtgacagccactacctaaagcctgaaaaaaccattcaggagcggctagagatcaatagatgtgaggccattgacaaaactcaggacctcctagctggtctgcatgcaaggagcaacaagcaaacatcattgaatcgagggacagtcaaactcccgccctggctaccaaagccgtcaagtgagtcaatggacatcaagaccgactcaggctttggttccttaatggatcatggcgcatatggtgagctgtgggcaaagtgccttctagatgtctcgctgggcaatgtggagggggtagtcagtgaccctgcaaaagaacttgacattgccatctctgatgatccagaaaaggatacccccaaagaggcaaagataacctataggcgattcaagcctgccttaagttcaagtgcccgtcaagaattttctctccaaggagtggaggggaagaagtggaagagaatggcagcaaaccagaagaaagagaaggagtcacatgaggcattgagccctttcttggatgttgaagacatcggggatttcctaacattcaacaatcttcttgcagattcgaggtatggaggtgagtccgtccagagagcagtgtcaatcttgttggaaaaggcatctgccatgcaagacacagagctcactcatgccctcaacgattcattcaagaggaacctaagcagtaatgtggttcagtggtccctttgggtctcctgcttagcacaggagctagctagtgctctgaagcagcactgcagggctggtgagttcatcatcaagaagctgaaattctggcctatctatgtcattatcaagccgaccaaatcatcatcccatatcttctacagcttggggatccgcaaggctgacgtgacaaggaggctcactggcagagtcttctctgaaaccattgatgctggggaatgggagctaacagagttcaaaagcctgaagacatgcaagcttacaaaccttgtcaacttgccatgcaccatgctgaactcaatagctttctggagagagaagctgggcgtggctccatggttggttcgaaaaccttgttcagagctcagggagcaggtgggcctgaccttcctgatcagtctggaggacaagtctaagactgaggagatcatcaccttgacaagatacacccagatggagggctttgtctccccccccatgctgcctaagccccaaaagatgctagggaaactggatggacctctgagaactaagctacaggtatacctcctcaggaagcatctggattgcatggtgcgaattgcttctcagccattcagcctaatccctagagaggggagggtagaatggggaggaacattccatgccatctcaggccggtccacaaaccttgagaatatggtgaacagctggtacattgggtactacaagaacaaagaggagtcaacggagctaaatgccctcggagaaatgtataagaagatcgtggagatggaagaggacaagcccagcagccctgagtttctagggtggggggacactgattcccctaagaagcatgaattctcacggagcttcctcagagctgcttgctcatctctggagagagaaattgctcagcgacacggaagacaatggaagcagaaccttgaggagcgtgtcctgagagagattgggaccaagaacattctggaccttgcatccatgaaggccacaagcaacttttccaaagactgggagctctactcagaagtccagaccaaagagtaccataggtccaaactgttggagaagatggccacattgattgagaaaggggtcatgtggtacattgatgctgtaggccaggcatggaaggcagttctagatgatgggtgcatgcgaatctgtctcttcaagaagaatcagcatggtggcctcagagagatctacgttatggatgcgaatgctcggcttgtgcagtttggggttgagaccatggctaggtgtgtctgtgagctgagcccacatgagactgttgccaaccctaggctcaagaattccatcatagagaaccatgggctgaagtcagcccgtagtcttggccctggctctataaacataaactcatccaatgacgccaagaagtggaatcaggggcactacacaacaaagctagctctagttctttgttggttcatgccagccaaattccacagattcatttgggctgccatttccatgtttcggagaaaaaagatgatggtggacctaaggtttttagctcacctcagttctaaatctgagtctaggtcatctgatccatttagggaagcaatgacagacgccttccatggtaatagggaagtctcatggatggacaaaggccgaacttacataaagacagagacagggatgatgcagggcatactgcacttcacatccagtctcctccactcttgtgttcagagcttttacaagtcttatttcgtctcgaagctcaaagagggctacatgggggaaagcatcagtggggtggtggacgtcatagaaggttctgacgactctgcgatcatgatcagcatacgccctaagtcagacatggatgaagtccgatcaaggttctttgttgctaacttactccactctgtcaagttcttaaaccctttgtttgggatttattcatcagagaaatcaacagtgaacacagtatattgtgtcgagtataactctgaattccatttccacaggcacttggttagacccacactgagatggatagcagcgtctcaccaaatctcagagactgaagcccttgcaagcaggcaagaggattactctaaccttctgacccagtgcttggaagggggggcctcattctctcttacctacctcatacagtgcgctcagctcctacaccactacatgcttctaggactatgcttacatcccttgtttggaaccttcatggggatgctgatatcagacccagatccagccctagggttcttcctcatggacaaccctgcattcgcagggggagcaggatttagattcaatctgtggagagcctgcaagacaacagaccttgggcggaagtatgcatattatttcaatgagatacagggtaaaacaaagggagatgaggactacagggctctggacgccacatcgggaggaactctcagccactctgttatggtgtactggggggacaggaagaagtatcaggccttattgaacaggatgggccttcctgaagactgggtggagcagatagatgagaatcctggagtcctttacaggagagctgccaacaagaaggaactgctcttaaagctggcagagaaggttcattcacctggtgtgactagcagcctgagtaaagggcatgtggtgcctcgggtggtggcagcaggagtatacctcctctcacgccactgctttcgctttagttcaagcatccatggcaggggctcaacacagaaggctagccttataaaactgttgatgatgtcttctatttctgccatgaagcacgggggctcactaaacccaaatcaggagcgaatgctcttccctcaggctcaggagtatgacagggtatgcacattgcttgaggaagttgaacacctaacagggaaatttgttgttagggagaggaacattgtcaggagccgcatagacctgttccaagagccagtggacttgcggtgcaaggcagaagatctggtgtctgaggtgtggtttggcctgaaaaggactaagcttgggccccgtctcctcaaggaggagtgggacaaacttagggcctcatttgcatggttgagcacagacccatctgaaacattgagggatggtccttttcttagccatgtgcagtttaggaacttcatagcccacgttgatgctaaatcaagatcagtcaggctcctaggtgcccccgtgaagaaatcaggcggggtcaccactataagccaagtagtcagaatgaacttcttcccaggttttagcctagaagctgagaagagcttagacaaccaggaaagacttgagagcatctccatcctcaagcatgtcttgttcatggttttgaatggcccatacactgaggagtacaagctggaaatgatcatagaggccttctctactctagtgataccacagccatcagaggtcatcaggaaatcaaggaccatgactttatgccttttatcgaattacttgtctagtaggggtgggtccattctagaccagattgagagggcacagtcaggcactctaggaggattcagcaagccccagaagacattcattaggccaggaggtggtgttggctacaagggaaaaggtgtgtggactggagtgatggaggacacccatgtccaaattctgatagatggagatgggactagtaactggcttgaggagatcaggctcagtagtgatgccaggctttatgatgtcattgaatccatccgaaggttatgtgatgaccttgggatcaacaacagggtagcatctgcatatagaggtcattgcatggtcaggctgagtggattcaagatcaagccagcatcaaggactgacggctgtccagtcaggattatggaaaggggcttcaggattagggaactccaaaacccagatgaggtcaagatgagagtgaggggcgacatccttaacctctctgtcaccatacaagaaggaagggtcatgaacattctaagctacaggccgagagacactgacatatcagagtcagccgccgcatacctctggagcaatcgagacctcttctcctttgggaagaaggagccatcctgcagctggatctgtttgaaaactcttgacaattgggcctggtcacatgcctcagttctcctggcaaatgatagaaagacccaaggcattgacaatagagctatggggaacatcttcagggactgtctcgagggttctctaagaaagcaagggctgatgaggtctaagctcacagagatggttgagaagaatgtagttcctttaacaactcaagagcttgtcgacatactggaggaggacattgacttttcagatgtcatagctgtagagctctcagagggatcgcttgatattgaatccatctttgatggagcacctatcttgtggtctgctgaggtggaagagtttggagaaggagtggtggctgtgagctattccagtaagtactatcatctaaccctgatggaccaagctgccatcacaatgtgtgcaatcatgggtaaggaaggatgtagagggctccttactgagaagagatgcatggcagccatacgagagcaggtacggccattcctcatattcctgcaaattcctgaagacagcatttcttgggtatctgatcagttctgcgactccaggggtcttgatgaagagagcaccattatgtggggt
>China_HQ419226_Unknown_2010_WSQ_2010
atgaacttggaagtgctttgtggtagggtaaacgtggagaatgggctgtctcttggagaaccaggcctgtacgaccaaatctacgataggccagggcttccagacctagatgtgactgtcgatgccactggtgtaacagtggacataggggctgtgccagactcagcatcacaattgggctcatcaatcaacgctgggttgatcacaatccagctctcagaggcatataagatcaatcatgacttcacgttttctggtctgtcaaagacaacagaccgacgcctctcagaggtattccccattacccatgatggttctgatgggatgacccctgatgtgattcacacaagattggatggaaccattgtggtggttgaattttcaaccactaggagccataacattgggggcctggaggcagcatataggacaaagatagaaaaatatagggacccaatctcaagacgtgttgatatcatggagaacccgagggtcttctttggcgtaattgtagtctcgtcaggaggggttctgtccaacatgcccctgactcaggatgaggcagaggagctcatgtacaggttctgcatagccaatgagatctacactaaggctagatctatggatgcagacattgagctacagaagagtgaagaagagcttgaggctattagtagggcactatcattcttcagtctgtttgagcctaacattgaaagagtggagggaacattccccaattctgaaatcgagatgctggaacagtttctctcaacaccagctgatgttgacttcatcaccaagaccctcaaagcaaaagaggtagaggcctatgctgatctttgcgacagtcactacctaaagcctgagaaaactattcaggagcggctagagatcaatagatgtgaggctatagacaaaactcaggacctactagctggcctgcatgcgaggagcaacaagcaaacatcattgaatcgagggacagtcaaactcccaccctggctaccaaagccatcaagtgaatcaatagacatcaagaccgactcaggctttggttctttgatggatcatggcgcatatggtgagctgtgggcaaagtgccttctagatgtctcactgggcaatgtggagggggtagtcagtgaccctgcaaaagagcttgacattgctatctctgatgatccagaaaaagatacccccaaagaggcaaagataacctataggcgattcaagcctgccttaagttcaagtgcccgtcaagaattttctctccaaggagtggaggggaagaaatggaagagaatggcagcaaaccagaagaaagagaaggagtcccatgagacattgagccctttcttggatgttgaagacattggagatttcctaacattcaacaatcttcttgctgattcgaggtatggagatgagtccgtccagagagctgtgtcaatcttgttggaaaaggcatctgccatgcaagacacagagcttactcatgccctcaatgactcatttaagaggaacctaagcagtaatgtggtccagtggtctctttgggtctcctgcttagcacaggagctagctagtgccctgaagcagcactgcagggctggtgagttcatcatcaagaagctgaagttctggcctatctatgtcattatcaagccgaccaaatcatcatcccatatcttcttcagcttgggaatccgcaaggctgacgtgacaaggaggctaactggcagggtcttctctgacaccattgatgctggggaatgggagctaacagagttcaaaagcctgaagacatgcaagctcacaaatcttgtcaacctgccatgcaccatgctgaactcaatagctttctggagagagaagttgggcgtggctccatggctggttcgaaagccttgttcagagctcagagagcaggtgggcctgaccttcctggtcagtctggaggacaagtccaagactgaggagatcatcaccttgacaaggtacacccagatggagggctttgtctccccccctatgctgcctaagccccaaaagatgctagggaaactggatggacctttgagaactaagctacaggtatacctcctcaggaaacatctggattgcatggtgcgaattgcttctcagccattcaacttaatccctagggaggggagggtagagtggggaggaacattccatgccatctcaggccggtccacaaaccttgagaatatggtgaacagctggtacattgggtactacaagaacaaagaggagtcaacagagctaaatgccctcggagaaatgtacaagaagattgtggagatggaagaggacaagcccagtagccctgagtttctagggtggggagacacagactcccctaagaagcatgaattctcacggagcttcctcagagctgcttgctcatctctggagagagaaattgctcagcggcatggaagacaatggaagcagagccttgaggagcgtgtcctgaaagagattgggaccaagaacatcctggaccttgcatccatgaaagctacaagcaacttttccaaagattgggagctctactcagaagtccagaccaaagagtaccataggtccaaactgctggagaagatggccacattgattgagaagggggttatgtggtacattgatgctgtgggccaggcatggaaggcagttctggatgacgggtgcatgcgaatctgtctcttcaaaaagaatcagcatggtggcctcagagagatctacgttatggatgctaatgcccggcttgtgcagtttggggtcgagaccatggccaggtgtgtctgtgagctaagcccacatgagactgttgccaaccctaggctcaagaattctatcatagagaaccatgggctgaagtcagcccgcagtcttggccctggctctattaacataaactcatccaatgatgccaagaagtggaatcaggggcactacacaacaaagctagctctagttctttgttggttcatgccagccaaattccacagattcatttgggctgccatttccatgtttcggagaaaaaagatgatggtggacctaaggtttttggctcacctcagtactaaatctgagtctaggtcatctgatccgttcagggaagcaatgacagacgccttccatggtaatagggaagtttcatggatggacaaagggcgaacttacataaagacagagacaggaatgatgcagggcatactgcacttcacatctagtctcctccactcttgtgttcagagcttctacaagtcctatttcgtctcgaagctcaaggagggctacatgggggaaagcatcagtggggtggtggatgtcatagaaggctctgacgactcagcgatcatgatcagcatacgccccaagtcagacatggatgaagtccgatcaaggttctttgttgctagcttgctccactctgtcaagttcttgaaccctttgtttgggatttattcttcagagaaatcaacagtgaacacagtgtattgtgtcgagtataactctgaattccatttccacaggcacttggttagacccacactgagatggatagcagcgtctcaccaaatctcagagacagaagcccttgcaagcaggcaagaagattactccaaccttctaacgcagtgcttggaaggaggggcctcattctctcttacctacctcatacagtgcgctcagctcctgcaccactacatgcttctaggactatgcttacatcccttatttggaaccttcatggggatgttgatatcagacccagatccagccctagggttcttcctcatggacaaccctgcattcgcagggggtgcaggatttagattcaatctgtggagagcctgcaagactacagaccttggacggaagtatgcttattattttaatgagatacagggtaaaacaaagggagatgaggactacagagctctggatgccacatcgggaggaactctcagccactctgttatggtgtactggggggacaggaagaagtatcaggccttgttgaacaggatgggccttcctgaggactgggtggagcagatagatgagaatcctggagtcctttacaggagagctgccaacaagaaggaactactcttaaaactggcagagaaggttcattctcctggtgtaactagcagcctgagtaaagggcatgtggtgcctcgggtggtggcagcaggagtataccttctctcacgccactgctttcgctttagctcaagcattcatggcaggggctcagcacagaaggctagccttataaaactgctaatgatgtcttctgtttctgccatgaagcacgggggctcactaaaccctaatcaggagcgaatgctcttccctcaggctcaagagtatgacagagtatgtacattgcttgaggaagttgaacacctaacagggaaatttgttgttagggagagaaacattgtcaggagccgcatagacttgttccaagaaccagtggacttgcggtgcaaggcagaggatctggtgtcagaggtgtggtttggcctgaaaaggactaagcttggaccccgtctcctcaaggaagagtgggacaaacttagggcttcatttgcatggctgagcacagacccatctgaaacactgagggatggtccttttcttagccatgtgcagtttaggaacttcatagcccacgttgatgccaaatcaagatcagtcaggctcctgggtgcccccgtgaagaagtcaggtggggtcaccaccataagccaagtagttagaatgaacttcttccctggttttagcctagaagctgagaagagcttagataatcaggaaagacttgagagcatctccatcctcaagcatgtcttgttcatggtcttgaatggcccatacactgaggagtacaagctggaaatgatcatagaggccttctctactcttgtgataccacagccatcagaggtcatcaggaaatctaggaccatgaccttatgcctcttatcgaattacttgtctagtaagggtgggtccattctagaccagattgagagggcacagtcaggaactctaggaggctttagcaagccccagaagacattcattaggccaggaggtggtgttggctataagggaaaaggtgtgtggactggggtgatggaggacacccatgttcaaattctgatagatggagatgggactagtaactggcttgaggagatcaggctcagtagtgatgccaggctttatgatgtcattgaatccatccgaaggttatgtgatgaccttgggatcaacaacagggtggcatctgcatatagaggtcattgcatggttaggctgagtggattcaagatcaagccagcatcaaggactgacgggtgtccagtcagggtcatggaaaggggcttcaggattagggaacttcaaaatccggatgaggtcaagatgagagtgaggggcgacatcctcaacctctctgtcacaatacaagaaggaagggtcatgaacattctgagctacaggccaagagacactgatatatcagagtcagctgcagcatacctctggagtaatcgagacctcttctcctttgggaagaaggaaccatcctgcagctggatctgcttaaaaactctcgacaattgggcctggtcacatgcctcagttctcctggcaaatgataggaagacccaaggcattgacaatagagctatggggaacattttcagggactgtcttgaaggttctcttagaaagcaagggctgatgaggtcaaagctcacagagatggtggagaagaatgtagttcctttaacaactcaagagctcgtcgacatcctggaggaggacattgacttttcagatgtcatagctgtggagctctcagaggggtcgcttgacattgaatccatctttgatggggcacctatcttgtggtctgctgaggtggaagagtttggagaaggagtggtggctgtgagctattccagtaagtactatcatctaaccctgatggaccaagctgccatcacaatgtgtgcgatcatgggtaaggaaggctgtagagggcttcttaccgagaagagatgcatggcagccatacgagagcaggtgcggccattcctcatattcctgcaaatacctgaggacagcatttcttgggtgtctgatcagttctgcgactccaggggccttgatgaagagagcaccattatgtggggt
>China_HQ419227_Unknown_2010_FQM_2010
atgaacttggaagtgctttgtggtaggataaacgtggagaatgggctgtctcttggagaaccaggcctgtacgaccaaatctacgacaggcctgggctaccagacctagatgtgactgtcgatgccacaggtgtgacagtggacataggggctgtgccggactcagcatcacaactgggttcatcaatcaatgctgggttgatcacaatccagctctctgaagcatataagatcaatcatgacttcacgttctctggcctgtcaaagacaacagatcgacgcctctcagaggtgttccccatcacccatgatggttctgatgggatgacccctgatgtgattcacaccagattggatgggaccattgtggtggttgaatttacaaccactaggagccataacattgggggcctggaggcagcatataggacaaagatagaaaaatatagggacccaatctcaaggcgtgttgacatcatggagaacccaagggtcttctttggcgttattgtagtctcgtcaggaggggttctgtccaacatgcccctgactcaggatgaggcagaggagctcatgtacaggttttgcattgccaatgagatctacaccaaggctcgatctatggatgcagacattgagctacagaagagtgaggaagagcttgaggctattagcagggcactatcattcttcagtttgtttgagcctaacattgaaagagtagaaggaacattccctaattcagaaatcgagatgctggaacagtttctctcaacaccagctgatgttgacttcatcaccaagaccctcaaagcaaaagaggtagaggcctatgctgatctttgtgacagccactacctgaagcctgaaaaaaccattcaggagcggctagagatcaatagatgtgaggccattgacaaaactcaggacctcctagctggtctgcatgcaaggagcaacaagcaaacatcattgaatcgagggacagtcaaactcccgccctggctaccaaagccgtcaagtgagtcaatagacatcaagaccgactcaggctttggttccttaatggatcatggcgcatatggtgagctgtgggcaaagtgccttctagatgtctcgctgggcaatgtggagggggtagtcagtgaccctgcaaaagaacttgacattgccatctctgatgatccagaaaaagatacccccaaagaggcaaagataacctataggcgattcaagcctgccttaagttcaagtgcccgtcaagaattttctctccaaggagtggaggggaagaagtggaagagaatggcagcaaaccagaagaaagagaaggagtcacatgaggcattgagccctttcttggatgttgaagacatcggggatttcctaacattcaacaatcttcttgcagactcgaggtatggagatgagtccgtccagagagcagtgtcaatcttgttggaaaaggcatctgccatgcaagacacagagctcactcatgccctcaacgattcattcaagaggaacctaagcagtaatgtggttcagtggtccctttgggtctcctgcttagcacaggagctagctagtgctctgaagcagcgctgcagggctggtgagttcatcatcaagaagctgaaattctggcctatctatgtcattatcaagccgaccaaatcatcatcccatatcttctacagcttggggatccgcaaggctgacgtgacaaggaggctcactggcagagtcttctctgaaaccattgatgctggggaatgggagctaacagagttcaaaagcctgaagacatgcaagcttacaaaccttgtcaacttgccatgtaccatgctgaactcaatagctttctggagagagaagctgggcgtggctccatggctggttcgaaaaccttgttcagagctcagggagcaggtgggcctgaccttcctgatcagtctggaggacaagtctaagactgaggagatcatcaccttgacaagatacacccagatggagggctttgtctctccccccatgctgcctaagccccaaaagatgctagggaaactggatggacctctgagaactaagctacaggtatacctcctcaggaagcatctggattgcatggtgcgaattgcttctcagccattcagcctaatccctagagaggggagggtagaatggggaggagcattccatgccatctcaggccggtccacaaaccttgagaatatggtgaacagctggtacattgggtactacaagaacaaagaggagtcaacggagctaaatgccctcggggaaatgtataagaagatcgtggagatggaagaggacaagcccagcagccctgagtttctagggtggggggacactgattcccctaagaagcatgaattctcacggagcttcctcagagctgcttgctcatctctggagagagaaattgctcagcgacacggaagacaatggaagcagaaccttgaggagcgtgtcctgagagagattgggaccaagaacattctggaccttgcatccatgaaggccacaagcaacttttccaaagactgggagctctactcagaagtccagaccaaagagtaccataggtccaaactgttggagaagatggccacattgattgagaaaggggtcatgtggtacattgatgctgtaggccaggcatggaaggcagttctagatgatgggtgcatgcgaatctgtctcttcaagaagaatcagcatggtggcctcagagagatctacgttatggatgcgaatgcccgacttgtgcagtttggggttgagaccatggctaggtgtgtctgtgagctgagcccacatgagactgttgccaaccctaggctcaagaattccatcatagagaaccatgggctgaagtcagcccgtagtcttggccctggctctataaacataaactcatccaatgacgccaagaagtggaatcaggggcactacacaacaaagctagctctagttctttgttggttcatgccagccaaattccacagattcatttgggctgccatttccatgtttcggagaaaaaagatgatggtggacctaaggtttttagctcacctcagttctaaatctgagtctaggtcatctgatccatttagggaagcaatgacagacgccttccatggtaatagggaagtctcatggatggacaaaggccgaacttacataaagacagagacagggatgatgcagggcatactgcacttcacatccagtctcctccactcttgtgttcagagcttttacaagtcttatttcgtctcgaagctcaaagagggctacatgggggaaagcatcagtggggtggtggacgtcatagaaggttctgacgactctgcgatcatgatcagcatacgccctaagtcagacatggatgaagtccgatcaaggttctttgttgctaacttactccactctgtcaagttcttaaaccctttgtttgggatttattcatcagagaaatcaacagtgaacacagtatattgtgtcgagtataactctgaattccatttccacaggcacttggttagacccacactgagatggatagcagcgtctcaccaaatctcagagactgaagcccttgcaagcaggcaagaggattactctaaccttctgacccagtgcttggaagggggggcctcattctctcttacctacctcatacagtgcgctcagctcctacaccactacatgcttctaggactatgcttacatcccttgtttggaaccttcatggggatgctgatatcagacccagatccagccctagggttcttcctcatggacaaccccgcattcgcagggggagcaggatttagattcaatctgtggagagcctgcaagacaacagaccttgggcggaagtatgcatattatttcaatgagatacagggtaaaacaaagggagatgaggactacagggctctggacgccacatcgggaggaactctcagccactctgttatggtgtactggggggacaggaagaagtatcaggccttattgaacaggatgggccttcctgaagactgggtggagcagatagatgagaatcctggagtcctttacaggagagctgccaacaagaaggaactgctcttaaagctggcagagaaggttcattcacctggtgtgactagcagcctgagtaaagggcatgtggtgcctcgggtggtggcagcaggagtatacctcctctcacgccactgctttcgctttagttcaagcatccatggcaggggctcaacacagaaggctagccttataaaactgttgatgatgtcttctatttctgccatgaagcacgggggctcactaaaccctaatcaggagcgaatgctcttccctcaggctcaggagtatgacagggtatgcacattgcttgaggaagttgaacacctaacagggaaatttgttgttagggagaggaacattgtcaggagccgcatagacctgttccaagagccagtggacttgcggtgcaaggcagaagatctggtgtctgaggtgtggtttggcctgaaaaggactaagcttgggccccgtctcctcaaggaggagtgggacaaacttagggcctcatttgcatggttgagcacagacccatctgaaacattgagggatggtccttttcttagccatgtgcagtttaggaacttcatagcccacgttgatgctaaatcaagatcagtcaggctcctaggtgcccccgtgaagaaatcaggcggggtcaccactataagccaagtagtcagaatgaacttcttcccaggttttagcctagaagctgagaagagcttagacaaccaggaaagacttgagagcatccccatcctcaagcatgtcttgttcatggtcttgaatggcccatacactgaggagtacaagctggaaatgatcatagaggccttctctactctagtgataccacagccatcagaggtcatcaggaaatcaaggaccatgactttatgccttttatcgaattacttgtctagtaggggtgggtccattctagaccagattgagagggcacagtcaggcactctaggaggattcagcaagccccagaagacattcattaggccaggaggtggtgttggctacaagggaaaaggtgtgtggactggagtgatggaggacacccatgtccaaattctgatagatggagatgggactagtaactggcttgaggagatcaggctcagtagtgatgccaggctttatgatgtcattgaatccatccgaaggttatgtgatgaccttgggatcaacaacagggtagcatctgcatatagaggtcattgcatggtcaggctgagtggattcaagatcaagccagcatcaaggactgacggctgtccagtcaggattatggaaaggggcttcaggattagggaactccaaaacccagatgaggtcaagatgagagtgaggggcgacatccttaacctctctgtcaccatacaagaaggaagggtcatgaacattctaagctacaggccgagagacactgacatatcagagtcagccgccgcatacctctggagcaatcgagacctcttctcctttgggaagaaggagccatcctgcagctggatctgtttgaaaactcttgacaattgggcctggtcacatgcctcagttctcctggcaaatgataggaagacccaaggcattgacaatagagctatggggaacatcttcagggactgtctcgagggttctctaagaaagcaagggctgatgaggtcaaagctcacagagatggttgagaagaatgtagttcctttaacaactcaagagcttgtcgacatactggaggaggacattgacttttcagatgtcatagctgtagagctctcagagggatcacttgatattgaatccatctttgatggagcacctatcttgtggtctgctgaggtggaagagtttggagaaggagtggtggctgtgagctattccagtaagtactatcatctaaccctgatggaccaagctgccatcacaatgtgtgcaatcatgggtaaggaaggatgtagagggctccttactgagaagagatgcatggcagccatacgagagcaggtacggccattcctcatattcctgcaaattcctgaagacagcatttcttgggtatctgatcagttctgcgactccaggggtcttgatgaagagagcaccattatgtggggt
>China_HQ419228_Unknown_2010_T112_2010
atgaacttggaagtgctttgtggtaggataaacgtggagaatgggctgtctcttggagaaccaggcctgtacgaccaaatctacgacaggccagggctcccagacctagatgtgactgtcgatgccacaggtgtgacagtggacataggggctgtgccagactcagcatcacaactgggttcatcaatcaatgctgggctgatcacaatccagctctctgaagcatataagatcaatcatgacttcacgttttctggtctgtcaaagacaacagaccgacgcctctcagaggtattccccataacccatgatggttctgatgggatgacccctgatgtgatccacaccagattggatggaaccatagtggtggttgaattttcaaccactaggagccataacattgggggcctggaggcagcatataggacaaagatagaaaaatatagggacccaatctcaaggcgtgttgatatcatggagaacccgagggtcttctttggcgtaattgtagtctcgtcaggaggggttctgtccaacatgcccttgactcaggatgaggcagaggagctcatgtacaggttctgcatagccaatgagatctacactaaggctagatctatggatgcagacattgagctacagaaaagtgaagaagagcttgaggctattagcagggcactatcattcttcagtttgtttgagcctaacattgaaagagtggaaggaacattccctaattcagaaatcgagatgctggaacagttcctctcaacaccagctgatgtcgacttcatcaccaagaccctcaaagcaaaagaggtggaagcctatgctgatctttgtgacagccactacctaaagcctgagaaaaccatacaggagcggctagagatcaatagatgtgaagctattgacaaaactcaggacctcctagctggcctacatgcaaggagcaacaagcaaacatcattgaatcgagggacagtcaaactcccgccctggctaccaaagccatcaagtgagtcaatagacatcaagaccgactcaggctttggttccctaatggatcatggcgcatatggtgagctgtgggcaaagtgcctactagatgtctcgctaggcaatgtggagggggtagtcagtgaccctgcaaaagaacttgacattgccatctctgatgatccagaaaaagacacccccaaagaggcaaagataacctacagacgattcaagcctgccttaagttcaagtgcccgtcaggaattctctctccaaggagtggaggggaagaagtggaagagaatggcagcaaatcagaagaaagagagggagtcccatgagacattgagcccgttcttggatgttgaagacataggtgatttcctaacattcaacaatcttcttgcagattcgaggtatggagacgagtccatccagagagctgtgtcaatattgttggaaaaggcatctgccatgcaagacacagagctcactcatgccctcaacgactcatttaagaggaatctaagcagcaatgtggttcagtggtctctttgggtctcctgtttagcacaggagctagctagtgccctgaagcagcactgcagggctggtgagttcatcatcaagaagctgaagttctggcctatctatgtcattatcaagccgaccaaatcatcatcccatatcttctacagcttagggatccgcaaggctgacgtgacaaggaggctaactggcagagtcttctctgacaccattgatgctggggaatgggaactaacagagttcaaaagcctgaagacatgcaagctcacgaatcttgtcaacttgccatgcaccatgctgaactcaatagctttctggagagagaagctgggcgtggctccatggctggttcgaaagccctgttcagagctcagggagcaggtgggcctgaccttcctgatcagtctggaggacaagtctaagactgaggagatcatcaccttgacaaggtacacccagatggagggctttgtctctcctcccatgctgcctaagccccaaaagatgctggggaaactggaagggcctttgagaactaagctacaggtatacctccttaggaagcatctggattgcatggtgcgaattgcgtctcagccattcagcctaatccctagagaggggagggtagagtggggaggaacattccatgccatctcatgccggtccacaaaccttgagaacatggtgaacagctggtacattgggtactacaagaacaaagaggagtcaacagagctaaatgccctcggagaaatgtataagaagattgtggagatggaagaggacaagcccagcagccctgagtttctagggtggggggacacagattcccctaagaagcatgaattctcacggagcttcctcagagctgcttgctcatctctagagagagaaattgctcagcgacatgggaggcaatggaagcagaaccttgaggagcgtgtcctgagagagattgggaccaagaacatcctggaccttgcatccatgaaggctacaagcaacttttccaaagactgggagctctactcagaagtccagaccaaagagtaccataggtccaaactgctggagaagatggccacattgattgagaagggggttatgtggtacattgatgctgtgggccaggcatggaaggcagttctggatgacgggtgcatgcggatctgtctcttcaaaaagaatcagcatggtggcctcagagagatctacgtcatggatgcgaatgcccggctcgtgcagtttggggttgagaccatggctaggtgtgtctgtgagctgagcccacatgagactgttgctaaccctcggctcaagaattccatcatagagaaccatgggctgaagtcagcccgtagtcttggccctggctctataaacataaattcatccaatgatgccaagaagtggaatcaggggcactacacaacaaagctagctctagttctttgttggttcatgccagccaaattccacagattcatttgggctgccatttccatgtttcggagaaaaaagatgatggtggacctaaggtttttagctcacctcagttctaaatctgagtctaggtcatctgatccgtttagggaagcaatgacagatgccttccatggtaatagggatgtctcatggatggacaaagggcgaacttacataaagacagagacaggaatgatgcagggcatactgcacttcacatccagtctcctccactcttgtgttcagagcttctacaagtcttatttcgtttcgaagctcaaggagggctacatgggggaaagcatcagtggggtggtggatgtcatagaaggctctgacgactcagcgatcatgattagcatacgccctaagtcagacatggatgaagttcgatccaggttctttgttgctaacttgctccactctgtcaagttcttgaatccattgtttgggatttattcatcagagaaatcaacagtgaacacagtgtattgtgtcgagtataactctgaattccatttccacaggcacttggttagacccacactgagatggatagcagcgtctcatcaaatctcagagactgaagcccttgcaagcaggcaagaggattactccaaccttctaacccagtgcttggaaggaggggcctcattctctcttacctacctcatacagtgtgctcagctcctgcaccactacatgcttctaggactatgcttacatcccctgtttggaaccttcatggggatgctgatatcagacccagatccagccctagggttcttcctcatggacaaccctgcattcgcagggggagcaggatttagattcaatctgtggagagcctgcaagactacagaccttgggcggaagtatgcatattatttcaatgagatacagggtaagacaaagggagatgaggactacagagctctggacgccacatcgggaggaactctcagccactctgttatggtgtactggggggacaggaagaagtatcaggccttattgaacaggatgggccttcctgaagactgggtggagcagaaagatgagaatcctggagttctctacaggagagctgccaacaagaaggaactgctcttaaagctggcagagaaggttcattcacctggtgtgactagcagcctgagtaaagggcatgtagtgcctcgggtggtggcagcaggagtgtacctcctctcacgtcattgctttcgctttagttcaagcatccatggcaggggctcaacgcagaaggctagccttataaaattgctgatgatgtcttctatttctgccatgaagcatgggggctcactgaaccctaaccaggagcgaatgctcttccctcaggctcaagagtatgacagagtatgcacattgcttgaggaagttgaacacctaacagggaaatttgttgttagggagagaaacattgtcaggagccgcatagacttgttccaagagccagtggacttgcggtgcaaggcagaagatctggtgtcagaggtttggtttggcctgaaaaggactaagcttggaccccgtctcctcaaggaagagtgggataaacttagggcctcatttgcatggctgagcacagacccatctgagacattgagggatggtccttttcttagccatgtgcagtttaggaacttcatagcccacgttgatgccaaatcaagatcagtcaggctcctaggtgcccccgtgaagaagtcaggtggggtcaccaccataagccaagtggtcagaatgaacttcttccctggttttagcctagaagctgagaagagcttagacaatcaggaaagacttgagagtatctccatcctcaagcatgtcttgttcatggtcttgaatggcccatacactgaggagtacaagctggaaatgatcatagaggccttctctactcttgtgataccacagccatcagaggtcatcaggaaatcaaggaccatgactttatgcctcttatcgaattacttgtctagtaggggtgggtccattctagaccaaattgagagggcacagtcaggcactctaggaggcttcagcaagccccagaagacatttattaggccaggaggtggtgttggctacaagggaaaaggtgtgtggactggagtgatggaggacacccatgttcaaattctgatagatggagatggtactagtaactggctcgaggagatcaggctcagtagcgatgctaggctttatgatgtcattgaatccatccgaaggttatgtgatgaccttgggatcaacaacagggtggcatctgcatatagaggccattgtatggttaggctgagtggattcaagatcaagccagcatcaaggactgacggctgtccagtcaggattatggaaaggggcttcaggattagggaacttcaaaacccagatgaggtcaagatgagagtgaggggcgacatcctcaacctctctgtcaccatacaagaaggaagggtcatgaacatcctaagctacaggccgagagacactgatatatcagagtcagccgcagcatacctctggagcaatcgagacctcttctcctttgggaagaaggagccatcctgcagctggatctgcttgaaaactctagataattgggcctggtcacatgcctcagttctcctggcaaatgataggaagacccaaggtattgacaatagagctatggggaacattttcagggactgtctcgagggttctcttagaaagcaagggttgatgaggtcaaagctcacagagatggtggagaagaatgtagttcctttaacaactcaagagcttgtcgacatcctggaggaggacattgacttttcagatgtcatagctgtagagctctcagaggggtcacttgacattgaatccatctttgatggggcacctatcttgtggtctgctgaggtggaagagtttggagaaggagtggtggctgtgagctattccagcaagtactatcatctaaccctgatggaccaagctgccatcacaatgtgtgcgatcatgggtaaggaaggctgtagagggctccttactgagaagagatgcatggcagccatacgagagcaggtgcggccattcctcatattcctgcaaattcctgaggatagcatttcttgggtgtctgatcagttctgcgactccaggggtcttgatgaagagagcaccattatgtggggt
>China_HQ642766_Human_Henan_01_2010
atgaacttggaagtgctttgtggtaggataaacgtggagaatgggctgtctcttggagaaccaggcctgtacgaccaaatctacgacaggccagggctcccagacctagatgtaactgtcgatgccacaggtgtgacagtggacataggggctgtgccagactcagcatcacaactgggttcatcaatcaatgctgggttgatcacaatccagctctctgaagcatataagatcaatcatgacttcacgttttctggtctgtcaaagacaacagaccgacgcctctcagaggtattccccattacccatgatggttctgatgggatgacccctgatgtgattcacaccagattggatggaaccattgtggtggttgaattttcaaccactaggagccataacattgggggcctggaggcagcatataggacaaagatagaaaaatatagggacccaatctcaaggcgtgttgatatcatggagaacccaagggtcttctttggcgtaattgtagtctcgtcaggaggggttctgtccaacatgcccttgactcaggatgaggcagaggagctcatgtacaggttctgcatagccaatgagatctacactaaggctagatctatggatgcagacattgagctacagaaaagtgaagaagagcttgaggctattagcagggcactatcattcttcagtttgtttgagcctaacattgaaagagtggaaggaacattccctaattcagaaatcgagatgctggaacagtttctctcaacaccagctgatgttgacttcatcaccaagaccctcaaagcaaaagaagtggaagcctatgctgatctttgtgacagccactacctaaagcctgagaaaaccatacaggagcggctagaggtcaatagatgtgaggctattgacaaaactcaggacctcctagctggcctgcatgcaaggagcaacaagcaaacatcattgaatcgagggacagtcaaactcccgccctggctaccaaagccatcaagtgagtcaatagacatcaagaccgactcaggctttggttccttaatggatcatggcgcatatggtgagctgtgggcaaagtgccttctggatgtctcgctaggcaatgtggagggggtagtcagtgaccctgcaaaagaacttggcattgccatctctgatgatccagaaaaagacacccccaaagaggcaaagataacctacaggcgattcaagcctgccttaagttcaagtgcccgtcaggaattttctctccaaggagtggaagggaagaagtggaagagaatggcagcaaatcagaagaaagagaaggagtcccatgagacattgagcccgttcttggatgttgaagacataggagatttcctaacattcaacaaccttcttgcagattcgaggtatggagacgagtccatccagagagctgtgtcaatattgttggaaaaggcatctgccatgcaagacacagagctcactcatgccctcaacgactcatttaagaggaatctaagcagcaatgtggttcagtggtctctttgggtctcctgtttagcacaggagctagctagtgccctgaagcagcactgcagggctggtgagttcatcatcaagaagctgaagttctggcctatctatgtcattatcaagccgaccaaatcatcatcccatatcttctacagcttagggatccgcaaggctgacgtgacgaggaggctaactggcagagtcttctctgacaccattgatgctggggaatgggaactaacagagttcaaaagcctgaagacatgcaagctcacgaatcttgtcaacttgccatgcaccatgctgaactcaatagctttctggagagagaagctgggcgtggctccatggctggttcgaaagccctgttcagagctcagggagcaggtgggcctgaccttcctgatcagtctggaggacaagtctaagactgaggagatcatcaccttgacaaggtacacccagatggagggctttgtctctcctcccatgctgcctaagccccaaaagatgctagggaaactggatgggcctttgagaactaagctacaggtatatctccttaggaagcatctggactgcatggtgcgaattgcatctcagccattcagcctaatccctagagaggggagggtagagtggggaggaacattccatgccatctcaggccggtccacaaaccttgagaacatggtgaacagctggtacattgggtactacaagaacaaagaggagtcaacagagctaaatgccctcggagaaatgtataagaagattgtggagatggaagaggacaagcccagcagccctgagtttctagggtggggggacacagattcccctaagaagcatgaattctcacggagcttcctcagagctgcttgctcatctctagagagagaaattgctcagcgacatggaagacaatggaagcagaaccttgaggagcgtgtcctgagagagattgggaccaagaacatcctggaccttgcatccatgaaggctacaagcaacttttccaaagactgggagctctactcagaagtccagaccaaagagtaccataggtccaaactgctggagaagatggccacattgattgagaagggggttatgtggtacattgatgctgtgggccaggcatggaaggcagttctagatgacgggtgcatgcgaatctgtctcttcaaaaagaatcagcatggtggcctcagagagatctacgttatggatgcgaatgcccggctcgtacagtttggggttgagaccatggctaggtgtgtctgtgagctgagcccacatgagactgttgctaaccctcggctgaaaaattccatcatagagaaccatgggctgaagtcagcccgtagtcttggtcctggttctataaacataaactcatccaatgatgccaagaagtggaatcaggggcactacacaacaaagctagctctagttctttgttggttcatgccagccaaattccacagattcatttgggctgccatttccatgtttcggagaaaaaagatgatggyggatctaaggtttttagcccacctcagttctaaatctgagtctaggtcatctgatccgtttagggaagcaatgacagatgccttccatggtaatagggatgtctcatggatggacaaagggcgaacttacattaagacagagacagggatgatgcagggcatactgcacttcacatccagtctcctccactcttgtgttcagagcttctacaagtcttatttcgtctcgaaactcaaggagggctacatgggggaaagcatcagtggggtggtggatgtcatagaaggctctgacgactcagcgatcatgattagcatacgccctaagtcagacatggatgaagttcgatccaggttctttgttgctaacttgctccactctgtcaagttcttgaatccattgtttgggatttattcatcagagaaatcaacagtgaacacagtgtattgtgtcgagtataactctgaattccatttccacaggcacttggttagacccacactgaggtggatagcagcgtctcatcaaatctcagagactgaagcccttgcaagcaggcaagaggattactccaaccttctaacccagtgcttggaaggaggggcctcattctctcttacctacctcatacagtgcgctcagctcctgcaccactacatgcttctaggactatgcttacatcccctgtttggaaccttcatggggatgctgatatcagacccggatccagccctagggttcttcctcatggacaaccctgcattcgcagggggagcaggatttagattcaatctgtggagagcctgcaagactacagaccttgggcggaagtatgcatattattttaatgagatacagggtaaaacaaagggagatgaggactacagagctctggacgccacatcgggaggaactctcagccactctgttatggtgtactggggggacaggaagaagtatcaggccttattgaacaggatgggccttcctgaagactgggtggagcagatagatgagaatcctggagtcctctacaggagagctgccaacaagaaggaactgctcttaaagctggcagagaaggttcattcacctggtgtgactagcagcctgagtaaagggcatgtggtgcctcgggtggtggcagcaggagtgtacctcctctcacgtcattgctttcgctttagttcaagcatccatggcaggggctcaacacagaaggctagccttataaaattgctgatgatgtcttctatttctgccatgaagcatgggggctcactgaaccctaaccaggagcgaatgctcttccctcaggctcaagagtatgacagagtatgcacattgcttgaggaagttgaacacctaacagggaaatttgttgttagggagagaaacattgtcaggagccgcatagacttgttccargagccagtggacttgcggtgcaaggcagaagatctggtgtcagaggtgtggtttggcctgaaaaggactaagcttggaccccgtctcctcaaggaagagtgggataaacttagggsmtcatttgcatggctgagcacagacccatctgaaacattgagggatggtccttttcttagccatgtgcagtttaggaacttcatagcccacgttgatgccaaatcaagatcagtcaggctcctaggtgcccccgtgaagaagtcaggtggggtcaccaccataagccaagtggtcagaatgaacttcttccctggttttagcctagaagctgagaagagcttagacaatcaggaaagacttgagagtatctccatcctcaagcatgtcttgttcatggtcttgaatggcccatacactgaggagtacaagctggaaatgatcatagaggccttctctactcttgtgataccacagccatcagaggtcatcaggaaatcaaggaccatgactttatgcctcttatcgaattacttgtctagtagaggtgggtccattctagaccaaattgagagggcacagtcaggcactctaggaggcttcagcaagccccagaagacatttattaggccaggaggtggtgttggctacaagggaaaaggtgtgtggactggagtgatggaggacacccatgttcaaattctgatagatggagatggtactagtaactggcttgaggagatcaggctcagtagtgatgctaggctttatgatgtcattgaatccatccgaaggttgtgtgatgaccttgggatcaacaacagggtggcatctgcatatagaggccattgtatggttaggctgagtggattcaagatcaagccagcatcaaggactgacggctgtccagtcaggattatggaaaggggcttcaggattagggaacttcaaaacccagatgaggtcaagatgagagtgaggggcgacatcctcaacctctctgtcaccatacaagaaggaagggtcatgaacatcctaagctacaggccgagggacactgatatatcagagtcagccgcagcatacctctggagcaatcgagacctcttctcctttgggaagaaggagccatcctgcagctggatctgcttgaaaactctagataattgggcctggtcacatgcctcagttctcctggcaaatgataggaagacccaaggtattgacaatagagctatggggaacattttcagggactgtctcgagggttctcttagaaagcaagggttgatgaggtcaaagctcacagagatggtggagaagaatgtagttcctttaacaactcaagagcttgtcgacatcctggaggaggacattgacttttcagatgtcatagctgtagagctctcagagggatcacttgacattgaatccatctttgatggggcacctattttgtggtctgctgaggtggaagagtttggagaaggagtggtggctgtgagctattccagcaagtactatcatctaaccctgatggaccaagctgccatcacaatgtgtgcgatcatgggtaaggaaggctgtagagggctccttactgagaagagatgcatggcagccatacgagagcaggtgcggccattccttatattcttgcaaattcctgaggatagcatttcttgggtgtctgatcagttctgcgactccaggggtcttgatgaagagagcaccattatgtggggt
>China_HQ830163_Human_JS24_2010
atggacttggaagtgctttgtggtaggataaacgtggagaatgggctgtctcttggagaaccaggcctgtacgaccaaatctacgacaggcctgggctaccagacctagatgtgactgtcgatgccacaggtgtgacagtggacataggggctgtgccagactcagcatcacaactgggttcatcaatcaatgctgggttgatcacaatccagctctctgaagcatataagatcaatcatgacttcacgttctctggcctgtcaaagacaacagatcgacgcctctcagaggtgttccccattacccatgatggttctgatgggatgacccctgatgtgattcacaccagattggatgggaccattgtggtggttgaattttcaaccactaggagccataacattgggggcctggaagcagcatataggacaaagatagaaaaatatagggacccaatctcaaggcgtgttgatatcatggggaacccgagggtcttctttggcgttattgtagtctcgtcaggaggggttctgtccaacatgcccctgactcaggatgaggcagaggagctcatgtacaggtattgtattgccaatgagatctacaccaaggctagatctatggacgcagacattgagctacagaagagtgaggaagagcttgaggctattagcagggcactatcattcttcagtttgtttgagcctaacattgaaagagtggaaggaacattccctaattcagaaatcgagatgctggaacagtttctctcaacaccagctgatgttgacttcatcaccaagaccctcaaagcaaaagaggtagaggcctatgctgatctttgtgacagccactacctaaagcctgaaaaaacgattcaggagcggctggagatcaatagatgtgaggctattgacaaaactcaggacctcctagctggtctacatgcaaggagcaacaagcaaacatcattgaatcgagggacagtcaaactcccgccctggctaccaaagccgtcaagtgagtcaatagacatcaagaccgactcaggctttggttccttaatggatcatggcgcatatggtgagctgtgggcaaagtgccttctagatgtctcgttgggcaatgtggagggggtagtcagtgaccctgcaaaagaacttgacattgccatctctgatgatccagaaagagatacccccaaagaggcaaagataacctataggcgattcaagcctgccttaagttcaagtgcccgtcaagaattttctctccaaggagtggaggggaagaagtggaagagaatggcagcaaaccagaagaaagagaaggagtcccatgaggcattgagccctttcttggatgttgatgacattggggatttcctaacatttaacaatctccttgcagattcgaggtatggagatgagtccgtccagagagcagtgtcaatcttgttggaaaaggcatctgccatgcaagacacagagctcactcatgccctcaacgattcattcaagaggaatctaaacagtaatgtggttcagtggtccctttgggtctcctgtttagcacaggagctagctagtgctctgaagcagcactgcagggctggtgagttcatcatcaagaagctgaaattctggcccatctatgtcattatcaagccgaccaaatcatcatcccatatcttctacagcttagggatccgcaaggctgacgtgacaaggaggctcactggcagagtcttctctgataccattgatgctggggaatgggagctaacagagttcaaaagcctgaagacatgcaagcttacaaaccttgtcaacttgccatgcaccatgctgaactcaatagctttctggagagagaagctgggcgtggctccatggctggttcgaaaaccttgttcagagctcagggagcaggtgggcctaaccttcctgatcagtctggaggacaagtctaagactgaggagatcatcaccttgacaaggtacacccagatggagggctttgtctctccccccatgctgcctaagccccaaaagatgctagggaaactggatggacctctgagaactaagctacaggtatacctcctcaggaagcatctggattgtatggtgcgaattgcttctcagccattcagcctaatccctagagaggggagggtagaatggggaggaacattccatgccatctcaggccggtccacaaaccttgagaatatggtgaacagctggtacattgggtactacaagaacaaagaggagtcaacagagctaaatgccctcggagaaatgtataagaagatcgtggagatggaagaggacaagcccagcagccctgagtttctagggtggggggacactgattcccctaagaagcatgaattctcacggagcttcctcagagctgcttgctcatctctggagagagaaattgctcagcgacatggaagacaatggaagcagaaccttgaagagcgtgtcctgagagagattgggaccaagaacattctggaccttgcatccatgaaggccacaagcaacttttccaaagactgggagctctactcagaagtccagaccaaagagtaccataggtccaaactgttggagaagatggccacattgattgagaaaggggtcatgtggtacattgatgctgtaggccaggcatggaaggcagttctagatgatgggtgcatgcgaatctgtctcttcaagaagaatcagcatggtggcctcagagagatctacgttatggatgcgaatgcccgacttgtgcagtttggggttgagaccatggctaggtgtgtctgtgagctgagcccacatgagacagttgccaaccctaggctcaagaattccatcatagagaaccatgggctgaagtcagcccgtagtcttggccctggctccataaacataaactcatccaatgacgccaagaagtggaatcaggggcactacacaacaaagctagctctagttctttgttggttcatgccagccaaattccacagattcatttgggctgccatttccatgtttcggagaaaaaagatgatggtggacctaaggtttttagctcacctcagttctaaatctgagtctaggtcatctgatccgtttagggaagcaatgacagacgccttccatggtaatagggaagtctcatggatggacaaagggcgaacttacataaagacagagacggggatgatgcagggcatactgcactttacatccagtctcctccactcttgtgttcagagtttttacaagtcttatttcgtctcgaagctcaaagagggctacatgggggaaagcatcagtggggtggtggacgtcatagaaggttctgacgactctgcgatcatgatcagcatacgccctaagtcagacatggatgaagtccgatcaaggttctttgttgctaacttgctccactctgtcaagttcttaaatcctttgtttgggatttattcatcagagaaatcaacagtgaacacagtgtattgtgtcgagtataactctgaattccatttccacaggcacttggttagacccacactgagatggatagcagcgtcccaccaaatctcagagactgaagcccttgcaagcaggcaagaggattactctaaccttctgacccagtgcttggaagggggggcctcattctctcttacctacctcatacagtgcgctcagctcctacaccactacatgcttctaggactatgcttacatcccttgtttggaaccttcatggggatgctgatatcagacccagatccagccctagggttcttcctcatggacaaccctgcatttgcagggggagcaggatttagattcaatctgtggagggcctgcaagacaacagaccttgggcggaagtatgcatattatttcaatgagatacagggtaaaacaaagggagatgaggactacagggctctggatgccacatcgggaggaactctcagccactctgttatggtgtactggggggacaggaagaagtatcaggccttattgaacaggatgggccttcctgaagactgggtggagcagatagatgagaatcctggagtcctttacaggagagctgccaacaagaaggaactactcttaaagctggcagagaaggttcattcacctggtgtaactagcagcctgagtaaagggcatgtagtgcctcgggtggtggcagcaggagtatacctcctctcacgccactgctttcgctttagttcaagcatccatggcaggggctcaacacagaaggctagccttataaagctgttgatgatgtcttctatttctgccatgaagcacgggggctcactaaaccctaatcaggagcgaatgctcttccctcaggctcaagagtatgacagggtatgcacattgcttgaggaagttgagcacctaacaggaaaatttgttgttagggagaggaacattgtcaggagccgcatagacttgttccaagagccagtggacttgcggtgcaaggcagaagatctggtgtctgaggtgtggtttggcttgaaaaggactaagcttgggccccgtctcctcaaggaagagtgggacaaacttagggcctcatttgcatggttgagcacagacccatctgaaacattgagggatggtccttttcttagccatgtgcagtttaggaacttcatagcccacgttgatgccaaatcaagatcagtcagactcctaggtgcccccgtgaagaaatcaggcggggtcaccactataagccaagtagtcagaatgaacttcttccctggttttagcctagaagctgagaagagcttagacaatcaggaaagacttgagagcatctccatcctcaagcatgtcttgttcatggtcttgaatggcccatacactgaggagtacaagctggaaatgatcatagaggccttctctactcttgtgataccacagccatcagaggtcatcaggaaatcaaggaccatgactttatgccttttatcgaattacttatctagtaggggtgggtccattctagaccagattgagagggcacagtcaggcactctgggaggattcagcaagccccagaagacattcattaggccaggaggtggtgttggctacaagggaaaaggtgtgtggactggagtgatggaggacacccatgtccaaattctgatagatggagatgggactagtaactggcttgaggagatcaggctcagtagtgatgccaggctgtatgatgtcattgaatccatccgaaggttatgtgatgaccttgggatcaacaacagggtagcatctgcatatagaggtcattgcatggttaggctgagtggattcaagatcaagccagcatcaaggactgacggctgtccagtcaggattatggaaaggggcttcaggattagggaactccaaaacccagatgaggtcaagatgagagtgaggggcgacatccttaacctctctgtcactatacaagaaggaagggtcatgaacattctaagctataggccgagagacactgacatatcagagtcagccgcagcatacctctggagcaatcgagacctcttctcctttgggaagaaggagccatcctgcagctggatctgcttgaaaactcttgacaattgggcctggtcacatgcctcagttctcctggcaaatgacaggaagacccaaggcattgacaatagagctatggggaacatcttcagggactgtctcgagggttctctaagaaagcaagggctgatgaggtcaaagctcacagagatggttgagaagaatgtagttcctttaacaactcaagagcttgtcgacatactggaggaggacattgacttttcagatgtcatagctgtagagctctcagagggatcgcttgacattgaatccatctttgatggagcacctatcttgtggtctgctgaggtggaagagtttggagaaggagtagtggctgtgagctattccagtaagtactatcatctaactctgatggaccaagctgccatcacaatgtgtgcaatcatgggtaaggaaggatgtagagggctccttactgagaagagatgcatggcagccatacgagagcaggtacggccattcctcatattcctgcaaattcctgaggacagcatttcttgggtatctgatcagttctgcgactccaggggtcttgatgaagagagcaccattatgtggggt
>China_HQ830166_Human_JS26_2010
atggacttggaagtgctttgtggtaggataaacgtggagaatgggctgtctcttggagaaccaggcctgtacgaccaaatctacgacaggcctgggctaccagacctagatgtgactgtcgatgccacaggtgtgacagtggacataggggctgtgccagactcagcatcacaactgggttcatcaatcaatgctgggttgatcacaatccagctctctgaagcatataagatcaatcatgacttcacgttctctggcctgtcaaagacaacagatcgacgcctctcagaggtgttccccattacccatgatggttctgatgggatgacccctgatgtgattcacaccagattggatgggaccattgtggtggttgaattttcaaccactaggagccataacattgggggcctggaagcagcatataggacaaagatagaaaaatatagggacccaatctcaaggcgtgttgatatcatggggaacccgagggtcttctttggcgttattgtagtctcgtcaggaggggttctgtccaacatgcccctgactcaggatgaggcagaggagctcatgtacaggtattgtattgccaatgagatctacaccaaggctagatctatggacgcagacattgagctacagaagagtgaggaagagcttgaggctattagcagggcactatcattcttcagtttgtttgagcctaacattgaaagagtggaaggaacattccctaattcagaaatcgagatgctggaacagtttctctcaacaccagctgatgttgacttcatcaccaagaccctcaaagcaaaagaggtagaggcctatgctgatctttgtgacagccactacctaaagcctgaaaaaacgattcaggagcggctggagatcaatagatgtgaggctattgacaaaactcaggacctcctagctggtctacatgcaaggagcaacaagcaaacatcattgaatcgagggacagtcaaactcccgccctggctaccaaagccgtcaagtgagtcaatagacatcaagaccgactcaggctttggttccttaatggatcatggcgcatatggtgagctgtgggcaaagtgccttctagatgtctcgttgggcaatgtggagggggtagtcagtgaccctgcaaaagaacttgacattgccatctctgatgatccagaaagagatacccccaaagaggcaaagataacctataggcgattcaagcctgccttaagttcaagtgcccgtcaagaattttctctccaaggagtggaggggaagaagtggaagagaatggcagcaaaccagaagaaagagaaggagtcccatgaggcattgagccctttcttggatgttgatgacattggggatttcctaacatttaacaatctccttgcagattcgaggtatggagatgagtccgtccagagagcagtgtcaatcttgttggaaaaggcatctgccatgcaagacacagagctcactcatgccctcaacgattcattcaagaggaatctaaacagtaatgtggttcagtggtccctttgggtctcctgtttagcacaggagctagctagtgctctgaagcagcactgcagggctggtgagttcatcatcaagaagctgaaattctggcccatctatgtcattatcaagccgaccaaatcatcatcccatatcttctacagcttagggatccgcaaggctgacgtgacaaggaggctcactggcagagtcttctctgataccattgatgctggggaatgggagctaacagagttcaaaagcctgaagacatgcaagcttacaaaccttgtcaacttgccatgcaccatgctgaactcaatagctttctggagagagaagctgggcgtggctccatggctggttcgaaaaccttgttcagagctcagggagcaggtgggcctaaccttcctgatcagtctggaggacaagtctaagactgaggagatcatcaccttgacaaggtacacccagatggagggctttgtctctccccccatgctgcctaagccccaaaagatgctagggaaactggatggacctctgagaactaagctacaggtatacctcctcaggaagcatctggattgtatggtgcgaattgcttctcagccattcagcctaatccctagagaggggagggtagaatggggaggaacattccatgccatctcaggccggtccacaaaccttgagaatatggtgaacagctggtacattgggtactacaagaacaaagaggagtcaacagagctaaatgccctcggagaaatgtataagaagatcgtggagatggaagaggacaagcccagcagccctgagtttctagggtggggggacactgattcccctaagaagcatgaattctcacggagcttcctcagagctgcttgctcatctctggagagagaaattgctcagcgacatggaagacaatggaagcagaaccttgaagagcgtgtcctgagagagattgggaccaagaacattctggaccttgcatccatgaaggccacaagcaacttttccaaagactgggagctctactcagaagtccagaccaaagagtaccataggtccaaactgttggagaagatggccacattgattgagaaaggggtcatgtggtacattgatgctgtaggccaggcatggaaggcagttctagatgatgggtgcatgcgaatctgtctcttcaagaagaatcagcatggtggcctcagagagatctacgttatggatgcgaatgcccgacttgtgcagtttggggttgagaccatggctaggtgtgtctgtgagctgagcccacatgagacagttgccaaccctaggctcaagaattccatcatagagaaccatgggctgaagtcagcccgtagtcttggccctggctccataaacataaactcatccaatgacgccaagaagtggaatcaggggcactacacaacaaagctagctctagttctttgttggttcatgccagccaaattccacagattcatttgggctgccatttccatgtttcggagaaaaaagatgatggtggacctaaggtttttagctcacctcagttctaaatctgagtctaggtcatctgatccgtttagggaagcaatgacagacgccttccatggtaatagggaagtctcatggatggacaaagggcgaacttacataaagacagagacggggatgatgcagggcatactgcactttacatccagtctcctccactcttgtgttcagagtttttacaagtcttatttcgtctcgaagctcaaagagggctacatgggggaaagcatcagtggggtggtggacgtcatagaaggttctgacgactctgcgatcatgatcagcatacgccctaagtcagacatggatgaagtccgatcaaggttctttgttgctaacttgctccactctgtcaagttcttaaatcctttgtttgggatttattcatcagagaaatcaacagtgaacacagtgtattgtgtcgagtataactctgaattccatttccacaggcacttggttagacccacactgagatggatagcagcgtcccaccaaatctcagagactgaagcccttgcaagcaggcaagaggattactctaaccttctgacccagtgcttggaagggggggcctcattctctcttacctacctcatacagtgcgctcagctcctacaccactacatgcttctaggactatgcttacatcccttgtttggaaccttcatggggatgctgatatcagacccagatccagccctagggttcttcctcatggacaaccctgcatttgcagggggagcaggatttagattcaatctgtggagggcctgcaagacaacagaccttgggcggaagtatgcatattatttcaatgagatacagggtaaaacaaagggagatgaggactacagggctctggatgccacatcgggaggaactctcagccactctgttatggtgtactggggggacaggaagaagtatcaggccttattgaacaggatgggccttcctgaagactgggtggagcagatagatgagaatcctggagtcctttacaggagagctgccaacaagaaggaactactcttaaagctggcagagaaggttcattcacctggtgtaactagcagcctgagtaaagggcatgtagtgcctcgggtggtggcagcaggagtatacctcctctcacgccactgctttcgctttagttcaagcatccatggcaggggctcaacacagaaggctagccttataaagctgttgatgatgtcttctatttctgccatgaagcacgggggctcactaaaccctaatcaggagcgaatgctcttccctcaggctcaagagtatgacagggtatgcacattgcttgaggaagttgagcacctaacaggaaaatttgttgttagggagaggaacattgtcaggagccgcatagacttgttccaagagccagtggacttgcggtgcaaggcagaagatctggtgtctgaggtgtggtttggcttgaaaaggactaagcttgggccccgtctcctcaaggaagagtgggacaaacttagggcctcatttgcatggttgagcacagacccatctgaaacattgagggatggtccttttcttagccatgtgcagtttaggaacttcatagcccacgttgatgccaaatcaagatcagtcagactcctaggtgcccccgtgaagaaatcaggcggggtcaccactataagccaagtagtcagaatgaacttcttccctggttttagcctagaagctgagaagagcttagacaatcaggaaagacttgagagcatctccatcctcaagcatgtcttgttcatggtcttgaatggcccatacactgaggagtacaagctggaaatgatcatagaggccttctctactcttgtgataccacagccatcagaggtcatcaggaaatcaaggaccatgactttatgccttttatcgaattacttatctagtaggggtgggtccattctagaccagattgagagggcacagtcaggcactctgggaggattcagcaagccccagaagacattcattaggccaggaggtggtgttggctacaagggaaaaggtgtgtggactggagtgatggaggacacccatgtccaaattctgatagatggagatgggactagtaactggcttgaggagatcaggctcagtagtgatgccaggctgtatgatgtcattgaatccatccgaaggttatgtgatgaccttgggatcaacaacagggtagcatctgcatatagaggtcattgcatggttaggctgagtggattcaagatcaagccagcatcaaggactgacggctgtccagtcaggattatggaaaggggcttcaggattagggaactccaaaacccagatgaggtcaagatgagagtgaggggcgacatccttaacctctctgtcactatacaagaaggaagggtcatgaacattctaagctataggccgagagacactgacatatcagagtcagccgcagcatacctctggagcaatcgagacctcttctcctttgggaagaaggagccatcctgcagctggatctgcttgaaaactcttgacaattgggcctggtcacatgcctcagttctcctggcaaatgacaggaagacccaaggcattgacaatagagctatggggaacatcttcagggactgtctcgagggttctctaagaaagcaagggctgatgaggtcaaagctcacagagatggttgagaagaatgtagttcctttaacaactcaagagcttgtcgacatactggaggaggacattgacttttcagatgtcatagctgtagagctctcagagggatcgcttgacattgaatccatctttgatggagcacctatcttgtggtctgctgaggtggaagagtttggagaaggagtagtggctgtgagctattccagtaagtactatcatctaactctgatggaccaagctgccatcacaatgtgtgcaatcatgggtaaggaaggatgtagagggctccttactgagaagagatgcatggcagccatacgagagcaggtacggccattcctcatattcctgcaaattcctgaggacagcatttcttgggtatctgatcagttctgcgactccaggggtcttgatgaagagagcaccattatgtggggt
>China_HQ830169_Human_JS6_2010
atggacttggaagtgctttgtggtaggataaacgtggagaatgggctgtctcttggagaaccaggcctgtacgaccaaatctacgacaggcctgggctaccagacctagatgtgactgtcgatgccacaggtgtaacagtggacataggagctgtgccagactcagcatcacaactgggttcatcaatcaatgctgggttgatcacaatccagctctctgaagcatataagatcaatcatgacttcacgttctctggcctgtcaaagacaacagatcgacgcctctcagaggtgttccccattacccatgatggttctgatgggatgactcctgatgtgattcacaccagattggatgggaccattgtggtggttgaattttcaaccactaggagccataacattgggggcctggaggcagcatataggacaaagatagaaaaatatagggacccaatctcaaggcgtgttgatatcatggagaacccgagggtcttctttggcgttattgtagtctcgtcaggaggggttctgtccaacatgcccctgactcaggatgaggcagaggagctcatgtacaggttttgcattgccaatgagatctataccaaggctagatctatggatgcagacattgagctacagaagagtgaggaagagcttgaggctattagcagggcactatcattcttcagtttgtttgagcctaacattgaaagagtagaaggaacattccctaattcagaaatcgagatgctggaacagtttctctcaactccagctgatgttgacttcatcaccaagaccctcaaagcaaaagaggtagaggcctatgctgatctttgtgacagccactacctaaagcctgaaaaaaccattcaggagcggctagagatcaatagatgtgaggctattgacaaaactcaggacctcctagctggtctacatgcaaggagcaacaagcaaacatcattgaatcgagggacagtcaaactcccgccctggctaccaaagccgtcaagtgagtcaatagacatcaagaccgactcaggctttggttccttaatggatcatggcgcatatggtgagctgtgggcaaagtgccttctagatgtctcgctgggcaatgtggagggggtagtcagcgaccctgcaaaagaacttgacattgccatctctgatgatcctgaaaaagatacccccaaagaggcaaagataacctataggcgattcaagcctgccttaagttcaagtgcccgtcaagaattttctctccaaggagtggaggggaagaagtggaagagaatggcagcaaaccagaagaaagagaaggagtcccatgaggcattgagccctttcttggatgttgaagacattggggatttcctaacattcaacaatcttcttgcagattctaggtatggagatgagtccgtccagagagcagtgtcaatcttgttggaaaaggcatctgccatgcaagacacagagctcactcatgccctcaacgattcattcaagaggaacctaagcagtaatgtggttcagtggtccctttgggtctcttgtttagcacaggagctagctagtgctctgaagcagcactgcagggctggtgagttcatcatcaagaagctgaaattctggcctatctatgtcattatcaagccgaccaaatcatcatcccatatcttctacagcttagggattcgcaaggctgacgtgacaaggaggctcactggcagagtcttctctgataccattgatgctggggaatgggagctaacagagttcaaaagcctgaagacatgcaagcttacaaaccttgtcaacttgccatgcaccatgctgaactcaatagctttctggagagagaagctgggcgtggctccatggttggttcgaaaaccttgttcagagctcagggagcaggtgggcctgaccttcctgatcagtctggaggacaagtctaagactgaggagatcatcaccttgacaaggtacacccagatggagggctttgtctctccccccatgctgcctaagccccaaaagatgctagggaaactggatggacctctgagaactaagctacaggtgtacctcctcaggaagcatctggattgcatggtgcgaattgcttctcagccattcagcctaattcctagagaggggagggtagaatggggaggaacattccatgccatctcaggccggtccacaaaccttgagaatatggtgaacagctggtacattgggtactacaagaacaaagaggagtcaacagagctaaatgcccttggagaaatgtataagaagatcgtggagatggaagaggacaagcccagcagccctgagtttctagggtggggggacactgattcccctaagaagcatgaattctcacggagcttcctcagagctgcttgctcatctctggagagagaaattgctcagcgacatggaagacaatggaagcagaaccttgaggagcgtgtcctgagagagattgggaccaagaacattctggaccttgcatccatgaaggccacaagcaacttttccaaagactgggagctctactcagaagtccagaccaaagagtaccataggtccaaactgttggagaagatggccacattgattgagaaaggggtcatgtggtacattgatgctgtgggtcaggcatggaaggcagttctagatgatgggtgcatgcgaatctgtctcttcaagaagaatcagcatggtggcctcagagagatctacgttatggatgcgaatgcccgacttgtgcagtttggggtcgagacaatggctaggtgtgtctgtgaactgagcccacatgagactgttgccaaccctaggctcaagaattccatcatagagaaccatgggctgaagtcagcccgtagtcttggccctggctccataaacataaactcatccaatgacgccaagaagtggaatcaggggcactacacaacaaagctagctctagttctttgttggttcatgccagccaaattccacagattcatttgggctgccatttccatgtttcggagaaaaaagatgatggtggacctaaggtttctagctcacctcagttctaaatctgagtctaggtcatctgatccgtttagggaagcaatgacagatgccttccatggtaatagggaagtctcatggatggacaaagggcgaacttacataaagacagagacagggatgatgcagggcatactgcactttacatccagtctcctccactcttgtgttcagagcttttacaagtcttatttcgtctcgaagctcaaagagggctacatgggggaaagcatcagtggggtggtggacgtcatagaaggttctgacgactctgcgatcatgatcagcatacgccctaagtcagacatggatgaagtccgatcaaggttctttgttgctaacttgctccactctgtcaagttcttaaaccctttgtttgggatttattcatcagagaaatcaacagtgaacacagtgtattgtgtcgagtataactctgaattccatttccacaggcacttggttagacccacactgagatggatagcagcgtctcaccaaatctcagagactgaagcccttgcaagcaggcaagaggattactctaaccttctgacccagtgcttggaagggggggcctcattctctcttacctacctcatacagtgcactcagctcctacaccactacatgcttctaggactatgcttacatcccttgtttggaaccttcatggggatgctgatatcagacccagatccagccctagggttctttctcatggacaaccctgcattcgcagggggagcaggatttagattcaatctgtggagagcctgcaagacaacagacctagggcggaagtatgcatattatttcaatgagatacagggtaaaacaaagggagatgaggactacagggctctggacgccacatcgggaggaactctcagccactctgttatggtgtactggggggacaggaagaagtatcaggccttattgagcaggatgggccttcctgaagactgggtggagcagatagatgagaatcctggagtcctttacaggagagcagccaacaagaaggaactactcttaaagctggcagagaaggttcattcacctggtgtgactagcagcctgagtaaagggcatgtggtgcctcgggtggtggcagcaggagtatacctcctctcacgccactgctttcgctttagctcaagcatccatggcaggggctcaacacagaaggctagccttataaaactgttgatgatgtcttctatttctgccatgaagcacgggggctcactaaaccctaatcaggagcgaatgctcttccctcaggctcaggagtatgacagggtgtgcacattgcttgaggaagttgaacacctaacagggaaatttgttgttagggagaggaacattgtcaggagccgcatagacttgttccaagagccagttgacttgcggtgcaaggcagaagacctggtgtctgaggtgtggtttggcctgaaaaggactaagcttgggccccgtctcctcaaggaagagtgggacaaacttagggcctcatttgcatggttgagcacagacccatctgaaacattgagggatggtccttttcttagccatgtgcagtttagaaacttcatagcccacgttgatgccaaatcaagatcagtcaggctcctaggtgcccccgtgaagaaatcaggcggggtcaccactataagccaagtagtcagaatgaacttcttccctggttttagcctagaagctgagaagagcttagacaatcaggaaaggcttgagagcatctccatcctcaagcatgtcttgttcatggtcttgaatggcccatacactgaggagtacaagctggaaatgatcatagaggccttctctactcttgtgataccacagccatcagaggtcatcaggaaatcaaggaccatgactttatgccttttatcgaattacttgtctagtaggggtgggtccattctagaccagattgagagggcacagtcaggcactctaggaggattcagcaagccccagaagacattcattaggccaggaggtggtgttggctacaagggaaaaggtgtgtggactggagtgatggaggacacccatgtccaaattctgatagatggagatggggctagtaactggcttgaggagatcaggctcagtagtgatgccaggctttatgatgtcattgaatccatccgaaggttatgtgatgaccttgggatcaacaacagggtagcatctgcatatagaggtcattgcatggttaggctgagtggattcaagatcaagccagcatcaaggactgacggctgtccagtcaggattatggaaaggggcttcaggattagggaactccaaaacccagatgaggtcaagatgagagtgaggggcgacatccttaacctctctgtcactatacaagaaggaagggtcatgaacatcctaagctacaggccgagagacactgacatatcagagtcagccgcagcatacctctggagcaatcgagacctcttctcctttgggaagaaggagccatcctgcagctggatctgcttgaaaactcttgacaattgggcctggtcacatgcctcagttctcctggcaaatgataggaagacccaaggcattgacaatagagctatggggaacatcttcagggactgtctcgagggttctctaagaaagcaagggctgatgaggtcaaaactcacagagatggttgagaagaatgtagttcctttaacaactcaagagcttgtcgacatactggaggaggacattgacttttcagatgtcatagctgtagagctctcagagggatcgcttgacattgaatccatctttgatggagcacctatcttgtggtctgctgaggtggaagagtttggagaaggagtggtggctgtgagctattccagtaagtactatcatctaaccctgatggaccaagctgccatcacaatgtgtgcaatcatgggcaaggaaggatgtagagggctccttactgagaagagatgcatggcagccatacgagagcaggtacggccattcctcatattcctacaaattcctgaggacagcatttcttgggtatctgatcagttctgcgactccaggggtcttgatgaagagagcaccattatgtggggt
>China_JF267783_Dog_JSD1_2011
atggacttggaagtgctttgtggtaggataaacgtggagaatgggctgtctcttggagaaccaggcctgtatgaccaaatctacgacaggccagggctcccagacctagatgtgactgtcgatgccacaggtgtgacagtggacataggggctgtgccagactcagcatcacaactgggttcatcaatcaatgctgggttgatcacaatccagctctctgaagcatataagatcaatcatgacttcacgttttctggtctgtcaaagacaacagaccgacgcctctcagaggtattccccatcacccatgatggttctgatgggatgacccctgatgtgatccacaccagattggatggaactatagtggtggttgaattttcaaccactaggagccataacattgggggcctggaggcagcatataggacaaagatagaaaaatatagggacccaatctcaaggcgtgttgatatcatggagaacccgagggttttctttggcgtaattgtagtctcgtcaggaggggttctgtccaacatgcccttgactcaggatgaggcagaggagcttatgtacaggttctgcatagccaatgagatctacactaaggctagatctatggatgcagacattgagctacagaaaagtgaagaagagcttgaggctattagcagggcactatcattcttcagtttgtttgagcctaatattgaaagagtggaaggaacattccctaattcagaaatcgagatgttggaacagttcctctcaacaccagctgatgttgacttcatcaccaagaccctcaaagcaaaagaagtggaagcctatgctgatctttgtgacagccactacctaaagcctgagaaaaccatacaggagcggctagagatcaatagatgtgaggctattgacaaaactcaggacctcctagctggcctgcatgcaaggagcaacaagcaaacatcattgaatcgggggacagtcaaactcccgccctggctaccaaagccatcaagtgagtcaatagacatcaagaccgactcaggctttggttccttaatggatcatggcgcatatggtgagctgtgggcaaagtgccttctagatgtctcgctaggcaatgtggagggggtagtcagtgaccctgcaaaagaacttgacattgccatctctgatgatccagaaaaagacacccccaaagaggcaaagataacctacaggcgattcaagcctgccttaagttcaagtgcccgtcaggaattctctctccaaggagtggaggggaagaagtggaagagaatggcagcaaatcagaagaaagagaaggagtcccatgagacattgagcccgttcttagatgttgaagacataggagatttcctaacattcaacaatcttcttgcagattcgaggtatggagacgagtccatccagagagctgtgtcaatattgttggaaaaggcatctgccatgcaagacacagagctcactcatgccctcaacgactcatttaagaggaatctaagcagcaatgtggttcagtggtctctttgggtctcctgtttagcacaggagctagctagtgccctgaagcaacactgcagggctggtgagttcatcatcaagaagctgaagttctggcctatctatgtcattatcaagccgaccaaatcatcatcccatatcttctacagcttagggatccgcaaggctgacgtgacaaggaggctaactggcagagtcttctctgacaccattgatgctggggaatgggaactaacagagttcaaaagcctgaagacatgcaagctcacgaatcttgtcaacttgccatgcaccatgctgaactcaatagctttctggagagagaagctgggcgtggctccatggctggttcgaaagccctgttcagagctcagggagcaggtgggcctgaccttcctgatcagtctggaggacaaatctaagactgaggagatcatcaccttgacaaggtacacccagatggagggctttgtctctcctcccatgctgcctaagccccaaaagatgctagggaaactggatgggcctttgagaacgaagctacaggtatacctcctcaggaagcatctggattgcatggtgcgaattgcgtctcagccattcagcctaatccctagagaggggagggtagagtggggaggaacattccatgccatctcaggccggtccacaaaccttgagaacatggtgaacagctggtacattgggtactacaagaacaaagaggagtcaacagagctaaatgccctcggagaaatgtataagaagattgtggagatggaagaggacaagcccagcagccctgagttcctagggtggggggacacagattcccctaagaagcatgaattctcacggagcttcctcagagctgcttgctcatctctagagagagaaattgctcagcgacatggaaggcaatggaagcagaaccttgaggagcgtgtcctgagagagattgggaccaagaacatcctggacctagcatctatgaaggctactagcaacttttccaaagactgggagctctactcagaagtccagaccaaagagtaccataggtccaaactgctggagaagatggccacattgattgagaagggggttatgtggtacattgatgctgtgggccaggcatggaaggcagttctggatgacgggtgcatgcgaatctgtctcttcaaaaagaatcagcatggtggcctcagagagatctatgttatggatgcgaatgcccggctcgtgcagtttggggttgagaccatggctaggtgtgtctgtgagctgagcccacatgagactgttgctaaccctcggctcaagaattccatcatagagaaccatggactgaagtcagcccgtagccttggccctggctctataaacataaactcatccaatgatgccaagaagtggaatcaggggcactacacaacaaagctagctctagttctttgttggttcatgccagccaaattccacagattcatttgggctgccatttccatgtttcggagaaaaaagatgatggtggacctaaggtttttagctcacctcagttctaaatctgagtctaggtcatctgatccgtttagggaagcaatgacagatgccttccatggtaatagggatgtctcatggatggacaaagggcgaacttacattaagacagagacaggaatgatgcagggcatactgcacttcacatccagtctcctccactcttgtgttcagagcttctacaagtcttatttcgtctcgaagctcaaggagggctacatgggggaaagcatctgtggggtggtggatgtcatagaaggctctgacgactcagcgatcatgattagcatacgccctaagtcagacatggatgaagttcgatccaggttctttgttgctaacttgctccactctgtcaagttcttgaatccattgtttgggatttattcatcagagaaatcaacagtgaacacagtgtattgtgtcgagtataactctgaattccatttccacaggcacttggttagacccacactgagatggatagcagcgtctcatcaaatctcagagactgaagcccttgcaagcaggcaagaggattactccaaccttctaacccagtgcttggaaggaggggcctcattctctcttacctacctcatacagtgcgctcagctcctgcaccactacatgcttctaggactatgcttacatcccctgtttggaaccttcatggggatgctgatatcagacccagatccagccctagggttcttcctcatggacaaccctgcatttgcagggggagcaggatttagattcaatctgtggagagcctgcaagactacagaccttggacggaagtatgcatattattttaatgagatacagggtaagacaaagggagatgaggactacagagccctggacgccacatcgggaggaactctcagccactctgttatggtgtactggggggacaggaagaagtatcaggccttattgaacaggatgggccttcctgaagactgggtggagcagatagatgagaatcctggagtcctctacaggagagctgccaacaagaaggaactgctcttaaagctggcagagaaggttcattcacctggtgtgactagcagcctgagtaaggggcatgtagtacctcgggtggtggcagcaggagtgtacctcctctcacgtcattgctttcgctttagttcaagcatccatggcaggggctcaacgcagaaggctagccttataaaattgctgatgatgtcttccatttctgccatgaagcatgggggctcactgaaccctaaccaagagcgaatgctcttccctcaggctcaagagtatgacagagtttgcacattgcttgaggaagttgaacacctaacagggaaatttgttgttagggagagaaacattgtcaggagccgcatagacttgttccaagagccagtggacttgcggtgcaaggcagaagatctggtgtcagaggtgtggtttggcctgaaaaggaccaagcttggaccccgtctcctcaaggaagagtgggataaacttagggcctcatttgcatggctgagcacagacccatctgaaacattgagggatggtccttttcttagccatgtgcagtttaggaacttcatagcccacgttaatgccaaatcaagatctgtcaggctcctaggtgcccccgtgaagaagtcaggtggggtcaccaccataagccaagtggtcagaatgaacttcttccctggttttagcctagaagctgagaagagcttggacaatcaggaaagacttgagagtatctctatcctcaagcatgtcttgttcatggtcttgaatggcccatacactgaggagtacaagctggaaatgatcatagaggccttctctactcttgtgataccacagccatcagaggtcatcaggaaatcaaggaccatgactttatgcctcttatcgaattacttgtccagtaggggtgggtccattctagaccaaattgagagggcacagtcaggcactctaggaggcttcagcaagccccagaagacatttattaggccaggaggtggtgttggctacaagggaaaaggtgtgtggactggagtgatggaggacacccatgttcaaattctgatagatggagatggtactagtaactggctcgaggagatcaggctcagtagtgatgctaggctttatgatgtcattgaatccatccgaaggttgtgtgatgaccttgggatcaacaacagggtggcatctgcatatagaggccattgtatggttaggctgagtgggttcaagatcaagccagcatcaaggactgatggctgtccagtcaggattatggaaaggggcttcaggattagggaacttcaaaacccagatgaggtcaagatgagagtgaggggcgacatcctcaacctctctgtcaccatacaagaaggaagggtcatgaacatcctaagctacaggccgagagacactgatatatcagagtcagccgcagcatacctctggagcaatcgagacctcttctcctttgggaaaaaggagccatcctgcagctggatctgcttgaaaactctagataattgggcctggtcacatgcctcagttctcctggcaaatgataggaagtcccaaggtattgacaatagagctatggggaacattttcagggactgtctcgagggttctcttagaaaacaagggttgatgaggtcaaagctcacagagatggtggagaagaatgtagttcctttaacaactcaagagcttgtcgacatcctggaggaggacattgacttttcagatgtcatagctgtagagctctcagagggatcacttgacattgaatccatctttgatggggcacctatcttgtggtctgctgaggtggaagggtttggagaaggagtggtggctgtgagctattccagcaagtactatcatctaaccctgatggaccaagctgccatcacaatgtgtgcgatcatgggtaaggaaggctgtagagggctccttactgagaagagatgcatggcagccatacgagagcaggtgcggccattcctcatattcctgcaaattcctgaggatagcatttcttgggtgtctgatcagttctgcgactccaggggtcttgatgaagagagcaccattatgtggggt
>China_JF682773_Human_20_2010
atgaacttggaagtgctttgtggtaggataaacgtggagaatgggctgtctcttggagaaccaggcctgtacgaccaaatctacgacaggccagggctcccagacctagatgtaactgtcgatgccacaggtgtgacagtggacataggggctgtgccagactcagcatcacaactgggttcatcaatcaatgctgggttgatcacaatccagctctctgaagcatataagatcaatcatgacttcacgttttctggtctgtcaaagacaacagaccgacgcctctcagaggtattccccattacccatgatggttctgatgggatgacccctgatgtgattcacaccagattggatggaaccattgtggtggttgaattttcaaccactaggagccataacattgggggcctggaggcagcatataggacaaagatagaaaaatatagggacccaatctcaaggcgtgttgatatcatggagaacccaagggtcttctttggcgtaattgtagtctcgtcaggaggggttctgtccaacatgcccttgactcaggatgaggcagaggagctcatgtacaggttctgcatagccaatgagatctacactaaggctagatctatggatgcagacattgagctacagaaaagtgaagaagagcttgaggctattagcagggcactatcattcttcagtttgtttgagcctaacattgaaagagtggaaggaacattccctaattcagaaatcgagatgctggaacagtttctctcaacaccagctgatgttgacttcatcaccaagaccctcaaagcaaaagaagtggaagcctatgctgatctttgtgacagccactacctaaagcctgagaaaaccatacaggagcggctagaggtcaatagatgtgaggctattgacaaaactcaggacctcctagctggcctgcatgcaaggagcaacaagcaaacatcattgaatcgagggacagtcaaactcccgccctggctaccaaagccatcaagtgagtcaatagacatcaagaccgactcaggctttggttccttaatggatcatggcgcatatggtgagctgtgggcaaagtgccttctagatgtctcgctaggcaatgtggagggggtagtcagtgaccctgcaaaagaacttggcattgccatctctgatgatccagaaaaagacacccccaaagaggcaaagataacctacaggcgattcaagcctgccttaagttcaagtgcccgtcaggaattttctctccaaggagtggaagggaagaagtggaagagaatggcagcaaatcagaagaaagagaaggagtcccatgagacattgagcccgttcttggatgttgaagacataggagatttcctaacattcaacaaccttcttgcagattcgaggtatggagacgagtccatccagagagctgtgtcaatattgttggaaaaggcatctgccatgcaagacacagagctcactcatgccctcaacgactcatttaagaggaatctaagcagcaatgtggttcagtggtctctttgggtctcctgtttagcacaggagctagctagtgccctgaagcagcactgcagggctggtgagttcatcatcaagaagctgaagttctggcctatctatgtcattatcaagccgaccaaatcatcatcccatatcttctacagcttagggatccgcaaggctgacgtgacraggaggctaactggcagagtcttctctgacaccattgatgctggggaatgggaactaacagagttcaaaagcctgaagacatgcaagctcacgaatcttgtcaacttgccatgcaccatgctgaactcaatagctttctggagagagaagctgggcgtggctccatggctggttcgaaagccctgttcagagctcagggagcaggtgggcctgaccttcctgatcagtctggaggacaagtctaagactgaggagatcatcaccttgacaaggtacacccagatggagggctttgtctctcctcccatgctgcctaagccccaaaagatgctagggaaactggatgggcctttgagaactaagctacaggtatatctccttaggaagcatctggactgcatggtgcgaattgcatctcagccattcagcctaatccctagagaggggagggtagagtggggaggaacattccatgccatctcaggccggtccacaaaccttgagaacatggtgaacagctggtacattgggtactacaagaacaaagaggagtcaacagagctaaatgccctcggagaaatgtataagaagattgtggagatggaagaggacaagcccagcagccctgagtttctagggtggggggacacagattcccctaagaagcatgaattctcacggagcttcctcagagctgcttgctcatctctagagagagaaattgctcagcgacatggaagacaatggaagcagaaccttgaggagcgtgtcctgagagagattgggaccaagaacatcctggaccttgcatccatgaaggctacaagcaacttttccaaggactgggagctctactcagaagtccagaccaaagagtaccataggtccaaactgctggagaagatggccacattgattgagaagggggttatgtggtacattgatgctgtgggccaggcatggaaggcagttctagatgacgggtgcatgcgaatctgtctcttcaaaaagaatcagcatggtggcctcagagagatctacgttatggatgcgaatgcccggctcgtacagtttggggttgagaccatggctaggtgtgtctgtgagctgagcccacatgagactgttgctaaccctcggctgaagaattccatcatagagaaccatgggctgaagtcagcccgtagtcttggtcctggctctataaacataaactcatccaatgatgccaagaagtggaatcaggggcactacacaacaaagctagctctagttctttgttggttcatgccagccaaattccacagattcatttgggctgccatttccatgtttcggagaaaaaagatgatggtggatctaaggtttttagcccacctcagttctaaatctgagtctaggtcatctgatccgtttagggaagcaatgacagatgccttccatggtaatagggatgtctcatggatggacamagggcsracttacattaagacagagacagggatgatgcagggcatactgcacttcacatccagtctcctccactcttgtgttcagagcttctacaagtcttatttcgtctcgaaactcaaggagggctacatgggggaaagcatcagtggggtggtggatgtcatagaaggctctgacgactcagcgatcatgattagcatacgccctaagtcagacatggatgaagttcgatccaggttctttgttgctaacttgctccactctgtcaagttcttgaatccattgtttgggatttattcatcagagaaatcaacagtgaacacagtgtattgtgtcgagtataactctgaattccatttccacaggcacttggttagacccacactgaggtggatagcagcgtctcatcaaatctcagagactgaagcccttgcaagcaggcaagaggattactccaaccttctaacccagtgcttggaaggaggggcctcattctctcttacctacctcatacagtgcgctcagctcctgcaccactacatgcttctaggactatgcttacatcccctgtttggaaccttcatggggatgctgatatcagacccagatccagccctagggttcttcctcatggacaaccctgcattcgcagggggagcaggatttagattcaatctgtggagagcctgcaagactacagaccttgggcggaagtatgcatattattttaatgagatacagggtaaaacaaagggagatgaggactacagagctctggacgccacatcgggaggaactctcagccactctgttatggtgtactggggggacaggaagaagtatcaggccttattgaacaggatgggccttcctgaagactgggtggagcagatagatgagaatcctggagtcctctacaggagagctgccaacaagaaggaactgctcttaaagctggcagagaaggttcattcacctggtgtgactagcagcctgagtaaagggcatgtggtgcctcgggtggtggcagcaggagtgtacctcctctcacgtcattgctttcgctttagttcaagcatccatggcaggggctcaacacagaaggctagccttataaaattgctgatgatgtcttctatttctgccatgaagcatgggggctcactgaaccctaaccaggagcgaatgctcttccctcaggctcaagagtatgacagagtatgcacattgcttgaggaagttgaacacctaacagggaaatttgttgttagggagagaaacattgtcaggagccgcatagacttgttccaagagccagtggacttgcggtgcaaggcagaagatctggtgtcagaggtgtggtttggcctgaaaaggactaagcttggaccccgtctcctcaaggaagagtgggataaacttagggcctcatttgcatggctgagcacagacccatctgaaacattgagggatggtccttttcttagccatgtgcagtttaggaacttcatagcccacgttgatgccaaatcaagatcagtcaggctcctaggtgcccccgtgaagaagtcaggtggggtcaccaccataagccaagtggtcagaatgaacttcttccctggttttagcctagaagctgagaagagcttagacaatcaggaaagacttgagagtatctccatcctcaagcatgtcttgttcatggtcttgaatggcccatacactgaggagtacaagctggaaatgatcatagaggccttctctactcttgtgataccacagccatcagaggtcatcaggaaatcaaggaccatgactttatgcctcttatcgaattacttgtctagtagaggtgggtccattctagaccaaattgagagggcacagtcaggcactctaggaggcttcagcaagccccagaagacatttattaggccaggaggtggtgttggctacaagggaaaaggtgtgtggactggagtgatggaggacacccatgttcaaattctgatagatggagatggtactagtaactggcttgaggagatcaggctcagtagtgatgctaggctttatgatgtcattgaatccatccgaaggttgtgtgatgaccttgggatcaacaacagggtggcatctgcatatagaggccattgtatggttaggctgagtggattcaagatcaagccagcatcaaggactgacggctgtccagtcaggattatggaaaggggcttcaggattagggaacttcaaaacccagatgaggtcaagatgagagtgaggggcgacatcctcaacctctctgtcaccatacaagaaggaagggtcatgaacatcctaagctacaggccgagggacactgatatatcagagtcagccgcagcatacctctggagcaatcgagacctcttctcctttgggaagaaggagccatcctgcagctggatctgcttgaaaactctagataattgggcctggtcacatgcctcagttctcctggcaaatgataggaagacccaaggtattgacaatagagctatggggaacattttcagggactgtctcgagggttctcttagaaagcaagggttgatgaggtcaaagctcacagagatggtggagaagaatgtagttcctttaacaactcaagagcttgtcgacatcctggaggaggacattgacttttcagatgtcatagctgtagagctctcagagggatcacttgacattgaatccatctttgatggggcacctatcttgtggtctgctgaggtggaagagtttggagaaggagtggtggctgtgagctattccagcaagtactatcatctaaccctgatggaccaagctgccatcacaatgtgtgcgatcatgggtaaggaaggctgtagagggctccttactgagaagagatgcatggcagccatacgagagcaggtgcggccattccttatattcttgcaaattcctgaggatagcatttcttgggtgtctgatcagttctgcgactccaggggtcttgatgaagagagcaccattatgtggggt
>China_JF682776_Human_69_2010
atgaacttggaagtgctttgtggtaggataaacgtggagaatgggctgtctcttggagaaccaggcctgtacgaccaaatctacgacaggccagggctcccagacctagatgtaactgtcgatgccacaggtgtgacagtggacataggggctgtgccagactcagcatcacaactgggttcatcaatcaatgctgggttgatcacaatccagctctctgaagcatataagatcaatcatgacttcacgttttctggtctgtcaaagacaacagaccgacgcctctcagaggtattccccattacccatgatggttctgatgggatgacccctgatgtgattcacaccagattggatggaaccattgtggtggttgaattttcaaccactaggagccataacattgggggcctggaggcagcatataggacaaagatagaaaaatatagggacccaatctcaaggcgtgttgatatcatggagaacccaagggtcttctttggcgtaattgtagtctcgtcaggaggggttctgtccaacatgcccttgactcaggatgaggcagaggagctcatgtacaggttctgcatagccaatgagatctacactaaggctagatctatggatgcagacattgagctacagaaaagtgaagaagagcttgaggctattagcagggcactatcattcttcagtttgtttgagcctaacattgaaagagtggaaggaacattccctaattcagaaatcgagatgctggaacagtttctctcaacaccagctgatgttgacttcatcaccaagaccctcaaagcaaaagaagtggaagcctatgctgatctttgtgacagccactacctaaagcctgagaaaaccatacaggagcggctagaggtcaatagatgtgaggctattgacaaaactcaggacctcctagctggcctgcatgcaaggagcaacaagcaaacatcattgaatcgagggacagtcaaactcccgccctggctaccaaagccatcaagtgagtcaatagacatcaagaccgactcaggctttggttccttaatggatcatggcgcatatggtgagctgtgggcaaagtgccttctggatgtctcgctaggcaatgtggagggggtagtcagtgaccctgcaaaagaacttggcattgccatctctgatgatccagaaaaagacacccccaaagaggcaaagataacctacaggcgattcaagcctgccttaagttcaagtgcccgtcaggaattttctctccaaggagtggaagggaagaagtggaagagaatggcagcaaatcagaagaaagagaaggagtcccatgagacattgagcccgttcttggatgttgaagacataggagatttcctaacattcaacaaccttcttgcagattcgaggtatggagacgagtccatccagagagctgtgtcaatattgttggaaaaggcatctgccatgcaagacacagagctcactcatgccctcaacgactcatttaagaggaatctaagcagcaatgtggttcagtggtctctttgggtctcctgtttagcacaggagctagctagtgccctgaagcagcactgcagggctggtgagttcatcatcaagaagctgaagttctggcctatctatgtcattatcaagccgaccaaatcatcatcccatatcttctacagcttagggatccgcaaggctgacgtgacgaggaggctaactggcagagtcttctctgacaccattgatgctggggaatgggaactaacagagttcaaaagcctgaagacatgcaagctcacgaatcttgtcaacttgccatgcaccatgctgaactcaatagctttctggagagagaagctgggcgtggctccatggctggttcgaaagccctgttcagagctcagggagcaggtgggcctgaccttcctgatcagtctggaggacaagtctaagactgaggagatcatcaccttgacaaggtacacccagatggagggctttgtctctcctcccatgctgcctaagccccaaaagatgctagggaaactggatgggcctttgagaactaagctacaggtatatctccttaggaagcatctggactgcatggtgcgaattgcatctcagccattcagcctaatccctagagaggggagggtagagtggggaggaacattccatgccatctcaggccggtccacaaaccttgagaacatggtgaacagctggtacattgggtactacaagaacaaagaggagtcaacagagctaaatgccctcggagaaatgtataagaagattgtggagatggaagaggacaagcccagcagccctgagtttctagggtggggggacacagattcccctaagaagcatgaattctcacggagcttcctcagagctgcttgctcatctctagagagagaaattgctcagcgacatggaagacaatggaagcagaaccttgaggagcgtgtcctgagagagattgggaccaagaacatcctggaccttgcatccatgaaggctacaagcaacttttccaaagactgggagctctactcagaagtccagaccaaagagtaccataggtccaaactgctggagaagatggccacattgattgagaagggggttatgtggtacattgatgctgtgggccaggcatggaaggcagttctagatgacgggtgcatgcgaatctgtctcttcaaaaagaatcagcatggtggcctcagagagatctacgttatggatgcgaatgcccggctcgtacagtttggggttgagaccatggctaggtgtgtctgtgagctgagcccacatgagactgttgctaaccctcggctgaaaaattccatcatagagaaccatgggctgaagtcagcccgtagtcttggtcctggttctataaacataaactcatccaatgatgccaagaagtggaatcaggggcactacacaacaaagctagctctagttctttgttggttcatgccagccaaattccacagattcatttgggctgccatttccatgtttcggagaaaaaagatgatggtggatctaaggtttttagcccacctcagttctaaatctgagtctaggtcatctgatccgtttagggaagcaatgacagatgccttccatggtaatagggatgtctcatggatggacaaagggcgaacttacattaagacagagacagggatgatgcagggcatactgcacttcacatccagtctcctccactcttgtgttcagagcttctacaagtcttatttcgtctcgaaactcaaggagggctacatgggggaaagcatcagtggggtggtggatgtcatagaaggctctgacgactcagcgatcatgattagcatacgccctaagtcagacatggatgaagttcgatccaggttctttgttgctaacttgctccactctgtcaagttcttgaatccattgtttgggatttattcatcagagaaatcaacagtgaacacagtgtattgtgtcgagtataactctgaattccatttccacaggcacttggttagacccacactgaggtggatagcagcgtctcatcaaatctcagagactgaagcccttgcaagcaggcaagaggattactccaaccttctaacccagtgcttggaaggaggggcctcattctctcttacctacctcatacagtgcgctcagctcctgcaccactacatgcttctaggactatgcttacatcccctgtttggaaccttcatggggatgctgatatcagacccggatccagccctagggttcttcctcatggacaaccctgcattcgcagggggagcaggatttagattcaatctgtggagagcctgcaagactacagaccttgggcggaagtatgcatattattttaatgagatacagggtaaaacaaagggagatgaggactacagagctctggacgccacatcgggaggaactctcagccactctgttatggtgtactggggggacaggaagaagtatcaggccttattgaacaggatgggccttcctgaagactgggtggagcagatagatgagaatcctggagtcctctacaggagagctgccaacaagaaggaactgctcttaaagctggcagagaaggttcattcacctggtgtgactagcagcctgagtaaagggcatgtggtgcctcgggtggtggcagcaggagtgtacctcctctcacgtcattgctttcgctttagttcaagcatccatggcaggggctcaacacagaaggctagccttataaaattgctgatgatgtcttctatttctgccatgaagcatgggggctcactgaaccctaaccaggagcgaatgctcttccctcaggctcaagagtatgacagagtatgcacattgcttgaggaagttgaacacctaacagggaaatttgttgttagggagagaaacattgtcaggagccgcatagacttgttccaagagccagtggacttgcggtgcaaggcagaagatctggtgtcagaggtgtggtttggcctgaaaaggactaagcttggaccccgtctcctcaaggaagagtgggataaacttagggcctcatttgcatggctgagcacagacccatctgaaacattgagggatggtccttttcttagccatgtgcagtttaggaacttcatagcccacgttgatgccaaatcaagatcagtcaggctcctaggtgcccccgtgaagaagtcaggtggggtcaccaccataagccaagtggtcagaatgaacttcttccctggttttagcctagaagctgagaagagcttagacaatcaggaaagacttgagagtatctccatcctcaagcatgtcttgttcatggtcttgaatggcccatacactgaggagtacaagctggaaatgatcatagaggccttctctactcttgtgataccacagccatcagaggtcatcaggaaatcaaggaccatgactttatgcctcttatcgaattacttgtctagtagaggtgggtccattctagaccaaattgagagggcacagtcaggcactctaggaggcttcagcaagccccagaagacatttattaggccaggaggtggtgttggctacaagggaaaaggtgtgtggactggagtgatggaggacacccatgttcaaattctgatagatggagatggtactagtaactggcttgaggagatcaggctcagtagtgatgctaggctttatgatgtcattgaatccatccgaaggttgtgtgatgaccttgggatcaacaacagggtggcatctgcatatagaggccattgtatggttaggctgagtggattcaagatcaagccagcatcaaggactgacggctgtccagtcaggattatggaaaggggcttcaggattagggaacttcaaaacccagatgaggtcaagatgagagtgaggggcgacatcctcaacctctctgtcaccatacaagaaggaagggtcatgaacatcctaagctacaggccgagggacactgatatatcagagtcagccgcagcatacctctggagcaatcgagacctcttctcctttgggaagaaggagccatcctgcagctggatctgcttgaaaactctagataattgggcctggtcacatgcctcagttctcctggcaaatgataggaagacccaaggtattgacaatagagctatggggaacattttcagggactgtctcgagggttctcttagaaagcaagggttgatgaggtcaaagctcacagagatggtggagaagaatgtagttcctttaacaactcaagagcttgtcgacatcctggaggaggacattgacttttcagatgtcatagctgtagagctctcagagggatcacttgacattgaatccatctttgatggggcacctattttgtggtctgctgaggtggaagagtttggagaaggagtggtggctgtgagctattccagcaagtactatcatctaaccctgatggaccaagctgccatcacaatgtgtgcgatcatgggtaaggaaggctgtagagggctccttactgagaagagatgcatggcagccatacgagagcaggtgcggccattccttatattcttgcaaattcctgaggatagcatttcttgggtgtctgatcagttctgcgactccaggggtcttgatgaagagagcaccattatgtggggt
>China_JF837593_Human_JS2007_01_2011
atggacttggaagtgctttgtggtaggataaacgtggagaatgggctgtctcttggagaaccaggcctgtacgaccaaatctacgacaggcctggactaccagacctagatgtgactgtcgatgccacaggtgtgacagtggacataggggctgtgccagactcagcatcacaactgggttcatcaatcaatgctgggttgatcacaatccagctctctgaagcatataagatcaatcatgacttcacgttctctggcctgtcaaagacaacagatcgacgcctctcagaggtgttccccattacccatgatggttctgatgggatgacccctgatgtgattcacaccagattggatgggaccattgtggtggttgaattttcaaccactaggagccataacattgggggcctggaagcagcatataggacaaagatagaaaaatatagggacccaatctcaaggcgtgttgatatcatggggaacccgagggtcttctttggcgttattgtagtctcgtcaggaggggttctgtccaacatgcccctgactcaggatgaggcagaggagctcatgtacaggttttgtattgccaatgagatctacaccaaggctagatctatggatgcagacattgagctacagaagagtgaggaagagcttgaggctattagcagggcactatcattcttcagtttgtttgagcctaacattgaaagagtggaaggaacattccctaattcagaaatcgagatgctggaacagtttctctcaacaccagctgatgttgacttcatcaccaagaccctcaaagcaaaagaggtagaggcctatgctgatctttgtgacagccactacctaaagcctgaaaaaaccattcaggagcggctggagatcaatagatgtgaggctattgacaaaactcaggacctcctagctggtctacatgcaaggagcaacaagcaaacatcattgaatcgagggacagtcaaactcccgccctggctaccaaagccgtcaagtgagtcaatagacatcaagactgactcaggctttggttccttaatggatcatggcgcatatggtgagctgtgggcaaagtgccttctagatgtctcgttgggcaatgtggagggggtagtcagtgaccctgcaaaagaacttgacattgccatctctgatgatccagaaagagatacccccaaagaggcaaagataacctataggcgattcaagcctgccttaagttcaagtgcccgtcaagaattttctctccaaggagtggaggggaagaagtggaagagaatggcagcaaaccagaagaaagagaaggagtcccatgaggcattgagccctttcttggatgttgatgacattggggatttcctaacatttaacaatctccttgcagattcgaggtatggggatgagtccgtccagagagcagtgtcaatcttgttggaaaaggcatctgccatgcaagacacagagctcactcatgccctcaacgattcattcaagaggaatctaagcagtaatgtggttcagtggtccctttgggtctcctgtttagcacaggagctagctagtgctctgaagcagcactgcagggctggtgagttcatcatcaagaagctgaaattctggcccatctatgtcattatcaagccgaccaaatcatcatcccatatcttctacagcttagggatccgcaaggctgacgtgacaaggaggctcactggcagagtcttctctgataccattgatgctggggaatgggagctaacagagttcaaaagcctgaagacatgcaagcttacaaaccttgtcaacttgccatgcaccatgctgaactcaatagctttctggagagagaagctgggcgtggctccatggctggttcgaaaaccttgttcagagctcagggagcaggtgggcctaaccttcctgatcagtctggaggacaagtctaagactgaggagatcatcaccttgacaaggtacacccagatggagggctttgtctctccccccatgctgcctaagccccaaaagatgcttgggaaactggatggacctctgagaactaagctacaggtatacctcctcaggaagcatctggattgtatggtgcgaattgcttctcagccattcagcctaatccctagagaggggagggtagaatggggaggaacattccatgccatctcaggccggtccacaaaccttgagaatatggtgaacagctggtacattgggtactacaagaacaaagaggagtcaacagagctaaatgccctcggagaaatgtataagaagatcgtggagatggaagaggacaagcccagcagccctgagtttctagggtggggggacactgattcccctaagaagcatgaattctcacggagcttcctcagagctgcttgctcatctctggagagagaaattgctcagcgacatggaagacaatggaagcagaaccttgaagagcgtgtcctgagagagattgggaccaagaacattctggaccttgcatccatgaaggccacaagcaacttttccaaagactgggagctctactcagaagtccagaccaaagagtaccataggtccaaactgttggagaagatggccacattgattgagaaaggggtcatgtggtacattgatgctgtaggccaggcatggaaggcagttctagatgatgggtgcatgcgaatctgtctcttcaagaagaatcagcatggtggcctcagagagatctacgttatggatgcgaatgcccgacttgtgcagtttggggttgagaccatggctaggtgtgtctgtgagctgagcccacatgagactgttgccaaccctaggctcaagaattccatcatagagaaccatgggctgaagtcagcccgtagtcttggccctggctccataaacataaactcatccaatgacgccaagaagtggaatcaggggcactacacaacaaagctagctctagttctttgttggttcatgccagccaaattccacagattcatttgggctgccatttccatgtttcggagaaaaaagatgatggtggacctaaggtttttagctcacctcagttctaaatctgagtctaggtcatctgatccgtttagggaagcaatgacagacgccttccatggtaatagggaagtctcatggatggacaaagggcgaacttacataaagacagagacggggatgatgcagggcatactgcactttacatccagtctcctccactcttgtgttcagagtttttacaagtcttatttcgtctcgaagctcaaagagggctacatgggggaaagcatcagtggggtggtggacgtcatagaaggttctgacgactctgcgatcatgatcagcatacgccctaagtcagacatggatgaagtccgatcaaggttctttgttgctaacttgctccactctgtcaagttcttaaatcctttgtttgggatttattcatcagagaaatcaacagtgaacacagtgtattgtgtcgagtataactctgaattccatttccacaggcacttggttagacccacactgagatggatagcagcgtcccaccaaatctcagagactgaagcccttgcaagcaggcaagaggattactctaaccttctgacccagtgcttggaagggggggcctcattctctcttacctacctcatacagtgcgctcagctcctacaccactacatgcttctaggactatgcttacatcccttgtttggaaccttcatggggatgctgatatcagacccagatccagccctagggttcttcctcatggacaaccctgcatttgcagggggagcaggatttagattcaatctgtggagggcctgcaagacaacagaccttgggcggaagtatgcatattatttcaatgagatacagggtaaaacaaagggagatgaggactacagggctctggatgccacatcgggaggaactctcagccactctgttatggtgtactggggggacaggaagaagtatcaggccttattgaacaggatgggccttcctgaagactgggtggagcagatagatgagaatcctggagtcctttacaggagagctgccaacaagaaggaactactcttaaagctggcagagaaggttcattcacctggtgtaactagcagcctgagtaaagggcatgtagtgcctcgggtggtggcagcaggagtatacctcctctcacgccactgctttcgctttagttcaagcatccatggcaggggctcaacacagaaggctagccttataaaactgttgatgatgtcttctatttctgccatgaagcacgggggctcactaaaccctaatcaggagcgaatgctcttccctcaggctcaagagtatgacagggtatgcacattgcttgaggaagttgagcacctaacaggaaaatttgttgttagggagaggaacattgtcaggagccgcatagacttgttccaagagccagtggacttgcggtgcaaggcagaagatctggtgtctgaggtgtggtttggcttgaaaaggactaagcttgggccccgtctcctcaaggaagagtgggacaaacttagggcctcatttgcatggttgagcacagacccatctgaaacattgagggatggtccttttcttagccatgtgcagtttaggaacttcatagcccacgttgatgccaaatcaagatcagtcagactcctaggtgcccccgtgaagaaatcaggcggggtcaccactataagccaagtagtcagaatgaacttcttccctggttttagcctagaagctgagaagagcttagacaatcaggaaagacttgagagcatctccatcctcaagcatgtcttgttcatggtcttgaatggcccatacactgaggagtacaagctggaaatgatcatagaggccttctctactcttgtgataccacagccatcagaggtcatcaggaaatcaaggaccatgactttatgccttttatcgaattacttatctagtaggggtgggtccattctagaccagattgagagggcacagtcaggcactctgggaggattcagcaagccccagaagacattcattaggccaggaggtggtgttggctacaagggaaaaggtgtgtggactggagtgatggaggacacccatgtccaaattctgatagatggagatgggactagtaactggcttgaggagatcaggctcagtagtgatgccaggctgtatgatgtcattgaatccatccgaaggttatgtgatgaccttgggatcaacaacagggtagcatctgcatatagaggtcattgcatggttaggctgagtggattcaagatcaagccagcatcaaggactgacggctgtccagtcaggattatggaaaggggcttcaggattagggaactccaaaacccagatgaggtcaagatgagagtgaggggcgacatccttaacctctctgtcactatacaagaaggaagggtcatgaacattctaagctataggccgagagacactgacatatcagagtcagccgcagcatacctctggagcaatcgagacctcttctcctttgggaagaaggagccatcctgcagctggatctgcttgaaaactcttgacaattgggcctggtcacatgcctcagttctcctggcaaatgacaggaagacccaaggcattgacaatagagctatggggaacatcttcagggactgtctcgagggttctctaagaaagcaagggctgatgaggtcaaagctcacagagatggttgagaagaatgtagttcctttaacaactcaagagcttgtcgacatactggaggaggacattgacttttcagatgtcatagctgtagagctctcagagggatcgcttgacattgaatccatctttgatggagcacctatcttgtggtctgctgaggtggaagagtttggagaaggagtagtggctgtgagctattccagtaagtactatcatctaactctgatggaccaagctgccatcacaatgtgtgcaatcatgggtaaggaaggatgtagagggctccttactgagaagagatgcatggcagccatacgagagcaggtacggccattcctcatattcctgcaaattcctgaggacagcatttcttgggtatctgatcagttctgcgactccaggggtcttgatgaagagagcaccattatgtggggt
>China_JF906056_Unknown_XCQ_A112L_2010
atgaacttggaagtgctttgtggtaggataaacgtggagaatgggctgtctcttggagaaccaggcctgtacgaccaaatctacgacaggccagggctcccagacctagatgtgactgtcgatgccacaggtgtgacagtggacataggggctgtgccagactcagcatcacaactgggttcatcaatcaatgctgggctgatcacaatccagctctctgaagcatataagatcaatcatgacttcacgttttctggtctgtcaaagacaacagaccgacgcctctcagaggtattccccataacccatgatggttctgatgggatgacccctgatgtgatccacaccagattggatggaaccatagtggtggttgaattttcaaccactaggagccataacattgggggcctggaggcagcatataggacaaagatagaaaaatatagggacccaatctcaaggcgtgttgatatcatggagaacccgagggtcttctttggcgtaattgtagtctcgtcaggaggggttctgtccaacatgcccttgactcaggatgaggcagaggagctcatgtacaggttctgcatagccaatgagatctacactaaggctagatctatggatgcagacattgagctacagaaaagtgaagaagagcttgaggctattagcagggcactatcattcttcagtttgtttgagcctaacattgaaagagtggaaggaacattccctaattcagaaatcgagatgctggaacagttcctctcaacaccagctgatgtcgacttcatcaccaagaccctcaaagcaaaagaggtggaagcctatgctgatctttgtgacagccactacctaaagcctgagaaaaccatacaggagcggctagagatcaatagatgtgaagctattgacaaaactcaggacctcctagctggcctacatgcaaggagcaacaagcaaacatcattgaatcgagggacagtcaaactcccgccctggctaccaaagccatcaagtgagtcaatagacatcaagaccgactcaggctttggttccctaatggatcatggcgcatatggtgagctgtgggcaaagtgcctactagatgtctcgctaggcaatgtggagggggtagtcagtgaccctgcaaaagaacttgacattgccatctctgatgatccagaaaaagacacccccaaagaggcaaagataacctacagacgattcaagcctgccttaagttcaagtgcccgtcaggaattctctctccaaggagtggaggggaagaagtggaagagaatggcagcaaatcagaagaaagagagggagtcccatgagacattgagcccgttcttggatgttgaagacataggtgatttcctaacattcaacaatcttcttgcagattcgaggtatggagacgagtccatccagagagctgtgtcaatattgttggaaaaggcatctgccatgcaagacacagagctcactcatgccctcaacgactcatttaagaggaatctaagcagcaatgtggttcagtggtctctttgggtctcctgtttagcacaggagctagctagtgccctgaagcagcactgcagggctggtgagttcatcatcaagaagctgaagttctggcctatctatgtcattatcaagccgaccaaatcatcatcccatatcttctacagcttagggatccgcaaggctgacgtgacaaggaggctaactggcagagtcttctctgacaccattgatgctggggaatgggaactaacagagttcaaaagcctgaagacatgcaagctcacgaatcttgtcaacttgccatgcaccatgctgaactcaatagctttctggagagagaagctgggcgtggctccatggctggttcgaaagccctgttcagagctcagggagcaggtgggcctgaccttcctgatcagtctggaggacaagtctaagactgaggagatcatcaccttgacaaggtacacccagatggagggctttgtctctcctcccatgctgcctaagccccaaaagatgctggggaaactggaagggcctttgagaactaagctacaggtatacctccttaggaagcatctggattgcatggtgcgaattgcgtctcagccattcagcctaatccctagagaggggagggtagagtggggaggaacattccatgccatctcatgccggtccacaaaccttgagaacatggtgaacagctggtacattgggtactacaagaacaaagaggagtcaacagagctaaatgccctcggagaaatgtataagaagattgtggagatggaagaggacaagcccagcagccctgagtttctagggtggggggacacagattcccctaagaagcatgaattctcacggagcttcctcagagctgcttgctcatctctagagagagaaattgctcagcgacatgggaggcaatggaagcagaaccttgaggagcgtgtcctgagagagattgggaccaagaacatcctggaccttgcatccatgaaggctacaagcaacttttccaaagactgggagctctactcagaagtccagaccaaagagtaccataggtccaaactgctggagaagatggccacattgattgagaagggggttatgtggtacattgatgctgtgggccaggcatggaaggcagttctggatgacgggtgcatgcggatctgtctcttcaaaaagaatcagcatggtggcctcagagagatctacgtcatggatgcgaatgcccggctcgtgcagtttggggttgagaccatggctaggtgtgtctgtgagctgagcccacatgagactgttgctaaccctcggctcaagaattccatcatagagaaccatgggctgaagtcagcccgtagtcttggccctggctctataaacataaattcatccaatgatgccaagaagtggaatcaggggcactacacaacaaagctagctctagttctttgttggttcatgccagccaaattccacagattcatttgggctgccatttccatgtttcggagaaaaaagatgatggtggacctaaggtttttagctcacctcagttctaaatctgagtctaggtcatctgatccgtttagggaagcaatgacagatgccttccatggtaatagggatgtctcatggatggacaaagggcgaacttacataaagacagagacaggaatgatgcagggcatactgcacttcacatccagtctcctccactcttgtgttcagagcttctacaagtcttatttcgtttcgaagctcaaggagggctacatgggggaaagcatcagtggggtggtggatgtcatagaaggctctgacgactcagcgatcatgattagcatacgccctaagtcagacatggatgaagttcgatccaggttctttgttgctaacttgctccactctgtcaagttcttgaatccattgtttgggatttattcatcagagaaatcaacagtgaacacagtgtattgtgtcgagtataactctgaattccatttccacaggcacttggttagacccacactgagatggatagcagcgtctcatcaaatctcagagactgaagcccttgcaagcaggcaagaggattactccaaccttctaacccagtgcttggaaggaggggcctcattctctcttacctacctcatacagtgtgctcagctcctgcaccactacatgcttctaggactatgcttacatcccctgtttggaaccttcatggggatgctgatatcagacccagatccagccctagggttcttcctcatggacaaccctgcattcgcagggggagcaggatttagattcaatctgtggagagcctgcaagactacagaccttgggcggaagtatgcatattatttcaatgagatacagggtaagacaaagggagatgaggactacagagctctggacgccacatcgggaggaactctcagccactctgttatggtgtactggggggacaggaagaagtatcaggccttattgaacaggatgggccttcctgaagactgggtggagcagaaagatgagaatcctggagttctctacaggagagctgccaacaagaaggaactgctcttaaagctggcagagaaggttcattcacctggtgtgactagcagcctgagtaaagggcatgtagtgcctcgggtggtggcagcaggagtgtacctcctctcacgtcattgctttcgctttagttcaagcatccatggcaggggctcaacgcagaaggctagccttataaaattgctgatgatgtcttctatttctgccatgaagcatgggggctcactgaaccctaaccaggagcgaatgctcttccctcaggctcaagagtatgacagagtatgcacattgcttgaggaagttgaacacctaacagggaaatttgttgttagggagagaaacattgtcaggagccgcatagacttgttccaagagccagtggacttgcggtgcaaggcagaagatctggtgtcagaggtttggtttggcctgaaaaggactaagcttggaccccgtctcctcaaggaagagtgggataaacttagggcctcatttgcatggctgagcacagacccatctgagacattgagggatggtccttttcttagccatgtgcagtttaggaacttcatagcccacgttgatgccaaatcaagatcagtcaggctcctaggtgcccccgtgaagaagtcaggtggggtcaccaccataagccaagtggtcagaatgaacttcttccctggttttagcctagaagctgagaagagcttagacaatcaggaaagacttgagagtatctccatcctcaagcatgtcttgttcatggtcttgaatggcccatacactgaggagtacaagctggaaatgatcatagaggccttctctactcttgtgataccacagccatcagaggtcatcaggaaatcaaggaccatgactttatgcctcttatcgaattacttgtctagtaggggtgggtccattctagaccaaattgagagggcacagtcaggcactctaggaggcttcagcaagccccagaagacatttattaggccaggaggtggtgttggctacaagggaaaaggtgtgtggactggagtgatggaggacacccatgttcaaattctgatagatggagatggtactagtaactggctcgaggagatcaggctcagtagcgatgctaggctttatgatgtcattgaatccatccgaaggttatgtgatgaccttgggatcaacaacagggtggcatctgcatatagaggccattgtatggttaggctgagtggattcaagatcaagccagcatcaaggactgacggctgtccagtcaggattatggaaaggggcttcaggattagggaacttcaaaacccagatgaggtcaagatgagagtgaggggcgacatcctcaacctctctgtcaccatacaagaaggaagggtcatgaacatcctaagctacaggccgagagacactgatatatcagagtcagccgcagcatacctctggagcaatcgagacctcttctcctttgggaagaaggagccatcctgcagctggatctgcttgaaaactctagataattgggcctggtcacatgcctcagttctcctggcaaatgataggaagacccaaggtattgacaatagagctatggggaacattttcagggactgtctcgagggttctcttagaaagcaagggttgatgaggtcaaagctcacagagatggtggagaagaatgtagttcctttaacaactcaagagcttgtcgacatcctggaggaggacattgacttttcagatgtcatagctgtagagctctcagaggggtcacttgacattgaatccatctttgatggggcacctatcttgtggtctgctgaggtggaagagtttggagaaggagtggtggctgtgagctattccagcaagtactatcatctaaccctgatggaccaagctgccatcacaatgtgtgcgatcatgggtaaggaaggctgtagagggctccttactgagaagagatgcatggcagccatacgagagcaggtgcggccattcctcatattcctgcaaattcctgaggatagcatttcttgggtgtctgatcagttctgcgactccaggggtcttgatgaagagagcaccattatgtggggt
>China_JN258707_Human_JN1_2010
atgaacttggaagtgctttgtggtaggataaacgtggagaatgggttgtctcttggggaaccaggcctgtacgaccaaatctacgataggccagggcttccagacctagatgtgactgtcgatgccactggtgtaacagtggacataggggctgtgccagactcagcatcacaattgggctcatcaatcaacgctgggttgatcacaatccagctctcagaggcatataagatcaatcatgacttcacgttttctggcctgtcaaagacaacagaccgacgcctctcagaggtattccccattacccatgatggttctgatgggatgacccctgatgtgattcacacaagattggatggaaccattgtggtagttgaattttcaaccactaggagccataacattgggggcctggaggcagcatataggacaaagatagaaaaatatagggacccaatctcaagacgtgttgatatcatggagaacccgagggtcttctttggcgtaattgtagtctcgtcaggaggggttctgtccaacatgcccctgactcaggatgaggcagaggagctcatgtacaggttctgcatagccaatgagatctacactaaggctagatctatggatgcagacattgagctacagaagagtgaagaagagcttgaggctattagtagggcactatcattcttcagtctgtttgagcctaacattgaaagagtggagggaacattccccaattctgaaatcgagatgctggaacagtttctctcaacaccagctgatgttgacttcatcaccaagaccctcaaagcaaaagaggtagaggcctatgctgatctttgcgacagtcactacctaaagcctgagaaaactattcaggagcggctagagatcaatagatgtgaggctatagacaaaactcaggacctactagctggcctgcatgcgaggagcaacaagcaaacatcattgaatcgagggacagtcaaactcccaccctggctaccaaagccatcaagtgaatcaatagacatcaagaccgactcaggctttggttctttgatggatcatggcgcatatggtgagctgtgggcaaagtgccttctagatgtctcactgggcaatgtggagggggtagtcagtgaccctgcaaaagagcttgacattgctatctctgatgatccagaaaaagatacccccaaagaggcaaagataacctataggcgattcaagcctgccttaagttcaagtgcccgtcaagaattttctctccaaggagtggaggggaagaaatggaagagaatggcagcaaaccagaagaaagagaaggagtcccatgagacattgagccctttcttggatgttgaagacattggagatttcctaacattcaacaatcttcttgctgattcgaggtatggagatgagtccgtccagagagctgtgtcaatcttgttggaaaaggcatctgccatgcaagacacagagcttactcatgccctcaatgactcatttaagaggaacctaagcagtaatgtggtccagtggtctctttgggtctcctgcttagcacaggagctagctagtgccctgaagcagcactgcagggctggtgagttcatcatcaagaagctgaagttctggcctatctatgtcattatcaagccgaccaaatcatcatcccatatcttcttcagcttggggatccgcaaggctgacgtgacaaggaggctaactggcagggtcttctctgacaccattgatgctggggaatgggagctaacagagttcaaaagcctgaagacatgcaagctcacaaatcttgtcaacctgccatgcaccatgctgaactcaatagctttctggagagagaagttgggcgtggctccatggctggttcgaaagccttgttcagagctcagagagcaggtgggcctgaccttcctggtcagtctggaggacaagtccaagactgaggagatcatcaccttgacaaggtacacccagatggagggctttgtctccccccctatgctgcctaagccccaaaagatgctagggaaactggatggacctttgagaactaagctacaggtatacctcctcaggaaacatctggattgcatggtgcgaattgcttctcagccattcagcttaatccctagggaggggagggtagagtggggaggaacattccatgccatctcaggccggtccacaaaccttgagaatatggtgaacagctggtacattgggtactacaagaacaaagaggagtcaacagagctaaatgccctcggagaaatgtacaagaagattgtggagatggaagaggacaagcccagtagccctgagtttctagggtggggagacacagactcccctaagaagcatgaattctcacggagcttcctcagagctgcttgctcatctctggagagagaaattgctcagcggcatggaagacaatggaagcagaaccttgaggagcgtgtcctgaaagagattgggaccaagaacatcctggaccttgcatccatgaaagctacaagcaacttttccaaagattgggagctctactcagaagtccagaccaaagagtaccataggtccaaactgctggagaagatggccacattgattgagaagggggttatgtggtacattgatgctgtgggccaggcatggaaggcagttctggatgacgggtgcatgcgaatctgtctcttcaaaaagaatcagcatggtggcctcagagagatctacgttatggatgctaatgcccggcttgtgcagtttggggtcgagaccatggccaggtgtgtctgtgagctaagcccacatgagactgttgccaaccctaggctcaagaattctatcatagagaaccatgggctgaagtcagcccgcagtcttggccctggctctattaacataaactcatccaatgatgccaagaagtggaatcaggggcactacacaacaaagctagctctagttctttgttggttcatgccagccaaattccacagattcatttgggctgccatttccatgtttcggagaaaaaagatgatggtggacctaaggtttttggctcacctcagtactaaatctgagtctaggtcatctgatccgttcagggaagcaatgacagacgccttccatggtaatagggaagtttcatggatggacaaagggcgaacttacataaagacagagacaggaatgatgcagggcatactgcactttacatctagtctcctccactcttgtgttcagagcttctacaagtcctatttcgtctcgaagctcaaggagggctatatgggggaaagcatcagtggggtggtggatgtcatagaaggctctgacgactcagcgatcatgatcagcatacgccccaagtcagacatggatgaagtccgatcaaggttctttgttgctaacttgctccactctgtcaagttcttgaaccctttgtttgggatttattcttcagagaaatcaacagtgaacacagtgtattgtgtcgagtataactctgaattccatttccacagacacttggttagacccacactgagatggatagcagcgtctcaccaaatctcagagacagaagcccttgcaagcaggcaagaagattactccaaccttctaacgcagtgcttggaaggaggggcctcattctctcttacctacctcatacagtgcgctcagctcctgcaccactacatgcttctaggactatgcttacatcccttatttggaaccttcatggggatgttgatatcagacccagatccagccctagggttcttcctcatggacaaccctgcattcgcagggggtgcaggatttagattcaatctgtggagagcctgcaagactacagaccttggacggaagtatgcttattattttaatgagatacagggtaaaacaaagggagatgaggactacagagctctggatgccacatcgggaggaactctcagccactctgttatggtgtactggggggacaggaagaagtatcaggccttgttgaacaggatgggccttcctgaggactgggtagagcagatagatgagaatcctggggtcctttacaggagagctgccaacaagaaggaactactcttaaaactggcagagaaggttcattctcctggtgtaactagcagcctgagtaaagggcatgtggtgcctcgggtggtggcagcaggagtataccttctctcacgccactgctttcgctttagctcaagcattcatggcaggggctcagcacagaaggctagccttataaaactgctaatgatgtcttctgtttctgccatgaagcacgggggctcactaaaccctaatcaggagcgaatgctcttccctcaggctcaagagtatgacagagtatgcacattgcttgaggaagttgaacacctaacagggaaatttgttgttagggagagaaacattgtcaggagccgcatagacttgttccaagaaccagtggacttgcggtgcaaggcagaggatctggtgtcagaggtgtggtttggcctgaaaaggactaagcttggaccccgtctcctcaaggaagagtgggacaaacttagggcttcatttgcatggctgagcacagacccatctgaaacactgagggatggtccttttcttagccatgtgcagtttaggaacttcatagcccacgttgatgccaaatcaagatcagtcaggctcctgggtgcccccgtgaagaagtcaggtggggtcaccaccataagccaagtagttagaatgaacttcttccctggttttagcctagaagctgagaagagcttagataatcaggaaagacttgagagcatctccatcctcaagcatgtcttgttcatggtcttgaatggcccatacactgaggagtacaagctggaaatgatcatagaggccttctctactcttgtgataccacagccatcagaggtcatcaggaaatctaggaccatgaccttatgcctcttatcgaattacttgtctagtaagggtgggtccattctagaccagattgagagggcacagtcaggaactctaggaggctttagcaagccccagaagacattcattaggccaggaggtggtgttggctataagggaaaaggtgtgtggactggggtgatggaggacacccatgttcaaattctgatagatggagatgggactagtaactggcttgaggagatcaggctcagtagtgatgccaggctttatgatgtcattgaatccatccgaaggttatgtgatgaccttgggatcaacaacagggtggcatctgcatatagaggtcattgcatggttaggctgagtggattcaagatcaagccagcatcaaggactgacgggtgtccagtcaggatcatggaaaggggcttcaggattagggaacttcaaaatccggatgaggtcaagatgagagtgaggggcgacatcctcaacctctctgtcacaatacaagaaggaagggtcatgaacattctgagctacaggccaagagacactgatatatcagagtcagctgcagcatacctctggagtaatcgagacctcttctcctttgggaagaaggaaccatcctgcagctggatctgcttaaaaactcttgacaattgggcctggtcacatgcctcagttctcctagcaaatgataggaagacccaaggcattgacaatagagctatggggaacattttcagggactgtcttgaaggttctcttagaaagcaagggctgatgaggtcaaagctcacagagatggtggagaagaatgtagttcctttaacaactcaagagctcgtcgacatcctggaggaggacattgacttttcagatgtcatagctgtggagctctcagaggggtcgcttgacattgaatccatctttgatggggcacctatcttgtggtctgctgaggtggaagagtttggagaaggagtggtggctgtgagctattccagtaagtactatcatctaaccctgatggaccaagctgccatcacaatgtgtgcgatcatgggtaaggaaggctgtagagggcttcttaccgagaagagatgcatggcagccatacgagagcaggtacggccattcctcatattcctgcaaatacctgaggacagcatttcttgggtgtctgatcagttctgcgactccaggggccttgatgaagagagcaccattatgtggggt
>China_JN258707_Human_JN1_China_2010
atgaacttggaagtgctttgtggtaggataaacgtggagaatgggttgtctcttggggaaccaggcctgtacgaccaaatctacgataggccagggcttccagacctagatgtgactgtcgatgccactggtgtaacagtggacataggggctgtgccagactcagcatcacaattgggctcatcaatcaacgctgggttgatcacaatccagctctcagaggcatataagatcaatcatgacttcacgttttctggcctgtcaaagacaacagaccgacgcctctcagaggtattccccattacccatgatggttctgatgggatgacccctgatgtgattcacacaagattggatggaaccattgtggtagttgaattttcaaccactaggagccataacattgggggcctggaggcagcatataggacaaagatagaaaaatatagggacccaatctcaagacgtgttgatatcatggagaacccgagggtcttctttggcgtaattgtagtctcgtcaggaggggttctgtccaacatgcccctgactcaggatgaggcagaggagctcatgtacaggttctgcatagccaatgagatctacactaaggctagatctatggatgcagacattgagctacagaagagtgaagaagagcttgaggctattagtagggcactatcattcttcagtctgtttgagcctaacattgaaagagtggagggaacattccccaattctgaaatcgagatgctggaacagtttctctcaacaccagctgatgttgacttcatcaccaagaccctcaaagcaaaagaggtagaggcctatgctgatctttgcgacagtcactacctaaagcctgagaaaactattcaggagcggctagagatcaatagatgtgaggctatagacaaaactcaggacctactagctggcctgcatgcgaggagcaacaagcaaacatcattgaatcgagggacagtcaaactcccaccctggctaccaaagccatcaagtgaatcaatagacatcaagaccgactcaggctttggttctttgatggatcatggcgcatatggtgagctgtgggcaaagtgccttctagatgtctcactgggcaatgtggagggggtagtcagtgaccctgcaaaagagcttgacattgctatctctgatgatccagaaaaagatacccccaaagaggcaaagataacctataggcgattcaagcctgccttaagttcaagtgcccgtcaagaattttctctccaaggagtggaggggaagaaatggaagagaatggcagcaaaccagaagaaagagaaggagtcccatgagacattgagccctttcttggatgttgaagacattggagatttcctaacattcaacaatcttcttgctgattcgaggtatggagatgagtccgtccagagagctgtgtcaatcttgttggaaaaggcatctgccatgcaagacacagagcttactcatgccctcaatgactcatttaagaggaacctaagcagtaatgtggtccagtggtctctttgggtctcctgcttagcacaggagctagctagtgccctgaagcagcactgcagggctggtgagttcatcatcaagaagctgaagttctggcctatctatgtcattatcaagccgaccaaatcatcatcccatatcttcttcagcttggggatccgcaaggctgacgtgacaaggaggctaactggcagggtcttctctgacaccattgatgctggggaatgggagctaacagagttcaaaagcctgaagacatgcaagctcacaaatcttgtcaacctgccatgcaccatgctgaactcaatagctttctggagagagaagttgggcgtggctccatggctggttcgaaagccttgttcagagctcagagagcaggtgggcctgaccttcctggtcagtctggaggacaagtccaagactgaggagatcatcaccttgacaaggtacacccagatggagggctttgtctccccccctatgctgcctaagccccaaaagatgctagggaaactggatggacctttgagaactaagctacaggtatacctcctcaggaaacatctggattgcatggtgcgaattgcttctcagccattcagcttaatccctagggaggggagggtagagtggggaggaacattccatgccatctcaggccggtccacaaaccttgagaatatggtgaacagctggtacattgggtactacaagaacaaagaggagtcaacagagctaaatgccctcggagaaatgtacaagaagattgtggagatggaagaggacaagcccagtagccctgagtttctagggtggggagacacagactcccctaagaagcatgaattctcacggagcttcctcagagctgcttgctcatctctggagagagaaattgctcagcggcatggaagacaatggaagcagaaccttgaggagcgtgtcctgaaagagattgggaccaagaacatcctggaccttgcatccatgaaagctacaagcaacttttccaaagattgggagctctactcagaagtccagaccaaagagtaccataggtccaaactgctggagaagatggccacattgattgagaagggggttatgtggtacattgatgctgtgggccaggcatggaaggcagttctggatgacgggtgcatgcgaatctgtctcttcaaaaagaatcagcatggtggcctcagagagatctacgttatggatgctaatgcccggcttgtgcagtttggggtcgagaccatggccaggtgtgtctgtgagctaagcccacatgagactgttgccaaccctaggctcaagaattctatcatagagaaccatgggctgaagtcagcccgcagtcttggccctggctctattaacataaactcatccaatgatgccaagaagtggaatcaggggcactacacaacaaagctagctctagttctttgttggttcatgccagccaaattccacagattcatttgggctgccatttccatgtttcggagaaaaaagatgatggtggacctaaggtttttggctcacctcagtactaaatctgagtctaggtcatctgatccgttcagggaagcaatgacagacgccttccatggtaatagggaagtttcatggatggacaaagggcgaacttacataaagacagagacaggaatgatgcagggcatactgcactttacatctagtctcctccactcttgtgttcagagcttctacaagtcctatttcgtctcgaagctcaaggagggctatatgggggaaagcatcagtggggtggtggatgtcatagaaggctctgacgactcagcgatcatgatcagcatacgccccaagtcagacatggatgaagtccgatcaaggttctttgttgctaacttgctccactctgtcaagttcttgaaccctttgtttgggatttattcttcagagaaatcaacagtgaacacagtgtattgtgtcgagtataactctgaattccatttccacagacacttggttagacccacactgagatggatagcagcgtctcaccaaatctcagagacagaagcccttgcaagcaggcaagaagattactccaaccttctaacgcagtgcttggaaggaggggcctcattctctcttacctacctcatacagtgcgctcagctcctgcaccactacatgcttctaggactatgcttacatcccttatttggaaccttcatggggatgttgatatcagacccagatccagccctagggttcttcctcatggacaaccctgcattcgcagggggtgcaggatttagattcaatctgtggagagcctgcaagactacagaccttggacggaagtatgcttattattttaatgagatacagggtaaaacaaagggagatgaggactacagagctctggatgccacatcgggaggaactctcagccactctgttatggtgtactggggggacaggaagaagtatcaggccttgttgaacaggatgggccttcctgaggactgggtagagcagatagatgagaatcctggggtcctttacaggagagctgccaacaagaaggaactactcttaaaactggcagagaaggttcattctcctggtgtaactagcagcctgagtaaagggcatgtggtgcctcgggtggtggcagcaggagtataccttctctcacgccactgctttcgctttagctcaagcattcatggcaggggctcagcacagaaggctagccttataaaactgctaatgatgtcttctgtttctgccatgaagcacgggggctcactaaaccctaatcaggagcgaatgctcttccctcaggctcaagagtatgacagagtatgcacattgcttgaggaagttgaacacctaacagggaaatttgttgttagggagagaaacattgtcaggagccgcatagacttgttccaagaaccagtggacttgcggtgcaaggcagaggatctggtgtcagaggtgtggtttggcctgaaaaggactaagcttggaccccgtctcctcaaggaagagtgggacaaacttagggcttcatttgcatggctgagcacagacccatctgaaacactgagggatggtccttttcttagccatgtgcagtttaggaacttcatagcccacgttgatgccaaatcaagatcagtcaggctcctgggtgcccccgtgaagaagtcaggtggggtcaccaccataagccaagtagttagaatgaacttcttccctggttttagcctagaagctgagaagagcttagataatcaggaaagacttgagagcatctccatcctcaagcatgtcttgttcatggtcttgaatggcccatacactgaggagtacaagctggaaatgatcatagaggccttctctactcttgtgataccacagccatcagaggtcatcaggaaatctaggaccatgaccttatgcctcttatcgaattacttgtctagtaagggtgggtccattctagaccagattgagagggcacagtcaggaactctaggaggctttagcaagccccagaagacattcattaggccaggaggtggtgttggctataagggaaaaggtgtgtggactggggtgatggaggacacccatgttcaaattctgatagatggagatgggactagtaactggcttgaggagatcaggctcagtagtgatgccaggctttatgatgtcattgaatccatccgaaggttatgtgatgaccttgggatcaacaacagggtggcatctgcatatagaggtcattgcatggttaggctgagtggattcaagatcaagccagcatcaaggactgacgggtgtccagtcaggatcatggaaaggggcttcaggattagggaacttcaaaatccggatgaggtcaagatgagagtgaggggcgacatcctcaacctctctgtcacaatacaagaaggaagggtcatgaacattctgagctacaggccaagagacactgatatatcagagtcagctgcagcatacctctggagtaatcgagacctcttctcctttgggaagaaggaaccatcctgcagctggatctgcttaaaaactcttgacaattgggcctggtcacatgcctcagttctcctagcaaatgataggaagacccaaggcattgacaatagagctatggggaacattttcagggactgtcttgaaggttctcttagaaagcaagggctgatgaggtcaaagctcacagagatggtggagaagaatgtagttcctttaacaactcaagagctcgtcgacatcctggaggaggacattgacttttcagatgtcatagctgtggagctctcagaggggtcgcttgacattgaatccatctttgatggggcacctatcttgtggtctgctgaggtggaagagtttggagaaggagtggtggctgtgagctattccagtaagtactatcatctaaccctgatggaccaagctgccatcacaatgtgtgcgatcatgggtaaggaaggctgtagagggcttcttaccgagaagagatgcatggcagccatacgagagcaggtacggccattcctcatattcctgcaaatacctgaggacagcatttcttgggtgtctgatcagttctgcgactccaggggccttgatgaagagagcaccattatgtggggt
>China_JQ317169_Human_JS2010_014_2010
atggacttggaagtgctttgtggtaggataaacgtggagaatgggctgtctcttggagaaccaggcctgtacgaccaaatctacgacaggccagggctcccagacctagatgtgactgtcgatgccacaggtgtgacagtggacataggggctgtgccagactcagcatcacaactgggttcatcaatcaatgctgggttgatcacaatccagctctctgaagcatataagatcaatcatgacttcacgttttctggtctgtcaaagacaacagaccgacgcctctcagaggtattccccatcacccatgatggttctgatgggatgacccctgatgtgatccacaccagattggatggaactatagtggtggttgaattttcaaccactaggagccataacattgggggccttgaggcagcatataggacaaagatagaaaaatatagggacccaatctcaaggcgtgttgagatcatggagaacccgagggttttctttggcgtaattgtagtctcgtcaggaggggttctgtccaacatgcccttgactcaggatgaggcagaggagcttatgtacaggttctgcatagccaatgagatctacactaaggctagatctatggatgcagacattgagctacagaaaagtgaagaagagcttgaggctattagcagggcactatcattcttcagtttgtttgagcctaatattgaaagagtggaaggaacattccctaattcagaaatcgagatgctggaacagttcctctcaacaccagctgatgttgacttcatcaccaagaccctcaaagcaaaagaagtggaagcctatgctgatctttgtgacagccactacctaaagcctgagaaaaccatacaggagcggctagagatcaatagatgtgaggctattgacaaaactcaggacctcctagctggcctgcatgcaaggagcaacaagcaaacatcattgaatcgagggacagtcaaactcccgccctggctaccaaagccatcaagtgagtcaatagacatcaagaccgactcaggctttggttccttaatggatcatggcgcatatggtgagttgtgggcaaagtgccttctagatgtctcgctaggcaatgtggagggggtagtcagtgaccctgcaaaagaacttgacattgccatctctgatgatccagaaaaagacacccccaaagaggcaaagataacctacaggcgattcaagcctgccttaagttcaagtgcccgtcaggaattctctctccaaggagtggaggggaagaagtggaagagaatggcagcaaatcagaagaaagagaaggagtcccatgagacattgagcccgttcttggatgttgaagacataggagatttcctaacattcaacaatcttcttgcagattcgaggtatggagacgagtccatccagagagctgtgtcaatattgttggaaaaggcatctgccatgcaagacacagagctcactcatgccctcaacgactcatttaagaggaatctaagcagcaatgtggttcagtggtctctttgggtctcctgtttagcacaggagctagctagtgccctgaagcaacactgcagggctggtgagttcatcatcaagaagctgaagttctggcctatctatgtcattatcaagccgaccaaatcatcatcccatatcttctacagcttagggatccgcaaggctgacgtgacaaggaggctaactggcagagtcttctctgacaccattgatgctggggaatgggaactaacagagttcaaaagcctgaagacatgcaagctcacgaatcttgtcaacttgccatgcaccatgctgaactcaatagctttctggagagagaagctgggcgtggctccatggctggttcgaaagccctgttcagagctcagggagcaggtgggcctgaccttcctgatcagtctggaggacaaatctaagactgaggagatcatcaccttgacaaggtacacccagatggagggctttgtctctcctcccatgctgcctaagccccaaaagatgctagggaaactggatgggcctttgagaactaagctacaggtatacctcctcaggaagcatctggattgcatggtgcgaattgcgtctcagccattcagcctaatccctagagaggggagggtggagtggggaggaacattccatgccatctcaggccggtccacaaaccttgagaacatggtgaacagctggtacattgggtactacaagaacaaagaggagtcaacagagctaaatgccctcggagaaatgtataagaagattgtggagatggaagaggacaagcccagcagccctgagttcctagggtggggggacacagattcccctaagaagcatgaattctcacggagcttcctcagagctgcttgctcatctctagagagagaaattgctcagcgacatggaaggcaatggaagcagaaccttgaggagcgtgtcctgagagagattgggaccaagaacatcctggacctagcatccatgaaggctacaagcaacttttccaaagactgggagctctactcagaagtccagaccaaagagtaccataggtccaaactgctggagaagatggccacattgattgagaagggggttatgtggtacattgatgctgtgggccaggcatggaaggcagttctggatgacgggtgcatgcgaatctgtctcttcaaaaagaatcagcatggtggcctcagagagatctatgttatggatgcgaatgcccggctcgtgcagtttggggttgagaccatggctaggtgtgtctgtgagctgagcccacatgagactgttgctaaccctcggctcaagaattccatcatagagaaccatggactgaagtcagcccgcagtcttggacctggctctataaacataaactcatccaatgatgccaagaagtggaatcaggggcactacacaacaaagctagctctagttctttgttggttcatgccagccaaattccacagattcatttgggctgccatttccatgtttcggagaaaaaagatgatggtggacctaaggtttttagctcacctcagttctaaatctgagtctaggtcatctgatccgtttagggaagcaatgacagatgccttccatggtaatagggatgtctcatggatggacaaagggcgaacttacattaagacagagacaggaatgatgcagggcatactgcacttcacatccagtctcctccactcttgtgttcagagcttctacaagtcttatttcgtctcgaagctcaaggagggctacatgggggagagcatctgtggggtggtggatgtcatagaaggctctgacgactcagcgatcatgattagcatacgccctaagtcagacatggatgaagttcgatccaggttctttgttgctaacttgctccactctgtcaagttcttgaatccattgtttgggatttattcatcagagaaatcaacagtgaacacagtgtattgtgtcgagtataactctgaattccatttccacaggcacttggttagacccacactgagatggatagcagcgtcccaccaaatctcagagactgaggcccttgcaagcaggcaagaggattactccaaccttctaacccagtgcttggaaggaggggcctcattctctcttacctacctcatacagtgcgctcagctcctgcaccactacatgcttctaggactatgcttacatcccctgtttggaaccttcatggggatgctgatatcagacccagatccagccctagggttcttcctcatggacaaccctgcatttgcagggggagcaggatttagattcaatctgtggagagcctgcaagactacagaccttggacggaagtatgcatattattttaatgagatacagggtaagacaaagggagatgaggactacagagctctggacgccacatcgggaggaactctcagccactctgttatggtgtactggggggacaggaagaagtatcaggccttattgaacaggatgggccttcctgaagactgggtggagcagatagatgagaatcctggagtcctctacaggagagctaccaacaagaaggaactgctcctaaagctggcagagaaggttcattcacctggtgtgactagcagcctgagtaaggggcatgtagtgcctcgggtggtggcagcaggagtgtacctcctctcacgtcattgctttcgctttagttcaagcatccatggcaggggctcaacgcagaaggctagccttataaaattgctgatgatgtcttccatttctgccatgaagcatgggggctcactgaaccctaaccaggagcgaatgctcttccctcaggctcaagagtatgacagagtatgcacattgcttgaggaagttgaacacctaacagggaaatttgttgttagggagagaaacattgtcaggagccgcatagacttgttccaagagccagtggacttgcggtgcaaggcagaagatctggtgtcagaggtgtggtttggcctgaaaaggaccaagcttggaccccgtctcctcaaggaagagtgggataaacttagggcctcatttgcatggctaagcacagacccatctgaaacattgagggatggtccttttcttagccatgtgcagtttaggaacttcatagcccacgttgatgccaaatcaagatctgtcaggctcctaggtgcccccgtgaagaagtcaggtggggtcaccaccataagccaagtggtcagaatgaacttcttccctggttttagcctagaagctgagaagagcttggacaatcaggaaagacttgagagtatctctatcctcaagcatgtcttgttcatggtcttgaatggcccatacactgaggagtacaagctggaaatgatcatagaggccttctctactcttgtgataccacagccatcagaggtcatcaggaaatcaaggaccatgactttatgcctcttatcgaattacttgtccagtaggggtgggtccattctagaccaaattgagagggcacagtcaggcactctaggaggcttcagcaagccccagaagacatttattaggccaggaggtggtgttggctacaagggaaaaggtgtgtggactggagtgatggaggacacccatgttcaaattctgatagatggagatggtactagtaactggctcgaggagatcaggctcagtagtgatgctaggctttatgatgtcattgaatccatccgaaggttgtgtgatgaccttgggatcaacaacagggtggcatctgcatatagaggccattgtatggttaggctgagtggattcaagatcaagccagcatcaaggactgatggctgtccagtcaggattatggaaaggggcttcaggattagggaacttcaaaacccagatgaggtcaagatgagagtgaggggcgacatcctcaacctctctgtcaccatacaagaaggaagggtcatgaacatcctaagctacaggccgagagacactgatatatcagagtcagccgcagcatacctctggagcaatcgagacctcttctcctttgggaaaaaggagccatcctgcagctggatctgcttgaaaactctagataattgggcctggtcacatgcctcagttctcctggcaaatgataggaagacccaaggtattgacaatagagctatggggaacattttcagggactgtctcgagggttctcttagaaaacaagggttgatgaggtcaaagctcacagagatggtggagaagaatgtagttcctttaacaactcaagagcttgtcgacatcctggaggaggacattgacttttcagatgtcatagctgtagagctctcagagggatcacttgacattgaatccatctttgatggggcacctatcttgtggtctgctgaggtggaagagtttggagaaggagtggtggctgtgagctattccagcaagtactatcatctaaccctgatggaccaagctgccatcacaatgtgtgcgatcatgggtaaggaaggctgtagagggctccttactgagaagagatgcatggcagccatacgagagcaggtgcggccattcctcatattcctgcaaattcctgaggatagcatttcttgggtgtctgatcagttctgcgactccaggggtcttgatgaagagagcaccattatgtggggt
>China_JQ317172_Human_JS2010_015_2010
atggacttggaagtgctttgtggtaggataaacgtggagaatgggctgtctcttggagaaccaggcctgtatgaccaaatctacgacaggccagggctcccagacctagatgtgactgtcgatgccacaggtgtgacagtggacataggggctgtgccagactcagcatcacaactgggttcatcaatcaatgctgggttgatcacaatccagctctctgaagcatataagatcaatcatgacttcacgttttctggtctgtcaaagacaacagaccgacgcctctcagaggtattccccatcacccatgatggttctgatgggatgacccctgatgtgatccacaccagattggatggaactatagtggtggttgaattttcaaccactaggagccataacattgggggcctggaggcagcatataggacaaagatagaaaaatatagggacccaatctcaaggcgtgttgatatcatggagaacccgagggttttctttggcgtaattgtagtctcgtcaggaggggttctgtccaacatgcccttgactcaggatgaggcagaggagcttatgtacaggttctgcatagccaatgagatctacactaaggctagatctatggatgcagacattgagctacagaaaagtgaagaagagcttgaggctattagcagggcactatcattcttcagtttgtttgagcctaatattgaaagagtggaaggaacattccctaattcagaaatcgagatgttggaacagttcctctcaacaccagctgatgttgacttcatcaccaagaccctcaaagcaaaagaagtggaagcctatgctgatctttgtgacagccactacctaaagcctgagaaaaccatacaggagcggctagagatcaatagatgtgaggctattgacaaaactcaggacctcctagctggcctgcatgcaaggagcaacaagcaaacatcattgaatcgggggacagtcaaactcccgccctggctaccaaagccatcaagtgagtcaatagacatcaagaccgactcaggctttggttccttaatggatcatggcgcatatggtgagctgtgggcaaagtgccttctagatgtctcgctaggcaatgtggagggggtagtcagtgaccctgcaaaagaacttgacattgccatctctgatgatccagaaaaagacacccccaaagaggcaaagataacctacaggcgattcaagcctgccttaagttcaagtgcccgtcaggaattctctctccaaggagtggaggggaagaagtggaagagaatggcagcaaatcagaagaaagagaaggagtcccatgagacattgagcccgttcttagatgttgaagacataggagatttcctaacattcaacaatcttcttgcagattcgaggtatggagacgagtccatccagagagctgtgtcaatattgttggaaaaggcatctgccatgcaagacacagagctcactcatgccctcaacgactcatttaagaggaatctaagcagcaatgtggttcagtggtctctttgggtctcctgtttagcacaggagctagctagtgccctgaagcaacactgcagggctggtgagttcatcatcaagaagctgaagttctggcctatctatgtcattatcaagccgaccaaatcatcatcccatatcttctacagcttagggatccgcaaggctgacgtgacaaggaggctaactggcagagtcttctctgacaccattgatgctggggaatgggaactaacagagttcaaaagcctgaagacatgcaagctcacgaatcttgtcaacttgccatgcaccatgctgaactcaatagctttctggagagagaagctgggcgtggctccatggctggttcgaaagccctgttcagagctcagggagcaggtgggcctgaccttcctgatcagtctggaggacaaatctaagactgaggagatcatcaccttgacaaggtacacccagatggagggctttgtctctcctcccatgctgcctaagccccaaaagatgctagggaaactggatgggcctttgagaacgaagctacaggtatacctcctcaggaagcatctggattgcatggtgcgaattgcgtctcagccattcagcctaatccctagagaggggagggtagagtggggaggaacattccatgccatctcaggccggtccacaaaccttgagaacatggtgaacagctggtacattgggtactacaagaacaaagaggagtcaacagagctaaatgccctcggagaaatgtataagaagattgtggagatggaagaggacaagcccagcagccctgagttcctagggtggggggacacagattcccctaagaagcatgaattctcacggagcttcctcagagctgcttgctcatctctagagagagaaattgctcagcgacatggaaggcaatggaagcagaaccttgaggagcgtgtcctgagagagattgggaccaagaacatcctggacctagcatctatgaaggctactagcaacttttccaaagactgggagctctactcagaagtccagaccaaagagtaccataggtccaaactgctggagaagatggccacattgattgagaaaggggttatgtggtacattgatgctgtgggccaggcatggaaggcagttctggatgacgggtgcatgcgaatctgtctcttcaaaaagaatcagcatggtggcctcagagagatctatgttatggatgcgaatgcccggctcgtgcagtttggggttgagaccatggctaggtgtgtctgtgagctgagcccacatgagactgttgctaaccctcggctcaagaattccatcatagagaaccatggactgaagtcagcccgtagccttggccctggctctataaacataaactcatccaatgatgccaagaagtggaatcaggggcactacacaacaaagctagctctagttctttgttggttcatgccagccaaattccacagattcatttgggctgccatttccatgtttcggagaaaaaagatgatggtggacctaaggtttttagctcacctcagttctaaatctgagtctaggtcatctgatccgtttagggaagcaatgacagatgccttccatggtaatagggatgtctcatggatggacaaagggcgaacttacattaagacagagacaggaatgatgcagggcatactgcacttcacatccagtctcctccactcttgtgttcagagcttctacaagtcttatttcgtctcgaagctcaaggagggctacatgggggaaagcatctgtggggtggtggatgtcatagaaggctctgacgactcagcgatcatgattagcatacgccctaagtcagacatggatgaagttcgatccaggttctttgttgctaacttgctccactctgtcaagttcttgaatccattgtttgggatttattcatcagagaaatcaacagtgaacacagtgtattgtgtcgagtataactctgaattccatttccacaggcacttggttagacccacactgagatggatagcagcgtcccaccaaatctcagagactgaagcccttgcaagcaggcaagaggattactccaaccttctaacccagtgcttggaaggaggggcctcattctctcttacctacctcatacagtgcgctcagctcctgcaccactacatgcttctaggactatgcttacatcccctgtttggaaccttcatggggatgctgatatcagacccagatccagccctagggttcttcctcatggacaaccctgcatttgcagggggagcaggatttagattcaatctgtggagagcctgcaagactacagaccttggacggaagtatgcatattattttaatgagatacagggtaagacaaagggagatgaggactacagagctctggacgccacatcgggaggaactctcagccactctgttatggtgtactggggggacaggaagaagtatcaggccttattgaacaggatgggccttcctgaagactgggtggagcagatagatgagaatcctggagtcctctacaggagagctgccaacaagaaggaactgctcttaaagctggcagagaaggttcattcacctggtgtgactagcagcctgagtaaggggcatgtagtacctcgggtggtggcagcaggagtgtacctcctctcacgtcattgctttcgctttagttcaagcatccatggcaggggctcaacgcagaaggctagccttataaaattgctgatgatgtcttccatttctgccatgaagcatgggggctcactgaaccctaaccaagagcgaatgctcttccctcaggctcaagagtatgacagagtttgcacattgcttgaggaagttgaacacctaacagggaaatttgttgttagggagagaaacattgtcaggagccgcatagacttgttccaagagccagtggacttgcggtgcaaggcagaagatctggtgtcagaggtgtggtttggcctgaaaaggaccaagcttggaccccgtctcctcaaggaagagtgggataaacttagggcctcatttgcatggctgagcacagacccatctgaaacattgagggatggtccttttcttagccatgtgcagtttaggaacttcatagcccacgttaatgccaaatcaagatctgtcaggctcctaggtgcccccgtgaagaagtcaggtggggtcaccaccataagccaagtggtcagaatgaacttcttccctggttttagcctagaagctgagaagagcttggacaatcaggaaagacttgagagtatctctatcctcaagcatgtcttgttcatggtcttgaatggcccatacactgaggagtacaagctggaaatgatcatagaggccttctctactcttgtgataccacagccatcagaggtcatcaggaaatcaaggaccatgactttatgcctcttatcgaattacttgtccagtaggggtgggtccattctagaccaaattgagagggcacagtcaggcactctaggaggcttcagcaagccccagaagacatttattaggccaggaggtggtgttggctacaagggaaaaggtgtgtggactggagtgatggaggacacccatgttcaaattctgatagatggagatggtactagtaactggctcgaggagatcaggctcagtagtgatgctaggctttatgatgtcattgaatccatccgaaggttgtgtgatgaccttgggatcaacaacagggtggcatctgcatatagaggccattgtatggttaggctgagtgggttcaagatcaagccagcatcaaggactgatggctgtccagtcaggattatggaaaggggcttcaggattagggaacttcaaaacccagatgaggtcaagatgagagtgaggggcgacatcctcaacctctctgtcaccatacaagaaggaagggtcatgaacatcctaagctacaggccgagagacactgatatatcagagtcagccgcagcatacctctggagcaatcgagacctcttctcctttgggaaaaaggagccatcctgcagctggatctgcttgaaaactctagataattgggcctggtcacatgcctcagttctcctggcaaatgataggaagtcccaaggtattgacaatagagctatggggaacattttcagggactgtctcgagggttctcttagaaaacaagggttgatgaggtcaaagctcacagagatggtggagaagaatgtagttcctttaacaactcaagagcttgtcgacatcctggaggaggacattgacttttcagatgtcatagctgtagagctctcagagggatcacttgacattgaatccatctttgatggggcacctatcttgtggtctgctgaggtggaagagtttggagaaggagtggtggctgtgagctattccagcaagtactatcatctaaccctgatggaccaagctgccatcacaatgtgtgcgatcatgggtaaggaaggctgtagagggctccttactgagaagagatgcatggcagccatacgagagcaggtgcggccattcctcatattcctgcaaattcctgaggatagcatttcttgggtgtctgatcagttctgcgactccaggggtcttgatgaagagagcaccattatgtggggt
>China_JQ317175_Human_JS2010_018_2010
atggacttggaagtgctttgtggtaggataaacgtggagaatgggctgtctcttggagaaccaggcctgtacgaccaaatctacgacaggccagggctcccagacctagatgtgactgtcgatgccacaggtgtgacagtggacataggggctgtgccagactcagcatcacaactgggttcatcaatcaatgctgggttgatcacaatccagctctctgaagcatataagatcaatcatgacttcacgttttctggtctgtcaaagacaacagaccgacgcctctcagaggtattccccatcacccatgatggttctgatgggatgacccctgatgtgatccacaccagattggatggaactatagtggtggttgaattttcaaccactaggagccataacattgggggcctggaggcagcatataggacaaagatagaaaaatatagggacccaatctcaaggcgtgttgatatcatggagaacccgagggttttctttggcgtaattgtagtctcgtcaggaggggttctgtccaacatgcccttgactcaggatgaggcagaggagcttatgtacaggttctgcatagccaatgagatctacactaaggctagatctatggatgcagacattgagctacagaaaagtgaagaagagcttgaggctattagcagggcactatcattcttcagtttgtttgagcctaatattgaaagagtggaaggaacattccctaattcagaaatcgagatgctggaacagttcctctcaacaccagctgatgttgacttcatcaccaagaccctcaaagcaaaagaagtggaagcctatgctgatctttgtgacagccactacctaaagcctgagaaaaccatgcaggagcggctagagatcaatagatgtgaggctattgacaaaactcaggacctcctagctggcctgcatgcaaggagcaacaagcaaacatcattgaatcgggggacagtcaaactcccgccctggctaccaaagccatcaagtgagtcaatagacatcaagaccgactcaggctttggttccttaatggatcatggcgcatatggtgagctgtgggcaaagtgccttctagatgtctcgctaggcaatgtggagggggtagtcagtgaccctgcaaaagaacttgacattgccatctctgatgatccagaaaaagacacccccaaagaggcaaagataacctacaggcgattcaagcctgccttaagttcaagtgcccgtcaggaattctctctccaaggagtggaggggaagaagtggaagagaatggcagcaaatcagaagaaagagaaggagtcccatgagacattgagcccgttcttagatgttgaagacataggagatttcctaacattcaacaatcttcttgcagattcgaggtatggagacgagtccatccagagagctgtgtcaatattgttggaaaaggcatctgccatgcaagacacagagctcactcatgccctcaacgactcatttaagaggaatctaagcagcaatgtggttcagtggtctctttgggtctcctgtttagcacaggagctagctagtgccctgaagcaacactgcagggctggtgagttcatcatcaagaagctgaagttctggcctatctatgtcattatcaagccgaccaaatcatcatcccatatcttctacagcttagggatccgcaaggctgacgtgacaaggaggctaactggcagagtcttctctgacaccattgatgctggggaatgggaactaacagagttcaaaagcctgaagacatgcaagctcacgaatcttgtcaacttgccatgcaccatgctgaactcaatagctttctggagagagaagctgggcgtggctccatggctggttcgaaagccctgttcagagctcagggagcaggtgggcctgaccttcctgatcagtctggaggacaaatctaagactgaggagatcatcaccttgacaaggtacacccagatggagggctttgtctctcctcccatgctgcctaagccccaaaagatgctagggaaactggatgggcctttgagaactaagttacaggtatacctcctcaggaagcatctggattgcatggtgcgaattgcgtctcagccattcagcctaatccctagagaggggagggtagagtggggaggaacattccatgccatctcaggccggtccacaaaccttgagaacatggtgaacagctggtacattgggtactacaagaacaaagaggagtcaacagagctaaatgccctcggagaaatgtataagaagattgtggagatggaagaggacaagcccagcagccctgagttcctagggtggggggacacagattcccctaagaagcatgaattctcacggagcttcctcagagctgcttgctcatctctagagagagaaattgctcagcgacatggaaggcaatggaagcagaaccttgaggagcgtgtcctgagagagattgggaccaagaacatcctggacctagcatccatgaaggctacaagcaacttttccaaagactgggagctctactcagaagtccagaccaaagagtaccataggtccaaactgctggagaagatggccacattgattgagaagggggttatgtggtacattgatgctgtgggccaggcatggaaggcagttctggatgacgggtgcatgcggatctgtctcttcaaaaagaatcagcatggtggcctcagagagatctatgttatggatgcgaatgcccggctcgtgcagtttggggttgagaccatggctaggtgtgtctgtgagctgagcccacatgagactgttgctaaccctcggctcaagaattccatcatagagaaccatggactgaagtcagcccgtagccttggccctggctctataaacataaactcatccaatgatgccaagaagtggaatcaggggcactacacaacaaagctagctctagttctttgttggttcatgccagccaaattccacagattcatttgggctgccatttccatgtttcggagaaaaaagatgatggtggacctaaggtttttagctcacctcagttctaaatctgagtctaggtcgtctgatccgtttagagaagcaatgacagatgccttccatggtaatagggatgtctcatggatggacaaagggcgaacttacattaagacagagacaggaatgatgcagggcatactgcacttcacatccagtctcctccactcttgtgttcagagcttctacaagtcttatttcgtctcgaagctcaaggagggctacatgggggaaagcatctgtggggtggtggatgtcatagaaggctctgacgactcagcgatcatgattagcatacgccctaagtcagacatggatgaagttcgatccaggttctttgttgctaacttgctccactctgtcaagttcttgaatccattgtttgggatttattcatcagagaaatcaacagtgaacacagtgtattgtgtcgagtataactctgaattccatttccacaggcacttggttagacccacactgagatggatagcagcgtctcatcaaatctcagagactgaagcccttgcaagcaggcaagaggattactccaaccttctaacccagtgcttggaaggaggggcctcattctctcttacctacctcatacagtgcgctcagctcctgcaccactacatgcttctaggactatgcttacatcccctgtttggaaccttcatggggatgctgatatcagacccagatccagccctagggttcttcctcatggacaaccctgcatttgcagggggagcaggatttagattcaatctgtggagagcctgcaagactacagaccttggacggaagtatgcatattattttaatgagatacagggtaagacaaagggagatgaggactacagagctctggacgccacatcgggaggaactctcagccactctgttatggtgtactggggggacaggaagaagtatcaggccttattgaacaggatgggccttcctgaagactgggtggagcagatagatgagaatcctggagtcctctacaggagagctgccaacaagaaggaactgctcttaaagctggcagagaaggttcattcacctggtgtgactagcagcctgagtaaggggcatgtagtacctagggtggtggcagcaggagtgtacctcctctcacgtcattgctttcgctttagttcaagcatccatggcaggggctcaacgcagaaggctagccttataaaattgctgatgatgtcttccatttctgccatgaagcatgggggctcactgaaccctaaccaggagcgaatgctcttccctcaggctcaagagtatgacagagtatgcacattgcttgaggaagttgaacacctaacagggaaatttgttgttagggagagaaacattgtcaggagccgcatagacttgttccaagagccagtggacttgcggtgcaaggcagaagatctggtgtcagaggtgtggtttggcctgaaaaggaccaagcttggaccccgtctcctcaaggaagagtgggataaacttagggcctcatttgcatggctgagcacagacccatctgaaacattgagggatggtccttttcttagccatgtgcagtttaggaacttcatagcccacgttgatgccaaatcaagatctgtcaggctcctaggtgcccccgtgaagaagtcaggtggggtcaccaccataagccaagtggtcagaatgaacttcttccctggttttagcctagaagctgagaagagcttggacaatcaggaaagacttgagagtatctctatcctcaagcatgtcttgttcatggtcttgaatggcccatacactgaggagtacaagctggaaatgatcatagaggccttctctactcttgtgataccacagccatcagaggtcatcaggaaatcaaggaccatgactttatgcctcttatcgaattacttgtccagtaggggtgggtccattctagaccaaattgagagggcacagtcaggcactctaggaggcttcagcaagccccagaagacatttattaggccaggaggtggtgttggctacaagggaaaaggtgtgtggactggagtgatggaggacacccatgttcaaattctgatagatggagatggtactagtaactggctcgaggagatcaggctcagtagtgatgctaggctttatgatgtcattgaatccatccgaaggttgtgtgatgaccttgggatcaacaacagggtggcatctgcatatagaggccattgtatggttaggctgagtggattcaagatcaagccagcatcaaggactgatggctgtccagtcaggattatggaaaggggcttcaggattagggaacttcaaaacccagatgaggtcaagatgagagtgaggggcgacatcctcaacctctctgtcaccatacaagaaggaagggtcatgaacatcctaagctacaggccgagagacactgatatatcagagtcagccgcagcatacctctggagcaatcgagacctcttctcctttgggaaaaaggagccatcctgcagctggatctgcttgaaaactctagataattgggcctggtcacatgcctcagttctcctggcaaatgataggaagacccaaggtattgacaatagagctatggggaacattttcagggactgtctcgagggttctcttagaaaacaagggttgatgaggtcaaagctcacagagatggtggagaagaatgtagttcctttaacaactcaagagcttgtcgacatcctggaggaggacattgacttctcagatgtcatagctgtagagctctcagagggatcacttgacattgaatccatctttgatggggcacctatcttgtggtctgctgaggtggaagagtttggagaaggagtggtggctgtgagctattccagcaagtactatcatctaaccctgatggaccaagctgccatcacaatgtgtgcgatcatgggtaaggaaggctgtagagggctccttactgagaagagatgcatggcagccatacgagagcaggtgcggccattcctcatattcctgcaaattcctgaggatagcatttcttgggtgtctgatcagttctgcgactccaggggtcttgatgaagagagcaccattatgtggggt
>China_JQ317178_Human_JS2010_019_2011
atggacttggaagtgctttgtggtaggataaacgtggagaatgggctgtctcttggagaaccaggcctgtacgaccaaatctatgacaggccagggctcccagacctagatgtgactgtcgatgccacaggtgtgacagtggacataggggctgtgccagactcagcatcacaactgggttcatcaatcaatgctgggttgatcacaatccagctctctgaagcatataagatcaatcatgacttcacgttttctggtctgtcaaagacaacagaccgacgcctctcagaggtattccccatcacccatgatggttctgatgggatgacccctgatgtgatccacaccagattggatggaactatagtggtggttgaattttcaaccactaggagccataacattgggggcctggaggcagcatataggacaaagatagaaaaatatagggacccaatctcaaggcgtgttgatatcatggagaacccgagggttttctttggcgtaattgtagtctcgtcaggaggggttctgtccaacatgcccttgactcaggatgaggcagaggagcttatgtacaggttctgcatagccaatgagatctacactaaggctagatctatggatgcagacattgagctacagaaaagtgaagaagagcttgaggctattagcagggcactatcattcttcagtttgtttgagcctaatattgaaagagtggaaggaacattccctaattcagaaatcgagatgctggaacagttcctctcaacaccagctgatgttgacttcatcaccaagaccctcaaagcaaaagaagtggaagcctatgctgatctttgtgacagccactacctaaagcctgagaaaaccatacaggagcggctagagatcaatagatgtgaggctattgacaaaactcaggacctcctagctggcctgcatgcaaggagcaacaagcaaacatcattgaatcgagggacagtcaaactcccgccctggctaccaaagccatcaagtgagtcaatagacatcaagaccgactcaggctttggttccttaatggatcatggcgcatatggtgagctgtgggcaaagtgccttctagatgtctcgctaggcaatgtggagggggtagtcagtgaccctgcaaaagaacttgacattgccatctctgatgatccagaaaaagacacccccaaagaggcaaagataacctacaggcgattcaagcctgccttaagttcaagtgcccgtcaggaattctctctccaaggagtggaagggaagaagtggaagagaatggcagcaaatcagaagaaagaaaaggagtcccatgagacattgagcccgttcttggatgttgaagacataggagatttcctaacattcaacaatcttcttgcagattcgaggtatggagacgagtccatccagagagctgtgtcaatattgttggaaaaggcatctgccatgcaagacacagagctcactcatgccctcaacgactcatttaagaggaatctaagcagcaatgtggttcagtggtctctttgggtctcctgtttagcacaggagctagctagtgccctgaagcaacactgtagggctggtgagttcatcatcaagaagctgaagttctggcctatctatgtcattatcaagccgaccaaatcatcatcccatatcttctacagcttagggatccgcaaggctgacgtgacaaggaggctaactggcagagtcttctctgacaccattgatgctggggaatgggaactaacagagttcaaaagcctgaagacatgcaagctcacgaatcttgtcaacttgccatgcaccatgctgaactcaatagctttctggagagagaagctgggcgtggctccatggctggttcgaaagccctgttcagagctcagggagcaggtgggcctgaccttcctgatcagtctggaggacaaatctaagactgaggagatcatcaccttgacaaggtacacccagatggagggctttgtctctcctcccatgctgcctaagccccaaaagatgctagggaaactggatgggcctttgagaactaagctacaggtatacctcctcaggaagcatctggattgcatggtgcgaattgcgtctcagccattcagcctaatccctagagaggggagggtagagtggggaggaacattccatgccatctcaggccggtccacaaaccttgagaacatggtgaacagctggtacattggatactacaagaacaaagaggagtcaacagagctaaatgccctcggagaaatgtataagaagattgtggagatggaagaggacaagcccagcagccctgagttcctagggtggggggacacagattcccctaagaagcatgaattctcacggagcttcctcagagctgcttgctcatctctagagagagaaattgctcagcgacatggaaggcaatggaagcagaaccttgaggagcgtgtcctgagagagattgggaccaagaacatcctggacctagcatccatgaaggctacaagcaacttttccaaagactgggagctctactcagaagtccagaccaaagagtaccataggtccaaactgctggagaagatggccacattgattgagaagggggttatgtggtacattgatgctgtgggccaggcatggaaggcagttctggatgacgggtgcatgcgaatctgtctcttcaaaaagaatcagcatggtggcctcagagagatctatgttatggatgcgaatgcccggctcgtgcagtttggggttgagaccatggctaggtgtgtctgtgagctgagcccacatgagactgttgctaaccctcggctcaagaattccatcatagagaaccatggactgaagtcagcccgtagtcttggccctggctctataaacataaactcatccaatgatgccaagaagtggaatcaggggcactacacaacaaagctagctctagttctttgttggttcatgccagccaaattccacagattcatttgggctgccatttccatgtttcggagaaaaaagatgatggtggacctaaggtttttagctcacctcagttctaaatctgagtctaggtcatctgatccgtttagggaagcaatgacagatgccttccatggtaatagggatgtctcatggatggacaaagggcgaacttacattaagacagagacaggaatgatgcagggcatactgcacttcacatccagtctcctccactcttgtgttcagagcttctacaagtcttatttcgtctcgaagctcaaggagggctacatgggggaaagcatctgtggggtggtggatgtcatagaaggctctgacgactcagcgatcatgattagcatacgccctaagtcagacatggatgaagttcgatccaggttctttgttgctaacttgctccactctgtcaagttcttgaatccattgtttgggatttattcatcagagaaatcaacagtgaacacagtgtattgtgtcgagtataactctgaattccatttccacaggcacttggttagacccacactgagatggatagcagcgtctcatcaaatctcagagactgaagcccttgcaagcaggcaagaggactactccaaccttctaacccagtgcttggaaggaggggcctcattctctcttacctacctcatacagtgcgctcagctcctgcaccactacatgcttctaggactatgcttacatcccctgtttggaaccttcatggggatgctgatatcagacccagatccagccctagggttcttcctcatggacaaccctgcatttgcagggggagcaggatttagattcaatctgtggagagcctgcaagactacagaccttggacggaagtatgcatattattttaatgagatacagggtaagacaaagggagatgaggactacagagctctggacgccacatcgggaggaactctcagccactctgttatggtgtactggggggacaggaagaagtatcaggccttattgaacaggatgggccttcctgaagactgggtggagcagatagatgagaatcctggagtcctctacagaagagctgccaacaagaaggaactgctcttaaagctggcagagaaggttcattcacctggtgtgactagcagcctgagtaaggggcatgtagtgcctcgggtggtggcagcaggagtgtacctcctctcacgtcattgctttcgctttagttcaagcatccatggcaggggctcaacgcagaaggctagccttataaaattgctgatgatgtcttccatttctgccatgaagcatgggggctcactgaaccctaaccaggagcgaatgctcttccctcaggctcaagagtatgacagagtatgcacattgcttgaggaagtagaacacctaacagggaaatttgttgttagggagagaaacattgtcaggagccgcatagacttgttccaagagccagtggacttgcggtgcaaggcagaagacctggtgtcagaggtgtggtttggcctgaaaaggaccaagcttggaccccgtctcctcaaggaagagtgggataaacttagggcctcatttgcatggctgagcacagacccatctgaaacattgagggatggtccttttcttagccatgtgcagtttaggaacttcatagcccacgttgatgccaaatcaagatctgtcaggctcctaggtgcccccgtgaagaagtcaggtggggtcaccaccataagccaagtggtcagaatgaacttcttccctggttttagcctagaagctgagaagagcttggacaatcaggaaagacttgagagtatctctatcctcaagcatgtcttgttcatggtcttgaatggcccatacactgaggagtacaagctggaaatgatcatagaggccttctctactcttgtgataccacagccatcagaggtcatcaggaaatcaaggaccatgactttatgcctcttatcgaattacttgtccagtaggggtgggtccatactagaccaaattgagagggcacagtcaggcactctaggaggcttcagcaagccccagaagacatttattaggccaggaggtggtgttggctacaagggaaaaggtgtgtggactggagtgatggaggacacccatgttcaaattctgatagatggagatggtactagtaactggctcgaggagatcaggctcagtagtgatgctaggctttatgatgtcattgaatccatccggaggttgtgtgatgaccttgggatcaacaacagggtggcatctgcatatagaggccattgtatggttaggctgagtggattcaagatcaagccagcatcaaggactgatggctgtccagtcaggattatggaaaggggcttcaggattagggaacttcaaaacccagatgaggtcaagatgagagtgaggggcgacatcctcaacctctctgtcaccatacaagaaggaagggtcatgaacatcctaagctacaggccgagagacactgatatatcagagtcagccgcagcatacctctggagcaatcgagacctcttctcctttgggaaaaaggagccatcctgcagctggatctgcttgaaaactctagataattgggcctggtcacatgcctcagttctcctggcaaatgataggaagacccaaggtattgacaatagagctatggggaacattttcagggactgtctcgagggttctcttagaaaacaagggttgatgaggtcaaagctcacagagatggtggagaagaatgtagttcctttaacaactcaagagcttgtcgacatcctggaggaggacattgacttttcagatgtcatagctgtagagctctcagagggatcacttgacattgaatccatctttgatggggcacctatcttgtggtctgctgaggtggaagagtttggagaaggagtggtggctgtgagctattccagcaagtactatcatctaaccctgatggaccaagctgccatcacaatgtgtgcgatcatgggtaaggaaggctgtagagggctccttactgagaagagatgcatggcagccatacgagagcaggtgcggccatttctcatattcctgcaaattcctgaggattgcatttcttgggtgtctgatcagttctgcgactccaggggtcttgatgaagagagcaccattatgtggggt
>China_JQ670929_Human_AHZ_China_2011
atgaacttggaagtgctttgtggtaggataaacgtggagaatgggctgtctcttggagaaccaggcctgtacgaccaaatctacgacaggccagggctcccagacctagatgtgactgtcgatgccacaggtgtgacagtggacataggggctgtgccagactcagcatcacaactgggttcatcaatcaatgctgggttgatcacaatccagctctctgaggcatataagatcaatcatgacttcacgttctctggtctgtcaaagacaacagaccgacgcctctcagaggtattccccattacccatgatggctctgatgggatgacccctgatgtgatccacaccagattggatggaaccatagtggtggttgaattttcaaccactaggagccataacattgggggcctggaggcagcatataggacaaagatagaaaaatatagggacccaatctcaaggcgtgctgacatcatggagaacccgagggtcttctttggcgtaattgtagtctcgtcaggaggggttctgtccaacatgcccttgactcaggatgaggcagaggagctcatgtacaggttctgcatagccaatgagatctacactaaggctagatctatggatgcagacattgagctacagaaaagtgaagaagagcttgaggctattagcagggcactatcattcttcagtttgtttgagcctaacattgaaagagtggaaggaacattccccaattcagaaatcgagatgctggagcagttcctctcaacaccagctgatgttgacttcatcaccaagaccctcaaagcaaaagaagtggaagcctatgctgacctttgtgacagccactacctaaagcctgagaaaaccatacaggagcggctagagatcaatagatgtgaggctattgacaaaactcaggacctcctagctggcctgcatgcaaggagcaacaagcaaacatcattgaatcgagggacagtcaaactcccgccctggctaccaaagccatcaagtgagtcaatagacatcaagaccgactcaggctttggttccttaatggatcatggcgcatatggtgagctgtgggcaaagtgccttctagatgtctcgctaggcaatgtggagggggtagtcagtgaccctgcaaaagaacttgacattgccatctctgatgatccagaaaaagacacccccaaagaggcaaagataacctacaggcgattcaagcctgccttaagttcaagtgcccgtcaggaattctctctccaaggagtggaggggaagaagtggaagagaatggcagcaaatcagaagaaagagaaggagtcccatgagacattgagcccgttcttggatgttgaagacataggagatttcctaacattcaacaatcttcttgcagattcgaggtatggagacgagtccatccagagagctgtgtcaatattgttggaaaaggcatctgccatgcaagacacagagctcactcatgccctcaacgactcatttaagaggaatctaagcagcaatgtggttcagtggtctctttgggtctcctgtttagcacaggagctagctagtgccctgaagcagcactgcagagctggtgagttcatcatcaagaagctgaagttctggcctatctatgtcattatcaagccgaccaagtcatcatcccatatcttctacagcttagggatccgcaaggctgacgtgacaaggaggctaactggcagagtcttctctgataccattgatgctggggaatgggagctaacagagttcaaaagcctgaagacatgcaagctcacgaatcttgtcaacttgccatgcaccatgctgaactcaatagctttctggagagagaagctgggcgtggctccatggctggttcgaaagccctgttcagagctcagggagcaggtgggcctgaccttcctgatcagtctggaggacaagtctaagactgaggagatcatcaccttgacaaggtacacccagatggagggctttgtctctcctcccatgctgcctaagccccaaaagatgctagggaaactggatgggcctttgagaactaagctacaggtatacctcctcaggaagcatctggattgcatggtgcggattgcgtctcagccattcagcctaatccctagagaggggagggtagagtggggaggaacattccatgccatctcaggccggtccacaaaccttgagaacatggtgaacagctggtacattgggtactacaagaacaaagaggaatcaacagagctaaatgccctcggagaaatgtataagaaaattgtggagatggaagaggacaagcccagcagccctgagttcctagggtggggggacacagattcccctaagaagcatgaattctcacggagcttcctcagagctgcttgctcatctctagagagagaaattgctcagcgacatggaaggcaatggaagcagaaccttgaggagcgtgtcctgagagagattgggaccaagaacatcctggaccttgcatccatgaaggctacaagcaacttttccaaagactgggagctctactcagaagtccagaccaaagagtaccataggtccaaactgctggagaagatggccacattgattgagaagggggttatgtggtacattgatgctgtgggccaggcatggaaggcagttctggatgacgggtgcatgcgaatctgcctcttcaaaaagaatcagcatggtggcctcagagagatctacgttatggatgcgaatgcccggctcgtgcagtttggggttgagaccatggctaggtgtgtctgtgagctgagcccacatgagactgttgctaaccctcggctcaagaattccatcatagagaaccatggactgaagtcagcccgtagtcttggccctggctctataaacataaactcatccaatgatgccaagaagtggaatcaggggcactatacaacaaagctagctctagttctttgttggttcatgccagccaaattccacagattcatttgggctgccatttccatgtttcggaggaaaaagatgatggtggacctaaggtttttagctcacctcagttctaaatctgagtctaggtcatctgatccgtttagggaagcaatgacagatgccttccatggtaatagggatgtctcatggatggacaaagggcgaacttacattaagacagagacaggaatgatgcagggcatactgcacttcacatccagtctcctccactcttgtgttcagagcttctacaagtcttatttcgtctcgaagctcaaggagggctacatgggggaaagcatcagtggggtggtggatgtcatagaaggctctgacgactcagcgatcatgattagcatacgccctaagtcagacatggatgaggttcgatccaggttctttgttgctaacttgctccactctgtcaagtttctgaatccattgtttgggatttattcatcagagaaatcaacagtgaacacagtgtattgtgtcgagtataactctgaattccatttccacaggcacttggttagacccacactgagatggatagcagcgtctcatcaaatctcagagactgaagcccttgcaagcaggcaagaggattactccaaccttctaacccagtgcttggaaggaggggcctcattctctcttacctacctcatacagtgcgctcagctcctgcaccactacatgcttctaggactatgcttacatcccctgtttggaaccttcatggggatgctgatatcagacccagatccagccctagggttcttcctcatggacaaccctgcattcgcagggggagcaggatttagattcaatctgtggagagcctgcaagactacagaccttgggcggaagtatgcatattattttaatgagatacagggtaagacaaagggagatgaggactacagagctctggacgccacatcgggaggaactctcagccactctgttatggtgtactggggggacaggaagaagtatcaggccttattgaacaggatgggccttcctgaagactgggtggagcagatagatgagaacccaggagtcctctacaggagagctgccaacaagaaggaactgctcttaaagctggcagagaaggttcattcacctggtgtgactagcagcctgagtaaagggcatgtagtgcctcgggtggtggcagcaggagtgtatctcctctcacgtcattgctttcgctttagttcaagcatccatggcaggggctcaacgcagaaggctagccttataaaattgctgatgatgtcttctatttctgccatgaagcatgggggctcactgaaccctaaccaggagcgaatgctcttccctcaggctcaagagtatgacagagtatgcacattgcttgaggaagttgaacacctaacagggaaatttgttgttagggagagaaacattgtcaggagccgcatagacttgttccaagagccagtggacttgcggtgcaaggcagaagatctggtgtcagaggtgtggtttggtctgaaaaggactaagcttggaccccgtctcctcaaggaagagtgggataaactcagggcctcatttgcatggctgagcacagacccatctgaaacattgagggatggcccttttcttagccatgtgcagtttaggaacttcatagcccacgttgatgccaaatcaagatcagtcaggctcctaggtgcccccgtgaagaagtcaggtggggtcaccaccataagccaagtggttagaatgaactttttccctggttttagcctagaagctgagaagagcttagacaatcaggaaagacttgagagtatctccatcctcaagcatgtcttgttcatggtcttgaatggcccatacactgaggagtacaagctggaaatgatcatagaggccttctctactcttgtgataccacagccatcagaggtcatcaggaaatcaaggaccatgactttatgcctcttatcgaattacttgtccagtaggggtgggtccattctagaccaaattgagagggcacagtcaggcactctaggaggcttcagcaagccccagaagacattcattaggccaggaggtggtgttggctacaagggaaaaggtgtgtggactggagtgatggaggacacccatgttcaaattctgatagatggagatggtactagtaactggctcgaggagatcaggctcagtagtgatgctaggctttatgatgtcattgaatccatccgaaggttatgtgatgaccttgggatcaacaacagggtggcatctgcatatagaggccattgtatggttaggctgagtggattcaagatcaagccagcatcaaggactgacggctgtccagtcaggattatggaaaggggcttcaggattagggaactccaaaacccagatgaggtcaagatgagagtgaggggcgacatcctcaacctctctgtcaccatacaagaaggaagggtcatgaacatcctaagctacaggccgagagacactgatatatcagagtcagccgcagcatacctctggagcaatcgagacctcttctcctttgggaagaaggagccatcctgcagctggatctgcttgaaaactctagataattgggcctggtcacatgcctcagttctcctggcaaatgataggaagacccaaggtattgacaatagagctatggggaacattttcagggactgtctcgagggttctcttagaaagcaagggttgatgaggtcaaagctcacagagatggtggagaagaatgtagttcctttaacaactcaagagcttgtcgacatcctggaggaggacattgacttttcagatgtcatagctgtagagctctcagagggatcacttgacattgaatccatctttgatggggcacctatcttgtggtctgcagaggtggaagagtttggagaaggagtggtggctgtgagctattccagcaagtactatcatctaaccctgatggaccaagctgccatcacaatgtgtgcgatcatgggtaaggaaggctgtagagggctccttactgagaagagatgcatggcagccatacgagagcaggtgcggccattcctcatattcctgcaaattcctgaggatagcatttcttgggtgtctgatcagttctgcgactccaggggtcttgatgaagagagcaccattatgtggggt
>China_JQ670934_Human_AHL_China_2011
atgaacttggaagtgctttgtggtaggataaacgtggagaatgggctgtctcttggagaaccaggcctgtatgaccaaatctacgacaggcctgggctaccagacctagatgtgactgtcgatgccacgggtgtgacagtggacataggggctgtgccagactcagcatcacaactgggttcatcaatcaatgctgggttgatcacaatccagctctctgaagcatataagatcaatcatgacttcacgttttctggcctgtcaaagacaacagaccgacgcctctcagaggtattccccattacccatgatggttctgatgggatgacccctgatgtgattcacaccagattggatggaaccattgtggtggttgaattttcaaccactagaagccataacattgggggcctggaggtagcatataggacaaagatagaaaaatatagggacccaatctcaaggcgtgttgatatcatggagaacccgagggtcttcttcggcgttatagtagtctcatcaggaggggttctgtccaatatgcccctgactcaggatgaggcagaggagctcatgtacaggttctgcatagccaatgagatctacaccaaggctagatctatggatgcagacattgagctacaaaagagtgaagaagagcttgaggcaattagcagggcactatcattctttagtttgtttgagcctaatattgaaagagtggaaagaacattccctaattcagaaatcgagatgctggaacagtttctctcaacaccagctgatgttgacttcatcaccaagaccctcaaagcaaaagaggtggaggcctatgctgatctttgtgacagccactacctaaagcctgaaaaaaccattcaggagcggctagagatcaatagatgtgaggccattgacaaaactcaagacctcctagctggccttcatgcaaggagcaacaagcaaacatcattgaaccgagggacagtcaaactcccgccctggctaccaaagccatcaagtgagtcaatagacatcaagactgactcaggctttggttccttaatggatcatggcgcatatggtgagctgtgggcaaagtgccttctggatgtctcgctaggcaacgtggagggggtagtcagtgaccctgcaaaagaacttgacattgccatctctgatgacccagaaaaagatacccccaaagaggcaaagataacctataggcgattcaagcctgccttaagttcaagtgcccgtcaagaattttctctccaaggagtggaggggaagaagtggaaaagaatggcagcaaaccagaagaaagagaaagagtctcatgagacgttgagccctttcttggatgttgaagacattggggatttcttaacattcaacaatcttcttacagattcgaggtatggagatgagtctattcagagagctgtgtcaatcttgttggaaaaggcatctgccatgcaagacactgaactcactcatgctctcaatgactcattcaagaggaacctaagcagtaatgtggttcagtggtccctttgggtctcctgtttggcacaggagctagctagtgctctgaagcagcactgcagggctggtgagttcatcatcaagaagctgaagttttggcctatctatgtcattatcaagcctactaaatcatcatcccatatcttctatagcttagggatccgcaaggctgacgtgacaaggaggctcactggcagagtcttctctgacaccattgatgctggggagtgggagctaacagagttcaaaagcctgaagacatgcaagctaacgaaccttgtcaacttgccatgcaccatgctgaactcaatagctttctggagagagaagctgggcgtggctccgtggctggttcgaaagccttgttcagagctcagagagcaggtgggcctgaccttcctgatcagtctggaggacaagtctaagactgaggagatcatcaccttgacaaggtacacccagatggagggctttgtctctccccccatgctgcctaagccccaaaagatgctagggaaactggatggacctctgagaactaagctacaggtatacctcctcagaaagcatctggactgtatggtgcgaattgcttctcagccattcagcctaatccctagagaggggagggttgaatggggaggaacattccatgccatctcaggccggtccacaaaccttgagaatatggtgaacagctggtacattgggtactacaagaacaaagaggagtcaacagagctaaatgccctcggagaaatgtataagaagattgtggagatggaagaggacaagcccagcagccctgagttcctagggtggggggacactgattcccctaagaagcatgagttctcacggagcttcctcagagctgcctgctcatctctggagagagaaatcgctcagcgacatggaagacaatggaagcagaaccttgaggagcgtgtactgagagagattgggaccaagaatatcctggaccttgcatctatgaaggctacaagcaacttttctaaagactgggagctctactcagaagtccagaccaaagagtaccataggtccaaactgctggagaagatggccacattgattgagaagggggtcatgtggtacattgatgctgtgggccaggcatggaaggcagtcctagatgacgggtgcatgcgaatctgtctcttcaaaaagaatcagcatggtggcctcagagagatctacgttatggatgcgaatgcccggctcgtgcagtttggggttgagaccatggctaggtgtgtctgtgagctgagcccacatgagactgttgccaaccccaggctcaagaactccatcatagagaaccatgggctgaagtcagcccgtagtcttggcccaggctctataaacataaactcatccaatgatgccaaaaagtggaatcaggggcactacacaacaaagctagctctggtcctttgttggttcatgccagccaaattccacagatttatttgggctgccatttccatgtttcggaggaaaaagatgatggtggatctgaggtttttgtcccacctcagttctagatctgagtctaggtcatctgatccgtttagggaagccatgacagatgccttccatggtaatagggaagtctcatggatggacaaagggcgaacttacataaagacagagactggaatgatgcagggcatactgcactttacatccagtctccttcactcttgtgttcagagcttttacaagtcttatttcgtctcgaagctcaaggagggctacatgggggaaagcatcagtggggtggtagatgtcatagaaggctctgacgactcagcgatcatgatcagcatacgccctaagtcagatatggatgaagtccgatcaaggttctttgttgctaacttgctccactctgtcaagttcttgaaccctctgtttgggatttactcatcagagaagtcaacagtgaacacagtgtattgtgtagagtataactctgaattccatttccacaggcacttggttagacccacactgagatggatagcagcgtctcaccaaatctcagagacggaagcccttgcaagcaggcaggaggattactccaaccttctaacccagtgcttggaaggaggggcctcattctctcttacctacctcatacagtgcgctcagctcctgcaccactacatgcttctaggactatgcttacatcccttgtttggaaccttcatggggatgctgatatcagacccagacccagccctagggttcttcctcatggacaaccctgcattcgcagggggagcaggatttagatttaatctatggagagcctgcaagactacagaccttgggcggaagtatgcatattattttaatgagatacagggtaaaacaaagggagatgaggactatagagctctggacgctacatcaggagggactctcagccactctgttatggtgtactggggggacaggaagaagtatcaggccttattgaacaggatgggcctccctgaagactgggtggagcagatagatgagaatcctggtgtcctttacaggagagctgccaacaagaaggagctactcttaaaactggcagagaaggtacattcacctggtgtgactagcagcctgagtaagggacatgtagtacctcgggtggtggcagcaggagtatatcttctctcacgtcactgctttcgctttagttcaagcatccatggcaggggctcaacacagaaggctagtcttataaaactgctgatgatgtcttccatttctgccatgaagcacgggggctcactgaaccctaatcaggagcgaatgctcttccctcaggctcaagagtatgacagagtgtgcacattgcttgaggaagttgaacacctaacagggaaatttgttgttagggagagaaacattgtcaggagtcgcatagacttgttccaagagccagtggacttacggtgcaaggcagaagatctggtgtcagaggtgtggtttggcctgaaaaggactaagctaggaccccgtctcctcaaggaagaatgggacaaacttagggcctcatttgcatggttgagcacagacccatctgaaacattgagggatggtccttttcttagccatgtgcagtttaggaacttcatagcccacgttgatgccaaatcaagatcagtcaggctcctaggtgcccctgtgaagaaatcaggtggggtcaccactataagccaagtagtcagaatgaacttcttccctggatttagtctagaagctgagaagagtttagacaatcaggagagacttgagagtatctccatcctcaagcatgtcttgttcatggtcttgaatggcccatacactgaggagtacaagctggaaatgatcatagaggccttctccactcttgtgataccacagccatcagaggtcatcaggaaatcaaggaccatgactttatgcctcttatcgaattacttgtctagcaggggcgggtccatcctggaccagattgagagggcacagtcaggcactctaggaggctttagcaagccccagaagacattcatcaggccaggaggtggtgttggctacaaggggaaaggtgtgtggactggagtaatggaggacacccatgtccaaattctgatagatggggatgggactagtaactggcttgaggagatcaggctcagtagtgatgccaggctttatgatgtcattgaatccatccgaaggttatgtgatgaccttgggatcaacaacagggtggcatctgcatatagaggtcattgcatggttaggctgagtgggttcaagatcaaaccagcttcaaggactgacggctgtccagtcaggattatggaaaggggcttcaggattagggaacttcaaaacccagatgaggtcaagatgagagtgaggggcgacatcctcaacctctcagtcaccatacaagaaggaagggtcatgaacattctaagctacaggccgagagacactgatatatcagagtcagccgcagcatacctctggagcaatcgagacctcttctcctttgggaagaaggagccatcctgcagctggatctgcttgaaaacccttgacaattgggcctggtcacatgcctcagttctcttggcaaatgataggaagacccaaggcattgacaatagagctatggggaacattttcagggactgtcttgagggttctcttaggaagcaaggactgatgaggtcaaagctcacagagatggtggagaagaatgttgttcctttaacaactcaagagcttgtcgacatcctggaggaggacattgacttttcagatgtcatagctgtggaactctcagagggatcacttgacattgaatccatctttgatggggcacctatcttgtggtcagctgaggtggaagagtttggagaaggagtggtggctgtgagttattccagtaagtactatcatctaaccctgatggaccaagctgccatcacaatgtgtgcgattatgggtaaggaaggctgtagagggctcctaactgagaagagatgcatggcagccatacgagagcaggtgcggccattcctcatattcctgcaaatccctgaggacagcatttcttgggtgtctgaccagttctgtgactccaggggtcttgatgaagagagcaccatcatgtggggt
>China_JQ684871_Tick_SDLZtick12_2010
atgaacttggaagtgctttgtggtaggataaacgtggagaatgggctgtctcttggagaaccaggcctgtacgaccaaatctacgacaggccagggctcccagacctagatgtgactgtcgatgccacaggtgtgacagtggacataggggctgtgccagactcagcatcacaactgggttcatcaatcaatgctgggttgatcacaatccagctctctgaagcatataagatcaatcatgacttcacgttttctggtctgtcaaagacaacagaccgacgcctctcagaggtattccccatcacccatgatggttctgatgggatgacccctgatgtgatccacaccagattggatggaactatagtggtggttgaattttcaaccactaggagccataacattgggggcctggaggcagcatataggacaaagatagaaaaatatagggacccaatctcaaggcgtgttgatatcatggagaacccgagggttttctttggcgtaattgtagtctcgtcaggaggggttctgtccaacatgcccttgactcaggatgaggcagaggagcttatgtacaggttctgcatagccaatgagatctacactaaggctagatctatggatgcagacattgagctacagaaaagtgaagaagagcttgaggctattagcagggcactatcattcttcagtttgtttgagcctaatattgaaagagtggaaggaacattccctaattcagaaatcgagatgctggaacagttcctctcaacaccagctgatgttgacttcatcaccaagaccctcaaagcaaaagaagtggaagcctatgctgatctttgtgacagccactacctaaagcctgagaaaaccatacaggagcggctagagatcaatagatgtgaggctattgacaaaactcaggacctcctagctggcctgcatgcaaggagcaacaagcaaacatcattgaatcgggggacagtcaaactcccgccctggctaccaaagccatcaagtgagtcaatagacatcaagaccgactcaggctttggttccttaatggatcatggcgcatatggtgagctgtgggcaaagtgccttctagatgtctcgctaggcaatgtggagggggtagtcagtgaccctgcaaaagaacttgacattgccatctctgatgatccagaaaaagacacccccaaagaggcaaagataacctacaggcgattcaagcctgccttaagttcaagtgcccgtcaggaattctctctccaaggagtggaggggaagaagtggaagagaatggcagcaaatcagaagaaagagaaggagtcccatgagacattgagcccgttcttagatgttgaagacataggagatttcctaacattcaacaatcttcttgcagattcgaggtatggagacgagtccatccagagagctgtgtcaatattgttggaaaaggcatctgccatgcaagacacagagctcactcatgccctcaacgactcatttaagaggaatctaagcagcaatgtggttcagtggtctctttgggtctcctgtttagcacaggagctagctagtgccctgaagcaacactgcagggctggtgagttcatcatcaagaagctgaagttctggcctatctatgtcattatcaagccgaccaaatcatcatcccatatcttctacagcttagggatccgcaaggctgacgtgacaaggaggctaactggcagagtcttctctgacaccattgatgctggggaatgggaactaacagagttcaaaagcctgaagacatgcaagctcacgaatcttgttaacttgccatgcaccatgctgaactcaatagctttctggagagagaagctgggcgtggctccatggctggttcgaaagccctgttcagagctcagggagcaggtgggcctgaccttcctgatcagtctggaggacaaatctaagactgaggagatcatcaccttgacaaggtacacccagatggagggctttgtctctcctcccatgctgcctaagccccaaaagatgctagggaaactggatgggcctttgagaactaagctacaggtatacctcctcaggaagcatctggattgcatggtgcgaattgcgtctcagccattcagcctaatccctagagaggggagggtagagtggggaggaacattccatgccatctcaggccggtccacaaaccttgagaacatggtgaacagctggtacattgggtactacaagaacaaagaggagtcaacagagctaaatgccctcggagaaatgtataagaagattgtggagatggaagaggacaagcccagcagccctgagttcctagggtggggggacacagattcccctaagaagcatgaattctcacggagcttcctcagagctgcttgctcatctctagagagagaaattgctcagcgacatggaaggcaatggaagcagaaccttgaggagcgtgtcctgagagagattgggaccaagaacatcctggacctagcatccatgaaggctacaagcaacttttccaaagactgggagctctactcagaagtccagaccaaagagtaccataggtccaaactgctggagaagatggccacattgattgagaagggggttatgtggtacattgatgctgtgggccaggcatggaaggcagttctggatgacgggtgcatgcgaatctgtctcttcaaaaagaatcagcatggtggcctcagagagatctatgttatggatgcgaatgcccggctcgtgcagtttggggttgagaccatggctaggtgtgtctgtgagctgagcccacatgagactgttgctaaccctcggctcaagaattccatcatagagaaccatggactgaagtcagcccgtagccttggccctggctctataaacataaactcatccaatgatgccaagaagtggaatcaggggcactacacaacaaagctagctctagttctttgttggttcatgccagccaaattccacagattcatttgggctgccatttccatgtttcggagaaaaaagatgatggtggacctaaggtttttagctcacctcagttctaaatctgagtctaggtcgtctgatccgtttagggaagcaatgacagatgccttccatggtaatagggatgtctcatggatggacaaagggcgaacttacattaagacagagacaggaatgatgcagggcatactgcacttcacatccagtctcctccactcttgtgttcagagcttctacaagtcttatttcgtctcgaagctcaaggagggctacatgggggaaagcatctgtggggtggtggatgtcatagaaggctctgacgactcagcgatcatgattagcatacgccctaagtcagacatggatgaagttcgatccaggttctttgttgctaacttgctccactctgtcaagttcttgaatccattgtttgggatatattcatcagagaaatcaacagtgaacacagtgtattgtgtcgagtataactctgaattccatttccataggcacttggttagacccacactgagatggatagcagcgtctcatcaaatctcagagactgaagcccttgcaagcaggcaagaggattactccaaccttctaacccagtgcttggaaggaggggcctcattctctcttacctacctcatacagtgcgctcagctcctgcaccactacatgcttctaggactatgcttacatcccctgtttggaaccttcatggggatgctgatatcagacccagatccagccctagggttcttcctcatggacaaccctgcatttgcagggggagcaggatttagattcaatctgtggagagcctgcaagactacagaccttggacggaagtatgcatattattttaatgagatacagggtaagacaaagggagatgaggactacagagctctggacgccacatcgggaggaactctcagccactctgttatggtgtactggggggacaggaagaagtatcaggccttattgaacaggatgggccttcctgaagactgggtggagcagatagatgagaatcctggagtcctctacaggagagctgccaacaagaaggaactgctcttaaagctggcagagaaggttcattcacctggtgtgactagcagcctgagtaaggggcatgtagtacctcgggtggtggcagcaggagtgtacctcctctcacgtcattgctttcgctttagttcaagcatccatggcaggggctcaacgcagaaggctagccttataaaattgctgatgatgtcttccatttctgccatgaagcatgggggctcactgaaccctaaccaggagcgaatgctcttccctcaggctcaagagtatgacagagtatgcacattgcttgaggaagttgaacacctaacagggaaatttgttgttagggagagaaacattgtcaggagccgcatagacttgttccaagagccagtggacttgcggtgcaaggcagaagatctggtgtcagaggtgtggtttggcctgaaaaggaccaagcttggaccccgtctcctcaaggaagagtgggataaacttagggcctcatttgcatggctgagcacagacccatctgaaacattgagggatggtccttttcttagccatgtgcagtttaggaacttcatagcccacgttgatgccaaatcaagatctgtcaggctcctaggtgcccccgtgaagaagtcaggtggggtcaccaccataagccaagtggtcagaatgaacttcttccctggttttagcctagaagctgagaagagcttggacaatcaggaaagacttgagagtatctctatcctcaagcatgtcttgttcatggtcttgaatggcccatacactgaggagtacaagctggaaatgatcatagaggccttctccactcttgtgataccacagccatcagaggtcatcaggaaatcaaggaccatgactttatgcctcttatcgaattacttgtccagtaggggtgggtccattctagaccaaattgagagggcacagtcaggcactctaggaggcttcagcaagccccagaagacatttattaggccaggaggtggtgttggctacaagggaaaaggtgtgtggactggagtgatggaggacacccatgttcaaattctgatagatggagatggtactagtaactggctcgaggagatcaggctcagtagtgatgctaggctttatgatgtcattgaatccatccgaaggttgtgtgatgaccttgggatcaacaacagggtggcatctgcatatagaggccattgtatggttaggctgagtggattcaagatcaagccagcatcaaggactgatggctgtccagtcaggattatggaaaggggcttcaggattagggaacttcaaaacccagatgaggtcaagatgagagtgaggggcgacatcctcaacctctcagtcaccatacaagaaggaagggtcatgaacatcctaagctacaggccgagagacactgatatatcagagtcagccgcagcatacctctggagcaatcgagacctcttctcctttgggaaaaaggagccatcctgcagctggatctgcttgaaaactctagataattgggcctggtcacatgcctcagttctcctggcaaatgataggaagacccagggtattgacaatagagctatggggaacattttcagggactgtctcgagggttctcttagaaaacaagggttgatkaggtcaaagctcacagagatggtggagaagagtgtagttcctttaacaactcaagagcttgtcgacatcctggaggaggatattgacttttcagatgtcatagctgtagagctctcagagggatcacttgacattgaatccatctttgatggggcacctatcttgtggtctgctgaggtggaagagtttggagaaggagtggtggctgtgagctattccagcaagtactatcatctaaccctgatggaccaagctgccatcacaatgtgtgcgatcatgggtaaggaaggctgtagagggctccttactgagaagagatgcatggcagccatacgagagcaggtgcggccattcctcatattcctgcaaattcctgaggatagcatttcttgggtgtctgatcagttctgcgactccaggggtcttgatgaagagagcaccattatgtggggt
>China_JQ733561_Human_HB154_China_2011
atgaacttggaagtgctttgtggtaggataaacgtggagaatgggctgtctcttggagaaccaggcctgtacgaccaaatctacgataggccagggcttccagacctagatgtgactgtcgatgccactggtgtaacagtggacataggggctgtgccagactcagcatcacaattgggctcatcaatcaacgctgggttgatcacaatccagctctcagaggcatataagatcaatcatgacttcacgttttctggtctgtcaaagacaacagaccgacgcctctcagaggtattccccattacccatgatggttctgatgggatgacccctgatgtgattcacacaagattggatggaaccattgtggtggttgaattttcaaccactaggagccataacattgggggcctggaggcagcatataggacaaagatagaaaaatatagggacccaatctcaagacgtgttgatatcatggagaacccgagggtcttctttggcgtaattgtagtctcgtcaggaggggttctgtccaacatgcccctgactcaggatgaggcagaggagctcatgtacaggttctgcatagccaatgagatctacactaaggctagatctatggatgcagacattgagctacagaagagtgaagaagagcttgaggctattagtagggcactatcattcttcagtctgtttgagcctaacattgaaagagtggagggaacattccccaattctgaaatcgagatgctggaacagtttctctcaacaccagctgatgttgacttcatcaccaagaccctcaaagcaaaagaggtagaggcctatgctgatctttgcgacagtcactacctaaagcctgagaaaactattcaggagcggctagaaatcaatagatgtgaggctatagacaaaactcaggacctactagctggcctgcatgcgaggagcaacaagcaaacatcattgaatcgggggacagtcaaactcccaccctggctaccaaagccatcaagtgaatcaatagacatcaagaccgactcaggctttggttctttgatggatcatggcgcatatggtgagctgtgggcaaagtgccttctagatgtctcactaggcaatgtggagggggtagtcagtgaccctgcaaaagagcttgacattgctatctctgatgatccagaaaaagatacccccaaagaggcaaagataacctataggcgattcaagcctgccttaagttcaagtgcccgtcaagaattttctctccaaggagtggaggggaagaaatggaagagaatggcagcaaaccagaagaaagagaaggagtcccatgagacattgagccctttcttggatgttgaagacattggagatttcctaacattcaacaatcttcttgctgattcgaggtatggagatgagtccgtccagagagctgtgtcaatcttgttggaaaaggcatctgccatgcaagacacagagcttactcatgccctcaatgactcatttaagaggaacctaagcagtaatgtggtccagtggtctctttgggtctcctgcttagcacaggagctagctagtgccctgaagcagcactgcagggctggtgagttcatcatcaagaagctgaagttctggcctatctatgtcattatcaagccgaccaaatcatcatcccatatcttcttcagcttggggatccgcaaggctgacgtgacaaggaggctaactggcagggtcttctctgacaccattgatgctggggaatgggagctaacagagttcaaaagcctgaagacatgcaagctcacaaatcttgtcaacctgccatgcaccatgctgaactcaatagctttctggagagagaagttgggcgtggctccatggctggttcgaaagccttgttcagagctcagagagcaggtgggcctgaccttcctggtcagtctggaggacaagtccaagactgaggagatcatcaccttgacaaggtacacccagatggagggctttgtctccccccctatgctgccaaagccccaaaagatgctagggaaactggatggacctttgagaactaagctacaggtatacctcctcaggaaacatctggattgcatggtgcgaattgcttctcagccattcaacttaatccctagggaggggagggtagagtggggaggaacattccatgccatctcaggccggtccacaaaccttgagaatatggtgaacagctggtacattgggtactacaagaacaaagaggagtcaacagagctaaatgccctcggagaaatgtacaagaagattgtggagatggaagaggacaagcccagtagccctgagtttctagggtggggagacacagactcccctaagaagcatgaattctcacggagcttcctcagagctgcttgttcatctctggagagagaaattgctcagcggcatggaagacaatggaagcagagccttgaggagcgtgtcctgaaagagattgggaccaagaacatcctggaccttgcatccatgaaagctacaagcaacttttccaaagattgggagctctactcagaagtccagaccaaagagtaccataggtccaaactgctggagaagatggccacattgattgagaagggggttatgtggtacattgatgctgtgggccaggcatggaaggcagttctggatgacgggtgcatgcgaatctgtctcttcaaaaagaatcagcatggtggcctcagagagatctacgttatggatgctaatgcccggcttgtgcagtttggggtcgagaccatggccaggtgtgtctgtgagctaagcccacatgagactgttgcaaaccctaggctcaagaattctatcatagagaaccatgggctgaagtcagcccgcagtcttggccctggctctattaacataaactcatccaatgatgccaagaagtggaatcaggggcactacacaacaaagctagctctagttctttgttggttcatgccagccaaattccacagattcatttgggctgccatttccatgtttcggagaaaaaagatgatggtggacctaaggtttttggctcacctcagtactaaatctgagtctaggtcatctgatccgttcagggaagcaatgacagacgccttccatggtaatagggaagtttcatggatggacaaagggcgaacttacataaagacagagacaggaatgatgcagggcatactgcactttacatctagtctcctccactcttgtgttcagagcttctacaagtcctatttcgtctcgaagctcaaggagggctacatgggggaaagcatcagtggggtggtggatgtcatagaaggctctgacgactcagcgatcatgatcagcatacgccccaagtcagacatggatgaagtccgatcaaggttctttgttgctaacttgctccactctgtcaagttcttgaaccctttgtttgggatttattcttcagagaaatcaacagtgaacacagtgtattgtgtcgagtataactctgaattccatttccacaggcacttggttagacccacactgagatggatagcagcgtctcaccaaatctcagagacagaagcccttgcaagcaggcaagaagattactccaaccttctaacgcagtgcttggaaggaggggcctcattctctcttacctacctcatacagtgcgctcagctcctgcaccactacatgcttctaggactatgcttacatcccttatttggaaccttcatggggatgttgatatcagacccagatccagccctagggttcttcctcatggacaaccctgcattcgcagggggtgcaggatttagattcaatctgtggagagcctgcaagactacagaccttggacggaagtatgcttattattttaatgagatacagggtaaaacaaagggagatgaggactacagagctctggatgccacatcgggaggaactctcagccactctgttatggtgtactggggggacaggaagaagtatcaggccttgttgaacaggatgggccttcctgaggactgggtggagcagatagatgagaatcctggagtcctttacaggagagctgccaacaagaaggaactactcttaaaactggcagagaaggttcattctcctggtgtaactagcagcctgagtaaagggcatgtggtgcctcgggtggtggcagcaggagtataccttctctcacgccactgctttcgctttagctcaagcattcatggcaggggctcagcacagaaggctagccttataaaactgctaatgatgtcttctgtttctgccatgaagcacgggggctcactaaaccctaatcaggagcgaatgctcttccctcaggctcaagagtatgacagagtatgcacattgcttgaggaagttgaacacctaacagggaaatttgttgttagggagagaaacattgtcaggagccgcatagacttgttccaagaaccagtggacttgcggtgcaaggcagaggatctggtgtcagaggtgtggtttggcctgaaaaggactaagcttggaccccgtctcctcaaggaagagtgggacaaacttagggcttcatttgcatggctgagcacagacccatctgaaacactgagggatggtccttttcttagccatgtgcagtttaggaacttcatagcccacgttgatgccaaatcaagatcagtcaggctcctgggtgcccccgtgaagaagtcaggtggggtcaccaccataagccaagtagttagaatgaacttcttccctggttttagcctagaagctgagaagagcttagataatcaggaaagacttgagagcatctccatcctcaagcatgtcttgttcatggtcttgaatggcccatacactgaggagtacaagctggaaatgatcatagaggccttctctactcttgtgataccacagccatcagaggtcatcaggaaatctaggaccatgaccttatgcctcttatcgaattacttgtctagtaagggtgggtccattctagaccagattgagagggcacagtcagggactctaggaggctttagcaagccccagaagacattcattaggccaggaggtggtgttggctataagggaaaaggtgtgtggactggggtgatggaggacacccatgttcaaattctgatagatggagatgggactagtaactggcttgaggagatcaggctcagtagtgatgccaggctttatgatgtcattgaatccatccgaaggttatgtgatgaccttgggatcaacaacagggtggcatctgcatatagaggtcattgcatggttaggctgagtggattcaagatcaagccagcatcaaggactgacgggtgtccagtcaggatcatggaaaggggcttcaggattagggaacttcaaaatccggatgaggtcaagatgagagtgaggggcgacatcctcaacctctctgtcacaatacaagaaggaagggtcatgaacattctgagctacaggccaagagacactgatatatcagagtcagctgcagcatacctctggagtaatcgagacctcttctcctttgggaagaaggaaccatcctgcagctggatctgcttaaaaactcttgacaattgggcctggtcacatgcctcagttctcctggcaaatgataggaagacccaaggcattgacaatagagctatggggaacattttcagggactgtcttgaaggttctcttagaaagcaagggctgatgaggtcaaagctcacagagatggtggagaagaatgtagttcctttgacaactcaagagctcgtcgacatcctggaggaggacattgacttttcagatgtcatagctgtggagctctcagaggggtcgcttgacattgaatccatctttgatggggcacctatcttgtggtctgctgaggtggaagagtttggagaaggagtggtggctgtgagctattccagtaagtactatcatctaaccctgatggaccaagctgccatcacaatgtgtgcgatcatgggtaaggaaggctgtagagggcttcttaccgagaagagatgcatggcagccatacgagagcaggtacggccattcctcatattcctgcaaatacctgaggacagcatttcttgggtgtctgatcagttctgcgactccaggggccttgatgaagagagcaccattatgtggggt
>China_JQ733564_Human_HB155_China_2011
atgaacttggaagtgctttgtggtaggataaacgtggagaatgggctgtctcttggagaaccaggcctgtacgaccaaatctacgataggccagggcttccagacctagatgtgactgtcgatgccactggtgtaacagtggacataggggctgtgccagactcagcatcacaattgggctcatcaatcaacgctgggttgatcacaatccagctctcagaggcatataagatcaatcatgacttcacgttttctggtctgtcaaagacaacagaccgacgcctctcagaggtattccccattacccatgatggttctgatgggatgacccctgatgtgattcacacaagattggatggaaccattgtggtggttgaattttcaaccactaggagccataacattgggggcctggaggcagcatataggacaaagatagaaaaatatagggacccaatctcaagacgtgttgatatcatggagaacccgagggtcttctttggcgtaattgtagtctcgtcaggaggggttctgtccaacatgcccctgactcaggatgaggcagaggagctcatgtacaggttctgcatagccaatgagatctacactaaggctagatctatggatgcagacattgagctacagaagagtgaagaagagcttgaggctattagtagggcactatcattcttcagtctgtttgagcctaacattgaaagagtggagggaacattccccaattctgaaatcgagatgctggaacagtttctctcaacaccagctgatgttgacttcatcaccaagaccctcaaagcaaaagaggtagaggcctatgctgatctttgcgacagtcactacctaaagcctgagaaaactattcaggagcggctagagatcaatagatgtgaggctatagacaaaactcaggacctactagctggcctgcatgcgaggagcaacaagcaaacatcattgaatcgagggacagtcaaactcccaccctggctaccaaagccatcaagtgaatcaatagacatcaagaccgactcaggctttggttctttgatggatcatggcgcatatggtgagctgtgggcaaagtgccttctagatgtctcactgggcaatgtggagggggtagtcagtgaccctgcaaaagagcttgacattgctatctctgatgatccagaaaaagatacccccaaagaggcaaagattacctataggcgattcaagcctgccttaagttcaagtgcccgtcaagaattttctctccaaggagtggaggggaagaaatggaagagaatggcagctaaccagaagaaagagaaggagtcccatgagacattgagccctttcttggatgttgaagacattggagatttcctaacattcaacaatcttcttgctgattctaggtatggagatgagtccgtccagagagctgtgtcaatcttgttggaaaaggcatctgccatgcaagacacagagcttactcatgccctcaatgactcatttaagaggaacctaagcagtaatgtggtccagtggtctctttgggtctcctgcttagcacaggagctagctagtgccctgaagcagcactgcagggctggtgagttcatcatcaagaagctgaagttctggcctatctatgtcattatcaagccgaccaaatcatcatcccatatcttcttcagcttggggatccgcaaggctgacgtgacaaggaggctaactggcagggtcttctctgacaccattgatgctggggaatgggagctaacagagttcaaaagcctgaagacatgcaagctcacaaatcttgtcaacctgccatgcaccatgctgaactcaatagctttctggagagagaagttgggcgtggctccatggctggttcgaaagccttgttcagagctcagagagcaggtgggcctgaccttcctggtcagtctggaggacaagtccaagactgaggagatcatcaccttgacaaggtacacccagatggagggctttgtctccccccctatgctgcctaagccccaaaagatgctagggaaactggatggacctttgagaactaagctacaggtatacctcctcaggaaacatctggattgcatggtgcgaattgcttctcagccattcaacttaatccctagggaggggagggtagagtggggaggaacattccatgccatctcaggccggtccacaaaccttgagaatatggtgaacagctggtacattgggtactacaagaacaaagaggagtcaacagagctaaatgccctcggagaaatgtacaagaagattgtggagatggaagaggacaagcccagtagccctgagtttctagggtggggagacacagactcccctaagaagcatgaattctcacggagcttcctcagagctgcttgctcatctctggagagagaaattgctcagcggcatggaagacaatggaagcagagccttgaggagcgtgtcctgaaagagattgggaccaagaacatcctggaccttgcatccatgaaagctacaagcaacttttccaaagattgggagctctactcagaagtccagaccaaagagtaccataggtccaaactgctggagaagatggccacattgattgagaaaggggttatgtggtacattgatgctgtgggccaggcatggaaggcagttctggatgacgggtgcatgcgaatctgtctcttcaaaaagaatcagcatggtggcctcagagagatctacgttatggatgctaatgcccggcttgtgcagtttggggtcgagaccatggccaggtgtgtctgtgagctaagcccacatgagactgttgccaaccctaggctcaagaattctatcatagagaaccatgggctgaagtcagcccgcagtcttggccctggctctattaacataaactcatccaatgatgccaagaagtggaatcaggggcactacacaacaaagctagctctagttctttgttggttcatgccagccaaattccacagattcatttgggctgccatttccatgtttcggagaaaaaagatgatggtggacctaaggtttttggctcacctcagtactaaatctgagtctaggtcatctgatccgttcagggaagcaatgacagacgccttccacggtaatagggaagtttcatggatggacaaagggcgaacttacataaagacagagacaggaatgatgcagggcatactgcactttacatctagtctcctccactcttgtgttcagagcttctacaagtcctatttcgtctcgaagctcaaggagggctacatgggggaaagcatcagtggggtggtggatgtcatagaaggctctgacgactcagcgatcatgatcagcatacgccccaagtcagacatggatgaagtccgatcaaggttctttgttgccaacttgctccactctgtcaagttcttgaaccctttgtttgggatttattcttcagagaaatcaacagtgaacacagtgtattgtgtcgagtataactctgaattccatttccacaggcacttggttagacccacactgagatggatagcagcgtctcaccaaatctcagagacagaagcccttgcaagcaggcaagaagattactccaaccttctaacgcagtgcttggaaggaggggcctcattctctcttacctacctcatacagtgcgctcagctactgcaccactacatgcttctaggactatgcttacatcccttatttggaaccttcatggggatgttgatatcagacccagatccagccctagggttcttcctcatggacaaccctgcattcgcagggggtgcaggatttagatttaatctgtggagagcctgcaagactacagaccttggacggaagtatgcttattattttaatgagatacagggtaaaacaaagggagatgaggactacagagctctggatgccacatcgggaggaactctcagccactctgttatggtgtactggggggacaggaagaagtatcaggccttgttgaacaggatgggccttcctgaggactgggtggagcagatagatgagaatcctggagtcctttacaggagagctgccaacaagaaggaactactcttaaaactggcagagaaggttcattctcctggtgtaactagcagcctgagtaaagggcatgtggtgcctcgggtggtggcagcaggagtataccttctctcacgccactgctttcgctttagctcaagcattcatggcaggggctcagcacagaaggctagccttataaaactgctaatgatgtcttctgtttctgccatgaagcacgggggctcactaaaccctaatcaggagcgaatgctcttccctcaggctcaagagtatgacagagtatgcacattgcttgaggaagttgaacacctaacagggaaatttgttgttagggagagaaacattgtcaggagccgcatagacttgttccaagaaccagtggacttgcggtgcaaggcagaggatctggtgtcagaggtgtggtttggcctgaaaaggactaagcttggaccccgtctcctcaaggaagagtgggacaaacttagggcttcatttgcatggctgagcacagacccatctgaaacactgagggatggtccttttcttagccatgtgcagtttaggaacttcatagcccacgttgatgccaaatcaagatcagtcaggctcctgggtgcccccgtgaagaagtcaggtggggtcaccaccataagccaagtagttagaatgaacttcttccctggttttagcctagaagctgagaagagcttagataatcaggaaagacttgagagcatctccatcctcaagcatgtcttgttcatggtcttgaatggcccatacactgaggagtacaagctggaaatgatcatagaggccttctctactcttgtgataccacagccatcagaggtcatcaggaaatctaggaccatgaccttatgcctcttatcgaattacttgtctagtaagggtgggtccattctagaccagattgagagggcacagtcaggaactctaggaggctttagcaagccccagaagacattcattaggccaggaggtggtgttggctataagggaaaaggtgtgtggactggggtgatggaggacacccatgttcaaattctgatagatggagatgggactagtaactggcttgaggagatcaggctcagtagtgatgccaggctttatgatgtcattgaatccatccgaaggttatgtgatgaccttgggatcaacaacagggtggcatctgcatatagaggtcattgcatggttaggctgagtggattcaagatcaagccagcatcaaggactgacgggtgtccagtcaggatcatggaaaggggcttcaggattagggaacttcaaaatccggatgaggtcaagatgagagtgaggggcgacatcctcaacctctctgtctcaatacaagaaggaagggtcatgaacattctgagctacaggccaagagacactgatatatcagagtcagctgcagcatacctctggagtaatcgagacctcttctcctttgggaagaaggaaccatcctgcagctggatctgcttaaaaactcttgacaattgggcctggtcacatgcctcagttctcctggcaaatgataggaagacccaaggcattgacaatagagctatggggaacattttcagggactgtcttgaaggttctcttagaaagcaagggctgatgaggtcaaagctcacagagatggtggagaagaatgtagttcctttaacaactcaagagctcgtcgacatcctggaggaggacattgacttttcagatgtcatagctgtggagctctcagaggggtcgcttgacattgaatccatctttgatggggcacctatcttgtggtctgctgaggtggaagagtttggagaaggagtggtggctgtgagctattccagtaagtactatcatctaaccctgatggaccaagctgccatcacaatgtgtgcgatcatgggtaaggaaggctgtagagggcttcttaccgagaagagatgcatggcagccatacgagagcaggtacggccattcctcatattcctgcaaatacctgaggacagcatttcttgggtgtctgatcagttctgcgactccaggggccttgatgaagagagcaccattatgtggggt
>China_JQ733567_Human_HB156_China_2011
atgaacttggaagtgctttgtggtaggataaacgtggagaatgggctgtctcttggagaaccaggcctgtacgaccaaatctacgataggccagggcttccagacctagatgtgactgtcgatgccactggtgttacagtggacataggggctgtgccagactcagcatcacaattgggctcatcaatcaacgctgggttgatcacaatccagctctcagaggcatataagatcaatcatgacttcacgttttctggtctgtcaaagacaacagaccgacgcctctcagaggtattccccattacccatgatggttctgatgggatgacccctgatgtgattcacacaagattggatggaaccattgtggtggttgaattttcaaccactaggagccataacattgggggcctggaggcagcatataggacaaagatagaaaaatatagggacccaatctcaagacgtgttgatatcatggagaacccgagggtcttctttggcgtaattgtagtctcgtcaggaggggttctgtccaacatgcccctgactcaggatgaggcagaggagctcatgtacaggttctgcatagccaatgagatctacactaaggctagatctatggatgcagacattgagctacagaagagtgaagaagagcttgaggctattagtagggcactatcattcttcagtctgtttgagcctaacattgaaagagtggagggaacattccccaattctgaaatcgagatgctggaacagtttctctcaacaccagctgatgttgacttcatcaccaagaccctcaaagcaaaagaggtagaggcctatgctgatctttgcgacagtcactacctaaagcctgagaaaactattcaggagcggctagagatcaatagatgtgaggctatagacaaaactcaggacctactagctggcctacatgcgaggagcaacaagcaaacatcattgaatcgggggacagtcaagctcccaccctggctaccaaagccatcaagtgaatcaatagacatcaagaccgactcaggctttggttctttgatggatcatggcgcatatggtgagctgtgggcaaagtgccttctagatgtctcactgggcaatgtggagggggtagtcagtgaccctgcaaaagagcttgacattgctatctctgatgatccagaaaaagatacccccaaagaggcaaagataacctataggcgattcaagcctgccttaagttcaaatgcccgtcaagaattttctctccaaggagtggaggggaagaaatggaagagaatggcagcaaaccagaagaaagagaaggagtcccatgagacattgagccctttcttggatgttgaagacattggagatttcctaacattcaacaatcttcttgctgattcgaggtatggagatgagtccgtccagagagctgtgtcaatcttgttggaaaaggcatctgccatgcaagacacagagcttactcatgccctcaatgactcatttaagaggaacctaagcagtaatgtggtccagtggtctctttgggtctcctgcttagcacaggagctagctagtgccctgaagcagcactgcagggctggtgagttcatcatcaagaagctgaagttctggcctatctatgtcattatcaagccgaccaaatcatcatcccatatcttcttcagcttggggatccgcaaggctgacgtgacaaggaggctaactggcagggtcttctctgacaccattgatgctggggaatgggagctaacagagttcaaaagcctgaagacatgcaagctcacaaatcttgtcaacctgccttgcaccatgctgaactcaatagctttctggagagagaagttgggcgtggctccatggctggttcgaaagccttgttcagagctcagagagcaggtgggcctgaccttcctggtcagtctggaggacaagtccaagactgaggagatcatcaccttgacaaggtacacccagatggagggctttgtctccccccctatgctgccaaagccccaaaagatgctagggaaactggatggacctttgagaactaagctacaggtatacctcctcaggaaacatctggattgcatggtgcgaattgcttctcagccattcaacttaatccctagggaggggagggtagagtggggaggaacattccatgccatctcaggccggtccacaaaccttgagaatatggtgaacagctggtacattgggtactacaagaacaaagaggagtcaacagagctaaatgccctcggagaaatgtacaagaagattgtggagatggaagaggacaagcccagtagccctgagtttctagggtggggagacacagactcccctaagaagcatgaattctcacggagcttcctcagagctgcttgctcatctctggagagagaaattgctcagcggcatggaagacaatggaagcagagccttgaggagcgtgtcctgaaagagattgggaccaagaacatcctggaccttgcatccatgaaagctacaagcaacttttccaaagattgggagctctactcagaagtccagaccaaagagtaccataggtccaaactgctggagaagatggccacattgattgagaagggggttatgtggtacattgatgctgtgggccaggcatggaaggcagttctggatgacgggtgcatgcgaatctgtctcttcaaaaagaatcagcatggtggcctcagagagatctacgttatggatgctaatgcccggcttgtgcagtttggagtcgagaccatggccaggtgtgtctgtgagctaagcccacatgagactgttgcaaaccctaggctcaagaattctatcatagagaaccatgggctgaagtcagcccgcagtcttggccctggctctattaacataaactcatccaatgatgccaagaagtggaatcaggggcactacacaacaaagctagctctagttctttgttggttcatgccagccaaattccacagattcatttgggctgccatttccatgtttcggagaaaaaagatgatggtggacctaaggtttttggctcacctcagtactaaatctgagtctaggtcatctgatccgttcagggaagcaatgacagacgccttccatggtaatagggaagtttcatggatggacaaagggcgaacttacataaagacagagacaggaatgatgcagggcatactgcactttacatctagtctcctccactcttgtgttcagagcttctacaagtcctatttcgtctcgaagctcaaggagggctacatgggggaaagcatcagtggggtggtggatgtcatagaaggctctgacgactcagcgatcatgatcagcatacgccccaagtcagacatggatgaagtccgatcaaggttctttgttgctaacttgctccactctgtcaagttcttgaaccctttgtttgggatttattcttcagagaaatcaacagtgaacacagtgtattgtgtcgagtataactctgaattccatttccacaggcacttggttagacccacactgagatggatagcagcgtctcaccaaatctcagagacagaagcccttgcaagcaggcaagaagattactccaaccttctaacgcagtgcttggaaggaggggcctcattctctcttacctacctcatacagtgcgctcagctcctgcaccactacatgctcctaggactatgcttacatcccttatttggaaccttcatggggatgttgatatcagacccagatccagccctagggttcttcctcatggacaaccctgcattcgcagggggtgcaggatttagattcaatctgtggagagcctgcaagactacagaccttggacggaagtatgcttattattttaatgagatacagggtaaaacaaagggagatgaggactacagagctctggatgccacatcgggaggaactctcagccactctgttatggtgtactggggggacaggaagaagtatcaggccttgttgaacaggatgggccttcctgaggactgggtggagcagatagatgagaatcctggagtcctttacaggagagctgccaacaagaaggaactactcttaaaactggcagagaaggttcattctcctggtgtaactagcagcctgagtaaagggcatgtggtgcctcgggtggtggcagcaggagtataccttctctcacgccactgctttcgctttagctcaagcattcatggcaggggctcagcacagaaggctagccttataaaactgctaatgatgtcttctgtttctgccatgaagcacgggggctcactaaaccctaatcaggagcgaatgctcttccctcaggctcaagagtatgacagagtatgcacattgcttgaggaagttgaacacctaacagggaaatttgttgttagggagagaaacattgtcaggagccgcatagacttgttccaagaaccagtggacttgcggtgcaaggcagaggatctggtgtcagaggtgtggtttggcctgaaaaggactaagcttggaccccgtctcctcaaggaagagtgggacaaacttagggcttcatttgcatggctgagcacagacccatctgaaacactgagggatggtccttttcttagccatgtgcagtttaggaacttcatagcccacgttgatgccaaatcaagatcagtcaggctcctgggtgcccccgtgaagaagtcaggtggggtcaccaccataagccaagtagttagaatgaacttcttccctggttttagcctagaagctgagaagagcttagataatcaggaaagacttgagagcatctccatcctcaagcatgtcttgttcatggtcttgaatggcccatacactgaggagtacaagctggaaatgatcatagaggccttctctactcttgtgataccacagccatcagaggtcatcaggaaatctaggaccatgaccttatgcctcttatcgaattacttgtctagtaagggtgggtccattctagaccagattgagagggcacagtcagggactctaggaggctttagcaagccccagaagacattcattaggccaggaggtggtgttggctataagggaaaaggtgtgtggactggggtgatggaggacacccatgttcaaattctgatagatggagatgggactagtaactggcttgaggagatcaggctcagtagtgatgccaggctttatgatgtcattgaatccatccgaaggttatgtgatgaccttgggatcaacaacagggtggcatctgcatatagaggtcattgcatggttaggctgagtggattcaagatcaagccagcatcaaggactgacgggtgtccagtcaggatcatggaaaggggcttcaggattagggaacttcaaaatccggatgaggtcaagatgagagtgaggggcgacatcctcaacctctctgtcacaatacaagaaggaagggtcatgaacattctgagctacaggccaagagacactgatatatcagagtcagctgcagcatacctctggagtaatcgagacctcttctcctttgggaagaaggaaccatcctgcagctggatctgcttaaaaactcttgacaattgggcctggtcacatgcctcagttctcctggcaaatgataggaagacccaaggcattgacaatagagctatggggaacattttcagggactgtcttgaaggttctcttagaaagcaagggctgatgaggtcaaagctcacagagatggtggagaagaatgtagttcctttgacaactcaagagctcgtcgacatcctggaggaggacattgacttttcagatgtcatagctgtggagctctcagaggggtcgcttgacattgaatccatctttgatggggcacctatcttgtggtctgctgaggtggaagagtttggagaaggagtggtggctgtgagctattccagtaagtactatcatctaaccctgatggaccaagctgccatcacaatgtgtgcgatcatgggtaaggaaggctgtagagggcttcttaccgagaagagatgcatggcagccatacgagagcaggtacggccattcctcatattcttgcaaatacctgaggacagcatttcttgggtgtctgatcagttctgcgactccaggggccttgatgaagagagcaccattatgtggggt
>China_KC292327_Human_HNXY_212_2012.08
atgaacttggaagtgctttgtggtaggataaacgtggagaatgggctgtctcttggagaaccaggcctgtacgaccaaatctacgacaggccagggctcccagacctagatgtgactgtcgatgccacaggtgtgacagtggacataggggctgtgccagactcagcatcacaattgggctcatcaatcaatgctgggttgatcacaatccaactctctgaggcatataagatcaatcatgacttcacgttttctggcctgtcaaagacaacagaccgacgcctctcagaggtattccccattacccatgatggttctgatgggatgacccctgatgtgattcacaccagattggatggaaccattgtggtggttgaattttcaaccactaggagccataacattgggggcctggaggcagcatataggacaaagatagaaaaatatagggacccaatctcaaggcgtgttgatatcatggagaacccgagggtcttcttaggcgtaattgtagtctcgtcaggaggggttctgtccaacatgcccctgactcaggatgaggcagaggagctcatgtacaggttctgcatagccaatgagatctacactaaggctagatctatggatgcagacattgagctgcagaagagtgaagaagagcttgaggctattagcagggcactatcattcttcagtctgtttgagcctaacattgaacgagtggagagaacattccccaattcagaaatcgagatgctggaacagtttctctcaacaccagctgatgttgacttcatcaccaagaccctcaaagcaaaagaggtggaggcctatgctgatctttgcgacagtcactacctaaagcctgagaaaactattcaggagcggctagagatcaatagatgtgaggctatagacaaaactcaggacctactagccggcctgcatgcgaggagcaacaagcaaacatcattgaatcgagggacagtcaaactcccaccctggctaccaaagccatcaagtgagtctatagacatcaagaccgactcaggctttggttccttgatggatcatggcgcatatggtgagctttgggcaaagtgccttctagatgtctcgctgggcaatgtggagggagtagtcagtgaccctgcaaaagagcttgacattgctatctctgatgatccagataaggatacccccaaagaggcaaagataacctataggcgattcaagcctgccttaagttcaagtgcccgtcaagaattttctctccaaggagtggaggggaagaagtggaagagaatggcagcaaaccagaagaaagagaaggagtcccatgagacattgagccctttcttggatgttgaagacattggagatttcctaacattcaacaaccttcttgctgattcgaggtatggagatgagtccgtccagagagctgtgtcaatcttgttggaaaaggcatctgccatgcaggacacagagctcactcatgccctcaatgactcatttaagaggaacctaagcagtaatgtggtccagtggtctctttgggtctcctgcttagcacaggagctagctagtgccctgaagcagcactgcagggctggtgagttcatcatcaagaagctgaagttctggcctatctatgtcattatcaagccgaccaaatcatcatcccatatcttcttcagcttagggatccgcaaggctgacgtgacaaggaggctaactggcagggtcttctctgacaccattgatgctggagaatgggagctaacagagttcaaaagcctgaagacatgcaagctcacaaatcttgtaaacctgccatgcaccatgctgaactcaatagctttctggagagagaagttgggcgtggctccatggctggttcgaaagccatgttcagagctcagagagcaggtgggcctgaccttcctgatcagtctggaggacaagtccaagactgaggagatcatcaccttgacaagatacacccagatggagggctttgtctccccccctatgctgcctaagccccaaaagatgctagggaaactggatggacctttgagaactaagctacaggtatacctcttcaggaagcatctggattgcatggtgcgaattgcatctcagccattcagcttaatccctagggaggggagggtagagtggggaggaacattccatgccatctcaggccggtcaacaaaccttgagaatatggtgaatagctggtacattgggtactacaagaacaaagaggagtcaacagagctaaatgccctcggagaaatgtataagaagattgtggagatggaagaggacaagcccagcagccctgagtttctagggtggggggacacagattcccctaagaagcatgaattctcacggagcttcctcagagctgcttgctcatctctggagagagaaattgctcagcggcatggaaggcaatggaagcagaaccttgaggagcgtgtcctgagagagattgggaccaagaacatcctggaccttgcatccatgaaagctacaagcaacttttccaaagattgggagctctactccgaagtccagaccaaagagtaccataggtccaaactgctggagaagatggccacattgattgagaagggggttatgtggtacattgatgctgtgggccaggcatggaaggcagttctggatgacgggtgcatgcgaatctgtctcttcaaaaagaatcagcatggtggcctcagagagatctacgttatggatgctaatgcccggcttgtgcagtttggcgttgagaccatggctaggtgtgtctgtgagctaagcccacatgagactgttgccaaccctaggcttaagaattcgatcatagagaaccatgggttgaagtcagcccgtagtcttggccctggctctattaacataaactcttccaatgatgccaagaagtggaatcaggggcactatacaacaaagctagctctagttctttgttggttcatgccagccaaattccacagattcatttgggctgccatttccatgtttaggaggaaaaagatgatggtggacctaaggtttttagctcacctcagttctaaatctgagtctaggtcatctgatccgttcagggaagcaatgacagacgccttccatggtaatagggaagtttcatggatggacaaagggcgaacttacataaagacagagacaggaatgatgcagggcatactgcactttacatctagtctcctccactcctgtgttcagagcttttacaagtcttatttcgtctcgaagctcaaggagggctacatgggggaaagcatcagtggggtggtggatgtcatagaaggctctgacgactcagcgatcatgatcagcatacgccctaagtcagacatggatgaagtccgatcaaggttctttgttgctaacttgctccactctgtcaagttcttgaaccctttgtttgggatttattcatcagagaaatcaacagtgaatacagtgtattgtgtcgagtataactctgaattccatttccacaggcacttggttagacccacactgagatgggtagcagcgtctcaccaaatctcagagactgaggcccttgcaagtaggcaagaagattactccaaccttctaacgcagtgcttggaaggaggggcctcattctctcttacctacctcatacagtgcgctcagctcctgcaccactacatgcttctaggactatgcttacatcccttatttggaactttcatggggatgttgatatcagacccagatccagccctagggttcttcctcatggacaaccctgcattcgcagggggagcaggatttagattcaatctgtggagagcctgcaagactacagaccttgggcggaagtatgcttattattttaatgagatacagggtaaaacaaagggagatgaggactacagagctctggacgccacatcaggaggaactctcagccactctgttatggtgtactggggggacaggaagaagtatcaggccttgttgaacaggatgggccttcctgaagactgggtggagcagatagatgagaatcctggagtcctttacaggagagctgccaacaagaaggaactactcttaaaactggcagagaaggttcattctcctggtgtaactagcagcctgagtaaagggcatgtagtgcctcgggtggtggcagcaggagtataccttctctctcgccactgctttcgctttagctcaagcattcatggcagaggctcaacacagaaggctagccttataaaactgctgatgatgtcttctgtttctgccatgaagcacgggggctcactaaaccctaatcaggagcgaatgctcttccctcaggctcaagagtatgacagagtatgcacattgcttgaggaggttgaacacctaacagggaaatttgttgttagggagagaaacattgtcaggagccgcatagacttgttccaagagccagtggacttgcggtgcaaggcagaggatctggtgtcagaggtgtggtttggcctgaaaaggactaagcttggaccccgtctcctcaaggaagagtgggacaaacttagggcttcatttgcatggctgagcacagacccatctgaaacattgagggatggtccttttcttagtcatgtgcagtttaggaacttcatagcccacgttgatgccaagtcaagatcagtcaggctcctgggtgcccccgtgaagaagtcaggtggggtcaccaccataagccaagtagtcagaatgaacttcttccctggttttagcctagaagctgagaagagcttagataatcaggaaagacttgagagcatctccatcctcaagcatgtcttgttcatggtcttgaatggcccatacactgaggagtacaagctggaaatgatcatagaggccttctctactcttgtgataccacagccatcagaggtcatcaggaaatctaggaccatgaccttatgcctcttatcgaattacttgtctagtaggggtgggtccattctagaccagattgagagggcacagtcaggaactctaggaggctttagcaagccccagaaaacattcattaggccaggaggtggtgttggctataagggaaaaggtgtgtggactggggtgatggaggacacccatgttcaaattctgatagatggagatgggactagtaactggctagaggagatcaggctcagtagtgatgccaggctttatgatgtcattgaatccatccgaaggttatgtgatgaccttgggatcaataacagggtggcatctgcatatagaggccattgcatggttaggctgagtggattcaagatcaagccagcatcaaggactgacgggtgtccagtcaggatcatggaaaggggcttcaggattagggaacttcaaaacccggatgaggtcaggatgagagtgaggggcgacatcctcaacctctctatcacaatacaagaaggaagggtcatgaacattctgagctacaggccaagagacactgatatatcagaatcagccgcagcatacctctggagcaatcgagacctcttctcctttgggaagaaggaaccatcctgcagctggatctgcttaaaaactcttgacaattgggcctggtcacatgcctcagttctcctggcaaatgataggaagacccaaggcattgacaatagagctatggggaacattttcagggactgtcttgaaggttctcttagaaagcaagggctaatgaggtcaaagctcacagagatggtggagaagaatgtagttcctttaacaactcaagagctcgtcgacatcctggaggaggacattgacttttcagatgtcatagctgtggagctctcagaggggtcgcttgacattgagtccatctttgatggggcacctatcttgtggtctgctgaagtggaagagtttggagaaggtgttgtggctgtgagctattctagtaagtactatcatctaaccctgatggaccaagctgccatcacaatgtgtgcgatcatgggtaaggaaggctgtagagggctccttaccgagaagagatgcatggcagccatacgagagcaggtacggccattcctcatattcctgcaaattcctgaggacagcatttcttgggtgtctgatcagttctgcgactccaggggtcttgatgaagagagcaccattatgtggggt
>China_KC292328_Human_HNXY_188_2012.08
atgaacttggaagtgctttgtggtaggataaacgtggagaatgggctgtctcttggagaaccaggcctgtacgaccaaatctacgacaggcctgggctaccagacctagatgtgactgtcgatgccacaggtgtgacagtggacattggggctgtgccggactcagcatcacaactgggttcatcaatcaatgctgggttgatcacaatccagctctctgaagcatataagatcaatcatgacttcacgttctctggcctgtcaaagacaacagatcgacgcctctcagaggtgttccccatcacccatgatggttctgatgggatgacccctgatgtgattcacaccagattggatgggaccattgtagtggttgaatttacaaccactaggagccataacattgggggcctggaggcagcatataggacaaagatagaaaaatatagggacccaatctcaaggcgtgttgacatcatggagaacccaagggtcttctttggcgttattgtagtctcgtcaggaggggttctgtccaacatgcccctgactcaggatgaggcagaggagctcatgtacaggttttgcattgccaatgagatctacaccaaggctcgatctatggatgcagacattgagctacagaagagtgaggaagagcttgaggctattagcagggcactatcattcttcagtttgtttgagcctaacattgaaagagtagaaggaacattccctaattcagaaatcgagatgctggaacaatttctctcaacaccagctgatgttgacttcatcaccaagaccctcaaagcaaaagaggtagaggcctatgctgatctttgtgacagccactacctaaagcctgaaaaaaccattcaggagcggctagagatcaatagatgtgaggccattgacaaaactcaggacctcctagctggtctgcatgcaaggagcaacaagcaaacatcattgaatcgagggacagtcaaactcccgccctggctaccaaagccgtcaagtgagtcaatagacatcaagaccgactcaggctttggttccttaatggatcatggcgcatatggtgagctgtgggcaaagtgccttctagatgtctcgctgggcaatgtggagggggtagtcagtgaccctgcaaaagaacttgatattgccatctctgatgatccagaaaaagatacccccaaagaggcaaagataacctataggcgattcaagcctgccttaagttcaagtgcccgtcaagaattttctctccaaggagtggaggggaagaagtggaagagaatggcagcaaaccagaagaaagagaaggagtcacatgaggcattgagccctttcttggatgttgaagacatcggggatttcctaacattcaacaatcttcttgcagattcgaggtatggagatgagtccgtccagagagcagtgtcaatcttgttggaaaaggcatctgccatgcaagacacagagctcactcatgccctcaacgattcattcaagaggaacctaagcagtaatgtggttcagtggtccctttgggtctcctgcttagcacaggagctagctagtgctctgaagcagcactgcagggctggtgagttcatcatcaagaagctgaaattctggcctatctatgtcattatcaagccgaccaaatcatcatcccatatcttctacagcttggggatccgcaaggctgacgtgacaaggaggctcactggcagagtcttctctgaaaccattgatgctggggaatgggagctaacagagttcaaaagcctgaagacatgcaagcttacaaaccttgtcaacttgccatgcaccatgctgaactcaatagctttctggagagagaagctgggcgtggctccatggctggttcgaaaaccttgttcagagctcagggagcaggtgggcctgaccttcctgatcagtctggaggacaagtctaagactgaggagatcatcaccttgacaagatacacccagatggagggctttgtctctccccccatgctgccaaagccccaaaagatgctagggaaactggatggacctctgagaactaagctacaggtatacctcctcaggaagcatctggattgcatggtgcgaattgcttctcagccattcagcctaatccctagagaggggagggtagaatggggaggaacattccatgccatctcaggccggtccacaaaccttgagaatatggtgaacagctggtacattgggtactacaagaacaaagaggagtcaacggagctaaatgccctcggagaaatgtataagaagatcgtggagatggaagaggacaagcccagcagccctgagtttctagggtggggggacactgattcccctaagaagcatgaattctcacggagcttcctcagagctgcttgctcatctctggagagagaaattgctcagcgacacggaagacaatggaagcagaaccttgaggagcgtgtcctgagagagattgggaccaagaacattctggaccttgcatccatgaaggccacaagcaacttttccaaagactgggagctctactcagaagtccagaccaaagagtaccataggtccaaactgttggagaagatggccacattgattgagaaaggggtcatgtggtacattgatgctgtaggccaggcatggaaggcagttctagatgatgggtgcatgcgaatctgtctcttcaagaagaatcagcatggtggcctcagagagatctacgttatggatgcgaatgcccgacttgtgcagtttggggttgagaccatggctaggtgtgtctgtgagctgagcccacatgagactgttgccaaccctaggctcaagaattccatcatagagaaccatgggctgaagtcagcccgtagtcttggccctggctctataaacataaactcatccaatgacgccaagaagtggaatcaggggcactacacaacaaagctagctctagttctttgttggttcatgccagccaaattccacagattcatttgggctgccatttccatgtttcggagaaaaaagatgatggtggacctaaggtttttagctcacctcagttctaaatctgagtctaggtcatctgacccatttagggaagcaatgacagacgccttccatggtaatagggaagtctcatggatggacaaaggccgaacttacataaagacagagacagggatgatgcagggcatactgcacttcacatccagtctcctccactcttgtgttcagagcttttacaagtcttatttcgtctcgaagctcaaagagggctacatgggggaaagcatcagtggggtggtggacgtcatagaaggttctgacgattctgcgatcatgatcagcatacgccctaagtcagacatggatgaagtccgatcaaggttctttgttgctaacttactccactctgtcaagttcttaaaccctttgtttgggatttattcatcagagaaatcaacagtgaacacagtatattgtgtcgagtataactctgaattccatttccacaggcacttggttagacccacactgagatggatagcagcgtctcaccaaatctcagagactgaagcccttgcaagcaggcaagaggattactctaaccttctgacccagtgcttggaagggggggcctcattctctcttacctacctcatacagtgcgctcagctcctacaccactacatgcttctaggactatgcttacatcccttgtttggaaccttcatggggatgctgatatcagacccagatccagccctagggttcttcctcatggacaaccctgcattcgcagggggagcaggatttagattcaatctgtggagagcctgcaagacaacagaccttgggcggaagtatgcatattatttcaatgagatacagggtaaaacaaagggagatgaggactacagggctctggacgccacatcgggaggaactctcagccactctgttatggtgtactggggggacaggaagaagtatcaggccttattgaacaggatgggccttcctgaagactgggtggagcagatagatgagaatcctggagtcctttacaggagagctgccaacaagaaggaactgctcttaaagctggcagagaaggttcattcacctggtgtgactagcagcctgagtaaagggcatgtggtgcctcgggtggtggcagcaggagtatacctcctctcacgccactgctttcgctttagttcaagcatccatggcaggggctcaacacagaaggctagccttataaaactgttgatgatgtcttctatttctgccatgaagcacgggggctcactaaaccctaatcaggagcgaatgctcttccctcaggctcaggagtatgacagggtatgcacattgcttgaggaagttgaacacctaacggggaaatttgttgttagggagaggaacattgtcaggagccgcatagacctgttccaagagccagtggacttgcggtgcaaggcagaagatctggtgtctgaggtgtggtttggcctgaaaaggactaagcttgggccccgtctcctcaaggaggagtgggataaacttagggcctcatttgcatggttgagcacagacccatctgaaacattgagggatggtccttttcttagccatgtgcagtttaggaacttcatagcccacgttgatgctaaatcaagatcagtcaggctcctaggtgcccccgtgaagaaatcaggcggggtcaccactataagccaagtagtcagaatgaacttcttcccaggttttagcctagaagctgaaaagagcttagacaaccaggaaagacttgagagcatctccatcctcaagcatgtcttgttcatggtcttgaatggcccatacactgaggagtacaagttggaaatgatcatagaggccttctctactctagtgataccacagccatcagaggtcatcaggaaatcaaggaccatgactttatgccttttatcgaattacttgtctagtaggggtgggtccattctagaccagattgagagggcacagtcaggcactctaggaggattcagcaagccccagaagacattcattaggccaggaggtggtgttggctacaagggaaaaggtgtgtggactggagtgatggaggacacccatgtccaaattctgatagatggagatgggactagtaactggcttgaggagatcaggctcagtagtgatgccaggctttatgatgtcattgaatccatccgaaggttatgtgatgaccttgggatcaacaacagggttgcatctgcatatagaggtcattgcatggtcaggctgagtggattcaagatcaagccagcatcaaggactgacggctgtccagtcaggattatggaaaggggcttcaggattagggaactccaaaacccagatgaggtcaagatgagagtgaggggcgacatccttaacctctctgtcaccatacaagaaggaagggtcatgaacattctaagctacaggccgagagacactgacatatcagagtcagccgccgcatacctctggagcaatcgagaccttttctcctttgggaagaaggagccatcctgcagctggatctgtttgaaaactcttgacaattgggcctggtcacatgcctcagttctcctggcaaatgataggaagacccaaggcattgacaatagagctatggggaacatcttcagggactgtctcgagggttctctaagaaagcaagggctgatgaggtcaaagctcacagagatggttgagaagaatgtagttcctttaacaactcaagagcttgtcgacatactggaggaggacattgacttttcagatgtcatagctgtagagctctcagagggatcgcttgatattgaatccatctttgatggagcacctatcttgtggtctgctgaggtggaagagtttggagaaggagtggtggctgtgagctattccagtaagtactatcatctaaccctgatggaccaagctgccatcacaatgtgtgcaatcatgggtaaggaaggatgtagagggctccttactgagaagagatgcatggcagccatacgagagcaggtacggccattcctcatattcctgcaaattcctgaagacagcatttcttgggtatctgatcagttctgcgactccaggggtcttgatgaagagagcaccattatgtggggt
>China_KC292329_Human_HNXY_206_2012.08
atgaacttggaagtgctttgtggtaggataaacgtggagaatgggctgtctcttggagaaccaggcctgtacgaccaaatctacgacaggcctgggctaccagacctagatgtgactgtcgatgccacaggtgtgacagtggacataggggctgtgccggactcagcatcacaactgggttcatcaatcaatgctgggttgatcacaatccagctctctgaagcatataagatcaatcatgacttcacgttctctggcctgtcaaagacaacagatcgacgcctctcagaggtgttccccatcacccatgatggttctgatgggatgacccctgatgtgattcacaccagattggatgggaccattgtggtggttgaatttacaaccactaggagccataacattgggggcctggaggcagcatataggacaaagatagaaaaatatagggacccaatctcaaggcgtgttgacatcatggagaacccaagggtcttctttggcgttattgtagtctcgtcaggaggggttctgtccaacatgcccctgactcaggatgaggcagaggagctcatgtacaggttttgcattgccaatgagatctacaccaaggctcgatctatggatgcagacattgagctacagaagagtgaggaagagcttgaggctattagcagggcactatcattcttcagtttgtttgagcctaacattgaaagagtagaaggaacattccctaattcagaaatcgagatgctagaacaatttctctcaacaccagctgatgttgacttcatcaccaagaccctcaaagcaaaagaggtagaggcctatgctgatctttgtgacagccactacctaacgcctgaaaaaaccattcaggagcggctagagatcaatagatgtgaggccattgacaaaactcaggacctcctagctggtctgcatgcaaggagcaacaagcaaacatcattgaatcgagggacagtcaaactcccgccctggctaccaaagccttcaagtgagtcaatagacatcaagaccgactcaggctttggttccttaatggatcatggcgcatatggtgagctgtgggcaaagtgccttctagatgtctcgctgggcaatgtggagggggtagtcagtgaccctgcaaaagaacttgacattgccatctctgatgatccagaaaaagatacccccaaagaggcaaagataacctataggcgattcaagcctgccttaagttcaagtgcccgtcaagaattttctctccaaggagtggaggggaagaagtggaagagaatggcagcaaaccagaagaaagagaaggagtcacatgaggcattgagccctttcttggatgttgaagacatcggggatttcctaacattcaacaatcttcttgcagattcgaggtatggagatgagtccgtccagagagcagtgtcaatcttgttggaaaaggcatctgccatgcaagacacagagctcactcatgccctcaacgattcattcaagaggaacctaagcagtaatgtggttcagtggtccctttgggtctcctgcttagcacaggagctagctagtgctctgaagcagcactgcagggctggtgagttcatcatcaagaagctgaaattctggcctatctatgtcattatcaagccgaccaaatcatcatcccatatcttctacagcttggggatccgcaaggctgacgtgacaaggaggctcactggcagagtcttctctgaaaccattgatgctggggaatgggagctaacagagttcaaaagcctgaagacatgcaagcttacaaaccttgtcaacttgccatgcaccatgctgaactcaatagctttctggagagagaagctgggcgtggctccatggctggttcgaaaaccttgttcagagctcagggagcaggtgggcctgaccttcctgatcagtctggaggacaagtctaagactgaggagatcatcaccttgacaagatacacccagatggagggctttgtctctccccccatgctacctaagccccaaaagatgctagggaaactggatggacctctgagaactaagctacaggtatacctcctcaggaagcatctggattgcatggtgcgaattgcttctcagccattcagcctaatccctagagaggggagggtagaatggggaggaacattccatgccatctcaggccggtccacaaaccttgagaatatggtgaacagctggtacattgggtactacaagaacaaagaggagtcaacggagctaaatgccctcggagaaatgtataagaagatcgtggagatggaagaggacaagcccagcagccctgagtttctagggtggggggacactgattcccctaagaagcatgaattctcacggagcttcctcagagctgcttgctcatctctggagagagaaattgctcagcgacacggaagacaatggaagcagaaccttgaggagcgtgtcctgagagagattgggaccaagaacattctggaccttgcatccatgaaggccacaagcaacttttccaaagactgggagctctactcagaagtccagaccaaagagtaccataggtccaaactgttggagaagatggccacattgattgagaaaggggtcatgtggtacattgatgctgtaggccaggcatggaaggcagttctagatgatgggtgcatgcgaatctgtctcttcaagaagaatcagcatggtggcctcagagagatctacgttatggatgcgaatgcccgacttgtgcagtttggggttgagaccatggctaggtgtgtctgtgagctgagcccacatgagactgttgccaaccctaggctcaagaattccatcatagagaaccatgggctgaagtcagcccgtagtcttggccctggctctataaacataaactcatccaatgacgccaagaagtggaatcaggggcactacacaacaaagctagctctagttctttgttggttcatgccagccaaattccacagattcatttgggctgccatttccatgtttcggagaaaaaagatgatggtggacctaaggtttttagctcacctcagttctaaatctgagtctaggtcatctgatccgttcagggaagcaatgacagacgccttccatggtaatagggaagtttcatggatggacaaagggcgaacttacataaagacagagacaggaatgatgcagggcatactgcactttacatctagtctcctccactcctgtgttcagagcttttacaagtcttatttcgtctcgaagctcaaggagggctacatgggggaaagcatcagtggggtggtggatgtcatagaaggctctgacgactcagcgatcatgatcagcatacgccctaagtcagacatggatgaagtccgatcaaggttctttgttgctaacttgctccactctgtcaagttcttgaaccctttgtttgggatttattcatcagagaaatcaacagtgaatacagtgtattgtgttgagtataactctgaattccatttccacaggcacttggttagacccacactgagatgggtagcagcgtctcaccaaatctcagaaactgaggcccttgcaagcaggcaagaagattactccaaccttctaacgcagtgcttggaaggaggggcctcattctctcttacctacctcatacagtgcgctcagctcctgcaccactacatgcttctaggactatgcttacatcccttatttggaactttcatggggatgttgatatcagacccagatccagctctagggttcttcctcatggacaaccctgcattcgcagggggagcaggatttagattcaatctgtggagagcctgcaagactacagaccttgggcggaagtatgcttattattttaatgagatacagggtaaaacaaagggagatgaggactacagagctctggacgccacatcaggaggaactctcagccactctgttatggtgtactggggggacaggaagaagtatcaggccttgttgaacaggatgggccttcctgaagactgggtggagcagatagatgagaatcctggagtcctttacaggagagctgccaacaagaaggaactactcttaaaactggcagagaaggttcattctcctggtgtaactagcagcctgagtaaagggcatgtagtgcctcgggtggtggcagcaggagtataccttctctctcgccactgctttcgctttagctcaagcattcatggcagaggctcaacacagaaggctagccttataaaactgctgatgatgtcttctgtttctgccatgaagcacgggggctcactaaaccctaatcaggagcgaatgctcttccctcaggctcaagagtatgacagagtatgcacattgcttgaggaggttgaacacctaacagggaaatttgttgttagggagagaaacattgtcaggagccgcatagacttgttccaagagccagtggacttgcggtgcaaggcagaggatctggtgtcagaggtgtggtttggcctgaaaaggactaagcttggaccccgtctcctcaaggaagagtgggacaaacttagggcttcatttgcatggctgagcacagacccatctgaaacattgagggatggtccttttcttagtcatgtgcagtttaggaacttcatagcccacgttgatgccaagtcaagatcagtcaggctcctgggtgcccccgtgaagaagtcaggtggggtcaccaccataagccaagtagtcagaatgaacttcttccctggttttagcctagaagctgagaagagcttagataatcaggaaagactagagagcatctccatcctcaagcatgttttgttcatggtcttgaatggcccatacactgaggagtacaagctggaaatgatcatagaggccttctctactctagtgataccacagccatcagaggtcatcaggaaatcaaggaccatgactttatgccttttatcgaattacttgtctagtaggggtgggtccattctagaccagattgagagggcacagtcaggcactctaggaggattcagcaagccccagaagacattcattaggccaggaggtggtgttggctacaagggaaaaggtgtgtggactggagtgatggaggacacccatgtccaaattctgatagatggagatgggactagtaactggcttgaggagatcaggctcagtagtgatgccaggctttatgatgtcattgaatccatccgaaggttatgtgatgaccttgggatcaacaacagggtagcatctgcatatagaggtcattgcatggtcaggctgagtggattcaagatcaagccagcatcaaggactgacggctgtccagtcaggattatggaaaggggcttcaggattagggaactccaaaacccagatgaggtcaagatgagagtgaggggcgacatccttaacctctctgtcaccatacaagaaggaagggtcatgaacattctaagctacaggccgagagacactgacatatcagagtcagccgccgcatacctctggagcaatcgagacctcttctcctttgggaagaaggagccatcctgcagctggatctgtttgaaaactcttgacaattgggcctggtcacatgcctcagttctcctggcaaatgataggaagacccaaggcattgacaatagagctatggggaacatcttcagggactgtctcgagggttctctaagaaagcaagggctgatgaggtcaaagctcacagagatggttgagaagaatgtagttcctttaacaactcaagagcttgtcgacatactagaggaggacattgacttttcagatgtcatagctgtagagctctcagagggatcgcttgatattgaatccatctttgatggagcacctatcttgtggtctgctgaggtggaagagtttggagaaggagtggtggctgtgagctattccagtaagtactatcatctaaccctgatggaccaagctgccatcacaatgtgtgcaatcatgggtaaggaaggatgtagagggctccttactgagaagagatgcatggcagccatacgagagcaggtacggccattcctcatattcctgcaaattcctgaagacagcatttcttgggtatctgatcagttctgcgactccaggggtcttgatgaagagagcaccattatgtggggt
>China_KC292330_Human_HNXY_293_2012.08
atgaacttggaagtgctttgtggtaggataaacgtggagaatgggctgtctcttggagaaccaggcctgtacgaccaaatctacgacaggccagggctcccagacctagatgtgacagtcgatgccacaggtgtgactgtggacataggggctgtgccagactcagcatcacaactgggttcatcaatcaatgctgggttgatcacaatccagctctctgaagcatataagatcaatcatgacttcacgttttctggtctgtcaaagacaacagaccgacgcctctcagaggtattccccattacccatgatggttctgatgggatgacccctgatgtgatccacaccagattggatggaaccattgtggtggttgaattttcaaccactaggagccataacattgggggtctggaagcagcatataggacaaagatagagaaatatagggacccaatctcaaggcgtgttgatatcatggagaacccaagggtcttctttggcgtaattgtagtctcgtcaggaggggttctgtccaacatgcccttgactcaggatgaggcagaggagctcatgtacaggttctgcatagccaatgagatctacactaaagctagatctatggatgcagacattgagctacagaaaagtgaagaagagcttgaggctattagcagggcactatcattcttcagtttgtttgagcctaacattgaaagagtggaaggaacattccctaattcagaaatcgagatgctggaacagtttctctcaacaccagctgatgttgacttcatcaccaagaccctcaaagcaaaagaagtggaagcctatgctgatctttgtgacagccactacctaaagcctgagaaaaccatacaggagcggctagaggtcaatagatgtgaggctattgacaaaactcaggacctcctagctggcctgcatgcaaggagcaacaagcaaacatcattgaatcgagggacagtcaaactcccgccctggctaccaaagccatcaagtgagtcaatagacatcaagacagactcaggctttggttccttaatggatcatggcgcatatggtgagctgtgggcaaagtgccttctggatgtctcgctaggcaatgtggagggggtagtcagtgaccctgcaaaagaacttggcattgccatctctgatgatccagaaaaagacacccccaaagaggcaaagataacctacaggcgattcaagcctgccttaagttcaagtgcccgtcaggaattttctctccaaggagtggaagggaagaagtggaagagaatggcagcaaatcagaagaaagagaaggagtcccatgagacattgagcccgttcttggatgttgaagacataggagatttcctaacattcaacaaccttcttgcagattcgaggtatggagacgagtccatccagagagctgtgtcaatattgttggaaaaggcatctgccatgcaagacacagagctcactcatgccctcaacgactcatttaagaggaatctaagcagcaatgtggttcagtggtctctttgggtctcctgtttagcacaggagctagctagtgccctgaagcagcactgcagggctggtgagttcatcatcaagaagctgaagttctggcctatctatgtcattatcaagccgaccaaatcatcatcccatatcttctacagcttagggatccgcaaggctgacgtgacaaggaggctaactggcagagtcttctctgacaccattgatgctggggaatgggaactaacagagttcaaaagcctgaagacatgcaagctcacgaatcttgtcaacttgccatgcaccatgctgaactcaatagctttctggagagagaagctgggcgtggctccatggctggttcgaaagccctgttcagagctcagggagcaggtgggcctgaccttcctgatcagtctggaggacaagtctaagactgaggagatcatcaccttgacaaggtacacccagatggagggctttgtctctcctcccatgctgcctaagccccaaaagatgctagggaaactggatgggcctttgagaactaagctacaggtatatctccttaggaagcatctggactgcatggtgcgaattgcatctcagccattcagcctaatccctagagaggggagggtagagtggggaggaacattccatgccatctcaggccggtccacaaaccttgagaacatggtgaacagctggtacattgggtactacaagaacaaagaggagtcaacagagctaaatgccctcggagaaatgtataagaagattgtggagatggaagaggacaagcccagcagccctgagtttctagggtggggggacacagattcccctaagaagcatgaattctcacggagcttcctcagagctgcttgctcatctctagagagagaaattgctcagcgacatggaagacaatggaagcagaaccttgaggagcgtgtcctgagagagattgggaccaagaacatcctggaccttgcatccatgaaggctacaagcaacttttccaaagactgggagctctactcagaagtccagaccaaagagtaccataggtccaaactgctggagaagatggccacattgattgagaagggggttatgtggtacattgatgctgtgggccaggcatggaaggcagttctagatgacgggtgcatgcgaatctgtctcttcaaaaagaatcagcatggtggcctcagagagatctacgttatggatgcgaatgcccggctcgtacagtttggggttgagaccatggctaggtgtgtctgtgagctgagcccacatgagactgttgctaaccctcggctgaagaattccatcatagagaaccatgggctgaagtcagcccgtagtcttggtcctggctctataaacataaactcatccaatgatgccaagaagtggaatcaggggcactacacaacaaagctagctctagttctttgttggttcatgccagccaaattccacagattcatttgggctgccatttccatgtttcggagaaaaaagatgatggtggatctaaggtttttagcccacctcagttctaaatctgagtctaggtcatctgatccgtttagggaagcaatgacagatgccttccatggtaatagggatgtctcatggatggacaaagggcgaacttacattaagacagagacagggatgatgcagggcatactgcacttcacatccagtctcctccactcttgtgttcagagcttctacaagtcttatttcgtctcgaaactcaaggagggctacatgggggaaagcatcagtggggtggtggatgtcatagaaggctctgacgactcagcgatcatgattagcatacgccctaagtcagacatggatgaagttcgatccaggttctttgttgctaacttgctccactctgtcaagttcttgaatccattgtttgggatttattcatcagagaaatcaacagtgaacacagtgtattgtgtcgagtataactctgaattccatttccacaggcacttggttagacccacattgaggtggatagcagcgtctcatcaaatctcagagactgaagcccttgcaagcaggcaagaggattactccaaccttctaacccagtgcttggaaggaggggcctcattctctcttacctacctcatacagtgcgctcagctcctgcaccactacatgcttctaggactatgcttacatcccctgtttggaacattcatggggatgctgatatcagacccggatccagccctagggttcttcctcatggacaaccctgcattcgcagggggagcaggatttagattcaatctgtggagagcctgcaagactacagaccttgggcggaagtatgcatattattttaatgagatacagggtaaaacaaagggagatgaggactacagagctctggacgccacatcgggaggaactctcagccactctgttatggtgtactggggggacaggaagaagtatcaggccttattgaacaggatgggccttcctgaagactgggtggagcagatagatgagaatcctggagtcctctacaggagagctgccaacaagaaggaactgctcttaaagctggcagagaaggttcattcacctggtgtgactagcagcctgagtaaagggcatgtggtgcctcgggtggtggcagcaggagtgtacctcctctcacgtcattgctttcgctttagttcaagcatccatggcaggggctcaacacagaaggctagccttataaaattgctgatgatgtcttctatttctgccatgaagcatgggggctcactgaaccctaaccaggagcgaatgctcttccctcaggctcaagagtatgacagagtatgcacattgcttgaggaagttgaacacctaacagggaaatttgttgttagggagagaaacattgtcaggagccgcatagacttgttccaagagccagtggacttgcggtgcaaggcagaagatctggtgtcagaggtgtggtttggcctgaagaggactaagcttggaccccgtctcctcaaggaagagtgggataaacttagggcctcatttgcatggctgagcacagacccatctgaaacattgagggatggtccttttcttagccatgtgcagtttaggaacttcatagcccacgttgatgccaaatcaagatcagtcaggctcctaggtgcccccgtgaagaagtcaggtggggtcaccaccataagccaagtggtcagaatgaacttcttccctggttttagcctagaagctgagaagagcttagacaatcaggaaagacttgagagtatctccatcctcaagcatgtcttgttcatggtcttgaatggcccatacactgaggagtacaagctggaaatgatcatagaggccttctctactcttgtgataccacagccatcagaggtcatcaggaaatcaaggaccatgactttatgcctcttatcgaattacttgtctagtagaggtgggtccattctagaccaaattgagagggcacagtcaggcactctaggaggcttcagcaagccccagaagacatttattaggccaggaggtggtgttggctacaagggaaaaggtgtgtggactggagtgatggaggacacccatgttcaaattctgatagatggagatggtactagtaactggcttgaggagatcaggctcagtagtgatgctaggctttatgatgtcattgaatccatccgaaggttgtgtgatgaccttgggatcaacaacagggtggcatctgcatatagaggccattgtatggttaggctgagtggattcaagatcaagccagcatcaaggactgacggctgtccagtcaggattatggaaaggggcttcaggattagggaacttcaaaacccagatgaggtcaagatgagagtgaggggcgacatcctcaacctctctgtcaccatacaagaaggaagggtcatgaacatcctaagctacaggccgagggacactgatatatcagagtcagccgcagcatacctctggagcaatcgagacctcttctcctttgggaagaaggagccatcctgcagctggatctgcttgaaaactctagataattgggcctggtcacatgcctcagttctcctggcaaatgataggaagacccagggtattgacaatagagctatggggaacattttcagggactgtctcgagggttctcttagaaagcaagggttgatgaggtcaaagctcacagagatggtggagaagaatgtagttcctttaacaactcaagagcttgtcgacatcctggaggaggacattgacttttcagatgtcatagctgtagagctctcagagggatcacttgacattgaatccatctttgatggggcacctatcttgtggtctgctgaggtggaagagtttggagaaggagtggtggctgtgagctattccagcaagtactatcatctaaccctgatggaccaagctgccatcacaatgtgtgcgatcatgggtaaggaaggctgtagagggctccttactgagaagagatgcatggcagccatacgagagcaggtgcggccattccttatattcttgcaaattcctgaggatagcatttcttgggtgtctgatcagttctgcgactccaggggtcttgatgaagagagcaccattatgtggggt
>China_KC292331_Human_HNXY157_2012.08
atgaacttggaagtgctttgtggtaggataaacgtggagaatgggctgtctcttggagaaccaggcctgtacgaccaaatctacgacaggccagggctcccagacctagatgtgacagtcgatgccacaggtgtgactgtggacataggggctgtgccagactcagcatcacaactgggttcatcaatcaatgctgggttgatcacaatccagctctctgaagcatataagatcaatcatgacttcacgttttctggtctgtcaaagacaacagaccgacgcctctcagaggtattccccattacccatgatggttctgatgggatgacccctgatgtgatccacaccagattggatggaaccattgtggtggttgaattttcaaccactaggagccataacattgggggcctggaagcagcatataggacaaagatagagaaatatagggacccaatctcaaggcgtgttgatatcatggagaacccaagggtcttctttggcgtaattgtagtctcgtcaggaggggttctgtccaacatgcccttgactcaggatgaggcagaggagctcatgtacaggttctgcatagccaatgagatctacactaaggctagatctatggatgcagacattgagctacagaaaagtgaagaagagcttgaggctattagcagggcactatcattcttcagtttgtttgagcctaacattgaaagagtggaaggaacattccctaattcagaaatcgagatgctggaacagtttctctcaacaccagctgatgttgacttcatcaccaagaccctcaaagcaaaagaagtggaagcctatgctgatctttgtgacagccactacctaaagcctgagaaaaccatacaggagcggctagaggtcaatagatgtgaggctattgacaaaactcaggacctcctagctggcctgcatgcaaggagcaacaagcaaacatcattgaatcgagggacagtcaaactcccgccctggctaccaaagccatcaagtgagtcaatagacatcaagaccgactcaggctttggttccttaatggatcatggcgcatatggtgagctgtgggcaaagtgccttctagatgtctcgctaggcaatgtggagggggtagtcagtgaccctgcaaaagaacttggcattgccatctctgatgatccagaaaaagacacccccaaagaggcaaagataacctacaggcgattcaagcctgccttaagttcaagtgcccgtcaggaattttctctccaaggagtggaagggaagaagtggaaaagaatggcggcaaatcagaagaaagagaaggagtcccatgagacattgagcccgttcttggatgttgaagacataggagatttcctaacattcaacaaccttcttgcagattcgaggtatggagacgagtccatccagagagctgtgtcaatattgttggaaaaggcatctgccatgcaagacacagagctcactcatgccctcaacgactcatttaagaggaatctaagcagcaatgtggttcagtggtctctttgggtctcctgtttagcacaggagctagctagtgccctgaagcagcactgcagggctggtgagttcatcatcaagaagctgaagttctggcctatctatgtcattatcaagccgaccaaatcatcatcccatatcttctacagcttagggatccgcaaggctgacgtgacaaggaggctaactggcagagtcttctctgacaccattgatgctggggaatgggaactaacagagttcaaaagcctgaagacatgcaagctcacgaatcttgtcaacttgccatgcaccatgctgaactcaatagctttctggagagagaagctgggcgtggctccatggctggttcgaaagccctgttcagagctcagggagcaggtgggcctgaccttcctgatcagtctggaggacaagtctaagactgaggagatcatcaccttgacaaggtacacccagatggagggctttgtctctcctcccatgctgcctaagccccaaaagatgctagggaaactggatgggcctttgagaactaagctacaggtatatctccttaggaagcatctggactgcatggtgcgaattgcatctcagccattcagcctaatccctagagaggggagggtagagtggggaggaacattccatgccatctcaggccggtccacaaaccttgagaacatggtgaacagctggtacattgggtactacaagaacaaagaggagtcaacagagctaaatgccctcggagaaatgtataagaagattgtggagatggaagaggacaagcccagcagccctgagtttctagggtggggggacacagattcccctaagaagcatgaattctcacggagcttcctcagagctgcttgctcatctctagagagagaaattgctcagcgacatggaagacaatggaagcagaaccttgaggagcgtgtcctgagagagattgggaccaagaacatcctggaccttgcatccatgaaggctacaagcaacttttccaaagactgggagctctactcagaagtccagaccaaagagtaccataggtccaaactgctggagaagatggccacattgattgagaagggggttatgtggtacattgatgctgtgggccaggcatggaaggcagttctagatgacgggtgcatgcgaatctgtctcttcaaaaagaatcagcatggtggcctcagagagatctacgttatggatgcgaatgcccggctcgtacagtttggggttgagaccatggctaggtgtgtctgtgagctgagcccacatgagactgttgctaaccctcggctgaagaattccatcatagagaaccatgggctgaagtcagcccgtagtcttggtcctggctctataaacataaactcatccaatgatgccaagaagtggaatcaggggcactacacaacaaagctagctctagttctttgttggttcatgccagccaaattccacagattcatttgggctgccatttccatgtttcggagaaaaaagatgatggtggatctaaggtttttagcccacctcagttctaaatctgagtctaggtcatctgatccatttagggaagcaatgacagatgccttccatggtaatagggatgtctcatggatggacaaagggcgaacttacattaagacagagacagggatgatgcagggcatactgcacttcacatccagtctcctccactcttgtgttcagagcttctacaagtcttatttcgtctcgaaactcaaggagggctacatgggggaaagcatcagtggggtggtggatgtcatagaaggctctgacgactcagcgatcatgattagcatacgccctaagtcagacatggatgaagttcgatccaggttctttgttgctaacttgctccactctgtcaagttcttgaatccattgtttgggatttattcatcagagaaatcaacagtgaacacagtgtattgtgtcgagtataactctgaattccatttccacaggcacttggttagacccacactgaggtggatagcagcgtctcatcaaatctcagagactgaagcccttgcaagcaggcaagaggattactccaaccttctaacccagtgcttggaaggaggggcctcattctctcttacctacctcatacagtgcgctcagctcctgcaccactacatgcttctaggactatgcttacatcccctgtttggaaccttcatggggatgctgatatcagacccagatccagccctagggttcttcctcatggacaaccctgcattcgcagggggagcaggatttagattcaatctgtggagagcctgcaagactacagaccttgggcggaagtatgcatattattttaatgagatacagggtaaaacaaagggagatgaggactacagagctctggacgccacatcgggaggaactctcagccactctgttatggtgtactggggggacaggaagaagtatcaggccttattgaacaggatgggccttcctgaagactgggtggagcagatagatgagaatcctggagtcctctacaggagagctgccaacaagaaggaactgctcttaaagctggcagagaaggttcattcacctggtgtgactagcagcctgagtaaagggcatgtggtgcctcgggtggtggcagcaggagtgtacctcctctcacgtcattgctttcgctttagttcaagcatccatggcaggggctcaacacagaaggctagccttataaaattgctgatgatgtcttctatttctgccatgaagcatgggggctcactgaaccctaaccaggagcgaatgctcttccctcaggctcaagagtatgacagagtatgcacattgcttgaggaagttgaacacctaacagggaaatttgttgttagggagagaaacattgtcaggagccgcatagacttgttccaagagccagtggacttgcggtgcaaggcagaagatctggtgtcagaggtgtggtttggcctgaaaaggactaagcttggaccccgtctcctcaaggaagagtgggataaacttagggcctcatttgcatggctgagcacagacccatctgaaacattgagggatggtccttttcttagccatgtgcagtttaggaacttcatagcccacgttgatgccaaatcaagatcagtcaggctcctaggtgcccccgtgaagaagtcaggtggggtcaccaccataagccaagtggtcagaatgaacttcttccctggttttagcctagaagctgagaagagcttagacaatcaggaaagacttgagagtatctccatcctcaagcatgtcttgttcatggtcttgaatggcccatacactgaggagtacaagctggaaatgatcatagaggccttctctactcttgtgataccacagccatcagaggtcatcaggaaatcaaggaccatgactttatgcctcttatcgaattacttgtctagtagaggtgggtccattctagaccaaattgagagggcacagtcaggcactctgggaggcttcagcaagccccagaagacatttattaggccaggaggtggtgttggctacaagggaaaaggtgtgtggactggagtgatggaggacacccatgttcaaattctgatagatggagatggtactagtaactggcttgaggagatcaggctcagtagtgatgctaggctttatgatgtcattgaatccatccgaaggttgtgtgatgaccttgggatcaacaacagggtggcatctgcatatagaggccattgtatggttaggctgagtggattcaagatcaagccagcatcaaggactgacggctgtccagtcaggattatggaaaggggcttcaggattagggaacttcaaaacccagatgaggtcaagatgagagtgagaggcgacatcctcaacctctctgtcaccatacaagaaggaagggtcatgaacatcctaagctacaggccgagggacactgatatatcagagtcagccgcagcatacctctggagcaatcgagacctcttctcctttgggaagaaggagccatcctgcagctggatctgcttgaaaactctagataattgggcctggtcacatgcctcagttctcctggcaaatgataggaagacccaaggtattgacaatagagctatggggaacattttcagggactgtctcgagggttctcttagaaagcaagggttgatgaggtcaaagctcacagagatggtggagaagaatgtagttcctttaacaactcaagagcttgtcgacatcctggaggaggacattgacttttcagatgtcatagctgtagagctctcagagggatcacttgacattgaatccatctttgatggggcacctatcttgtggtctgctgaggtggaagagtttggagaaggagtggtggctgtgagctattccagcaagtactatcatctaaccctgatggaccaagctgccatcacaatgtgtgcgatcatgggtaaggaaggctgtagagggctccttactgagaagagatgcatggcagccatacgagagcaggtgcggccattccttatattcttgcaaattcctgaggatagcatttcttgggtgtctgatcagttctgcgactccaggggtcttgatgaagagagcaccattatgtggggt
>China_KC292332_Human_HNXY_174_2012.08
atgaacttggaagtgctttgtggtaggataaacgtggagaatgggctgtctcttggagaaccaggcctgtacgaccaaatctacgacaggccagggctcccagacctagatgtgacagtcgatgccacaggtgtgactgtggacataggggctgtgccagactcagcatcacaactgggttcatcaatcaatgctgggttgatcacaatccagctctctgaagcatataagatcaatcatgacttcacgttttctggtctgtcaaagacaacagaccgacgcctctcagaggtattccccattacccatgatggttctgatgggatgacccctgatgtgatccacaccagattggatggaaccattgtggtggtagaattttcaaccactaggagccataacattgggggcctggaagcagcatataggacaaagatagaaaaatatagggacccaatctcaaggcgtgttgatatcatggagaacccaagggtcttctttggcgtaattgtagtctcgtcaggaggggttctgtccaacatgcccttgactcaggatgaggcagaggagctcatgtacaggttctgcatagccaatgagatctacactaaggctagatctatggatgcagacattgagctacagaaaagtgaagaagagcttgaggctattagcagggcactatcattcttcagtttgtttgagcctaacattgaaagagtggaaggaacattccctaattcagaaatcgagatgctggaacagtttctctcaacaccagctgatgttgacttcatcaccaagaccctcaaagcaaaagaagtggaagcctatgctgatctttgtgacagccactacctaaagcctgagaaaaccatacaggagcggctagaggtcaatagatgtgaggctattgacaaaactcaggacctcctagctggcctgcatgcaaggagcaacaagcaaacatcattgaatcgagggacagtcaaactcccgccctggctaccaaagccatcaagtgagtcaatagacatcaagaccgactcaggctttggttccttaatggatcatggcgcatatggtgagctgtgggcaaagtgccttctagatgtctcgctaggcaatgtggagggggtagtcagtgaccctgcaaaagaacttggcattgccatctctgatgatccagaaaaagacacccccaaagaggcaaagataacctacaggcgattcaagcctgccttaagttcaagtgcccgtcaggaattttctctccaaggagtggaagggaagaagtggaagagaatggcagcaaatcagaagaaagagaaggagtcccatgagacattgagcccgttcttggatgttgaagacataggagatttcctaacattcaacaaccttcttgcagattcgaggtatggagacgagtccatccagagagctgtgtcaatattgttggaaaaggcatctgccatgcaagacacagagctcactcatgccctcaacgactcatttaagaggaatctaagcagcaatgtggttcagtggtctctttgggtctcctgtttagcacaggagctagctagtgccctgaagcagcactgcagggctggtgagttcatcatcaagaagctgaagttctggcctatctatgtcattatcaagccgaccaaatcatcatcccatatcttctacagcttagggatccgcaaggctgacgtgacaaggaggctaactggcagagtcttctctgacaccattgatgctggggaatgggaactaacagagttcaaaagcctgaagacatgcaagctcacgaatcttgtcaacttgccatgcaccatgctgaactcaatagctttctggagagagaagctgggcgtggctccatggctggttcgaaagccctgttcagagctcagggagcaggtgggcctgaccttcctgatcagtctggaggacaagtctaagactgaggagatcatcaccttgacaaggtacacccagatggagggctttgtctctcctcccatgctgcctaagccccaaaagatgctagggaaactggatgggcctttgagaactaagctacaggtatatctccttaggaagcatctggactgcatggtgcgaattgcatctcagccattcagcctaatccctagagaggggagggtagagtggggaggaacattccatgccatctcaggccggtccacaaaccttgagaacatggtgaacagctggtacattgggtactacaagaacaaagaggagtcaacagagctaaatgccctcggagaaatgtataagaagattgtggagatggaggaggacaagcccagcagccctgagtttctagggtggggggacacagattcccctaagaagcatgaattctcacggagcttcctcagagctgcttgctcatctctagagagagaaattgctcagcgacatggaagacaatggaagcagaaccttgaggagcgtgtcctgagagagattgggaccaagaacatcctggaccttgcatccatgaaggctacaagcaacttttccaaagactgggagctctactcagaagtccagaccaaagagtaccataggtccaaactgctggagaagatggccacattgattgagaagggggttatgtggtacattgatgctgtgggccaggcatggaaggcagttctagatgacgggtgcatgcgaatctgtctcttcaaaaagaatcagcatggtggcctcagagagatctacgttatggatgcgaatgcccggctcgtgcagtttggggttgagaccatggctaggtgtgtctgtgagctgagcccacatgagactgttgctaaccctcggctgaagaattccatcatagagaaccatgggctgaagtcagcccgtagtcttggtcctggctctataaacataaactcatccaatgatgccaagaagtggaatcaggggcactacacaacaaagctagctctagttctttgttggttcatgccagccaaattccacagattcatatgggctgccatttccatgtttcggagaaaaaagatgatggtggatctaaggtttttagctcacctcagttctaaatctgagtctaggtcatctgatccgtttagggaagcaatgacagatgccttccatggtaatagggatgtctcatggatggacaaagggcgaacttacattaagacagagacagggatgatgcagggcatactgcacttcacatccagtctcctccattcttgtgttcagagcttctacaagtcttatttcgtctcaaaactcaaggagggctacatgggggaaagcatcagtggggtggtggatgtcatagaaggctctgacgactcagcgatcatgattagcatacgccctaagtcagacatggatgaagttcgatccaggttctttgttgctaacttgctccactctgtcaagttcttgaatccattgtttgggatttattcatcagagaaatcaacagtgaacacagtgtattgtgtcgagtataactctgaattccatttccacaggcacttggttagacccacactgagatggatagcagcgtctcatcaaatctcagagactgaagcccttgcaagcaggcaagaggattactccaaccttctaacccagtgcttggaaggaggggcctcattctctcttacctacctcatacagtgcgctcagctcctgcaccactacatgcttctaggactatgcttacatcccctgtttggaaccttcatggggatgctgatatcagacccagatccagccctagggttcttcctcatggacaaccctgcattcgcagggggagcaggatttagattcaatctgtggagagcctgcaagactacagaccttgggcggaagtatgcatattattttaatgagatacagggtaagacaaagggagatgaggactacagagctctggacgccacatcgggaggaactctcagccactctgttatggtgtactggggggacaggaagaagtatcaggccttattgaacaggatgggccttcctgaagactgggtggagcagatagatgagaatcctggagtcctctacaggagggctgccaacaagaaggaactgctcttaaagctggcagagaaggttcattcacctggtgtgactagcagcctgagtaaagggcatgtggtgcctcgggtggtggcagcaggagtgtacctcctctcacgtcattgctttcgctttagttcaagcatccatggcaggggctcaacgcagaaggctagccttataaaattgctgatgatgtcttctatttctgccatgaagcatgggggctcactgaaccctaaccaggagcgaatgctcttccctcaggctcaagagtatgacagagtatgcacattgcttgaggaagttgaacacctaacagggaaatttgttgttagggagagaaacattgtcaggagccgcatagacctgttccaagagccagtggacttgcggtgcaaggcagaagatctggtgtcagaggtgtggtttggcctgaaaaggactaagcttggaccccgtctcctcaaggaagagtgggataaacttagggcctcatttgcatggctgagcacagacccatctgagacattgagggatggtccttttcttagccatgtgcagtttaggaacttcatagcccacgttgatgccaaatcaagatcagtcaggctcctaggtgcccccgtgaagaagtcaggtggggtcaccaccataagccaagtggtcagaatgaacttcttccctggttttagcctagaagctgagaagagcttagacaatcaggaaagacttgagagtatctccatcctcaagcatgtcttgttcatggtcttgaatggcccatacactgaggagtacaagctggaaatgatcatagaggccttctctactcttgtgataccacagccatcagaggtcatcaggaaatcaaggaccatgactttatgcctcttatcgaattacttgtctagtagaggtgggtccattctagaccaaattgagagggcacagtcaggcactctaggaggcttcagtaagccccagaagacatttattaggccaggaggtggtgttggctacaagggaaaaggtgtgtggactggagtgatggaggacacccatgttcaaattctgatagatggagatggtactagtaactggcttgaggagatcaggctcagtagtgatgctaggctttatgatgtcattgaatccatccgaaggttgtgtgatgaccttgggatcaacaacagggtggcatctgcatatagaggccactgtatggttaggctgagtggattcaagatcaagccagcatcaaggactgacggctgtccagtcaggattatggaaaggggcttcaggattagggaacttcaaaacccagatgaggtcaagatgagagtgaggggcgatatcctcaacctctctgtcaccatacaagaaggaagggtcatgaacatcctaagctacaggccgagggacactgatatatcagagtcagccgcagcatacctctggagcaatcgagaccttttctcctttgggaagaaggagccatcctgcagctggatctgcttgaaaactctagataattgggcctggtcacatgcctcagttctcctggcaaatgataggaagacccaaggtattgacaatagagctatggggaacattttcagggactgtctcgagggttctcttagaaagcaagggttgatgaggtcaaagctcacagagatggtggagaagaatgtagttcctttaacaactcaagagcttgtcgacatcctggaggaggacattgacttttcagatgtcatagctgtagagctctcagagggatcacttgacattgaatccatctttgatggggcacctatcttgtggtctgctgaggtggaagagtttggagaaggagtggtggctgtgagctattccagcaagtactatcatctaaccctgatggaccaagctgccatcacaatgtgtgcgatcatgggtaaggaaggctgtagagggctccttactgagaagagatgcatggcagccatacgagagcaggtgcggccattccttatattcttgcaaattcctgaggatagcatttcttgggtgtctgatcagttctgcgactccaggggtcttgatgaagagagcaccattatgtggggt
>China_KC292333_Human_HNXY_144_2012.08
atgaacttggaagtgctttgtggtaggataaacgtggagaatgggctgtctcttggagaaccaggcctgtacgaccaaatctacgacaggccagggctcccagacctagatgtgactgtcgatgccacaggtgtgacagtggacataggggctgtgccagactcagcatcacaactaggttcatcaatcaatgctgggttgatcacaatccagctctctgaagcatataagatcaatcatgacttcacgttttccggtctgtcaaagacaacagaccgacgcctctcagaggtattccccattacccatgatggttctgatgggatgacccctgatgtgatccacaccagattggatggaaccattgtggtggttgaattttcaaccactaggagccacaacattgggggcctggaagcagcatataggacaaagatagaaaaatatagggacccaatctcaaggcgtgttgatatcatggagaacccgagggtcttctttggcgtaattgtagtctcgtcaggaggggttctgtccaacatgcccttgactcaggatgaggcagaggagctcatgtacaggttctgcatagccaatgagatctacactaaggctagatctatggatgcagacattgagctacagaaaagtgaagaagagcttgaggctattagcagggcactatcattcttcagtttgtttgagcctaacattgaaagagtggaaggaacattccctaattcagaaatcgagatgctggaacagtttctctcaacaccagctgatgttgacttcatcaccaagaccctcaaagcaaaagaagtggaagcctatgctgatctttgtgacagccactacctaaagcctgagagaaccatacaggagcggctagaggtcaatagatgtgaggctattgacaaaactcaggacctcctagctggcctgcatgcaaggagcaacaagcaaacatcattgaatcgagggacagtcaaactcccgccctggctaccaaagccatcaagtgagtcaatagacatcaagaccgactcaggctttggttccttaatggatcatggcgcatatggtgagctgtgggcaaagtgccttctagatgtctcgctaggcaatgtggagggggtagtcagtgaccctgcaaaagaacttggcattgccatctctgatgatccagaaaaagacacccccaaagaggcaaagataacctacaggcgattcaagcctgccctaagttcaagtgcccgtcaggaattttctctccaaggagtggaggggaagaagtggaagagaatggcagcaaatcagaagaaagagaaggagtcccatgagacattgagcccgttcttggatgttgaagacataggagatttcctaacattcaacaaccttcttgcagattcgaggtatggagacgagtccatccagagagctgtgtcaatattgttggaaaaggcatctgccatgcaagacacagagctcactcatgccctcaacgactcatttaagaggaatctaagcagcaatgtggttcagtggtctctttgggtctcctgtttagcacaggagctagctagtgccctgaagcagcactgcagggctggtgagttcatcatcaagaagctgaagttctggcctatctatgtcattatcaagccgaccaaatcatcatcccatatcttctacagcttagggatccgcaaggctgacgtgacaaggaggctaactggcagagtcttctctgacaccattgatgctggggaatgggaactaacagagttcaaaagcctgaagacatgcaagctcacgaatcttgtcaacttaccatgcaccatgctgaactcaatagctttctggagagagaagctgggcgtggctccatggctggttcgaaagccctgttcagagctcagggagcaggtgggcctgaccttcctgatcagtctggaggacaagtctaagactgaggagatcatcaccttgacaaggtacacccagatggagggctttgtctctcctcccatgctgcctaagccccaaaagatgctagggaaactggatgggcctttgagaactaagctacaggtatatctccttaggaagcatctggactgcatggtgcgaattgcatctcagccattcagcctaatccctagagaggggagggtagagtggggaggaacattccatgccatctcaggccggtccacaaaccttgagaacatggtgaacagctggtacattgggtactacaagaacaaagaggagtcaacagagctaaatgccctcggagaaatgtataagaagattgtggagatggaagaggacaagcccagcagccctgagtttctagggtggggggacacagattcccctaagaagcatgaattctcacggagcttcctcagagctgcttgctcatctcttgagagagaaattgctcagcgacatggaagacaatggaagcagaaccttgaggagcgtgtcctgagagagattgggaccaagaacatcctggaccttgcatccatgaaggctacaagcaacttttccaaagactgggaactctactcagaagtccagaccaaagagtaccataggtccaaactgctggagaagatggccacattgattgagaagggggttatgtggtacattgatgctgtgggccaggcatggaaggcagttctagatgacgggtgcatgcgaatctgtcttttcaaaaagaatcagcatggtggcctcagagagatctacgttatggatgcgaatgcccggctcgtgcagtttggggttgagaccatggctaggtgtgtctgtgagctgagcccacatgagactgttgctaaccctcggctgaagaattccatcatagagaaccatgggctgaagtcagcccgtagtcttggccctggctctataaacataaactcatccaatgatgccaagaagtggaatcaggggcactacacaacaaagctagctctagttctttgttggttcatgccagccaaattccacagattcatttgggctgccatttccatgtttcggagaaaaaagatgatggtggacctaaggtttttagcccacctcagttctaaatctgagtctaggtcatcagacccgtttagggaagcaatgacagatgccttccatggtaatagggatgtctcatggatggacaaagggcgaacttacattaagacagagacaggaatgatgcagggcatactgcacttcacatccagtctcctccactcttgtgttcagagcttctacaagtcttatttcgtctcgaaactcaaggagggctacatgggggaaagcatcagtggggtggtggatgtcatagaaggctctgacgactcagcgatcatgattagcatacgccctaagtcagacatggatgaagttcgatccaggttctttgttgctaacttgctccactctgtcaagttcttgaatccattgtttgggatttattcatcagagaaatcaacagtgaacacagtgtattgtgtcgagtataactctgaattccatttccacaggcacttggttagacccacactgagatggatagcagcgtctcatcaaatctcagagactgaagcccttgcaagcaggcaagaggattactccaaccttctaacccagtgcttggaaggaggggcctcattctctcttacctacctcatacagtgcgctcagctcctgcaccactacatgcttctaggactatgcttacatcccctgtttggaaccttcatggggatgctgatatcagacccagatccagccctagggttcttcctcatggacaaccctgcattcgcagggggagcaggatttagattcaatctgtggagagcctgcaagactacagaccttgggcggaagtatgcatattattttaatgagatacagggtaaaacaaagggagatgaggactacagagctctggacgccacatcgggaggaactctcagccactctgttatggtgtactggggggacaggaagaagtatcaggccttattgaacaggatgggccttcctgaagactgggtggagcagatagatgagaatcctggagtcctctacaggagagctgccaacaagaaggaactgctcttaaagctggcagagaaggttcattcacctggtgtaactagcagcctgagtaaagggcatgtggtgcctcgggtggtggcagcaggagtgtacctcctctcacgtcattgctttcgctttagttcaagcatccatggcaggggctcaacgcagaaggctagccttataaaattgctgatgatgtcttctatttctgccatgaagcatgggggctcactgaaccctaaccaggagcgaatgctcttccctcaggcccaagagtatgacagagtatgcacattgcttgaggaagttgaacacctaacagggaaatttgttgttagggagagaaacattgtcaggagccgcatagacttgttccaagagccagtggacttgcggtgcaaggcagaagatctggtgtcagaggtgtggtttggcctgaaaaggactaaacttggaccccgtctcctcaaggaagagtgggataaacttagggcctcatttgcatggctgagcacagacccatctgaaacattgagggatggtccttttcttagccatgtgcagtttaggaacttcatagcccacgttgatgccaaatcaagatcagtcaggctcctaggtgcccccgtgaagaagtcaggtggggtcaccaccataagccaagtggtcagaatgaacttcttccctggttttagcctagaagctgagaagagcttagacaaccaggaaagacttgagagtatctccatcctcaagcatgtcttgttcatggtcttgaatggcccatacactgaggagtacaagctggaaatgatcatagaggccttctctactcttgtgataccacagccatcagaggtcatcaggaaatcaaggaccatgactttatgcctcttatcgaattacttgtctagtagaggtgggtccattctagaccaaattgagagggcacagtcaggcactctaggaggcttcagcaagccccagaagacatttatcaggccaggaggtggtgttggctacaaggggaaaggtgtgtggactggagtgatggaggacacccatgttcaaattctgatagatggagatggtactagtaactggcttgaggagatcaggctcagtagtgatgctaggctttatgatgtcattgaatccatccgaaggttgtgtgatgaccttgggatcaacaacagggtggcatctgcatatagaggccattgtatggttaggctgagtggattcaagatcaagccagcatcaaggactgacggctgtccagtcaggattatggaaaggggcttcaggattagggaacttcaaaacccagatgaggtcaagatgagagtgaggggcgacatcctcaacctctctgtcaccatacaagaaggaagggtcatgaacatcctaagctacaggccgagggacactgatatatcagagtcagccgcagcatacctctggagcaatcgagacctcttctcctttgggaagaaggagccatcctgcagctggatctgcttgaaaactctagataattgggcctggtcacatgcctcagttctcctggcaaatgataggaagacccaaggtattgacaatagagctatggggaacattttcagggactgcctcgagggttctcttagaaagcaagggttgatgaggtcaaagctcacagagatggtggagaagaatgtagttcctttaacaactcaagagcttgtcgacatcctggaggaggacattgacttttcagatgtcatagctgtagagctctcagagggatcacttgacattgaacccatctttgatggggcacctatcttgtggtctgctgaggtggaagagtttggagaaggagtggtggctgtgagctattccagcaagtactatcatctaaccctgatggaccaagctgccatcacaatgtgtgcgatcatgggtaaggaaggctgtagagggctccttactgagaagagatgcatggcagccatacgagagcaggtgcggccattcctcatattcctgcaaattcctgaggatagcatttcttgggtgtctgatcagttctgcgactccaggggtcttgatgaagagagcaccatcatgtggggt
>China_KC292334_Human_HNXY_186_2012.08
atgaacttggaagtgctttgtggtaggataaacgtggagaatgggctgtctcttggagaaccaggcctgtacgaccaaatctacgacaggccagggctcccagacctagatgtgactgtcgatgccacaggtgtgacagtggacataggggctgtgccagactcagcatcacaactgggttcatcaatcaatgctgggttgatcacaatccagctctctgaagcatataagatcaatcatgacttcacgttttctggtctgtcaaagacaacagaccgacgcctctcagaggtattccccattacccatgatggctctgatgggatgacccctgatgtgatccacaccagattggatggaaccattgtggtggttgaattttcaaccactaggagccataacattgggggcctggaagcagcatataggacaaagatagaaaaatatagggacccaatctcaaggcgtgttgatatcatggagaacccaagggtcttctttggcgtaattgtagtctcgtcaggaggggttctgtccaacatgcccttgactcaggatgaggcagaggagctcatgtacaggttctgcatagccaatgagatctacactaaggctagatctatggatgcagacattgagctacagaaaagtgaagaagagcttgaggctattagcagggcactatcattcttcagtttgtttgagcctaacattgaaagagtggaaggaacattccctaattcagaaatcgagatgctggaacagtttctctcaacaccagctgatgttgacttcatcaccaagaccctcaaagcaaaagaagtggaagcctatgctgatctttgtgacagccactacctaaagcctgagaaaaccatacaggagcggctagaggtcaatagatgtgaggctattgacaaaactcaggacctcctagctggcctgcatgcaaggagcaacaagcaaacatcattgaatcgagggacagtcaaactcccgccctggctaccaaagccatcaagtgagtcaatagacatcaagaccgactcaggctttggttccttaatggatcatggcgcatatggtgagctgtgggcaaagtgccttctagatgtctcgctaggcaatgtggagggggtagtcagtgaccctgcaaaagaacttggcattgccatctctgatgatccagaaaaagacacccccaaagaggcaaagataacctacaggcgattcaagcctgccttaagttcaagtgcccgtcaggaattttctctccaaggagtggaagggaagaagtggaagagaatggcagcaaatcagaagaaagagaaggagtcccatgagacattgagcccgttcttggatgttgaagacataggagatttcctaacattcaataaccttcttgcagattcgaggtatggagacgagtccatccagagagctgtgtcaatattgttggaaaaagcatctgccatgcaagacacagagctcactcatgccctcaacgactcatttaagaggaatctaagcagcaatgtggttcagtggtctctttgggtctcctgtttagcacaggagctagctagtgccctgaagcagcactgcagggctggtgagttcatcatcaagaagctgaagttctggcctatctatgtcattatcaagccgaccaaatcatcatcccatatcttctacagcttagggatccgcaaggctgacgtgacaaggaggctaactggcagagtcttctctgacaccattgatgctggggaatgggaactaacagagttcaaaagcctgaagacatgcaagctcacgaatcttgtcaacttgccatgcaccatgctgaactcaatagctttctggagagagaagctgggcgtggctccatggctggttcgaaagccctgttcagagctcagggagcaggtgggcctgaccttcctggtcagtctggaggacaagtctaagactgaggagatcatcaccttgacaaggtacacccagatggagggctttgtctctcctcccatgctgcctaagccccaaaagatgctagggaaactggatgggcctttgagaactaagctacaggtatatctccttaggaagcatctggactgcatggtgcgaattgcatctcagccattcagcctaatccctagagaggggagggtagagtggggaggaacattccatgccatctcaggccggtccacaaaccttgagaacatggtgaacagctggtacattgggtactacaagaacaaagaggagtcaacagagctaaatgccctcggagaaatgtataagaagattgtggagatggaagaggacaagcccagcagccctgagtttctagggtggggggacacagattcccctaagaagcatgaattctcacggagcttcctcagagctgcttgctcatctctagagagagaaattgctcagcgacatggaagacaatggaagcagaaccttgaggagcgtgtcctgagagagattgggaccaagaacatcctggaccttgcatccatgaaggctacaagcaacttttccaaagactgggagctctactcagaagtccagaccaaagagtaccataggtccaaactgctggagaagatggccacattgattgagaagggggttatgtggtacattgatgctgtgggccaggcatggaaggcagttctagatgacgggtgcatgcgaatctgtctcttcaaaaagaatcagcatggtggcctcagagagatctacgttatggatgcgaatgcccggctcgtgcagtttggggttgagaccatggctaggtgtgtctgtgagctgagcccacatgagactgttgctaaccctcggctgaagaattccatcatagagaaccatgggctgaagtcagcccgtagtcttggccctggctctataaacataaactcatccaatgatgccaagaagtggaatcaggggcactacacaacaaagctagctctagttctttgttggttcatgccagccaaattccacagattcatttgggctgccatttccatgtttcggagaaaaaagatgatggtggacctaaggtttttagctcacctcagttctaaatctgagtctaggtcatctgatccgtttagggaagcaatgacagatgccttccatggtaatagggatgtctcatggatggacaaagggcgaacttacattaagacagagacagggatgatgcagggcatactgcacttcacatccagtctcctccattcttgtgttcagagcttctacaagtcttatttcgtctcaaaactcaaggagggctacatgggggaaagcatcagtggggtggtggatgtcatagaaggctctgacgactcagcgatcatgattagcatacgccctaagtcagacatggatgaagttcgatccaggttctttgttgctaacttgctccactctgtcaagttcttgaatccattgtttgggatttattcatcagagaaatcaacagtgaacacagtgtattgtgtcgagtataactctgaattccatttccacaggcacttggttagacccacactgagatggatagcagcgtctcatcaaatctcagagactgaagcccttgcaagcaggcaagaggattactccaaccttctaacccagtgcttggaaggaggggcctcattctctcttacctacctcatacagtgcgctcagctcctgcaccactacatgcttctaggactatgcttacatcccctgtttggaaccttcatggggatgctgatatcagacccagatccagccctagggttcttcctcatggacaaccctgcattcgcagggggagcaggatttagattcaatctgtggagagcctgcaagactacagaccttgggcggaagtatgcatattattttaatgagatacagggtaagacaaagggagatgaggactacagagctctggacgccacatcgggaggaactctcagccactctgttatggtgtactggggggacaggaagaagtatcaggccttattgaacaggatgggccttcctgaagactgggtggagcagatagatgagaatcctggagtcctctacaggagagctgccaacaagaaggaactgctcttaaagctggcagagaaggttcattcacctggtgtgactagtagcctgagtaaagggcatgtggtgcctcgggtggtggcagcaggagtgtacctcctctcacgtcattgctttcgctttagttcaagcatccatggcaggggctcaacgcagaaggctagccttataaagttgctgatgatgtcttctatttctgccatgaagcatgggggctcactgaaccctaaccaggagcgaatgctcttccctcaggctcaagagtatgacagagtatgcacattgctggaggaagttgaacacctaacagggaaatttgttgttagggagagaaacattgtcaggagccgcatagacttgttccaagagccagtggacttgcggtgcaaggcagaagatctggtgtcagaggtgtggtttggcctgaaaaggaccaagcttggaccccgtctcctcaaggaagagtgggataaacttagggcctcatttgcatggctgagcacagacccatctgaaacattgagggatggtccttttcttagccatgtgcagtttaggaacttcatagcccacgttgatgccaaatcaagatcagtcaggctcctaggtgcccccgtgaagaagtcaggtggggtcaccaccataagccaagtggtcagaatgaacttcttccctggttttagcctagaagctgagaagagcttagacaatcaggaaagacttgagagtatctccatcctcaagcatgtcttgttcatggtcttgaatggcccatacactgaggagtacaagctggaaatgatcatagaggccttctctactcttgtgataccacagccatcagaggtcatcaggaaatcaaggaccatgactttatgcctcttatcgaattacttgtctagtagaggtgggtccattctagaccaaattgagagggcacagtcaggcactctaggaggcttcagcaagccccagaagacatttattaggccaggaggtggtgttggctacaagggaaaaggtgtgtggactggagtgatggaggacacccatgttcaaattctgatagatggagatggtactagtaactggcttgaggagatcaggctcagtagtgatgctaggctttatgatgtcattgaatccatccgaaggttgtgtgatgaccttgggatcaacaacagggtggcatctgcatatagaggccattgtatggttaggctgagtggattcaagatcaagccagcatcaaggactgacggctgtccagtcaggattatggaaaggggcttcaggattagggaacttcaaaacccagatgaggtcaagatgagagtgaggggcgacatcctcaacctctctgtcaccatacaagaaggaagggtcatgaacatcctaagctacaggccgagggacactgatatatcagagtcagccgcagcatacctctggagcaatcgagacctcttctcctttgggaagaaggagccatcctgcagctggatctgcttgaaaactctagataattgggcctggtcacatgcctcagttctcctggcaaatgataggaagacccaaggtattgacaatagagctatggggaacattttcagggactgtctcgagggttctcttagaaagcaagggttgatgaggtcaaagctcacagagatggtggagaagaatgtagttcctttaacaactcaagagcttgtcgacatcctggaggaggacattgacttttcagatgtcatagctgtagagctctcagagggatcacttgacattgaatccatctttgatggggcacctatcttgtggtctgctgaggtggaagagtttggagaaggagtggtggctgtgagctattccagcaagtactatcatctaaccctgatggaccaagctgccatcacaatgtgtgcgatcatgggtaaggaaggctgtagagggctccttactgagaagagatgcatggcagccatacgagagcaggtgcggccattccttatattcttgcaaattcctgaggatagcatttcttgggtgtctgatcagttctgcgactccaggggtcttgatgaagagagcaccattatgtggggt
>China_KC292335_Human_HNXY_262_2012.08
atgaacttggaagtgctttgtggtaggataaacgtggagaatgggctgtctcttggagaaccaggcctgtacgaccaaatctacgacaggccagggctcccagacctagatgtgactgtcgatgccacaggtgtgacagtggacataggggctgtgccagactcagcatcacaactgggttcatcaatcaatgctgggttgatcacaatccagctctctgaagcatataagatcaatcatgacttcacgttttctggtctgtcaaagacaacagaccgacgcctctcagaggtattccccattacccatgatggctctgatgggatgacccctgatgtgatccacaccagattggatggaaccattgtggtggttgaattttcaaccactaggagccataacattgggggcctggaagcagcatataggacaaagatagaaaaatatagggacccaatctcaaggcgtgttgatatcatggagaacccaagggtcttctttggcgtaattgtagtctcgtcaggaggggttctgtccaacatgcccttgactcaggatgaggcagaggagctcatgtacaggttctgcatagccaatgagatctacactaaggctagatctatggatgcagacattgagctacagaaaagtgaagaagagcttgaggctattagcagggcactatcattcttcagtttgtttgagcctaacattgaaagagtggaaggaacattccctaattcagaaatcgagatgctggaacagtttctctcaacaccagctgatgttgacttcatcaccaagaccctcaaagcaaaagaagtggaagcctatgctgatctttgtgacagccactacctaaagcctgagaaaaccatacaggagcggctagaggtcaatagatgtgaggctattgacaaaactcaggacctcctagctggcctgcatgcaaggagcaacaagcaaacatcattgaatcgagggacagtcaaactcccgccctggctaccaaagccatcaagtgagtcaatagacatcaagaccgactcaggctttggttccttaatggatcatggcgcatatggtgagctgtgggcaaagtgccttctagatgtctcgctaggcaatgtggagggggtagtcagtgaccctgcaaaagaacttggcattgccatctctgatgatccagaaaaagacacccccaaagaggcaaagataacctacaggcgattcaagcctgccttaagttcaagtgcccgtcaggaattttctctccaaggagtggaagggaagaagtggaagagaatggcagcaaatcagaagaaagagaaggagtcccatgagacattgagcccgttcttggatgttgaagacataggagatttcctaacattcaacaaccttcttgcagattcgaggtatggagacgagtccatccagagagctgtgtcaatattgttggaaaaagcatctgccatgcaagacacagagctcactcatgccctcaacgactcatttaagaggaatctaagcagcaatgtggttcagtggtctctttgggtctcctgtttagcacaggagctagctagtgccctgaagcagcactgcagggctggtgagttcatcatcaagaagctgaagttctggcctatctatgtcattatcaagccgaccaaatcatcatcccatatcttctacagcttagggatccgcaaggctgacgtgacaaggaggctaactggcagagtcttctctgacaccattgatgctggggaatgggaactaacagagttcaaaagcctgaagacatgcaagctcacgaatcttgtcaacttgccatgcaccatgctgaactcaatagctttctggagagagaagctgggcgtggctccatggctggttcgaaagccctgttcagagctcagggagcaggtgggcctgaccttcctgatcagtctggaggacaagtctaagactgaggagatcatcaccttgacaaggtacacccagatggagggctttgtctctcctcccatgctgcctaagccccaaaagatgctagggaaactggatgggcctttgagaactaagctacaggtatatctccttaggaagcatctggactgcatggtgcgaattgcatctcagccattcagcctaatccctagagaggggagggtagagtggggaggaacattccatgccatctcaggccggtccacaaaccttgagaacatggtgaacagctggtacattgggtactacaagaacaaagaggagtcaacagagctaaatgccctcggagaaatgtataagaagattgtggagatggaagaggacaagcccagcagccctgagtttctagggtggggggacacagattcccctaagaagcatgaattctcacggagcttcctcagagctgcttgctcatctctagagagagaaattgctcagcgacatggaagacaatggaagcagaaccttgaggagcgtgtcctgagagagattgggaccaagaacatcctggaccttgcatccatgaaggctacaagcaacttttccaaagactgggagctctactcagaagtccagaccaaagagtaccataggtccaaactgctggagaagatggccacattgattgagaagggggttatgtggtacattgatgctgtgggccaggcatggaaggcagttctagatgacgggtgcatgcgaatctgtctcttcaaaaagaatcagcatggtggcctcagagagatctacgttatggatgcgaatgcccggctcgtgcagtttggggttgagaccatggctaggtgtgtctgtgagctgagcccacatgagactgttgctaaccctcggctgaagaattccatcatagagaaccatgggctgaagtcagcccgtagtcttggccctggctctataaacataaactcatccaatgatgccaagaagtggaatcaggggcactacacaacaaagctagctctagttctttgttggttcatgccagccaaattccacagattcatttgggctgccatttccatgtttcggagaaaaaagatgatggtggacctaaggtttttagcccacctcagttctaaatctgagtctaggtcatctgatccgtttagggaagcaatgacagatgccttccatggtaatagggatgtctcatggatggacaaagggcgaacttacattaagacagagacaggaatgatgcagggcatactgcacttcacatccagtctcctccattcttgtgttcagagcttctacaagtcttatttcatctcgaaactcaaggagggctacatgggggaaagcatcagtggggtggtggatgtcatagaaggctctgacgactcagcgatcatgattagcatacgccctaagtcagacatggatgaagttcgatccaggttctttgttgctaacttgctccactctgtcaagttcttgaatccattgtttgggatttattcatcagagaaatcaacagtgaacacagtgtattgtgtcgagtataattctgaattccatttccacaggcacttggttagacccacactgagatggatagcagcgtctcatcaaatctcagagactgaagcccttgcaagcaggcaagaggattactccaaccttctaacccagtgcttggaaggaggggcctcattctctcttacctacctcatacagtgcgctcagctcctgcaccactacatgcttctaggactatgcttacatcccctgtttggaaccttcatggggatgctgatatcagacccagatccagccctagggttcttcctcatggacaaccctgcattcgcagggggagcaggatttagattcaatctgtggagagcctgcaagactacagaccttgggcggaagtatgcatattattttaatgagatacagggtaaaacaaagggagatgaggactacagagctctggacgccacatcgggaggaactctcagccactctgttatggtgtactggggggacaggaagaagtatcaggccttattgaacaggatgggccttcctgaagactgggtggagcagatagatgagaatcctggagtcctctacaggagagctgccaacaagaaggaactgctcttaaagctggcagagaaggttcattcacctggtgtgactagtagcctgagtaaagggcatgtggtgcctcgggtggtggcagcaggagtgtacctcctctcacgtcattgctttcgctttagttcaagcatccatggcaggggctcaacgcagaaggctagccttataaagttgctgatgatgtcttctatttctgccatgaagcatgggggctcactgaaccctaaccaggagcgaatgctcttccctcaggctcaagagtatgacagagtatgcacattgctggaggaagttgaacacctaacagggaaatttgttgttagggagagaaacattgttaggagccgcatagacttgttccaagagccagtggacttgcggtgcaaggcagaagatctggtgtcagaggtgtggtttggcctgaaaaggactaagcttggaccccgtctcctcaaggaagagtgggataaacttagggcctcatttgcatggctgagcacagacccatctgaaacattgagggatggtccttttcttagccatgtgcagtttaggaacttcatagcccacgttgatgccaaatcaagatcagtcaggctcctaggtgcccccgtgaagaagtcaggtggggtcaccaccataagccaagtggtcagaatgaacttcttccctggttttagcctagaagctgagaagagcttagacaatcaggaaagacttgagagtatctccatcctcaagcatgtcttgttcatggtcttgaatggcccatacactgaggagtacaagctggaaatgatcatagaggccttctctactcttgtgataccacagccatcagaggtcatcaggaaatcaaggaccatgactttatgcctcttatcgaattacttgtctagtagaggtgggtccattctagaccaaattgagagggcacagtcaggcactctaggaggcttcagcaagccccagaagacatttattaggccaggaggtggtgttggctacaagggaaaaggtgtgtggactggagtgatggaggacacccatgttcaaattctgatagatggagatggtactagtaactggcttgaggagatcaggctcagtagtgatgctaggctttatgatgtcattgaatccatccgaaggttgtgtgatgaccttgggatcaacaacagggtggcatctgcatatagaggccattgtatggttaggctgagtggattcaagatcaagccagcatcaaggactgacggctgtccagtcaggattatggaaaggggcttcaggattagggaacttcaaaacccagatgaggtcaagatgagagtgaggggcgacatcctcaacctctctgtcaccatacaagaaggaagggtcatgaacatcctaagctacaggccgagggacactgatatatcagagtcagccgcagcatacctctggagcaatcgagacctcttctcctttgggaagaaggagccatcctgcagctggatctgcttgaaaactctagataattgggcctggtcacatgcctcagttctcctggcaaatgataggaagacccaaggtattgacaatagagctatggggaacattttcagggactgtctcgagggttctcttagaaagcaagggttgatgaggtcaaagctcacagagatggtggagaagaatgtagttcctttaacaactcaagagcttgtcgacatcctggaggaggacattgacttttcagatgtcatagctgtagagctctcagagggatcacttgacattgaatccatctttgatggggcacctatcttgtggtctgctgaggtggaagagtttggagaaggggtggtggctgtgagctattccagcaagtactatcatctaaccctgatggaccaagctgccatcacaatgtgtgcgatcatgggtaaggaaggctgtagagggctccttactgagaagagatgcatggcagccatacgagagcaggtgcggccattccttatattcttgcaaattcctgaggatagcatttcttgggtgtctgatcagttctgcgactccaggggtcttgatgaagagagcaccattatgtggggt
>China_KC292336_Human_HNXY_31_2012.08
atgaacttggaagtgctttgtggtaggataaacgtggagaatgggctgtctcttggagaaccaggcctgtacgaccaaatctacgacaggccagggctcccagacctagatgtgacagtcgatgccacaggtgtgactgtggacataggggctgtgccagactcagcatcacaactgggttcatcaatcaatgctgggttgatcacaatccagctctctgaagcatataagatcaatcatgacttcacgttttctggtctgtcaaagacaacagaccgacgcctctcagaggtattccccattacccatgatggttctgatgggatgacccctgatgtgatccacaccagattggatggaaccattgtggtggttgaattttcaaccactaggagccataacattgggggcctggaagcagcatataggacaaagatagagaaatatagggacccaatctcaaggcgtgttgatatcatggagaacccaagggtcttctttggcgtaattgtagtctcgtcaggaggggttctgtccaacatgcccttgactcaggatgaggcagaggagctcatgtacaggttctgcatagccaatgagatctacactaaggctagatctatggatgcagacattgagctacagaaaagtgaagaagagcttgaggctattagcagggcactatcattcttcagtttgtttgagcctaacattgaaagagtggaaggaacattccctaattcagaaatcgagatgctggaacagtttctctcaacaccagctgatgttgacttcatcaccaagaccctcaaagcaaaagaagtggaagcctatgctgatctttgtgacagccactacctaaagcctgagaaaaccatacaggagcggctagaggtcaatagatgtgaggctattgacaaaactcaggacctcctagctggcctgcatgcaaggagcaacaagcaaacatcattgaatcgagggacagtcaaactcccgccctggctaccaaagccatcaagtgagtcaatagacatcaagaccgactcaggctttggttccttaatggatcatggcgcatatggtgagctgtgggcaaagtgtcttctagatgtctcgctaggcaatgtggagggggtagtcagtgaccctgcaaaagaacttggcattgccatctctgatgatccagaaaaagacacccccaaagaggcaaagataacctacaggcgattcaagcctgccttaagttcaagtgcccgtcaggaattttctctccaaggagtggaagggaagaagtggaagagaatggcagcaaatcagaagaaagagaaggagtcccatgagacattgagcccgttcttggatgttgaagacataggagatttcctaacattcaacaaccttcttgcagattcgaggtatggagacgagtccatccagagagctgtgtcaatattgttggaaaaggcatctgccatgcaagacacagagctcactcatgccctcaacgactcatttaagaggaatctaagcagcaatgtggttcagtggtctctttgggtctcctgtttagcacaggagctagctagtgccctgaagcagcactgcagggctggtgagttcatcatcaagaagctgaagttctggcctatctatgtcattatcaagccgaccaaatcatcatcccatatcttctacagcttagggatccgcaaggctgacgtgacaaggaggctaactggcagagtcttctctgacaccattgatgctggggaatgggaactaacagagttcaaaagcctgaagacatgcaagctcacgaatcttgtcaacttgccatgcaccatgctgaactcaatagctttctggagagagaagctgggcgtggctccatggctggttcgaaagccctgttcagagctcagggagcaggtgggcctgaccttcctgatcagtctggaggacaagtctaagactgaggagatcatcaccttgacaaggtacacccagatggagggctttgtctctcctcccatgctgcctaagccccaaaagatgctagggaaactggatgggcctttgagaactaagctacaggtatatctccttaggaagcatctggactgcatggtgcgaattgcatctcagccattcagcctaatccctagagaggggagggtagagtggggaggaacattccatgccatctcaggccggtccacaaaccttgagaacatggtgaacagctggtacattgggtactacaagaacaaagaggagtcaacagagctaaatgccctcggagaaatgtataagaagattgtggagatggaagaggacaagcccagcagccctgagtttctagggtggggggacacagattcccctaagaagcatgaattctcacggagcttcctcagagctgcttgctcatctctagagagagaaattgctcagcgacatggaagacaatggaagcagaaccttgaggagcgtgtcctgagagagattgggaccaagaacatcctggaccttgcatccatgaaggctacaagcaacttttccaaagactgggagctctactcagaagtccagaccaaagagtaccataggtccaaactgctggagaagatggccacattgattgagaagggggttatgtggtacattgatgctgtgggccaggcatggaaggcagttctagatgacgggtgcatgcgaatctgtctcttcaaaaagaatcagcatggtggcctcagagagatctacgttatggatgcgaatgcccggctcgtgcagtttggggttgagaccatggctaggtgtgtctgtgagctgagcccacatgagactgttgctaaccctcggctgaagaattccatcatagagaaccatgggctgaagtcagcccgtagtcttggtcctggctctataaacataaactcatccaatgatgccaagaagtggaatcaggggcactacacaacaaagctagctctagttctttgttggttcatgccagccaaattccacagattcatttgggctgccatttccatgtttcggagaaaaaagatgatggtggatctaaggtttttagcccacctcagttctaaatctgagtctaggtcatctgatccgtttagggaagcaatgacagatgccttccatggtaatagggatgtctcatggatggacaaagggcgaacttacattaagacagagacagggatgatgcagggcatactgcacttcacatccagtctcctccactcttgtgttcagagcttctacaagtcttatttcgtctcgaaactcaaggagggctacatgggggaaagcatcagtggggtggtggatgtcatagaaggctctgacgactcagcgatcatgattagcatacgccctaagtcagacatggatgaagttcgatccaggttctttgttgctaacttgctccactctgtcaagttcttgaatccattgtttgggatttattcatcagagaaatcaacagtgaacacagtgtattgtgtcgagtataactctgaattccatttccacaggcacttggttagacccacactgaggtggatagcagcgtctcatcaaatctcagagactgaagcccttgcaagcaggcaagaggattactccaaccttctaacccagtgcttggaaggaggggcctcattctctcttacctacctcatacagtgcgctcagctcctgcaccactacatgcttctaggactatgcttacatcccctgtttggaaccttcatggggatgctgatatcagacccagatccagccctagggttcttcctcatggacaaccctgcattcgcagggggagcaggatttagattcaatctgtggagagcctgcaagactacagaccttgggcggaagtatgcatattattttaatgagatacagggtaaaacaaagggagatgaggactacagagctctggacgccacatcgggaggaactctcagccactctgttatggtgtactggggggacaggaagaagtatcaggccttattgaacaggatgggccttcctgaagactgggtggagcagatagatgagaatcctggagtcctctacaggagagctgccaacaagaaggaactgctcttaaagctggcagagaaggttcattcacctggtgtgactagcagcctgagtaaagggcatgtggtgcctcgggtggtggcagcaggagtgtacctcctctcacgtcattgctttcgctttagttcaagcatccatggcaggggctcaacacagaaggctagccttataaaattgctgatgatgtcttctatttctgccatgaagcatgggggctcactgaaccctaaccaggagcgaatgctcttccctcaggctcaagagtatgacagagtatgcacattgctcgaggaagttgaacacctaacagggaaatttgttgttagggagagaaacattgtcaggagccgcatagacttgttccaagagccagtggacttgcggtgcaaggcagaagatctggtgtcagaggtgtggtttggcctgaaaagaactaagcttggaccccgtctcctcaaggaagagtgggataaacttagggcctcatttgcatggctgagcacagacccatctgaaacattgagggatggtccttttcttagccatgtgcagtttaggaacttcatagcccacgttgatgccaaatcaagatcagtcaggctcctaggtgcccccgtgaagaagtcaggtggggtcaccaccataagccaagtggtcagaatgaacttcttccctggttttagcctagaagctgagaagagcttagacaatcaggaaagacttgagagtatctccatcctcaagcatgtcttgttcatggtcttgaatggcccatacactgaggagtacaagttggaaatgatcatagaggccttctctactctagtgataccacagccatcagaggtcatcaggaaatcaaggaccatgactttatgccttttatcgaattacttgtctagtaggggtgggtccattctagaccagattgagagggctcagtcaggcactctaggaggattcagcaagccccagaagacattcattaggccaggaggtggtgttggctacaagggaaaaggtgtgtggactggagtgatggaggacacccatgtccaaattctgatagatggagatgggactagtaactggcttgaggagatcaggctcagtagtgatgccaggctttatgatgtcattgaatccatccgaaggttatgtgatgaccttgggatcaacaacagggttgcatctgcatatagaggtcattgcatggtcaggctgagtggattcaagatcaagccagcatcaaggactgacggctgtccagtcaggattatggaaaggggcttcaggattagggaactccaaaacccagatgaggtcaagatgagagtgaggggcgacatccttaacctctctgtcaccatacaagaaggaagggtcatgaacattctaagctacaggccgagagacactgacatatcagagtcagccgccgcatacctctggagcaatcgagacctcttctcctttgggaagaaggagccatcctgcagctggatctgcttgaaaactctagataattgggcctggtcacatgcctcagttctcctggcaaatgataggaagactcaaggtattgacaatagagctatggggaacattttcagggactgtctcgagggttctcttagaaagcaagggttgatgaggtcaaagctcacagagatggtggagaagaatgtagttcctttaacaactcaagagcttgtcgacatcctggaggaggacattgacttttcagatgtcatagctgtagagctctcagagggatcacttgacattgaatccatctttgatggggcacctatcttgtggtctgctgaggtggaagagtttggagaaggagtggtggctgtgagctattcaagcaagtactatcatctgaccctgatggaccaagctgccatcacaatgtgtgcaatcatgggtaaggaaggctgcagagggctccttactgagaagagatgcatggcagccatacgagagcaggtgcggccattcctcatattcctgcaaattcctgaggacagcatttcttgggtgtctgatcagttctgcgactccaggggtcttgatgaagagagcaccattatgtggggt
>China_KC292337_Human_HNXY_93_2012.08
atgaacttggaagtgctttgtggtaggataaacgtggagaatgggctgtctcttggagaaccaggcctgtacgaccaaatctacgacaggccagggctcccagacctagatgtgactgtcgatgccacaggtgtgacagtggacataggggctgtgccagactcagcatcacaactgggttcatcaatcaatgctgggttgatcacaatccagctctctgaagcatataagatcaatcatgacttcacgttttctggtctgtcaaagacaacagaccgacgcctctcagaggtattccccattacccatgatggttctgatgggatgacccctgatgtgatccacaccagattggatggaaccatagtggtggttgaattttcaaccactaggagccataacattgggggcctggaggcagcatataggacaaagatagaaaaatatagggacccaatctcaaggcgtgttgatatcatggagaacccgagggtcttttttggcgtaattgtagtctcgtcaggaggggtcctgtccaacatgcccctgactcaggatgaggcagaggagctcatgtataggttctgcatagccaatgagatctacactaaggctagatctatggatgcagacattgagctacagaaaagtgaagaagagcttgaggctattagcagggcactatcattcttcagtttgtttgagcctaacattgaaagagtggaaggaacattccctaattcagaaatcgagatgctggagcagttcctctcaacgccagctgatgttgacttcatcaccaagaccctcaaagcaaaagaagtagaagcctatgctgatctttgtgacagccactacctaaagcctgagaaaaccatacaggagcggctagagatcaatagatgtgaggctattgacaaaactcaagacctcctagctggcctgcatgcaaggagcaacaagcaaacatcattgaatcgagggacagtcaaactcccgccctggctaccaaagccatcaagtgagtcaatagacatcaagaccgactcaggctttggttccttaatggatcatggcgcatatggtgagctgtgggcaaagtgccttctagatgtctcgctaggcaatgtggagggggtagtcagtgaccctgcaaaagaacttgacattgccatctctgatgatccagaaaaagacacccccaaagaggcaaagataacctacaggcgattcaagcctgccttaagttcgagtgcccgtcaggaattctctctccaaggagtggaggggaagaagtggaagagaatggcagcaaatcagaagaaagagaaggagtcccatgagacattgagcccgttcttggatgttgatgacataggagatttcctaacattcaacaatcttcttgcagattcgaggtatggagacgagtccatccagagagctgtgtcaatattgctggaaaaggcatctgccatgcaagacacagagctcactcatgccctcaacgattcatttaagaggaatctaagcagcaatgtggttcagtggtctctttgggtctcctgtttagcacaggagctagctagtgccctgaagcagcactgcagggccggtgagttcatcatcaagaagctgaagttctggcctatctatgtcattatcaagccgaccaaatcatcatcccatatcttctacagcttagggatccgcaaggctgacgtgacaaggaggctaactggcagggtcttctctgacaccattgatgctggggaatgggaactaacagagttcaaaagcctgaagacatgcaagctcacgaatcttgtcaacttgccatgcaccatgctgaactcaatagctttctggagagagaagctgggcgtggctccatggctggttcgaaagccctgttcagagctcagggagcaggtgggcctgaccttcctgatcagtctggaggacaagtctaagactgaggagatcatcaccttgacaaggtacacccagatggagggctttgtctctcctcccatgctgcctaagccccaaaagatgctagggaaactggatgggcctttgagaactaagctacaggtatatctccttaggaagcatctggactgcatggtgcgaattgcatctcagccattcagcctaatccctagagaggggagggtagagtggggaggaacattccatgccatctcaggccggtccacaaaccttgagaacatggtgaacagctggtacattgggtactacaagaacaaagaggagtcaacagagctaaatgccctcggagaaatgtataagaagattgtggagatggaagaggacaagcccagcagtcctgagtttctagggtggggggacacagattcccccaagaagcatgaattctcacggagcttcctcagagctgcttgctcatctctagagagagaaattgctcaacgacatggaaggcaatggaagcagaaccttgaggagcgtgtcctgagagagattgggaccaagaacatcctggaccttgcatccatgaaggctacaagcaacttttccaaagactgggagctctactcagaagtccagaccaaagagtaccataggtcaaaactactggagaagatggccacattgattgagaagggggttatgtggtacattgatgctgtgggccaggcatggaaggcagttctggatgacgggtgcatgcgaatctgtctcttcaaaaagaatcagcatggtggccttagagagatctacgttatggatgcgaatgcccggctcgtgcagtttggggttgagaccatggctaggtgtgtctgtgagctgagccctcatgagactgttgctaaccctcggctcaagaattccatcatagagaaccatggactgaagtcagcccgtagtcttggccctggctctataaacataaactcatccaatgatgccaagaagtggaatcaggggcactacacaacaaagctagctttagttctttgttggttcatgccagctaaattccatagattcatttgggctgccatttccatgtttcggagaaaaaagatgatggtggacctaaggtttttagctcacctcagttctaaatctgagtctaggtcatctgatccgtttagggaagcaatgacagatgccttccatggtaatagggatgtctcatggatggacaaagggcgaacttacattaagacagagacaggaatgatgcagggcatactgcacttcacatccagtctcctccactcttgtgttcagagcttctacaagtcttatttcgtctcgaaactcaaggagggctacatgggggaaagcatcagtggggtggtggatgtcatagaaggctctgacgactcagcgatcatgattagcatacgccctaagtcagacatggatgaagttcgatccaggttctttgttgctaacttgctccactctgtcaagttcttgaatccattgtttgggatttattcatcagagaaatcaacagtgaacacagtgtattgtgtcgaatataactctgaattccatttccacaggcacttggttagacccacactgagatggatagcagcgtctcatcaaatctcagagactgaagcccttgcaagcaggcaagaggattactccaaccttctaacccagtgcttggaaggaggggcctcattctctcttacctacctcatacagtgcgctcagctcctgcaccactacatgcttctaggactatgcttacatcccctgtttggaaccttcatggggatgctgatatcagacccagatccagccctagggttcttcctcatggacaaccctgcattcgcagggggagcaggatttagattcaatctgtggagagcctgcaagactacagaccttgggcggaagtatgcatattattttaatgagatacagggtaagacaaagggagatgaggactacagagctctggacgccacatcgggaggaactctcagccactctgttatggtgtactggggggacaggaagaagtatcaagccttattgaacaggatgggccttcctgaagactgggtggagcagatagatgagaatcctggagtcctctacaggagagctgccaacaagaaggaactgctcttaaagctggcagagaaggttcattcacctggtgtgactagcagcctgagtaaagggcatgtagtgcctcgggtggtggcagcaggagtgtacctcctctcacgtcattgctttcgcttcagttcaagcatccatggcaggggctcaacgcagaaggctagccttataaaattgctgatgatgtcttctatttctgccatgaagcatgggggctcactgaaccctaaccaggagcgaatgctcttccctcaggctcaagagtatgacagagtatgcacattgcttgaggaagttgaacacctaacagggaaatttgttgttagggagagaaacattgtcaggagccgcatagacttgttccaagagccagtggacttgcggtgcaaggcagaagatctggtgtcagaggtgtggtttggcctgaaaaggactaaacttggaccccgtctcctcaaggaagagtgggataaacttagggcctcatttgcatggctgagcacagacccatctgaaacattgagggatggtccttttcttagccatgtgcagtttaggaacttcatagcccacgttgacgccaaatcaagatcagtcaggctcctaggtgcccccgtgaagaagtcaggtggggtcaccaccataagccaagtggtcagaatgaacttcttccctggttttagcctagaagctgagaagagcttagacaatcaggaaagacttgagagtatctccatcctcaagcatgtcttgttcatggtcttgaatggcccatacactgaggagtacaagctggagatgatcatagaggccttctctactcttgtgataccacagccatcagaggtcatcaggaaatcaaggaccatgactttatgcctcttatcgaattacttgtccagtaggggtgggtccattctagaccaaattgagagggcacagtcaggcactctaggaggcttcagcaagccccagaagacatttattaggccaggaggtggtgttggctacaagggaaaaggtgtgtggactggagtgatggaggacacccatgttcaaattctgatagatggagatggtacaagtaactggctcgaggagatcaggctcagtagtgatgctaggctttatgatgtcattgaatccatccgaaggttatgtgatgaccttgggatcaacaacagggtggcatctgcatatagaggccattgtatggttaggctgagtggattcaagatcaagccagcatcaaggactgacggctgtccagtcaggattatggaaaggggcttcagaattagggaacttcaaaacccagatgaggtcaagatgagagtgaggggcgacatcctcaacctctctgtcaccatacaagaaggaagggtcatgaacatcctaagctacaggccgagagacactgatatatcagagtcagccgcagcatacctctggagcaatcgagacctcttctcctttgggaagaaggagccgtcctgcagctggatctgcttgaaaactctagataattgggcctggtcacatgcctcagttctcctggcaaatgataggaagacccaaggtattgacaatagagctatggggaacattttcagggactgtctcgagggttctcttagaaagcaagggttgatgaggtcaaagctcacagagatggtggagaagaatgtagttcctttaacaactcaagagcttgtcgacatcctggaggaggacattgacttttcagatgtcatagctgtagagctctcagagggatcacttgacattgaatccatctttgatggggcacctatcttgtggtctgctgaggtggaagagtttggagaaggagtggtggctgtgagctattcaagcaagtactatcatctgaccctgatggaccaagctgccatcacaatgtgtgcaatcatgggtaaggaaggctgcagagggctccttactgagaagagatgcatggcagccatacgagagcaggtgcggccattcctcatattcctgcaaattcctgaggacagcatttcttgggtgtctgatcagttctgcgactccaggggtcttgatgaagagagcaccattatgtggggt
>China_KC292338_Human_HNXY_115_2012.08
atgaacttggaagtgctttgtggtaggataaacgtggagaatgggctgtctcttggagaaccaggcctgtacgaccaaatctacgacaggccagggctcccagacctagatgtgactgtcgatgccacaggtgtgacagtggacataggggctgtgccagactcagcatcacaactgggttcatcaatcaatgctgggttgatcacaatccagctctctgaagcatataagatcaatcatgacttcacgttttctggtctgtcaaagacaacagaccgacgcctctcagaggtattccccattacccatgatggttctgatgggatgacccctgatgtgatccacaccagattggatggaaccatagtggtggttgaattttcaaccactaggagccataacattgggggcctggaggcagcatataggacaaagatagaaaaatatagggacccaatctcaaggcgtgttgatatcatggagaacccgagggtcttctttggcgtaattgtggtctcgtcaggaggggtcctgtccaacatgcccttgactcaggatgaggcagaggagctcatgtataggttctgcatagccaatgagatctacactaaggctagatctatggatgcagacattgagctacagaaaagtgaagaagagcttgaggctattagcagggcactatcattcttcagtttatttgagcctaacattgaaagagtggaaggaacattccctaattcagaaatcgagatgctggagcagttcctctcaacgccagctgatgttgacttcatcaccaagaccctcaaagcaaaagaagtagaagcctatgctgatctttgtgacagccactacctaaagcctgagaaaaccatacaggagcggctagagatcaatagatgtgaggctattgacaaaactcaagacctcctagctggcctgcatgcaaggagcaacaagcaaacatcattgaatcgagggacagtcaaactcccgccctggctaccaaagccatcaagtgagtcaatagacatcaagaccgactcaggctttggttccttaatggatcatggcgcatatggtgagctgtgggcaaagtgccttctagatgtctcgctaggcaatgtggagggggtagtcagtgaccctgcaagagaacttgacattgccatctctgatgatccagaaaaagacacccccaaagaggcaaagataacctacaggcgattcaagcctgccttaagttcgagtgcccgtcaggaattctctctccaaggagtggaggggaagaagtggaagagaatggcagcaaatcagaagaaagagaaggagtcccatgagacattgagcccgttcttggatgttgatgacataggagatttcctaacattcaacaatcttcttgcagattcgaggtatggagacgagtccatccagagagctgtgtcaatattgctggaaaaggcatctgccatgcaagacacagagctcactcatgccctcaacgattcatttaagaggaatctaagcagcaatgtggttcagtggtctctttgggtctcctgtttagcacaggagctagctagtgccctgaagcagcactgcagggccggtgagttcatcatcaagaagctgaagttctggcctatctatgtcattatcaagccgaccaaatcatcatcccatatcttctacagcttagggatccgcaaggctgacgtgacaaggaggctaactggcagagtcttctctgacaccattgatgctggggaatgggaactaacagagttcaaaagcctgaagacatgcaagctcacgaatcttgtcaacttgccatgcaccatgctgaactcaatagctttctggagagagaagctgggcgtggcctcatggctggttcgaaagccctgttcagagctcagggagcaggtgggcctgaccttcctgatcagtctggaggacaagtctaagactgaggagatcatcaccttgacaaggtacacccagatggagggctttgtctctcctcccatgctgcctaagccccaaaagatgctagggaaactggatgggcctttgagaactaagctacaggtatatctccttaggaagcatctggactgcatggtgcgaattgcatctcagccattcagcctaatccctagagaggggagggtagagtggggaggaacattccatgccatctcaggccggtccacaaaccttgagaacatggtgaacagctggtacattgggtactacaagaacaaagaggagtcaacagagctaaatgccctcggagaaatgtataagaagattgtggagatggaagaggacaagcccagcagtcctgagtttctagggtggggggacacagattcccccaagaagcatgaattctcacggagcttcctcagagctgcttgctcatctctagagagagaaattgctcagcgacatggaaggcaatggaagcagaaccttgaggagcgtgtcctgagagagattgggaccaagaacatcctggaccttgcatccatgaaggctacaagcaacttttccaaagactgggagctctactcagaagtccagaccaaagagtaccataggtccaaactgctggagaagatggccacattgattgagaagggggttatgtggtacattgatgctgtgggccaggcatggaaggcagttctggatgacgggtgcatgcgaatctgtctcttcaaaaagaatcagcatggtggccttagagagatctacgttatggatgcgaatgcccggctcgtgcagtttggggttgagaccatggctaggtgtgtctgtgagctgagccctcatgagactgttgctaaccctcggctcaagaattccatcatagagaaccatggactgaagtcagcccgtagtcttggccctggctctataaacataaactcatccaatgatgccaagaagtggaatcaggggcactacacaacaaagctagctttagttctttgttggttcatgccagctaaattccacagattcatttgggctgccatttccatgtttcggagaaaaaagatgatggtggacctaaggtttttagctcacctcagttctaaatctgagtctaggtcatctgatccgtttagggaagcaatgacagatgccttccatggtaatagggatgtctcatggatggacaaagggcgaacttacattaagacagagacaggaatgatgcagggcatactgcacttcacatccagtctcctccactcttgtgttcagagcttctacaagtcttatttcgtctcgaagctcaaggagggctacatgggggaaagcatcagtggggtggtggatgtcatagaaggctctgacgactcagcgatcatgattagcatacgccctaagtcagacatggatgaagttcgatccaggttctttgttgctaacttgctccactctgttaagttcttgaatccattgtttgggatttattcatcagagaaatcaacagtgaacacagtgtattgtgtcgaatataactctgaattccatttccacaggcacttggttagacccacactgagatggatagcagcgtctcatcaaatctcagagactgaagcccttgcaagcaggcaagaggattactccaaccttctaacccagtgcttggaaggaggggcctcattctctcttacctacctcatacagtgcgctcagctcctgcaccactacatgcttctaggactatgcttacatcccctgtttggaaccttcatggggatgctgatatcagacccagatccagccctagggttcttcctcatggacaaccctgcattcgcagggggagcaggatttagattcaatctgtggagagcctgcaagactacagaccttgggcggaagtatgcatattattttaatgagatacagggtaagacgaagggagatgaggactacagagctctggacgccacatcgggaggaactctcagccactctgttatggtgtactggggggacaggaagaagtatcaagccttattgaacaggatgggccttcctgaagactgggtggagcagatagatgagaatcctggagtcctctacaggagagctgccaacaagaaggaactgctcttaaagctggcagagaaggttcattcacctggtgtgactagcagcctgagtaaagggcatgtagtgcctcgggtggtggcagcaggagtgtacctcctctcacgtcattgctttcgctttagttcaagcatccatggcaggggctcaacgcagaaggctagccttataaaattgctgatgatgtcttctatttctgccatgaagcatgggggctcactgaaccctaaccaggagcgaatgctcttccctcaggctcaagagtatgacagagtatgcacattgcttgaggaagttgaacacctaacagggaaatttgttgttagggagagaaacattgtcaggagccgcatagacttgttccaagagccagtggacttgcggtgcaaggcagaagatctggtgtcagaggtgtggtttggcctgaaaaggactaaacttggaccccgtctcctcaaggaagagtgggataaacttagggcctcatttgcatggctgagcacagacccatctgaaacattgagggatggtccttttcttagccatgtgcagtttaggaacttcatagcccacgttgatgccaaatcaagatcagtcaggctcctaggtgcccccgtgaagaagtcaggtggggtcaccaccataagccaagtggtcagaatgaacttcttccctggttttagcctagaatctgagaagagcttagacaatcaggaaagacttgagagtatctccatcctcaagcatgtcttgtttatggtcttgaatggcccatacactgaggagtacaagctggagatgatcatagaggccttctctactcttgtgataccacagccatcagaggtcatcaggaaatcaaggaccatgactttatgcctcttatcgaattacttgtccagtaggggtgggtccattctagaccaaattgagagggcacagtcaggcactctaggaggcttcagcaagccccagaagacatttattaggccaggaggtggtgttggctacaagggaaaaggtgtgtggactggagtgatggaggacacccatgttcaaattctgatagatggagatggtacaagtaactggctcgaggagatcaggctcagtagtgatgctaggctttatgatgtcattgaatccatccgaaggttatgtgatgaccttgggatcaacaacagggtggcatctgcatatagaggtcattgtatggttaggctgagtggattcaagatcaagccagcatcaaggactgacggctgtccagtcaggattatggaaaggggcttcagaattagggaacttcaaaacccagatgaggtcaagatgagagtgaggggcgacatcctcaacctctctgtcaccatacaagaaggaagggtcatgaacatcctaagctacaggccgagagacactgatatatcagagtcagccgcagcatacctctggagcaatcgagacctcttctcctttgggaagaaggagccgtcctgcagctggatctgcttgaaaactctagataattgggcctggtcacatgcctcagttctcctggcaaatgataggaagacccaaggtattgacaatagagctatggggaacattttcagggactgtctcgagggttctcttagaaagcaagggttgatgaggtcaaagctcacagagatggtggagaagaatgtagttcctttaacaactcaagagcttgtcgacatcctggaggaggacattgacttttcagatgtcatagctgtagagctctcagaggggtcacttgacattgaatccatctttgatggggcacctatcttgtggtctgctgaggtggaagagtttggagaaggagtggtggctgtgagctattcaagcaagtactatcatctgaccctgatggaccaagctgccatcacaatgtgtgcaatcatgggtaaggaaggctgcagagggctccttactgagaagagatgcatggcagccatacgagagcaggtgcggccattcctcatattcctgcaaattcctgaggacagcatttcttgggtgtctgatcagttctgcgactccaggggtcttgatgaagagagcaccattatgtggggt
>China_KC292339_Human_HNXY_231_2012.08
atgaacttggaagtgctttgtggtaggataaacgtggagaatgggctgtctcttggagaaccaggcctgtacgaccaaatctacgacaggccagggctcccagacctagatgtgactgtcgatgccacaggtgtgacagtggacataggggctgtgccagactcagcatcacaactgggttcatcaatcaatgctgggttgatcacaatccagctctctgaagcatataagatcaatcatgacttcacgttttctggtctgtcaaagacaacagaccgacgcctctcagaggtattccccattgcccatgatggttctgatgggatgacccctgatgtgatccacaccagattggatggaaccatagtggtggttgaattttcaaccactaggagccataacattgggggcctggaggcagcatataggacaaagatagaaaaatatagggacccaatctcaaggcgtgttgatatcatggagaacccgagggtcttctttggcgtaattgtagtctcgtcaggaggggtcctgtccaacatgcccttgactcaggatgaggcagaggagctcatgtataggttctgcatagccaatgagatctacactaaggctagatctatggatgcagacattgagctacagaaaagtgaagaagagcttgaggctattagcagggcactatcattcttcagtttgtttgagcctaacattgaaagagtggaaggaacattccctaattcagaaatcgagatgctggagcagttcctctcaacgccagctgatgttgacttcatcaccaagaccctcaaagcaaaagaagtagaagcctatgctgatctttgtgacagccactacctaaagcctgagaaaaccatacaggagcggctagagatcaatagatgtgaggctattgacaaaactcaagacctcctagctggcctgcatgcaaggagcaacaagcaaacatcattgaatcgagggacagtcaaactcccgccctggctaccaaagccatcaagtgagtcaatagacatcaagaccgactcaggctttggttccttaatggatcatggcgcatatggtgagctgtgggcaaagtgccttctagatgtctcgctaggcaatgtggagggggtagtcagtgaccctgcaaaagaacttgacattgccatctctgatgatccagaaaaagacacccccaaagaggcaaagataacctacaggcgattcaagcctgccttaagttcgagtgcccgtcaggaattctctctccaaggagtggaggggaagaagtggaagagaatggcagcaaatcagaagaaagagaaggagtcccatgagacattgagcccgttcttggatgttgatgacataggagatttcctaacattcaacaatcttcttgcagattcgaggtatggagacgagtccatccagagagctgtgtcaatattgctggaaaaggcatctgccatgcaagacacagagctcactcatgccctcaacgattcatttaagaggaatctaagcagcaatgtggttcagtggtctctttgggtctcctgtttagcacaggagctagctagtgccctgaagcagcactgcagggccggtgagttcatcatcaagaagctgaagttctggcctatctatgtcattatcaagccgaccaaatcatcatcccatatcttctacagcttagggatccgcaaggctgacgtgacaaggaggctaactggcagagtcttctctgacaccattgatgctggggaatgggaactaacagagttcaaaagcctgaagacatgcaagctcacgaatcttgtcaacttgccatgcaccatgctgaactcaatagctttctggagagagaagctgggcgtggctccatggctggttcgaaagccctgttcagagctcagggagcaggtgggcctgaccttcctgatcagtctggaagacaagtctaagactgaggagatcatcaccttgacaaggtacacccagatggagggctttgtctctcctcccatgctgcctaagccccaaaagatgctagggaaactggaagggcctttgagaactaagctacaggtatacctcctcaggaagcatctggattgcatggtgcgaattgcgtctcagcctttcagcctaatccctagagaggggagggtagagtggggaggaacattccatgccatctcaggccggtccacaaaccttgagaacatggtgaacagctggtacattgggtactacaagaacaaagaggagtcaacagagctaaatgccctcggagaaatgtataagaagattgtggagatggaagaggacaagcccagcagtcctgagtttctagggtggggggacacagattcccccaagaagcatgaattctcacggagcttcctcagagctgcttgctcatctctagagagagaaattgctcagcgacatggaaggcaatggaagcagaaccttgaggagcgtgtcctgagagagattgggaccaagaacatcctggaccttgcatccatgaaggctacaagcaacttttccaaagactgggagctctactcagaagtccagaccaaagagtaccataggtccaaactactggagaagatggccacattgattgagaagggggttatgtggtacattgatgctgtgggccaggcatggaaggcagttctggatgacgggtgcatgcgaatctgtctcttcaaaaagaatcagcatggtggccttagagagatctacgttatggatgcgaatgcccggctcgtgcagtttggggttgagaccatggctaggtgtgtctgtgagctgagccctcatgagactgttgctaaccctcggctcaagaattccatcatagagaaccatggactgaagtcagcccgtagtcttggccctggctctataaacataaactcatccaatgatgccaagaagtggaatcaggggcactacacaacaaagctagctttagttctttgttggttcatgccagctaaattccacagattcatttgggctgccatttccatgtttcggagaaaaaagatgatggtggacctaaggtttttagctcacctcagttctaaatctgagtctaggtcatctgatccgtttagggaagcaatgacagatgccttccatggtaatagggatgtctcatggatggacaaagggcgaacttacattgagacagagacaggaatgatgcagggcatactgcacttcacatccagtctcctccactcttgtgttcagagcttctacaagtcttatttcgtctcgaagctcaaggagggctacatgggggaaagcatcagtggggtggtggatgtcatagaaggctctgacgactcagcgatcatgattagcatacgccctaagtcagacatggatgaagttcgatccaggttctttgttgctaacttgctccactctgttaagttcttgaatccattgtttgggatttattcatcagagaaatcaacagtgaacacagtgtattgtgtcgaatataattctgaattccatttccacaggcacttggttagacccacactgagatggatagcagcgtctcatcaaatctcagagactgaagcccttgcaagcaggcaagaggattactccaaccttctaacccagtgcttggaaggaggggcctcattctctcttacctacctcatacagtgcgctcagctcctgcaccactacatgcttctaggactatgcttacatcccctgtttggaaccttcatggggatgctgatatcagacccagatccagccctagggttcttcctcatggacaaccctgcattcgcagggggagcaggatttagattcaatctgtggagagcctgcaagactacagaccttgggcggaagtatgcatattattttaatgagatacagggtaagacaaagggagatgaggactacagagctctggacgccacatcgggaggaactctcagccactctgttatggtgtactggggggacaggaagaagtatcaagccttattgaacaggatgggccttcctgaagactgggtggagcagatagatgagaatcctggagtcctctacaggagagctgccaacaagaaggaactgctcttaaagctggcagagaaggttcattcacctggtgtgactagcagcctgagtaaagggcatgtggtgcctcgggtggtggcagcaggagtgtacctcctctcacgtcattgctttcgctttagttcaagcatccatggcaggggctcaacacagaaggctagccttataaaattgctgatgatgtcttctatttctgccatgaagcatgggggctcactgaaccctaaccaggagcgaatgctcttccctcaggctcaagagtatgacagagtatgcacattgctcgaggaagttgaacacctaacagggaaatttgttgttagggagagaaacattgtcaggagccgcatagacttgttccaagagccagtggacttgcggtgcaaggcagaagatctggtgtcagaggtgtggtttggcctgaaaagaactaagcttggaccccgtctcctcaaggaagagtgggataaacttagggcctcatttgcatggctgagcacagacccatctgaaacattgagggatggtccttttcttagccatgtgcagtttaggaacttcatagcccacgttgatgccaaatcaagatcagtcaggctcctaggtgcccccgtgaagaagtcaggtggggtcaccaccataagccaagtggtcagaatgaacttcttccctggttttagcctagaagctgagaagagcttagacaatcaggaaagacttgagagtatctccatcctcaagcatgtcttgttcatggtcttgaatggcccatacactgaggagtacaagctggagatgatcatagaggccttctctactcttgtgataccacaaccatcagaggtcatcaggaaatcaaggaccatgactttatgcctcttatcgaattacttgtccagtaggggtgggtccattctagaccaaattgagagggcacagtcaggcactctaggaggcttcagcaagccccagaagacatttattaggccaggaggtggtgttggctacaagggaaaaggtgtgtggactggagtgatggaggacacccatgttcaaattctgatagatggagatggtacaagtaactggctcgaggagatcaggctcagtagtgatgctaggctttatgatgtcattgaatccatccgaaggttatgtgatgaccttgggatcaacaacagggtggcatctgcatatagaggccattgtatggttaggctgagtggattcaagatcaagccagcatcaaggactgacggctgtccagtcaggattatggaaaggggcttcagaattagggaacttcaaaacccagatgaggtcaagatgagagtgaggggcgacatcctcaacctctctgtcaccatacaagaaggaagggtcatgaacatcctgagctacaggccgagagacactgatatatcagagtcagccgcagcatacctctggagcaatcgagacctcttctcctttgggaagaaggagccgtcctgcagctggatctgcttgaaaactctagataattgggcctggtcacatgcctcagttctcctggcaaatgataggaagacccaaggtattgacaatagagctatggggaacattttcagggactgtctcgagggttctcttagaaagcaagggttgatgaggtcaaagctcacagagatggtggagaagaatgtagttcctttaacaactcaagagcttgtcgacatcctggaggaggacattgacttttcggatgtcatagctgtagagctctcagagggatcacttgacattgaatccatctttgatggggcacctatcttgtggtctgctgaggtggaagagtttggagaaggagtggtggctgtgagctattcaagcaagtactatcatctgaccctgatggaccaagctgccatcacaatgtgtgcaatcatgggtaaggaaggctgcagagggctccttactgagaagagatgcatggcagccatacgagagcaggtgcggccattcctcatattcctgcaaattcctgaggacagcatttcttgggtgtctgatcagttctgcgactccaggggtcttgatgaagagagcaccattatgtggggt
>China_KC292340_Human_HNXY_164_2012.08
atgaacttggaagtgctttgtggtaggataaacgtggagaatgggctgtctcttggagaaccaggcctgtacgaccaaatctacgacaggccagggctcccagacctagatgtgactgtcgatgccacaggtgtgacagtggacataggggctgtgccagactcagcatcacaactgggttcatcaatcaatgctgggttgatcacaatccagctctctgaagcatataagatcaatcatgacttcacgttttctggtctgtcaaagacaacagaccgacgcctctcagaggtattccccattacccatgatggttctgatgggatgacccctgatgtgatccacaccagattggatggaaccatagtggtggttgaattttcaaccactaggagccataacattgggggcctggaggcagcatataggacaaagatagaaaaatatagggacccaatctcaaggcgtgttgatatcatggagaacccgagggtcttctttggcgtaattgtagtctcgtcaggaggggtcctgtccaacatgcccttgactcaggatgaggcagaggagctcatgtataggttctgcatagccaatgagatctacactaaggctagatctatggatgcagacattgagctacagaagagtgaagaagagcttgaggctattagcagggcactatcattcttcagtttgtttgagcctaacattgaaagagtggaaggaacattccctaattcagaaatcgagatgctggagcagttcctctcaacgccagctgatgttgacttcatcaccaagaccctcaaagcaaaagaagtagaagcctatgctgatctttgtgacagccactacctaaagcctgagaaaaccatacaggagcggctagagatcaatagatgtgaggctattgacaaaactcaagacctcctagctggcctgcatgcaaggagcaacaagcaaacatcattgaatcgagggacagtcaaactcccgccctggctaccaaagccatcaagtgagtcaatagacatcaagaccgactcaggctttggttccttaatggatcatggcgcatatggtgagctgtgggcaaagtgccttctagatgtctcgctaggcaatgtggagggggtagtcagtgaccctgcaaaagaacttgacattgccatctctgatgatccagaaaaagacacccccaaagaggcaaagataacctacaggcgattcaagcctgccttaagttcgagtgcccgtcaggaattctctctccaaggagtggaggggaagaagtggaagagaatggcagcaaatcagaagaaagagaaggagtcccatgagacattgagcccgttcttggatgttgatgacataggagatttcctaacattcaacaatcttcttgcagattcgaggtatggagacgagtccatccagagagctgtgtcaatattgctggaaaaggcatctgccatgcaagacacagagctcactcatgccctcaacgattcatttaagaggaatctaagcagcaatgtggttcagtggtctctttgggtctcctgtttagcacaggagctagctagtgccctgaagcagcactgcagggccggtgagttcatcatcaagaagctgaagttctggcctatctatgtcattatcaagccgaccaaatcatcatcccatatcttctacagcttagggatccgcaaggctgacgtgacaaggaggctaactggcagggtcttctctgacaccattgatgctggggaatgggaactaacagagttcaaaagcctgaagacatgcaagctcacgaatcttgtcaacttgccatgcaccatgctgaactcaatagctttctggagagagaagctgggcgtggctccatggctggttcgaaagccctgttcagagctcagggagcaggtgggcctgaccttcctgatcagtctggaggacaagtctaagactgaggagatcatcaccttgacaaggtacacccagatggagggctttgtctctcctcccatgctgcctaagccccaaaagatgctagggaaactggaagggcctttgagaactaagctacaggtatacctcctcaggaagcatctggattgcatggtgcgaattgcgtctcagcctttcagcctaatccctagagaggggagggtagagtggggaggaacattccatgccatctcaggccggtccacaaaccttgagaacatggtgaacagctggtacattgggtactacaagaacaaagaggagtcaacagagctaaatgccctcggagaaatgtataagaagattgtggagatggaagaggacaagcccagcagtcctgagtttctagggtggggggacacagattcccccaagaagcatgaattctcacggagcttcctcagagctgcttgctcatctctagagagagaaattgctcagcgacatggaaggcaatggaagcagaaccttgaggagcgtgtcctgagagagattgggaccaagaacatcctggaccttgcatccatgaaggctacaagcaacttttccaaagactgggagctctactcagaagtccagaccaaagagtaccataggtccaaactactggagaagatggccacattgattgagaagggggttatgtggtacattgatgctgtgggccaggcatggaaggcagttctggatgacgggtgcatgcgaatctgtctcttcaaaaagaatcagcatggtggccttagagagatctacgttatggatgcgaatgcccggctcgtgcagtttggggttgagaccatggctaggtgtgtctgtgagctgagccctcatgagactgttgctaaccctcggctcaagaattccatcatagagaaccatggactgaagtcagcccgtagtcttggccctggctctataaacataaactcatccaatgatgccaagaagtggaatcaggggcactacacaacaaagctagctttagttctttgttggttcatgccagctaaattccacagattcatttgggctgccatttccatgtttcggagaaaaaagatgatggtggacctaaggtttttagctcacctcagttctaaatctgagtctaggtcatctgatccgtttagggaagcaatgacagatgccttccatggtaatagggatgtctcatggatggacaaagggcgaacttacattaagacagagacaggaatgatgcagggcatactgcacttcacatccagtctcctccactcttgtgttcagagcttctacaagtcttatttcgtctcgaagctcaaggagggctacatgggggaaagcatcagtggggtggtggatgtcatagaaggctctgacgactcagcgatcatgattagcatacgccctaagtcagacatggatgaagttcgatccaggttctttgttgctaacttgctccactctgttaagttcttgaatccattgtttgggatttattcatcagagaaatcaacagtgaacacagtgtattgtgtcgaatataactctgaattccatttccacaggcacttggttagacccacactgagatggatagcagcgtctcatcaaatctcagagactgaagcccttgcaagcaggcaagaggattactccaaccttctaacccagtgcttggaaggaggggcctcattctctcttacctacctcatacagtgcgctcagctcctgcaccactacatgcttctaggactatgcttacatcccctgtttggaaccttcatggggatgctgatatcagacccagatccagccctagggttcttcctcatggacaaccctgcattcgcagggggagcaggatttagattcaatctgtggagagcctgcaagactacagaccttgggcggaagtatgcatattattttaatgagatacagggtaagacaaagggagatgaggactacagagctctggacgccacatcgggaggaactctcagccactctgttatggtgtactggggggacaggaagaagtatcaggccttattgaacaggatgggccttcctgaagactgggtggagcagatagatgagaatcctggagtcctctacaggagagctgccaacaagaaggaactgctcttaaagctggcagagaaggttcattcacctggtgtgactagcagcctgagtaaagggcatgtagtgcctcgggtggtggcagcaggagtgtacctcctctcacgtcattgctttcgctttagttcaagcatccatggcaggggctcaacgcagaaggctagccttataaaattgctgatgatgtcttctatttctgccatgaagcatgggggctcactgaaccctaaccaggagcgaatgctcttccctcaggctcaagagtatgacagagtatgcacattgcttgaggaagttgaacacctaacagggaaatttgttgttagggagagaaacattgtcaggagccgcatagacttgttccaagagccagtggacttgcggtgcaaggcagaagatctggtgtcagaggtgtggtttggcctgaaaaggactaaacttggaccccgtctcctcaaggaagagtgggataaacttagggcctcatttgcatggctgagcacagacccatctgaaacattgagggatggcccttttcttagccatgtgcagtttaggaacttcatagcccacgttgatgccaaatcaagatcagtcaggctcctaggtgcccccgtgaagaagtcaggtggggtcaccaccataagccaagtggtcagaatgaacttcttccctggttttagcctagaagctgagaagagcttagacaatcaggaaagacttgagagtatctccatcctcaagcatgtcttgttcatggtcttgaatggcccatacactgaggagtacaagctggagatgatcatagaggccttctctactcttgtgataccacagccatcagaggtcatcaggaaatcaaggaccatgactttatgcctcttatcgaattacttgtccagtaggggtgggtccattctagaccaaattgagagggcacagtcaggcactctaggaggcttcagcaagccccagaagacatttattaggccaggaggtggtgttggctacaagggaaaaggtgtgtggactggagtgatggaggacacccatgttcaaattctgatggatggagatggtacaagtaactggctcgaggagatcaggctcagtagtgatgctaggctttatgatgtcattgaatccatccgaaggttatgtgatgaccttgggatcaacaacagggtggcatctgcatatagaggccattgtatggttaggctgagtggattcaagatcaagccagcatcaaggactgacggctgtccagtcaggattatggaaaggggcttcagaattagggaacttcaaaacccagatgaggtcaagatgagagtgaggggcgacatcctcaacctctctgtcaccatacaagaaggaagggtcatgaacatcctaagctacaggccgagagacactgatatatcagagtcagccgcagcatacctctggagcaatcgagacctcttctcctttgggaagaaggagccgtcctgcagctggatctgcttgaaaactctagataattgggcctggtcacatgcctcagttctcctggcaaatgataggaagacccaaggtattgacaatagagctatggggaacattttcagggactgtctcgagggttctcttagaaagcaagggttgatgaggtcaaagctcacagagatggtggagaagaatgtagttcctttaacaactcaagagcttgtcgacatcctggaggaggacattgacttttcagatgtcatagctatagagctctcagagggatcacttgacattgaatccatcttcgatggggcacctatcttgtggtctgctgaggtggaagagtttggagaaggagtggtggctgtgagctattcaagcaagtactatcatctgaccctgatggaccaagctgccatcacaatgtgtgcaatcatgggtaaggaaggctgcagggggctccttactgagaagagatgcatggcagccatacgagagcaggtgcggccattcctcatattcctgcaaattcctgaggacagcatttcttgggtgtctgatcagttctgcgactccaggggtcttgatgaagagagcaccattatgtggggt
>China_KC292341_Human_HNXY_207_2012.08
atgaacttggaagtgctttgtggtaggataaacgtggagaatgggctgtctcttggagaaccaggcctgtacgaccaaatctacgacaggccagggctcccagacctagatgtgactgtcgatgccacaggtgtgacagtggacataggggctgtgccagactcagcatcacaactgggttcatcaatcaatgctgggttgatcacaatccagctctctgaagcatataagatcaatcatgacttcacgttttctggtctgtcaaagacaacagaccgacgcctctcagaggtattccccattacccatgatggttctgatgggatgacccctgatgtgatccacaccagattggatggaaccatagtggtggttgaattttcaaccactaggagccataacattgggggcctggaggcagcatataggacaaagatagaaaaatatagggacccaatctcaaggcgtgttgatatcatggagaacccgagggtcttctttggcgtaattgtagtctcgtcaggaggggtcctgtccaacatgcccttgacccaggatgaggcagaggagctcatgtataggttctgcatagccaatgagatctacactaaggctaggtctatggatgcagacattgagctacagaaaagtgaagaagagcttgaggctattagcagggcactatcattcttcagtttgtttgagcctaacattgaaagagtggaaggaacattccctaattcagaaatcgagatgctggagcagttcctctcaacgccagctgatgttgacttcatcaccaagaccctcaaagcaaaagaagtagaagcctatgctgatctttgtgacagccactacctaaagcctgagaaaaccatacaggagcggctagagatcaatagatgtgaggctattgacaaaactcaagacctcctagctggcctgcatgcaaggagcaacaagcaaacatcattgaatcgagggacagtcaaactcccgccctggctaccaaagccatcaagtgagtcaatagacatcaagaccgactcaggctttggttccttgatggatcatggcgcatatggtgagctgtgggcaaagtgccttctagatatctcgctaggcaatgtggagggggtagtcagtgaccctgcaaaagaacttgacattgccatctctgatgatccagaaaaagacacccccaaagaggcaaagataacctacaggcgattcaagcctgccttaagttcgagtgcccgtcaggaattctctctccaaggagtggaggggaagaagtggaagagaatggcagcaaaccagaagaaagagaaggagtcccatgagacattgagcccgttcttggatgttgatgacataggagatttcctaacattcaacaatcttcttgcagattcgaggtatggagacgagtccatccagagagctgtgtcaatattgctggaaaaggcatctgccatgcaagacacagagctcactcatgccctcaacgattcatttaagaggaatctaagcagcaatgtggttcagtggtctctttgggtctcctgtttagcacaggagctagctagtgccctgaagcagcactgcagggccggtgagttcatcatcaagaagctgaagttctggcctatctatgtcattgtcaagccgaccaaatcatcatcccatatcttctacagcttagggatccgcaaggctgacgtgacaaggaggctaactggcagagtcttctctgacaccattgatgctggggaatgggaactaacagagttcaaaagcctgaagacatgcaagctcacgaatcttgtcaacttgccatgcaccatgctgaactcaatagctttctggagagagaagctgggcgtggctccatggctggttcgaaagccctgttcagagctcagggagcaggtgggcctgaccttcctgatcagtctggaggacaagtctaagactgaggagatcatcaccttgacaaggtacacccagatggagggctttgtctctcctcccatgctgcctaagccccaaaagatgctagggaaactggaagggcctttgagaactaagctacaggtatacctcctcaggaagcatctggattgcatggtgcgaattgcgtctcagcctttcagcctaatccctagagaggggagggtagagtggggaggaacattccatgccatctcaggccggtccacaaaccttgagaacatggtgaacagctggtacattgggtactacaagaacaaagaggagtcaacagagctaaatgccctcggagaaatgtataagaagattgtggagatggaagaggacaagcccagcagtcctgagtttctagggtggggggacacagattcccccaagaagcatgaattctcacggagcttcctcagagctgcttgctcatctttagagagagaaattgctcagcgacatggaaggcaatggaagcagaaccttgaggagcgtgtcctgagagagattgggaccaagaacatcctggaccttgcatccatgaaggctacaagcaacttttccaaagactgggagctctactcagaagtccagaccaaagagtaccataggtccaaactactggagaagatggccacattgattgagaagggggttatgtggtacattgatgctgtgggccaggcatggaaggcagttttggatgacgggtgcatgcgaatctgtctcttcaaaaagaatcagcatggtggccttagagagatctacgttatggatgcgaatgcccggctcgtgcagtttggggttgagaccatggctaggtgtgtctgtgagctgagccctcatgagactgttgctaaccctcggctcaagaattccatcatagagaaccatggactgaagtcagcccgtagtcttggccctggctctataaacataaactcatccaatgatgccaagaagtggaatcaggggcactacacaacaaagctagctttagttctttgttggttcatgccagctaaattccacagattcatttgggctgccatttccatgtttcggagaaaaaagatgatggtggacctaagatttttagctcacctcagttctaaatctgagtctaggtcatctgatccgtttagggaagcaatgacagatgccttccatggtaatagggatgtctcatggatggacaaagggcgaacttacattaagacagagacaggaatgatgcagggcatactgcacttcacatccagtctcctccactcttgtgttcagagcttctacaagtcttatttcgtctcgaagctcaaggagggctacatgggggaaagcatcagtggggtggtggatgtcatagaaggctctgacgactcagcgatcatgattagcatacgccctaagtcagacatggatgaagttcgatccaggttctttgttgctaacttgctccactctgttaagttcttgaatccattgtttgggatttattcatcagagaaatcaacagtgaacacagtgtattgtgtcgaatataactctgaattccatttccacaggcacttggttagacccacactgagatggatagcagcgtctcatcaaatctcagagactgaagcccttgcaagcaggcaagaggattactccaaccttctaacccagtgcttggaaggaggggcctcattctctcttacctacctcatacagtgcgctcagctcctgcaccactacatgcttctaggactatgcttacatcccctgtttggaaccttcatggggatgctgatatcagacccagatccagccctagggttcttcctcatggacaaccctgcattcgcagggggagcaggatttagattcaatctgtggagagcctgcaagactacagaccttgggcggaagtatgcatattattttaatgagatacagggtaagacaaagggagatgaggactacagagctctggacgccacatcgggaggaactctcagccactctgttatggtgtactggggggacaggaagaagtatcaagccttattgaacaggatgggccttcctgaagactgggtggagcagatagatgagaatcctggagtcctctacaggagagctgccaacaagaaggaactgctcttaaagctggcagagaaggttcattcacctggtgtgactagcagcctgagtaaagggcatgtagtgcctcgggtggtggcagcaggagtgtacctcctctcacgtcattgctttcgctttagttcaagcatccatggcaggggctcaacgcagaaggctagccttataaaattgctgatgatgtcttctatttctgccatgaagcatgggggctcactgaatcctaaccaggagcgaatgctcttccctcaggctcaagagtatgacagagtatgcacattgcttgaggaagttgaacacctaacagggaaatttgttgttagggagagaaacattgtcaggagccgcatagacttgttccaagagccagtggacttgcggtgcaaggcagaagatctggtgtcagaggtgtggtttggcctgaaaaggactaaacttggaccccgtctcctcaaggaagagtgggataaacttagggcctcatttgcatggctgagcacagacccatctgaaacattgagggatggtccttttcttagccatgtgcagtttaggaacttcatagcccacgttgatgccaaatcaagatcagtcaggctcctaggtgcccccgtgaagaagtcaggtggggtcaccaccataagccaagtggtcagaatgaacttcttccctggttttagcctagaagctgagaagagcttagacaatcaggaaagacttgagagtatctccatcctcaagcatgtcttgttcatggtcttgaatggcccatacactgaggagtacaagctggagatgatcatagaggccttctctactcttgtgataccacagccatcagaggtcatcaggaaatcaaggaccatgactttatgcctcttatcgaattacttgtccagtaggggtgggtccattctagaccaaattgagagggcacagtcaggcactctaggaggcttcagcaagccccagaagacatttattaggccaggaggtggtgttggctacaagggaaaaggtgtgtggactggagtgatggaggacacccatgttcaaattctgatagatggagatggtacaagtaactggctcgaggagatcaggctcagtagtgatgctaggctttatgatgtcattgaatccatccgaaggttatgtgatgaccttgggatcaacaacagggtggcatctgcatatagaggccattgtatggttaggctgagtggattcaagatcaagccagcatcaaggactgacggctgtccagtcaggattatggaaaggggcttcagaattagggaacttcaaaacccagatgaggtcaagatgagagtgaggggcgacatcctcaacctctctgtcaccatacaagaaggaagggtcatgaacatcctaagctacaggccgagagacactgatatatcagagtcagcagcagcatacctctggagcaatcgagacctcttctcctttgggaagaaggagccgtcctgcagctggatctgcttgaaaactctagataattgggcctggtcacatgcctcagttctcctggcaaatgataggaagacccaaggtattgacaatagagctatggggaacattttcagggactgtctcgagggttctcttagaaagcaagggttgatgaggtcaaagctcacagagatggtggagaagaatgtagttcctttgacaactcaagagcttgtcgacatcctggaggaggacattgacttttcagatgtcatagctgtagagctctcagagggatcacttgacattgaatccatctttgatggggcacctatcttgtggtctgctgaggtggaagagtttggagaaggagtggtggctgtgagctattcaagcaagtactatcatctgaccctgatggaccaagctgccatcacaatgtgtgcaatcatgggtaaggaaggctgcagagggctccttactgagaagagatgcatggcagccatacgagagcaggtgcggccattcctcatattcctgcaaattcctgaggacagcatttcttgggtgtctgatcagttctgcgactccaggggtcttgatgaagagagcaccattatgtggggt
>China_KC292342_Human_HNXY_130_2012.08
atgaacttggaagtgctttgtggtaggataaacgtggagaatgggctgtctcttggagaaccaggcctgtacgaccaaatctacgacaggccagggctcccagacctagatgtgactgtcgatgccacaggtgtgacagtggacataggggctgtgccagactcagcatcacaactgggttcatcaatcaatgctgggttgatcacaatccagctctctgaagcatataagatcaatcatgacttcacgttttctggtctgtcaaagacaacagaccgacgcctctcagaggtattccccattacccatgatggttctgatgggatgacccctgatgtgatccacaccagattggatggaaccatagtggtggttgaattttcaaccactaggagccataacattgggggcctggaggcagcatataggacaaagatagaaaaatatagggacccaatctcaaggcgtgttgatatcatggagaacccgagggtcttctttggcgtaattgtagtctcgtcaggaggggtcctgtccaacatgcccttgactcaggatgaggcagaggagctcatgtataggttctgcatagccaatgagatctacactaaggctagatctatggatgcagacattgagctacagaaaagtgaagaagagcttgaggctattagcagggcactatcattcttcagtttgtttgagcctaacattgaaagagtggaaggaacattccctaattcagaaatcgagatgctggagcagttcctctcaacgccagctgatgttgacttcatcaccaagaccctcaaagcaaaagaagtagaagcctatgctgatctttgtgacagccactacctaaagcctgagaaaaccatacaggagcggctagagatcaatagatgtgaggctattgacaaaactcaagacctcctagctggcctgcatgcaaggagcaacaagcaaacatcattgaatcgagggacagtcaaactcccgccctggctaccaaagccatcaagtgagtcaatagacatcaagaccgactcaggctttggttccttaatggatcatggcgcatatggtgagctgtgggcaaagtgccttctagatgtctcgctaggcaatgtggagggggtagtcagtgaccctgcaaaagaacttgacattgccatctctgatgatccagaaaaagacacccccaaagaggcaaagataacctacaggcgattcaagcctgccttaagttcgagtgcccgtcaggaattctctctccaaggagtggaggggaagaagtggaagagaatggcagcaaatcagaagaaagagaaggagtcccatgagacattgagcccgttcatggatgttgatgacataggagatttcctaacattcaacaatcttcttgcagattcgaggtatggagacgagtccatccagagagctgtgtcaatattgctggaaaaggcatctgccatgcaagacacagagctcactcatgccctcaacgattcatttaagaggaatctaagcagcaatgtggttcagtggtctctttgggtctcctgtttagcacaggagctagctagtgccctgaagcagcactgcagggccggtgagttcatcatcaagaagctgaagttctggcctatctatgtcattatcaagccgaccaaatcatcatcccatatcttctacagcttagggatccgcaaggctgacgtgacaaggaggctaactggcagagtcttctctgacaccattgatgctggggaatgggaactaacagagttcaaaagcctgaagacatgcaagctcacgaatcttgtcaacttgccatgcaccatgctgaactcaatagctttctggagagagaagctgggcgtggctccatggctggttcgaaagccctgttcagagctcagggagcaggtgggcctgaccttcctgatcagtctggaggacaagtctaagactgaggagatcatcaccttgacaaggtacacccagatggagggctttgtctctcctcccatgctgcctaagccccaaaagatgctagggaaactggaagggcctttgagaactaagctacaggtatacctcctcaggaagcatctggattgcatggtgcgaattgcgtctcagcctttcagcctaatccctagagaggggagggtagagtggggaggaacattccatgccatctcaggccggtccacaaaccttgagaacatggtgaacagctggtacattgggtactacaagaacaaagaggagtcaacagagctaaatgccctcggagaaatgtataagaagattgtggagatggaagaggacaagcccagcagtcctgagtttctagggtggggggacacagattcccccaagaagcatgaattctcacggagcttcctcagagctgcttgctcatctctagagagagaaattgctcagcgacatggaaggcaatggaagcagaaccttgaggagcgtgtcctgagagagattgggaccaagaacatcctggaccttgcatccatgaaggctacaagcaacttttccaaggactgggagctctactcagaagtccagaccaaagagtaccataggtccaaactactggagaagatggccacattgattgagaagggggttatgtggtacattgatgctgtgggccaggcatggaaggcagttctggatgacgggtgcatgcgaatctgtctcttcaaaaagaatcagcatggtggccttagagagatctacgttatggatgcgaatgcccggctcgtgcagtttggggttgagaccatggctaggtgtgtctgtgagctgagccctcatgagactgttgctaaccctcggctcaagaattccatcatagagaaccatggactgaagtcagcccgtagtcttggccctggctctataaacataaactcatccaatgatgccaagaagtggaatcaggggcactacacaacaaagctagctttagttctttgttggttcatgccagctaaattccacagattcatctgggctgccatttccatgtttcggagaaaaaagatgatggtggacctaaggtttttagctcacctcagttctaaatctgagtctaggtcatctgatccgtttagggaagcaatgacagatgccttccatggtaatagggatgtctcatggatggacaaagggcgaacttacattaagacagagacgggaatgatgcagggcatactgcacttcacatccagtctcctccactcttgtgttcagagcttctacaagtcttatttcgtctcgaagctcaaggagggctacatgggggaaagcatcagtggggtggtggatgtcatagaaggctctgacgactcagcgatcatgattagcatacgccctaagtcagacatggatgaagttcgatccaggttctttgttgctaacttgctccactctgttaagttcttgaatccattgtttgggatttattcatcagagaaatcaacagtgaacacagtgtattgtgtcgaatataactctgaattccatttccacaggcacttggttagacccacactgagatggatagcagcgtctcatcaaatctcagagactgaagcccttgcaagcaggcaagaggattactccaaccttctaacccagtgcttggaaggaggggcctcattctctcttacctacctcatacagtgcgctcagctcctgcaccactacatgcttctaggactatgcttacatcccctgtttggaaccttcatggggatgctgatatcagacccagatccagccctagggttcttcctcatggacaaccctgcattcgcagggggagcaggatttagattcaatctgtggagagcctgcaagactacagaccttgggcggaagtatgcatattattttaatgagatacagggtaagacaaagggagatgaggactacagagctctggacgccacatcgggaggaactctcagccactctgttatggtgtactggggggacaggaagaagtatcaagccttattgaacaggatgggccttcctgaagactgggtggagcagatagatgagaatcctggagtcctctacaggagagctgccaacaagaaggaactgctcttaaagctggcagagaaggttcattcacctggtgtgactagcagcctgagtaaagggcatgtagtgcctcgggtggtggcagcaggagtgtacctcctctcacgtcattgctttcgctttagttcaagcatccatggcaggggctcaacgcagaaggctagccttataaaattgctgatgatgtcttctatttctgccatgaagcatgggggctcactgaaccctaaccaggagcgaatgctcttccctcaggctcaagagtatgacagagtatgcacattgcttgaggaagttgaacacctaacagggaaatttgttgttagggagagaaacattgtcaggagccgcatagacttgttccaagagccagtggacttgcggtgcaaggcagaagatctggtgtcagaggtgtggtttggcctgaaaaggactaaacttggaccccgtctcctcaaggaagagtgggataaacttagggcctcatttgcatggctgagcacagacccatctgaaacattgagggatggtccttttcttagccatgtgcagtttaggaacttcatagcccacgttgatgccaaatcaagatcagtcaggctcctaggtgcccccgtgaagaagtcaggtggggtcaccaccataagccaagtggtcagaatgaacttcttccctggttttagcctagaagctgagaagagcttagacaatcaggaaagacttgagagtatctccatcctcaagcatgtcttgttcatggtcttgaatggcccatacactgaggagtacaagctggagatgatcatagaggccttctctactcttgtgataccacagccatcagaggtcatcaggaaatcaaggaccatgactttatgcctcttatcgaattacttgtccagtaggggtgggtccattctagaccaaattgagagggcacagtcaggcactctaggaggcttcagcaagccccagaagacatttattaggccaggaggtggtgttggctacaagggaaaaggtgtgtggactggagtgatggaggacacccatgttcaaattctgatagatggagatggtacaagtaactggctcgaggagatcaggctcagtagtgatgctaggctttatgatgtcattgaatccatcagaaggttatgtgatgaccttgggatcaacaacagggtggcatctgcatatagaggccattgtatggttaggctgagtggattcaagatcaagccagcatcaaggactgacggctgtccagtcaggattatggaaaggggcttcagaattagggaacttcaaaacccagatgaggtcaagatgagagtgaggggcgacatcctcaacctctctgtcaccatacaagaaggaagggtcatgaacatcctaagctacaggccgagagacactgatatatcagagtcagccgcagcatacctctggagcaatcgagacctcttctcctttgggaagaaggagccgtcctgcagctggatctgcttgaaaactctagataattgggcctggtcacatgcctcagttctcctggcaaatgataggaagacccaaggtattgacaatagagctatggggaacattttcagggactgtctcgagggttctcttagaaagcaagggttgatgaggtcaaagctcacagagatggtggagaagaatgtagttcctttaacaactcaagagcttgtcgacatcctggaggaggacattgacttttcagatgtcatagctgtagagctctcagagggatcacttgacattgaatccatctttgatggggcacctatcttgtggtctgctgaggtggaagagtttggagaaggagtggtggctgtgagctattcaagcaagtactatcatctgaccctgatggaccaagctgccatcacaatgtgtgcaatcatgggtaaggaaggctgcagagggctccttactgagaagagatgcatggcagccatacgagagcaggtgcgaccattcctcatattcctgcaaattcctgaggacagcatttcttgggtgtctgatcagttctgcgactccaggggtcttgatgaagagagcaccattatgtggggt
>China_KC292343_Human_HNXY_224_2012.08
atgaacttggaagtgctttgtggtaggataaacgtggagaatgggctgtctcttggagaaccaggcctgtacgaccaaatctacgacaggccagggctcccagacctagatgtgactgtcgatgccacaggtgtgacagtggacataggggctgtgccagactcagcatcacaactgggttcatcaatcaatgctgggttgatcacaatccagctctctgaagcatataagatcaatcatgacttcacgttttctggtctgtcaaagacaacagaccgacgcctctcagaggtattccccattacccatgatggttctgatgggatgacccctgatgtgatccacaccagattggatggaaccatagtggtggttgaattttcaaccactaggagccataacattgggggcctggaggcagcatataggacaaagatagaaaaatatagggacccaatctcaaggcgtgttgatatcatggagaacccgagggtcttctttggcgtaattgtagtctcgtcaggaggggtcctgtccaacatgcccttgactcaggatgaggcagaggagctcatgtataggttctgcatagccaatgagatctacactaaggctagatctatggatgcagacattgagctacagaaaagtgaagaagagcttgaggctattagcagggcactatcattcttcagtttgtttgagcctaacattgaaagagtggaaggaacattccctaattcagaaatcgagatgctggagcagttcctctcaacgccagctgatgttgacttcatcaccaagaccctcaaagcaaaagaagtagaagcctatgctgatctttgtgacagccactacctaaagcctgagaaaaccatacaggagcggctagagatcaatagatgtgaggctattgacaaaactcaagacctcctagctggcctgcatgcaaggagcaacaagcaaacatcattgaatcgagggacagtcaaactcccgccctggctaccaaagccatcaagtgagtcaatagacatcaagaccgactcaggctttggttccttaatggatcatggcgcatatggtgagctgtgggcaaagtgccttctagatgtctcgctaggcaatgtggagggggtagtcagtgaccctgcaaaagaacttgacattgccatctctgatgatccagaaaaagacacccccaaagaggcaaagataacctacaggcgattcaagcctgccttaagttcgagtgcccgtcaggaattctctctccaaggagtggaggggaagaagtggaagagaatggcagcaaatcagaagaaagagaaggagtcccatgagacattgagcccgttcttggatgttgatgacataggagatttcctaacattcaacaatcttcttgcagattcgaggtatggagacgagtccatccagagagctgtgtcaatattgctggaaaaggcatctgccatgcaagacacagagctcactcatgccctcaacgattcatttaagaggaatctaagcagcaatgtggttcagtggtctctttgggtctcctgtttagcacaggagctagctagtgccctgaagcagcactgcagggccggtgagttcatcatcaagaagctgaagttctggcctatctatgtcattatcaagccgaccaaatcatcatcccatatcttctacagcttagggatccgcaaggctgacgtgacaaggaggctaactggcagagtcttctctgacaccattgatgctggggaatgggaactaacagagttcaaaagcctgaagacatgcaagctcacgaatcttgtcaacttgccatgcaccatgctgaactcaatagctttctggagagagaagctgggcgtggctccatggctggttcgaaagccctgttcagagctcagggagcaggtgggcctgaccttcctgatcagtctggaggacaagtctaagactgaggagatcatcaccttgacaaggtacacccagatggagggctttgtctctcctcccatgctgcctaagccccaaaagatgctagggaaactggaagggcctttgagaactaagctacaggtatacctcctcaggaagcatctggattgcatggtgcgaattgcgtctcagcctttcagcctaatccctagagaggggagggtagagtggggaggaacattccatgccatctcaggccggtccacaaaccttgagaacatggtgaacagctggtacattgggtactacaagaacaaagaggagtcaacagagctaaatgccctcggagaaatgtataagaagattgtggagatggaagaggacaagcccagcagtcctgagtttctagggtggggggacacagattcccccaagaagcatgaattctcacggagcttcctcagagctgcttgctcatctctagagagagaaattgctcagcgacatggaaggcaatggaagcagaaccttgaggagcgtgtcctgagagagattgggaccaagaacatcctggaccttgcatccatgaaggctacaagcaacttttccaaagactgggagctctactcagaagtccagaccaaagagtaccataggtccaaactactggagaagatggccacattgattgagaagggggttatgtggtacattgatgctgtgggccaggcgtggaaggcagttctggatgacgggtgcatgcgaatctgtctcttcaaaaagaatcagcatggtggccttagagagatctacgttatggatgcgaatgcccggctcgtgcagtttggggttgagaccatggctaggtgtgtctgtgagctgagccctcatgagactgttgctaaccctcggctcaagaattctatcatagagaaccatggactgaagtcagcccgtagtcttggccctggctctataaacataaactcatccaatgatgccaagaagtggaatcaggggcactacacaacaaagctagctttagttctttgttggttcatgccagctaaattccacagattcatttgggctgccatttccatgtttcggagaaaaaagatgatggtggacctaaggtttttagctcacctcagttctaaatctgagtctaggtcatctgatccgtttagggaagcaatgacagatgccttccatggtaatagggatgtctcatggatggacaaagggcgaacttacattaagacagagacaggaatgatgcagggcatactgcacttcacatccagtctcctccactcttgtgttcagagcttctacaagtcttatttcgtctcgaagctcaaggagggctacatgggggaaagcatcagtggggtggtggatgtcatagaaggctctgacgactcagcgatcatgattagcatacgccctaagtcagacatggatgaagttcgatccaggttctttgttgctaacttgctccactctgttaagttcttgaatccattgtttgggatttattcatcagagaaatcaacagtgaacacagtgtattgtgtcgaatataactctgaattccatttccacaggcacttggttagacccacactgagatggatagcagcgtctcatcaaatctcagagactgaagcccttgcaagcaggcaagaggattactccaaccttctaacccagtgcttggaaggaggggcctcattctctcttacctacctcatacagtgcgctcagctcctgcaccactacatgcttctaggactttgcttacatcccctgtttggaaccttcatggggatgctgatatcagacccagatccagccctagggttcttcctcatggacaaccctgcattcgcagggggagcaggatttagattcaatctgtggagagcctgcaagactacagaccttgggcggaagtatgcatattattttaatgagatacagggtaagacaaagggagatgaggactacagagctctggacgccacatcgggaggaactctcagccactctgttatggtgtactggggggacaggaagaagtatcaagccttattgaacaggatgggccttcctgaagactgggtggagcagatagatgagaatcctggagtcctctacaggagagctgccaacaagaaggaactgctcttaaagctggcagagaaggttcattcacctggtgtgactagcagcctgagtaaagggcatgtagtgcctcgggtggtggcagcaggagtgtacctcctctcacgtcattgctttcgctttagttcaagcatccatggcaggggctcaacgcagaaggctagccttataaaattgctgatgatgtcttctatttctgccatgaagcatgggggctcactgaaccctaaccaggagcgaatgctcttccctcaggctcaagagtatgacagagtatgcacattgcttgaggaagttgaacacctaacagggaaatttgttgttagggagagaaacattgtcaggagccgcatagacttgttccaagagccagtggacttgcggtgcaaggcagaagatctggtgtcagaggtgtggtttggcctgaaaaggactaaacttggaccccgtctcctcaaggaagagtgggataaacttagggcctcatttgcatggctgagcacagacccatctgaaacattgagggatggtccttttcttagccatgtgcagtttaggaacttcatagcccacgttgatgccaaatcaagatcagtcaggctcctaggtgcccccgtgaagaagtcaggtggggtcaccaccataagccaagtggtcagaatgaacttcttccctggttttagcctagaagctgagaagagcttagacaatcaggaaagacttgagagtatctccatcctcaagcatgtcttgttcatggtcttgaatggcccatacactgaggagtacaagctggagatgatcatagaggccttctctactcttgtgataccacagccatcagaggtcatcaggaaatcaaggaccatgactttatgcctcttatcgaattacttgtccagtaggggtgggtccattctagaccaaattgagagggcacagtcaggcactctaggaggcttcagcaagccccagaagacatttattaggccaggaggtggtgttggctacaagggaaaaggtgtgtggactggagtgatggaggacacccatgttcaaattctgatagatggagatggtacaagtaactggctcgaggagatcaggctcagtagtgatgctaggctttatgatgtcattgaatccatccgaaggttatgtgatgaccttgggatcaacaacagggtggcatctgcatatagaggccattgtatggttaggctgagtggattcaagatcaagccagcatcaaggactgacggctgtccagtcaggattatggaaaggggcttcagaattagggaacttcaaaacccagatgaggtcaagatgagagtgaggggcgacatcctcaacctctctgtcaccatacaagaaggaagggtcatgaacatcctaagctacaggccgagagacactgatatatcagagtcagccgcagcatacctctggagcaatcgagacctcttctcctttgggaagaaggagccgtcctgcagctggatctgcttgaaaactctagataattgggcctggtcacatgcctcagttctcctggcaaatgataggaagactcaaggtattgacaatagagctatggggaacattttcagggactgtctcgagggttctcttagaaagcaagggttgatgaggtcaaagctcacagagatggtggagaagaatgtagttcctttaacaactcaagagcttgtcgacatcctggaggaggacattgacttttcagatgtcatagctgtagagctctcagagggatcacttgacattgaatccatctttgatggggcacctatcttgtggtctgctgaggtggaagagtttggagaaggagtggtggctgtgagctattcaagcaagtactatcatctgaccctgatggaccaagctgccatcacaatgtgtgcaatcatgggtaaggaaggctgcagagggctccttactgagaagagatgcatggcagccatacgagagcaggtgcggccattcctcatattcctgcaaattcctgaggacagcatttcttgggtgtctgatcagttctgcgactccaggggtcttgatgaagagagcaccattatgtggggt
>China_KC292344_Human_HNXY_2_2012.08
atgaacttggaagtgctttgtggtaggataaacgtggagaatgggctgtctcttggagaaccaggcctgtacgaccaaatctacgacaggccagggctcccagacctagatgtgactgtcgatgccacaggtgtgacagtggacataggggctgtgccagactcagcatcacaactgggttcatcaatcaatgctgggttgatcacaatccagctctctgaagcatataagatcaatcatgacttcacgttttctggtctgtcaaagacaacagaccgacgcctctcagaggtattccccattacccatgatggttctgatgggatgacccctgatgtgatccacaccagattggatggaaccatagtggtggttgaattttcaaccactaggagccataacattgggggcctggaggcagcatataggacaaagatagaaaaatatagggacccaatctcaaggcgtgttgatatcatggagaacccgagggtcttctttggcgtaattgtagtctcgtcaggaggggtcctgtccaacatgcccttgactcaggatgaggcagaggagctcatgtataggttctgcatagccaatgagatctacactaaggctagatctatggatgcagacattgagctacagaaaagtgaagaagagcttgaggctattagcagggcactatcattcttcagtttgtttgagcctaacattgaaagagtggaaggaacattccctaattcagaaatcgagatgctggagcagttcctctcaacgccagctgatgttgacttcatcaccaagaccctcaaagcaaaagaagtagaagcctatgctgatctttgtgacagccactacctaaagcctgagaaaaccatacaggagcggctagagatcaatagatgtgaggctattgacaaaactcaagacctcctagctggcctgcatgcaaggagcaacaagcaaacatcattgaatcgagggacagtcaaactcccgccctggctaccaaagccatcaagtgagtcaatagacatcaagaccgactcaggctttggttccttaatggatcatggcgcatatggtgagctgtgggcaaagtgccttctagatgtctcgctaggcaatgtggagggggtagtcagtgaccctgcaaaagaacttgacattgccatctctgatgatccagaaaaagacacccccaaagaggcaaagataacctataggcgattcaagcctgccttaagttcgagtgcccgtcaggaattctctctccaaggagtggaggggaagaagtggaagagaatggcagcaaatcagaagaaagagaaggagtcccatgagacattgagcccgttcttggatgttgatgacataggagatttcctaacattcaacaatcttcttgcagattcgaggtatggagacgagtccatccagagagctgtgtcaatattgctggaaaaggcatctgccatgcaagacacagagctcactcatgccctcaacgattcctttaagaggaatctaagcagcaatgtggttcagtggtctctttgggtctcctgtttagcacaggagctagctagtgccctgaagcagcactgcagggccggtgagttcatcatcaagaagctgaagttctggcctatctatgtcattatcaagccgaccaaatcatcatcccatatcttctacagcttagggatccgcaaggctgacgtgacaaggaggctaactggcagagtcttctctgacaccattgatgctggggaatgggaactaacagagttcaaaagcctgaagacatgcaagctcacgaatcttgtcaacttgccatgcaccatgctgaactcaatagctttctggagagagaagctgggcgtggctccatggctggttcgaaagccctgttcagagctcagggagcaggtgggcctgaccttcctgatcagtctggaggacaagtctaagactgaggagatcatcaccttgacaaggtacacccagatggagggctttgtctctcctcccatgctgcctaagccccaaaagatgctagggaaactggaggggcctttgagaactaagctacaggtatacctcctcaggaagcatctggattgcatggtgcgaattgcgtctcagcctttcagcctaatccctagagaggggagggtagagtggggaggaacattccatgccatctcaggccggtccacaaaccttgagaacatggtgaacagctggtacattgggtactacaagaacaaagaggagtcaacagagctaaatgccctcggagaaatgtataagaagattgtggagatggaagaggacaagcccagcagtcctgagtttctagggtggggggacacagattcccccaagaagcatgaattctcacggagcttcctcagagctgcttgctcatctctagagagagaaattgctcagcgacatggaaggcaatggaagcagaaccttgaggagcgtgtcctgagagagattgggaccaagaacatcctggaccttgcatccatgaaggctacaagcaacttttccaaagactgggagctctactcagaagtccagaccaaagagtaccataggtccaaactactggagaagatggccacattgattgagaagggggttatgtggtacattgatgctgtgggccaggcatggaaggcagttctggatgacgggtgcatgcgaatctgtctcttcaaaaagaatcagcatggtggccttagagagatctacgttatggatgcgaatgcccggctcgtgcagtttggggttgagaccatggctaggtgtgtctgtgagctgagccctcatgagactgttgctaaccctcggctcaagaattccatcatagagaaccatggactgaagtcagcccgtagtcttggccctggctctataaacataaactcatccaatgatgccaagaagtggaatcaggggcactacacaacaaagctagctttagttctttgttggttcatgccagctaaattccacagattcatttgggctgccatttccatgtttcggagaaaaaagatgatggtggacctaaggtttttagctcacctcagttctaaatctgagtctaggtcatctgatccgtttagggaagcaatgacagatgccttccatggtaatagggatgtctcatggatggacaaagggcgaacttacattaagacagagacaggaatgatgcagggcatactgcacttcacatccagtctcctccactcttgtgttcagagcttctacaagtcttatttcgtctcgaagctcaaggagggctacatgggggaaagcatcagtggggtggtggatgtcatagaaggctctgacgactcagcgatcatgattagcatacgccctaagtcagacatggatgaagttcgatccaggttctttgttgctaacttgctccactctgttaagttcttgaatccattgtttgggatttattcatcagagaaatcaacagtgaacacagtgtattgtgtcgaatataactctgaattccatttccacaggcacttggttagacccacactgagatggatagcagcgtctcatcaaatctcagagactgaagcccttgcaagcaggcaagaggattactccaaccttctaacccagtgcttggaaggaggggcctcattctctcttacctacctcatacagtgcgctcagctcctgcaccactacatgcttctaggactttgcttacatcccctgtttggaaccttcatggggatgctgatatcagacccagatccagccctagggttcttcctcatggacaaccctgcattcgcagggggagcaggatttagattcaatctgtggagagcctgcaagactacagaccttgggcggaagtatgcatattattttaatgagatacagggtaagacaaagggagatgaggactacagagctctggacgccacatcgggaggaactctcagccactctgttatggtgtactggggggacaggaagaagtatcaagccttattgaacaggatgggccttcctgaagactgggtggagcagatagatgagaatcctggagtcctctataggagagctgccaacaagaaagaactgctcttaaagctggcagagaaggttcattcacctggtgtgactagcagcctgagtaaagggcatgtagtgcctcgggtggtggcagcaggagtgtacctcctctcacgtcattgctttcgctttagttcaagcatccatggcaggggctcaacgcagaaggctagccttataaaattgctgatgatgtcttctatttctgccatgaagcatgggggctcactgaaccctaaccaggagcgaatgctcttccctcaggctcaagagtatgacagagtatgcacattgcttgaggaagttgaacacctaacagggaaatttgttgttagggagagaaacattgtcaggagccgcatagatttgttccaagagccagtggacttgcggtgcaaggcagaagatctggtgtcagaggtgtggtttggcctgaaaaggactaaacttggaccccgtctcctcaaggaagagtgggataaacttagggcctcatttgcatggctgagcacagacccatctgaaacattgagggatggtccttttcttagccatgtgcagtttaggaacttcatagcccacgttgatgccaaatcaagatcagtcaggctcctaggtgcccccgtgaagaagtcaggtggggtcaccaccataagccaagtggtcagaatgaacttcttccctggttttagtctagaagctgagaagagcttagacaatcaggaaagacttgagagtatctccatcctcaagcatgtcttgttcatggtcttgaatggcccatacactgaggagtacaagctggagatgatcatagaggccttctctactcttgtgataccacagccatcagaggtcatcaggaaatcaaggaccatgactttatgcctcttatcgaattacttgtccagtaggggtgggtccattctagaccaaattgagagggcacagtcaggcactctaggaggcttcagcaagccccagaagacatttattaggccaggaggtggtgttggctacaagggaaaaggtgtgtggactggagtgatggaggacacccatgttcaaattctgatagatggagatggtacaagtaactggctcgaggagatcaggctcagtagtgatgctaggctttatgatgtcattgaatccatccgaaggttatgtgatgaccttgggatcaacaacagggtggcatctgcatatagaggccattgtatggttaggctgagtggattcaagatcaagccagcatcaaggactgacggctgtccagtcaggattatggaaaggggcttcagaattagggaacttcaaaacccagatgaggtcaagatgagagtgaggggcgacatcctcaacctctctgtcactatacaagaaggaagggtcatgaacatcctaagctacaggccgagagacactgatatatcagagtcagccgcagcatacctctggagcaatcgagacctcttctcctttgggaagaaggagccgtcctgcagctggatctgcttgaaaactctagataattgggcctggtcacatgcctcagttctcctggcaaatgataggaagacccaaggtattgacaatagagctatggggaacattttcagggactgtctcgagggttctcttagaaagcaagggttgatgaggtcaaagctcacagagatggtggagaagaatgtagttcctttaacaactcaagagcttgtcgacatcctggaggaggacattgacttttcagatgtcatagctgtagagctctcagagggatcacttgacattgaatccatctttgatggggcacctatcttgtggtctgctgaggtggaagagtttggagaaggagtggtggctgtgagctattcaagcaagtactatcatctgaccctgatggaccaagctgccatcacaatgtgtgcaatcatgggtaaggaaggctgcagagggctcctcactgagaagagatgcatggcagccatacgagagcaggtgcggccattcctcatattcctgcaaattcctgaggacagcatttcttgggtgtctgatcagttctgcgactccaggggtcttgatgaagagagcaccattatgtggggt
>China_KC292345_Human_HNXY_319_2012.08
atgaacttggaagtgctttgtggtaggataaacgtggagaatgggctgtctcttggagaaccgggcctgtacgaccaaatctacgacaggccagggctcccagacctagatgtgactgtcgatgccacaggtgtgacagtggacataggggctgtgccagactcagcatcacaactgggttcatcaatcaatgctgggttgatcacaatccagctctctgaagcatataagatcaatcatgacttcacgttttctggtctgtcaaagacaacagaccgacgcctctcagaggtattccccattacccatgatggttctgatgggatgacccctgatgtgatccacaccagattggatggaaccatagtggtggttgaattttcaaccactaggagccatagcattgggggcctggaggcagcatataggacaaagatagaaaaatatagggacccaatctcaaggcgtgttgatatcatggagaacccgagggtcttctttggcgtaattgtagtctcgtcaggaggggtcctgtccaacatgcccttgactcaggatgaggcagaggagcttatgtataggttctgcatagccaatgagatctacactaaggctagatctatggatgcagacattgagctacagaaaagtgaagaagagcttgaggctattagcagggcactatcattcttcagtttgtttgagcctaacattgaaagagtggaaggaacattccctaattcagaaatcgagatgctggagcagttcctctcaacgccagctgatgttgacttcatcaccaagaccctcaaagcaaaagaagtagaagcctatgctgatctttgtgacagccactacctaaagcctgagaaaaccatacaggagcggctagagatcaatagatgtgaggctattgacaaaactcaagacctcctagctggcctgcatgcaaggagcaacaagcaaacatcattgaatcgagggacagtcaaactcccgccctggctaccaaagccatcaagtgagtcaatagacatcaagaccgactcaggctttggttccttaatggatcatggcgcatatggtgagctgtgggcaaagtgccttctagatgtctcgctaggcaatgtggagggggtagtcagtgaccctgcaaaagaacttgacattgccatctctgatgatccagaaaaagacacccccaaagaggcaaagataacctataggcgattcaagcctgccttaagttcgagtgcccgtcaggaattctctctccaaggagtggaggggaagaagtggaagagaatggcagcaaatcagaagaaagagaaggagtcccatgagacattgagcccgttcttggatgttgatgacataggagatttcctaacattcaacaatcttcttgcagattcgaggtatggagacgagtccatccagagagctgtgtcaatattgctggaaaaggcatctgccatgcaagacacagagctcactcatgccctcaacgattcctttaagaggaatctaagcagcaatgtggttcagtggtctctttgggtctcctgtttagcacaggagctagctagtgccctgaagcagcactgcagggccggtgagttcatcatcaagaagctgaagttctggcctatctatgtcattatcaagccgatcaaatcatcatcccatatcttctacagcttagggatccgcaaggctgacgtgacaaggaggctaactggcagagtcttctctgacaccattgatgctggggaatgggaactaacagagttcaaaagcctgaagacatgcaagctcacgaatcttgtcaacttgccatgcaccatgctgaactcaatagctttctggagagagaagctgggcgtggctccatggctggttcgaaagccctgttcagagctcagggagcaggtgggcctgaccttcctgatcagtctggaggacaagtctaagactgaggagatcatcaccttgacaaggtacacccagatggagggctttgtctctcctcccatgctgcctaagccccaaaagatgctagggaaactggaagggcctttgagaactaagctacaggtatacctcctcaggaagcatctggattgcatggtgcgaattgcgtctcagcctttcagcctaatccctagagaggggagggtagagtggggaggaacattccatgccatctcaggccggtccacaaatcttgagaacatggtgaacagctggtacattgggtactacaagaacaaagaggagtcaacagagctaaatgccctcggagaaatgtataagaagattgtggagatggaagaggacaagcccagcagtcctgagtttctagggtggggggacacagattcccccaagaagcatgaattctcacggagcttcctcagagctgcttgctcatctctagagagagaaattgctcagcgacatggaaggcaatggaagcagaaccttgaggagcgtgtcctgagagagattgggaccaagaacatcctggaccttgcatccatgaaggctacaagcaacttttccaaagactgggagctctactcagaagtccagaccaaagagtaccataggtccaaactactggagaagatggccacattgattgagaagggggttatgtggtacattgatgctgtgggccaggcatggaaggcagttctggatgacgggtgcatgcgaatctgtctcttcaaaaagaatcagcatggtggccttagagagatctacgttatggatgcgaatgcccggctcgtgcagtttggggttgagaccatggctaggtgtgtctgtgagctgagccctcatgagactgttgctaaccctcggctcaagaattccatcatagagaaccatggactgaagtcagcccgtagtcttggccctggctctataaacataaactcatccaatgatgccaagaagtggaatcaggggcactacacaacaaagctagctttagttctttgttggttcatgccagctaaattccacagattcatttgggctgccatttccatgtttcggagaaaaaagatgatggtggacctaaggtttttagctcacctcagttctaaatctgagtctaggtcatctgatccgtttagggaagcaatgacagatgccttccatggtaatagggatgtctcatggatggacaaagggcgaacttacattaagacagagacaggaatgatgcagggcatactgcacttcacatccagtctcctccactcttgtgttcagagcttctacaagtcttatttcgtctcgaagctcaaggagggctacatgggggaaagcatcagtggggtggtggatgtcatagaaggctctgacgactcagcgatcatgattagcatacgccctaagtcagacatggatgaagttcgatccaggttctttgttgctaacttgctccactctgttaagttcttgaatccattgtttgggatttattcatcagagaaatcaacagtgaacacagtgtattgtgtcgaatataactctgaattccatttccacaggcacttggttagacccacactgagatggatagcagcgtctcatcaaatctcagagactgaagcccttgcaagcaggcaagaggattactccaaccttctaacccagtgcttggaaggaggggcctcattctctcttacctacctcatacagtgcgctcagctcctgcaccactacatgcttctaggactttgcttacatcccctgtttggaaccttcatggggatgctgatatcagacccagatccagccctagggttcttcctcatggacaaccctgcattcgcagggggagcaggatttagattcaatctgtggagagcctgcaagactacagaccttgggcggaagtatgcatattattttaatgagatacagggtaagacaaagggagatgaggactacagagctctggacgccacatcgggaggaactctcagccactctgttatggtgtactggggggacaggaagaagtatcaagccttattgaacaggatgggccttcctgaagactgggtggagcagatagatgagaatcctggagtcctctacaggagagctgccaacaagaaagaactgctcttaaagctggcagagaaggttcattcacctggtgtgactagcagcctgagtaaagggcatgtagtgcctcgggtggtggcagcaggagtgtacctcctctcacgtcattgctttcgctttagttcaagcatccatggcaggggctcaacgcagaaggctagccttataaaattgctgatgatgtcttctatttctgccatgaagcatgggggctcactgaaccctaaccaggagcgaatgctcttccctcaggctcaagagtatgacagagtatgcacattgcttgaggaagttgaacacctaacagggaaatttgttgttagggagagaaacattgtcaggagccgcatagatttgttccaagagccagtggacttgcggtgcaaggcagaagatctggtgtcagaggtgtggtttggcctgaaaaggactaaacttggaccccgtctcctcaaggaagagtgggataaacttagggcctcatttgcatggctgagcacagacccatctgaaacattgagggatggtccttttcttagccatgtgcagtttaggaacttcatagcccacgttgatgccaaatcaagatcagtcaggctcctaggtgcccccgtgaagaagtcaggtggggtcaccaccataagccaagtggtcagaatgaacttcttccctggttttagtctagaagctgagaagagcttagacaatcaggaaagacttgagagtatctccatcctcaagcatgtcttgttcatggtcttgaatggcccatacactgaggagtacaagctggagatgatcatagaggccttctctactcttgtgataccacagccatcagaggtcatcaggaaatcaaggaccatgactttatgcctcttatcgaattacttgtccagtaggggtgggtccattctagaccaaattgagagggcacagtcaggcactctaggaggcttcagcaagccccagaagacatttattaggccaggaggtggtgttggctacaagggaaaaggtgtgtggactggagtgatggaggacacccatgttcaaattctgatagatggagatggtacaagtaactggctcgaggagatcaggctcagtagtgatgctaggctttatgatgtcattgaatccatccgaaggttatgtgatgaccttgggatcaacaacagggtggcatctgcatatagaggccattgtatggttaggctgagtggattcaagatcaagccagcatcaaggactgacggctgtccagtcaggattatggaaaggggcttcagaattagggaacttcaaaacccagatgaggtcaagatgagagtgaggggcgacatcctcaacctctctgtcactatacaagaaggaagggtcatgaacatcctaagctacaggccgagagacactgatatatcagagtcagccgcagcatacctctggagcaatcgagacctcttctcctttgggaagaaggagccgtcctgcagctggatctgcttgaaaactctagataattgggcctggtcacatgcctcagttctcctggcaaatgataggaagacccaaggtattgacaatagagctatggggaacattttcagggactgtctcgagggttctcttagaaagcaagggttgatgaggtcaaagctcacagagatggtggagaagaatgtagttcctttaacaactcaagagcttgtcgacatcctggaggaggacattgacttttcagatgtcatagctgtagagctctcagagggatcacttgacattgaatccatctttgatggggcacctatcttgtggtctgctgaggtggaagagtttggagaaggagtggtggctgtgagctattcaagcaagtactatcatctgaccctgatggaccaagctgccatcacaatgtgtgcaatcatgggtaaggaaggctgcagagggctccttactgagaagagatgcatggcagccatacgagagcaggtgcggccattcctcatattcctgcaaattcctgaggacagcatttcttgggtgtctgatcagttctgcgactccaggggtcttgatgaagagagcaccattatgtggggt
>China_KC292346_Human_HNXY_245_2012.08
atgaacttggaagtgctttgtggtaggataaacgtggagaatgggctgtctcttggagaaccaggcctgtacgaccaaatctacgacaggccagggctcccagacctagatgtgacagtcgatgccacaggtgtgactgtggacataggggctgtgccagactcagcatcacaactgggttcatcaatcaatgctgggttgatcacaatccagctctctgaagcatataagatcaatcatgacttcacgttttctggtctgtcaaagacaacagaccgacgcctctcagaggtattccccattacccatgatggttctgatgggatgacccctgatgtgatccacaccagattggatggaaccattgtggtggttgaattttcaaccactaggagccataacattgggggcctggaagcagcatataggacaaagatagagaaatatagggacccaatctcaaggcgtgttgatatcatggagaacccaagggtcttctttggcgtaattgtagtctcgtcaggaggggttctgtccaacatgcccttgactcaggatgaggcagaggagctcatgtacaggttctgcatagccaatgagatctacactaaggctagatctatggatgcagacattgagctacagaaaagtgaagaagagcttgaggctattagcagggcactatcattcttcagtttgtttgagcctaacattgaaagagtggaaggaacattccctaattcagaaatcgagatgctggaacagtttctctcaacaccagctgatgttgacttcatcaccaagaccctcaaagcaaaagaagtggaagcctatgctgatctttgtgacagccactacctaaagcctgagaaaaccatacaggagcggctagaggtcaatagatgtgaggctattgacaaaactcaggacctcctagctggcctgcatgcaaggagcaacaggcaaacatcattgaatcgagggacagtcaaactcccgccctggctaccaaagccatcaagtgagtcaatagacatcaagaccgactcaggctttggttctttaatggatcatggcgcatatggtgagctgtgggcaaagtgccttctagatgtctcgctgggcaatgtggagggggtagtcagtgaccctgcaaaagaacttggcattgccatctctgatgatccagaaaaagacacccccaaagaggcaaagataacctacaggcgattcaagcctgccttaagctcaagtgcccgtcaggaattttctctccaaggagtggaagggaagaagtggaagagaatggcagcaaatcagaagaaagagaaggagtcccatgagacattgagcccgttcttggatgttgaagacataggagatttcctaacattcaacaaccttcttgcagattcgaggtatggagacgagtccatccagagagctgtgtcaatattgttggaaaaggcatctgccatgcaagacacagagctcactcatgccctcaacgactcatttaagaggaatctaagcagcaatgtggttcagtggtctctttgggtctcctgtttagcacaggagctagctagtgccctgaagcagcactgcagggctggtgagttcatcatcaagaagctgaagttctggcctatctatgtcattatcaagccgaccaaatcatcatcccatatcttctacagcttagggatccgcaaagctgacgtgacaaggaggctaactggcagagtcttctctgacaccattgatgctggggaatgggaactaacagagttcaaaagcctgaagacatgcaagctcacgaatcttgtcaacttgccttgcaccatgctgaactcaatagctttctggagagagaagctgggcgtggctccatggctggttcgaaagccctgttcagagctcagggagcaggtgggcctgaccttcctgatcagtctggaggacaagtctaagactgaggagatcatcaccttgacaaggtacacccagatggagggctttgtctctcctcccatgctgcctaagccccaaaagatgctagggaaactggatgggcctttgagaactaagctacaggtatatctccttaggaagcatctggactgcatggtgcgaattgcatctcagccattcagcctaatccctagagaggggagggtagagtggggaggaacattccatgccatctcaggccggtccacaaaccttgagaacatggtgaacagctggtacattgggtactacaagaacaaagaggagtcaacagagctaaatgccctcggagaaatgtataagaagattgtggagatggaagaggacaagcccagcagccctgagtttctagggtggggggacacagattcccctaagaagcatgaattctcacggagcttcctcagagctgcttgctcatctctagagagagaaattgctcagcgacatggaagacaatggaagcagaaccttgaggagcgtgtcctgagagagattgggaccaagaacatcctggaccttgcatccatgaaggctacaagcaacttttccaaagactgggagctctactcagaagtccagaccaaagagtaccataggtccaaactgctggagaagatggccacattgattgagaagggggttatgtggtacattgatgctgtgggccaggcatggaaggcagttctagatgacgggtgcatgcgaatctgtctcttcaaaaagaatcagcatggtggcctcagagagatctacgttatggatgcgaatgcccggctcgtgcagtttggggttgagaccatggctaggtgtgtctgtgagctgagcccacatgagactgttgctaaccctcggctgaagaattccatcatagagaaccatgggctgaagtcagcccgtagtcttggtcctggctctataaacataaactcatccaatgatgccaagaagtggaatcaggggcactacacaacaaagctagctctagttctttgttggttcatgccagccaaattccacagattcatttgggctgccatttccatgtttcggagaaaaaagatgatggtggatctaaggtttttagctcacctcagttctaaatctgagtctaggtcatctgatccgtttagggaagcaatgacagatgccttccatggtaatagggatgtctcatggatggacaaagggcgaacttacattaagacagagacaggaatgatgcagggcatactgcacttcacatccagtctcctccactcttgtgttcagagcttctacaagtcttatttcgtctcgaagctcaaggagggctacatgggggaaagcatcagtggggtggtggatgtcatagaaggctctgacgactcagcgatcatgattagcatacgccctaagtcagacatggatgaagttcgatccaggttctttgttgctaacttgctccactctgttaagttcttgaatccattgtttgggatttattcatcagagaaatcaacagtgaacacagtgtattgtgtcgaatataactctgaattccatttccacaggcacttggttagacccacactgagatggatagcagcgtctcatcaaatctcagagactgaagcccttgcaagcaggcaagaggattactccaaccttctaacccagtgcttggaaggaggggcctcattctctcttacctacctcatacagtgcgctcagctcctgcaccactacatgcttctaggactttgcttacatcccctgtttggaaccttcatggggatgctgatatcagacccagatccagccctagggttcttcctcatggacaaccctgcattcgcagggggagcaggatttagattcaatctgtggagagcctgcaagactacagaccttgggcggaagtatgcatattattttaatgagatacagggtaagacaaagggagatgaggactacagagctctggacgccacatcgggaggaactctcagccactctgttatggtgtactggggggacaggaagaagtatcaggccttattgaacaggatgggccttcctgaagactgggtggagcagatagatgagaatcctggagtcctctacaggagagctgccaacaagaaggaactgctcttaaagctggcagagaaggttcattcacctggtgtgactagcagcctgagtaaagggcatgtggtgcctcgggtggtggcagcaggagtgtacctcctctcacgtcattgctttcgctttagttcaagcatccatggcaggggctcaacacagaaggctagccttataaaattgctgatgatgtcttctatttctgccatgaagcatgggggctcactgaaccctaaccaggagcgaatgctcttccctcaggctcaagagtatgacagagtatgcacattgcttgaggaagttgaacacctaacagggaaatttgttgttagggagagaaacattgtcaggagccgcatagacttgttccaagagccagtggacttgcggtgcaaggcagaagatctggtgtcagaggtgtggtttggcctgaaaaggactaagcttggaccccgtctcctcaaggaagagtgggataaacttagggcctcatttgcatggctgagcacagacccatctgaaacattgagggatggtccttttcttagccatgtgcagtttaggaacttcatagcccacgttgatgccaaatcaagatcagtcaggctcctaggtgcccccgtgaagaagtcaggtggggtcaccaccataagccaagtggtcagaatgaacttcttccctggttttagcctagaagctgagaagagcttagacaatcaggaaagacttgagagtatctccatcctcaagcatgtcttgttcatggtcttgaatggcccatacactgaggagtacaagctggaaatgatcatagaggccttctctactcttgtgataccacagccatcagaggtcatcaggaaatcaaggaccatgactttatgcctcttatcgaattacttgtctagtagaggtgggtccattctagaccaaattgagagggcacagtcaggcactctaggaggcttcagcaagccccagaagacatttattaggccaggaggtggtgttggctacaagggaaaaggtgtgtggactggagtgatggaggacacccatgttcaaattctgatagatggagatggtactagtaactggcttgaggagatcaggctcagtagtgatgctaggctttatgatgtcattgaatccatccgaaggttgtgtgatgaccttgggatcaacaacagggtggcatctgcatatagaggccattgtatggttaggctgagtggattcaagatcaagccagcatcaaggactgacggctgtccagtcaggattatggaaaggggcttcaggattagggaacttcaaaacccagatgaggtcaagatgagagtgaggggcgacatcctcaacctctctgtcaccatacaagaaggaagggtcatgaacatcctaagctacaggccgagggacactgatatatcagagtcagccgcagcatacctctggagcaatcgagacctcttctcctttgggaagaaggagccatcctgcagctggatctgcttgaaaactctagataattgggcctggtcacatgcctcagttctcctggcaaatgataggaagacccaaggtattgacaatagagctatggggaacattttcagggactgtctcgagggttctcttagaaagcaagggttgatgaggtcaaagctcacagagatggtggagaagaatgtagttcctttaacaactcaagagcttgtcgacatcctggaggaggacattgacttttcagatgtcatagctgtagagctctcagagggatcacttgacattgaatccatctttgatggggcacctatcttgtggtctgctgaggtggaagagtttggagaaggagtggtggctgtgagctattccagcaagtactatcatctaaccctgatggaccaagctgccatcacaatgtgtgcgatcatgggtaaggaaggctgtagagggctccttactgagaagagatgcatggcagccatacgagagcaggtgcggccattccttgtattcttgcaaattcctgaggatagcatttcttgggtgtctgatcagttctgcgactccaggggtcttgatgaagagagcaccattatgtggggt
>China_KC292347_Human_HNXY_327_2012.08
atgaacttggaagtgctttgtggtaggataaacgtggagaatgggctgtctcttggagaaccaggcctgtacgaccaaatctacgataggccagggcttccagacctagatgtgactgtcgatgccacaggtgtaacagtggacataggggctgtgccagactcagcatcacaattgggctcatcaatcaatgctgggatgatcacaatccaactctctgaggcatataagatcaatcatgacttcacgttttctggcctgtcaaagacaacagaccgacgcctctcagaggtattccccattacccatgatggttctgatgggatgacccctgatgtgattcacaccagattggatggaaccattgtggtggttgaattttcaaccactaggagccataacattgggggcctggaggcagcatataggacaaagatagaaaaatatagggacccaatctcaaggcgtgttgatatcatggagaacccgagggtcttcttaggcgtaattgtagtctcgtcaggaggggttctgtccaacatgcccctgactcaggatgaggcagaggagctcatgtacaggttctgcatagccaatgagatctacactaaggctagatctatggatgcagacattgaactgcagaagagtgaagaagagcttgaggctattagcagggcactatcattcttcagtctgtttgagcctaacattgaacgagtggagagaacattccccaattcagaaatcgagatgctggagcagtttctctcaacaccagctgatgttgacttcatcaccaagaccctcaaagcaaaagaggtggaggcctatgctgatctttgcgacagtcactacctaaagcctgagaaaactattcaggagcggctagagatcaatagatgtgaggctatagacaaaactcaggacctactagctggcctgcatgcgaggagcaacaagcaaacatcattgaatcgagggacagtcaaactcccaccctggctaccaaagccatcaagtgagtctatagacatcaagaccgactcaggctttggttccttgatggatcatggcgcatatggtgagctttgggcaaagtgccttctagatgtctcgctgggcaatgtggagggagtagtcagtgaccctgcaaaagagcttgacattgctatctctgatgatccagataaggatacccccaaagaggcaaagataacctataggcgattcaagcctgccttaagttcaagtgcccgtcaagaattttctctccaaggagtggagggaaaaaagtggaagagaatggcagcaaaccagaagaaagagaaggagtcccatgagacattgagccctttcttggatgttgaagacattggagatttcctaacattcaacaatcttcttgctgattcgaggtatggagatgagtccgtccagagagctgtgtcaatcttgttggaaaaggcatctgccatgcaagacacagagctcactcatgccctcaatgactcatttaagaggaacctaagcagtaatgtggtccagtggtctctttgggtctcctgcttagcacaggagctagctagtgccctgaagcagcactgcagggctggtgagttcatcatcaagaagctgaagttctggcctatctatgtcattatcaagccgaccaaatcatcatcccatatcttcttcagcttagggatccgcaaggctgacgtgacaaggaggctaactggcagggtcttctctgacaccattgatgctggggaatgggagctaacagagttcaaaagcctgaagacatgcaagctcacaaatcttgtaaacctgccatgcaccatgctgaactcaatagctttctggagagagaagttgggcgtggctccatggctggttcgaaagccatgttcagagctcagagagcaggtgggcctgaccttcctgatcagtctggaggacaagtccaagactgaggagatcatcaccttgacaagatacacccagatggagggctttgtctccccccctatgctgcctaagccccaaaagatgctagggaaactggatggacctttgagaactaagctacaggtatacctcttcaggaagcatctggattgcatggtgcgaattgcatctcagccattcagcttaatccctagggaggggagggtagagtggggaggaacattccatgccatctcaggccggtcaacaaaccttgagaatatggtgaacagctggtacattgggtactacaagaacaaagaggagtcaacagagctaaatgccctcggagaaatgtataagaagattgtggagatggaagaggacaagcccagcagccctgagtttctagggtggggggacacagattcccctaagaagcatgaattctcacggagcttcctcagagctgcttgctcatctctggagagagaaattgctcagcggcatggaaggcaatggaagcagaaccttgaggagcgtgtcctgagagagattgggaccaagaacatcctggaccttgcatccatgaaagctacaagcaacttttccaaagattgggagctctactcagaagtccagaccaaagagtaccataggtccaaactgctggagaagatggccacattgattgagaagggggttatgtggtacattgatgctgtgggccaggcatggaaggcagttctggatgacgggtgcatgcgaatctgtctcttcaaaaagaatcagcatggtggcctcagagagatctacgttatggatgctaatgcccggcttgtgcagtttggcgttgagaccatggctaggtgtgtctgtgagctaagcccacatgagactgttgccaaccctaggcttaagaattcgatcatagagaaccatgggctaaagtcagcccgtagtcttggccctggctctattaacataaactcttccaatgatgccaagaagtggaatcaggggcactatacaacaaagctagctctagttctttgttggttcatgccagccaaattccacagattcatttgggctgccatttccatgtttcggaggaaaaagatgatggtggacctaaggtttttagctcacctcagttctaaatctgagtctaggtcatctgatccgttcagggaagcaatgacagacgccttccatggtaatagggaagtttcatggatggacaaagggcgaacttacataaagacagagacaggaatgatgcagggcatactgcactttacatctagtctcctccactcctgtgttcagagcttttacaagtcttatttcgtctcgaagctcaaggagggctacatgggggaaagcatcagtggggtggtggatgtcatagaaggctctgacgactcagcgatcatgatcagcatacgccctaagtcagacatggatgaagtccgatcaaggttctttgttgctaacttgctccactctgtcaagttcttgaaccctttgtttgggatttattcatcagagaaatcaacagtgaatacagtgtattgtgttgagtataactctgaattccatttccacaggcacttggttagacccacactgagatgggtagcagcgtctcaccaaatctcagaaactgaggcccttgcaagcaggcaagaagattactccaaccttctaacgcagtgcttggaaggaggggcctcattctctcttacctacctcatacagtgcgctcagctcctgcaccactacatgcttctaggactatgcttacatcccttatttggaactttcatggggatgttgatatcagacccagatccagctctagggttcttcctcatggacaaccctgcattcgcagggggagcaggatttagattcaatctgtggagagcctgcaagactacagaccttgggcggaagtatgcttattattttaatgagatacagggtaaaacaaagggagatgaggactacagagctctggacgccacatcaggaggaactctcagccactctgttatggtgtactggggggacaggaagaagtatcaggccttgttgaacaggatgggccttcctgaagactgggtggagcagatagatgagaatcctggagtcctttacaggagagctgccaacaagaaggaactactcttaaaactggcagagaaggttcattctcctggtgtaactagcagcctgagtaaagggcatgtagtgcctcgggtggtggcagcaggagtataccttctctctcgccactgctttcgctttagctcaagcattcatggcagaggctcaacacagaaggctagccttataaaactgctgatgatgtcttctgtttctgccatgaagcacgggggctcactaaaccctaatcaggagcgaatgctcttccctcaggctcaagagtatgacagagtatgcacattgcttgaggaggttgaacacctaacagggaaatttgttgttagggagagaaacattgtcaggagccgcatagacttgttccaagagccagtggacttgcggtgcaaggcagaggatctggtgtcagaggtgtggtttggcctgaaaaggactaagcttggaccccgtctcctcaaggaagagtgggacaaacttagggcttcatttgcatggctgagcacagacccatctgaaacattgagggatggtccttttcttagtcatgtgcagtttaggaacttcatagcccacgttgatgccaagtcaagatcagtcaggctcctgggtgcccccgtgaagaagtcaggtggggtcaccaccataagccaagtagtcagaatgaacttcttccctggttttagcctagaagctgagaagagcttagataatcaggaaagacttgagagcatctccatcctcaagcatgtcttgttcatggtcttgaatggcccatacactgaggagtacaagctggaaatgatcatagaggccttctctactcttgtgataccacagccatcagaggtcatcaggaaatctaggaccatgaccttatgcctcttatcgaattacttgtctagtaggggtgggtccattctagaccagattgagagggcacagtcaggaactctaggaggctttagcaagccccagaagacattcattaggccaggaggtggtgttggctataagggaaaaggtgtgtggactggggtgatggaggacacccatgttcaaattctgatagatggagatggaactagtaactggctagaggagatcaggctcagtagtgatgccaggctttatgatgtcattgaatccatccgaaggttatgtgatgaccttgggatcaataacagggtggcatctgcatatagaggccattgcatggttaggctgagtggattcaagatcaagccagcatcaaggactgacgggtgtccagtcaggatcatggaaaggggtttcaggattagggaacttcaaaacccggatgaggtcaggatgagagtgaggggcgacatcctcaacctctctatcacaatacaagaaggaagggtcatgaacattctgagctacaggccaagagacactgatatatcagagtcagccgcagcatacctctggagcaatcgagacctcttctcctttgggaagaaggaaccatcctgcagctggatctgcttaaaaactcttgacaactgggcctggtcacatgcctcagttctcctggcaaatgataggaagacccaaggcattgacaatagagctatggggaacattttcagggactgtcttgaaggttctcttagaaagcaagggctaatgaggtcaaagctcacagagatggtggagaagaatgtagttcctttaacaactcaagagctcgtcgacatcctggaggaggacattgacttttcagatgtcatagctgtggagctctcagaggggtcgcttgacattgagtccatctttgatggggcacctatcttgtggtctgctgaagtggaagagtttggagaaggtgttgtggctgtgagctattctagtaagtactatcatctaaccctgatggaccaagctgccatcacaatgtgtgcgatcatgggtaaggaaggctgtagagggctccttaccgagaagagatgcatggcagccatacgagagcaggtacggccattcctcatattcctgcaaattcctgaggacagcatttcttgggtgtctgatcagttctgcgactccaggggtcttgatgaagagagcaccattatgtggggt
>China_KC292348_Human_HNXY_278_2012.08
atgaacttggaagtgctttgtggtaggataaacgtggagaatgggctgtctcttggagaaccaggcctgtacgaccaaatctacgacaggcctgggctaccagacctagatgtgactgtcgatgccacaggtgtgacagtggacataggggctgtgccggactcagcatcacaactgggttcatcaatcaatgctgggttgatcacaatccagctctctgaagcatataagatcaatcatgacttcacgttctctggcctgtcaaagacaacagatcgacgcctctcagaggtgttccccatcacccatgatggttctgatgggatgacccctgatgtgattcacaccagattggatgggaccattgtggtggttgaatttacaaccactaggagccataacattgggggcctggaggcagcatataggacaaagatagaaaaatatagggacccaatctcaaggcgtgttgacatcatggataacccaagggtcttctttggcgttattgtagtctcgtcaggaggggttctgtccaacatgcccctgactcaggatgaggcagaggagctcatgtacaggttttgcattgccaatgagatctacaccaaggctcgatctatggatgcagacattgagctacagaagagtgaggaagagcttgaggctattagcagggcactatcattcttcagtttgtttgagcctaacattgaaagagtagaaggaacattccctaattcagaaatcgagatgctggaacagtttctctcaacaccagctgatgttgacttcatcaccaagaccctcaaagcaaaagaggtggaggcctacgctgatctttgtgacagccactacctaaagcctgagaaaaccattcaggagcggctagagatcaatagatgtgaggccattgacaaaactcaggacctcctagctggtctgcatgcaaggagcaacaagcaaacatcattgaatcgagggacagtcaaactcccgccctggctaccaaagccgtcaagtgagtcaatagacatcaagaccgactcaggctttggttccttaatggatcatggcgcatatggtgagctgtgggcaaagtgccttctagatgtctcgctgggcaatgtggagggggtagtcagtgaccctgcaaaagaacttgacattgccatctctgatgatccagaaaaagatacccccaaagaggcaaagataacctataggcgattcaagcctgccttaagttcaagtgcccgtcaagaattttctctccaaggagtggaggggaagaagtggaagagaatggcagcaaaccagaagaaagagaaggagtcacatgaggcattgagccctttcttggatgttgaagacatcggggatttcctaacattcaacaatcttcttgcagattcgaggtatggagatgagtccgtccagagagcagtgtcaatcttgttggaaaaggcatctgccatgcaagacacagagctcactcatgccctcaacgattcattcaagaggaacctaagcagtaatgtggttcagtggtccctttgggtctcctgcttagcacaggagctagctagtgctctgaagcagcactgcagggctggtgagttcatcatcaagaagctgaaattctggcctatctatgtcattatcaagccgaccaaatcatcatcccatatcttctacagcttggggatccgcaaggctgacgtgacaaggaggctcactggcagagtcttctctgaaaccattgatgctggggaatgggagctaacagagttcaaaagcctgaagacatgcaagcttacaaaccttgtcaacttgccatgcaccatgctgaactcaatagctttctggagagagaagctgggcgtggctccatggctggttcgaaaaccttgttcagagctcagggagcaggtgggcctgaccttcctgatcagtctggaggacaagtctaagactgaggagatcatcaccttgacaagatacacccagatggagggctttgtctctccccccatgctgcctaagccccaaaagatgctagggaaactggatggacctctgagaactaagctacaggtatacctcctcaggaagcatctggattgcatggtgcgaattgcttctcagccattcagcctaatccctagagaggggagggtagaatggggaggaacattccatgccatctcaggccggtccacaaaccttgagaacatggtgaacagctggtacattgggtactacaagaacaaagaggagtcaacagagctaaatgccctcggagaaatgtataagaagattgtggagatggaagaggacaagcccagcagccctgagtttctagggtggggggacacagattcccccaagaagcatgaattctcacggagcttcctcagagctgcttgctcatctctagagagagaaattgctcagcgacatggaaggcaatggaagcagaaccttgaggagcgtgtcctgagagagattgggaccaagaacatcctggaccttgcatccatgaaggctacaagcaacttttccaaggactgggagctctactcagaagtccagaccaaagagtaccataggtccaaactactggagaagatggccacattgattgagaagggggttatgtggtacattgatgctgtgggccaggcatggaaggcagttctggatgacgggtgcatgcgaatctgtctcttcaaaaagaatcagcatggtggccttagagagatctacgttatggatgcgaatgcccggctcgtgcagtttggggttgagaccatggctaggtgtgtctgtgagctgagccctcatgagactgttgctaaccctcggctcaagaattccatcatagagaaccatggactgaagtcagcccgtagtcttggccctggctctataaacataaactcatccaatgatgccaagaagtggaatcaggggcactacacaacaaagctagctttagttctttgttggttcatgccagctaaattccacagattcatctgggctgccatttccatgtttcggagaaaaaagatgatggtggacctaaggtttttagctcacctcagttctaaatctgagtctaggtcatctgatccatttagggaagcaatgacagatgccttccatggtaatagggaagtctcatggatggacaaaggccgaacttacataaagacagagacagggatgatgcagggcatactgcacttcacatccagtctcctccactcttgtgttcagagcttttacaagtcttatttcgtctcgaagctcaaagagggctacatgggggaaagcatcagtggggtggtggacgtcatagaaggttctgacgactctgcgatcatgatcagcatacgccctaagtcagacatggatgaagtccgatcaaggttctttgttgctaacttactccactctgtcaagttcttaaaccctttgtttgggatttattcatcagagaaatcaacagtgaacacagtatattgtgtcgagtataactctgaattccatttccacaggcacttggttagacccacactgagatggatagcagcgtctcaccaaatctcagagactgaagcccttgcaagcaggcaagaggattactctaaccttctgacccagtgcttggaagggggggcctcattctctcttacctacctcatacagtgcgctcagctcctacaccactacatgcttctaggactatgcttacatcccttgtttggaaccttcatggggatgctgatatcagacccagatccagccctagggttcttcctcatggacaaccctgcattcgcagggggagcaggatttagattcaatctgtggagagcctgcaagacaacagaccttgggcggaagtatgcatattatttcaatgagatacagggtaaaacaaagggagatgaggactacagggctctggacgccacatcgggaggaactctcagccactctgttatggtgtactggggggacaggaagaagtatcaggccttattgaacaggatgggccttcctgaagactgggtggagcagatagatgagaatcctggagtcctttacaggagagctgccaacaagaaggaactgctcttaaagctggcagagaaggttcattcacctggtgtgactagcagcctgagtaaagggcatgtggtgcctcgggtggtggcagcaggagtatacctcctctcacgccactgctttcgctttagttcaagcatccatggcaggggctcaacacagaaggctagccttataaaactgttgatgatgtcttctatttctgccatgaagcacgggggctcactaaaccctaatcaggagcgaatgctcttcccccaggctcaggagtatgacagggtatgcacattgcttgaggaagttgaacacctaacagggaaatttgtagttagggagaggaacattgtcaggagccgcatagacctgttccaagagccagtggacttgcggtgcaaggcagaagatctggtgtctgaggtgtggtttggcctgaaaaggactaagcttgggccccgcctcctcaaggaggagtgggacaaacttagggcctcatttgcatggttgagcacagacccatctgaaacattgagggatggtccttttcttagccatgtgcagtttaggaacttcatagcccacgttgatgctaaatcaagatcagtcaggctcctaggtgcccccgtgaagaaatcaggcggggtcaccactataagccaagtagtcagaatgaacttcttcccaggttttagcctagaagctgagaagagcttagacaaccaggaaagacttgagagcatctccatcctcaagcatgtcttgttcatggtcttgaatggcccatacactgaggagtacaagctggaaatgatcatagaggccttctccactctagtgataccacagccatcagaggtcatcaggaaatcaaggaccatgactttatgcctcttatcgaattacttgtctagtaggggtgggtccattctagaccagattgagagggcacagtcaggcactctaggaggattcagcaagccccagaagacattcattaggccaggaggtggtgttggctacaagggaaaaggtgtgtggactggagtgatggaggacacccatgtccaaattctgatagatggagatgggactagtaactggcttgaggagatcaggctcagtagtgatgccaggctttatgatgtcattgaatccatccgaaggttatgtgatgaccttgggatcaacaacagagtagcatctgcatatagaggtcattgcatggtcaggctgagtggattcaagatcaagccagcatcaaggactgacggctgtccagtcaggattatggaaaggggcttcaggattagggaactccaaaacccagatgaggtcaagatgagagtgaggggcgacatccttaacctctctgtcaccatacaagaaggaagggtcatgaacattctaagctacaggccgagagacactgacatatcagagtcagccgccgcatacctctggagcaatcgagacctcttctcctttgggaagaaggagccatcctgcagctggatctgtttgaaaactcttgacaattgggcctggtcacatgcctcagttctcctggcaaatgataggaagacccaaggcattgacaatagagctatggggaacatcttcagggactgtctcgagggttctctaagaaagcaagggctgatgaggtcaaagctcacagagatggttgagaagaatgtagttcctttaacaactcaagagcttgtcgacatactggaggaggacattgacttttcagatgtcatagctgtagagctctcagagggatcgcttgatattgaatccatctttgatggagcacctatcttgtggtctgctgaggtggaagagtttggagaaggagtggtggctgtgagctattccagtaagtactatcatctaaccctgatggaccaagctgccatcacaatgtgtgcaatcatgggtaaggaaggatgtagagggctccttactgagaagagatgcatggcagccatacgagagcaggtacggccattcctcatattcctgcaaattcctgaagacagcatttcttgggtatctgatcagttctgcgactccaggggtcttgatgaagagagcaccattatgtggggt
>China_KC292349_Human_HNXY_191_2012.08
atgaacttggaagtgctttgtggtaggataaacgtggagaatgggctgtctcttggagaaccaggcctgtacgaccaaatctacgacaggcctgggctaccagacctagatgtgactgtcgatgccacaggtgtgacagtggacataggggctgtgccggactcagcatcacaactgggttcatcaatcaatgctgggttgatcacaatccagctctctgaagcatataagatcaatcatgacttcacgttctctggcctgtcaaagacaacagatcgacgcctctcagaggtgttccccatcacccatgatggttctgatgggatgacccctgatgtgattcacaccagattggatgggaccattgtggtggttgaatttacaaccactaggagccataacattgggggcctggaggcagcatataggacaaagatagaaaaatatagggacccaatctcaaggcgtgttgacatcatggataacccaagggtcttctttggcgttattgtagtctcgtcaggaggggttctgtccaacatgcccctgactcaggatgaggcagaggagctcatgtacaggttttgcattgccaatgagatctacaccaaggctcgatctatggatgcagacattgagctacagaagagtgaggaagagcttgaggctattagcagggcactatcattcttcagtttgtttgagcctaacattgaaagagtagaaggaacattccctaattcagaaatcgagatgctggaacagtttctctcaacaccagctgatgttgacttcatcaccaagaccctcaaagcaaaagaggtggaggcctacgctgatctttgtgacagccactacctaaagcctgagaaaaccattcaggagcggctagagatcaatagatgtgaggccattgacaaaactcaggacctcctagctggtctgcatgcaaggagcaacaagcaaacatcattgaatcgagggacagtcaaactcccgccctggctaccaaagccgtcaagtgagtcaatagacatcaagaccgactcaggctttggttccttaatggatcatggcgcatatggtgagctgtgggcaaagtgccttctagatgtctcgctgggcaatgtggagggggtagtcagtgaccctgcaaaagaacttgacattgccatctctgatgatccagaaaaagatacccccaaagaggcaaagataacctataggcgattcaagcctgccttaagttcaagtgcccgtcaagaattttctctccaaggagtggaggggaagaagtggaagagaatggcagcaaaccagaagaaagagaaggagtcacatgaggcattgagccctttcttggatgttgaagacatcggggatttcctaacattcaacaatcttcttgcagattcgaggtatggagatgagtccgtccagagagcagtgtcaatcttgttggaaaaggcatctgccatgcaagacacagagctcactcatgccctcaacgattcattcaagaggaacctaagcagtaatgtggttcagtggtccctttgggtctcctgcttagcacaggagctagctagtgctctgaagcagcactgcagggctggtgagttcatcatcaagaagctgaaattctggcctatctatgtcattatcaagccgaccaaatcatcatcccatatcttctacagcttggggatccgcaaggctgacgtgacaaggaggctcactggcagagtcttctctgaaaccattgatgctggggaatgggagctaacagagttcaaaagcctgaagacatgcaagcttacaaaccttgtcaacttgccatgcaccatgctgaactcaatagctttctggagagagaagctgggcgtggctccatggctggttcgaaaaccttgttcagagctcagggagcaggtgggcctgaccttcctgatcagtctggaggacaagtctaagactgaggagatcatcaccttgacaagatacacccagatggagggctttgtctctccccccatgctgcctaagccccaaaagatgctagggaaactggatggacctctgagaactaagctacaggtatacctcctcaggaagcatctggattgcatggtgcgaattgcttctcagccattcagcctaatccctagagaggggagggtagaatggggaggaacattccatgccatctcaggccggtccacaaaccttgagaacatggtgaacagctggtacattgggtactacaagaacaaagaggagtcaacggagctaaatgccctcggagaaatgtataagaagatcgtggagatggaagaggacaagcccagcagccctgagtttctagggtggggggacactgattcccctaagaagcatgaattctcacggagcttcctcagagctgcttgctcatctctggagagagaaattgctcagcgacacggaagacaatggaagcagaaccttgaggagcgtgtcctgagagagattgggaccaagaacattctggaccttgcatccatgaaggccacaagcaacttttccaaagactgggagctctactcagaagtccagaccaaagagtaccataggtccaaactgttggagaagatggccacattgattgagaaaggggtcatgtggtacattgatgctgtaggccaggcatggaaggcagttctagatgatgggtgcatgcgaatctgtctcttcaagaagaatcagcatggtggcctcagggagatctacgttatggatgcgaatgcccgacttgtgcagtttggggttgagaccatggctaggtgtgtctgtgagctgagcccacatgagactgttgccaaccctaggctcaagaattccatcatagagaaccatgggctgaagtcagcccgtagtcttggccctggctctataaacataaactcatccaatgacgccaagaagtggaatcaggggcactacacaacaaagctagctctagttctttgttggttcatgccagccaaattccacagattcatttgggctgccatttccatgtttcggagaaaaaagatgatggtggacctaaggtttttagctcacctcagttctaaatctgagtctaggtcatctgatccatttagggaagcaatgacagatgccttccatggtaatagggaagtctcatggatggacaaaggccgaacttacataaagacagagacagggatgatgcagggcatactgcacttcacatccagtctcctccactcttgtgttcagagcttttacaagtcttatttcgtctcgaagctcaaagagggctacatgggggaaagcatcagtggggtggtggacgtcatagaaggttctgacgactctgcgatcatgattagcatacgccctaagtcagacatggatgaagttcgatccaggttctttgttgctaacttgctccactctgttaagttcttgaatccattgtttgggatttattcatcagagaaatcaacagtgaacacagtgtattgtgtcgaatataactctgaattccatttccacaggcacttggttagacccacactgagatggatagcagcgtctcatcaaatctcagagactgaagcccttgcaagcaggcaagaggattactccaaccttctaacccagtgcttggaaggaggggcctcattctctcttacctacctcatacagtgcgctcagctcctgcaccactacatgcttctaggactatgcttacatcccctgtttggaaccttcatggggatgctgatatcagacccagatccagccctagggttcttcctcatggacaaccctgcattcgcagggggagcaggatttagattcaatctgtggagagcctgcaagactacagaccttgggcggaagtatgcatattattttaatgagatacagggtaagacaaagggagatgaggactacagagctctggacgccacatcgggaggaactctcagccactctgttatggtgtactggggggacaggaagaagtatcaagccttattgaacaggatgggccttcctgaagactgggtggagcagatagatgagaatcctggagtcctctacaggagagctgccaacaagaaggaactgctcttaaagctggcagagaaggttcattcacctggtgtgactagcagcctgagtaaagggcatgtagtgcctcgggtggtggcagcaggagtgtacctcctctcacgtcattgctttcgctttagttcaagcatccatggcaggggctcaacgcagaaggctagccttataaaattgctgatgatgtcttctatttctgccatgaagcatgggggctcactgaaccctaaccaggagcgaatgctcttccctcaggctcaagagtatgacagagtatgcacattgcttgaggaagttgaacacctaacagggaaatttgttgttagggagagaaacattgtcaggagccgcatagacttgttccaagagccagtggacttgcggtgcaaggcagaagatctggtgtcagaggtgtggtttggcctgaaaaggactaaacttggaccccgtctcctcaaggaagagtgggataaacttagggcctcatttgcatggctgagcacagacccatctgaaacattgagggatggtccttttcttagccatgtgcagtttaggaacttcatagcccacgttgatgccaaatcaagatcagtcaggctcctaggtgcccccgtgaagaagtcaggtggggtcaccaccataagccaagtggtcagaatgaacttcttccctggttttagcctagaagctgagaagagcttagacaatcaggaaagacttgagagtatctccatcctcaagcatgtcttgttcatggtcttgaatggcccatacactgaggagtacaagctggagatgatcatagaggccttctctactcttgtgataccacagccatcagaggtcatcaggaaatcaaggaccatgactttatgcctcttatcgaattacttgtccagtaggggtgggtccattctagaccaaattgagagggcacagtcaggcactctaggaggcttcagcaagccccagaagacatttattaggccaggaggtggtgttggctacaagggaaaaggtgtgtggactggagtgatggaggacacccatgttcaaattctgatagatggagatggtacaagtaactggctcgaggagatcaggctcagtagtgatgctaggctttatgatgtcattgaatccatcagaaggttatgtgatgaccttgggatcaacaacagggtggcatctgcatatagaggccattgtatggttaggctgagtggattcaagatcaagccagcatcaaggactgacggctgtccagtcaggattatggaaaggggcttcagaattagggaacttcaaaacccagatgaggtcaagatgagagtgaggggcgacatcctcaacctctctgtcaccatacaagaaggaagggtcatgaacatcctaagctacaggccgagagacactgatatatcagagtcagccgcagcatacctctggagcaatcgagacctcttctcctttgggaagaaggagccgtcctgcagctggatctgcttgaaaactcttgacaattgggcctggtcacatgcctcagttctcctggcaaatgataggaagacccaaggcattgacaatagagctatggggaacatcttcagggactgtctcgagggttctctaagaaagcaagggctgatgaggtcaaagctcacagagatggttgagaagaatgtagttcctttaacaactcaagagcttgtcgacatactggaggaggacattgacttttcagatgtcatagctgtagagctctcagagggatcgcttgatattgaatccatctttgatggagcacctatcttgtggtctgctgaggtggaagagtttggagaaggagtggtggctgtgagctattccagtaagtactatcatctaaccctgatggaccaagctgccatcacaatgtgtgcaatcatgggtaaggaaggatgtagagggctccttactgagaagagatgcatggcagccatacgagagcaggtacggccattcctcatattcctgcaaattcctgaagacagcatttcttgggtatctgatcagttctgcgactccaggggtcttgatgaagagagcaccattatgtggggt
>China_KC292350_Human_HNXY_182_2012.08
[truncated: 1,534,766 more chars]
