# Supplementary material for: Genome-informed investigation of the molecular evolution and genetic reassortment of severe fever with thrombocytopenia syndrome virus
Source: PLoS Negl Trop Dis. 2023 Sep 15;17(9):e0011630. doi: 10.1371/journal.pntd.0011630 (PMC10529592; doi:10.1371/journal.pntd.0011630)
Supplement: S1 Data — (ZIP) [file pntd.0011630.s004.zip › S_data1/SFTSV_M.txt]

>China_HM745931_Human_HB29_2010
atgatgaaagtcatctggttctcctctctgatctgcttagtcattcaatgcagtggggattcgggcccaatcatctgcgcaggacccatccactcaaacaagagtgctggcataccccacctgcttggttactctgagaagatttgtcagatagatcggctgatacatgtttcgtcatggctcaggaaccactcgcaatttcaaggctacgttgggcagcgaggtggacgctctcaggttagctactacccagctgagaattcttactcgaggtggagtggacttctaagcccctgtgatgctgattggcttgggatgcttgtcgtgaagaaggctaaggagtctgatatgatagttcctgggccttcatacaaggggaaagtcttttttgaacggccaacttttgatggatacgtaggctggggctgtggcagtgggaagtctaggactgagtcaggagagctctgcagttcagactcagggacaagttctggtcttctgccctcggatagggttctctggataggtgatgttgcttgtcagcctatgacacccatccctgaggagacatttctggagctgaagagttttagccaaagtgaattcccagacatatgtaaaattgatggcattgtgttcaaccagtgtgagggtgagagtctaccccagccctttgatgttgcatggatggatgttggccactctcataagatcatcatgagggagcacaagaccaaatgggtacaagagagctcatccaaggattttgtgtgctacaaggaagggactggaccttgttctgaatcagaagaaaaggcttgtaagaccagtggatcatgcagaggggacatgcagttttgcaaggtggcaggttgcgaacatggagaggaggcatctgaggccaagtgtagatgctcacttgtgcacaagcctggggaagtcgttgtgtcatatggagggacgcgtgtcagaccaaagtgctacggtttctccagaatgatggcaacactggaggtgaacccaccagagcaaaggattggtcaatgcactggctgccatctagaatgcataaatgggggtgtgaggctaatcactctaaccagtgagctcaggtcagctactgtctgtgcttcccacttttgcagttctgcctcaagtggtaagaaaagcacggagattcatttccactcaggatcattggttgggaaaacagctatccatgtcaaaggggcattggtagatggaactgaattcacatttgagggtagttgcatgttcccagatggatgtgatgcagtggactgcacattctgtcgtgagtttctaaaaaatcctcagtgctaccctgcaaagaagtggctgttcatcattattgtcatcctccttggatatgcaggcctcatgttactcaccaatgtccttaaggcaattggggtctggggatcatgggtaatagctccagtgaagctaatgtttgccatcataaagaaactaatgagaactgtgagctgcttggtggggaaattgatggataggggaaggcaagtgatccatgaggaaataggggagaatggggagggcaaccaagatgatgttaggattgagatggcaagacccagaagggtaaggcattggatgtactcacctgtcatcctgaccattctagcaatagggcttgcagagggctgtgatgagatggtccatgctgattctaaacttgtttcatgcagacaagggagcggaaacatgaaggaatgcataacaactgggagggcgcttcttcctgcggtgaacccaggacaagaggcatgtctgcacttcacagcacctgggagtccggactcaaaatgtctcaaaattaaggttaagaggatcaacctaaaatgtaagaagtcatcatcatattttgttcctgatgcccggtccaggtgtacatcagtgaggagatgtcgttgggcgggagactgccagtctgggtgcccccctcatttcacatccaactccttttctgatgattgggcaggtaagatggacagggctggtcttggattcagtggctgctctgatggatgtggaggagcagcctgcggctgctttaatgcggccccttcatgcatcttctggaggaaatgggtggagaatccacatgggatcatctggaaagtgtctccatgcgccgcatgggtcccatcagcagttatagagctaacaatgccctcaggtgaggtgaggacattccaccccatgagcggcatccccacacaggtcttcaagggtgtgagtgtaacttacttgggctcagatatggaggtgtctggcttgactgacctgtgtgagatagaagagctcaagtccaaaaagctggcattagctccctgcaaccaggctggcatgggggttgtaggcaaggttggagagatacagtgcagtagcgaggagagtgcccgtaccataaaaaaagatgggtgcatatggaacgcagacctcgtgggtatagagctacgagtggatgacgctgtgtgctactctaagattactagtgtggaggcagttgcaaactactctgccatacccaccactattggggggctgaggtttgagagaagccatgacagccagggtaaaatatctggtagccccctggacatcacagctataagaggatccttttctgttaattatagaggccttcgattaagtctctcagaaattactgctacttgcacaggggaggtgacaaatgtgagtgggtgctattcctgcatgacaggtgccaaagtctccatcaaattgcatagcagcaaaaatagcactgcccatgttagatgcaaaggggatgagactgcattcagtgtcttggagggagtccatagctacattgtccgcctcagctttgaccatgcagtagtcgatgagcaatgccagctgaactgtgggggacatgagagtcaagtgactcttaaaggcaacctcatcttcctggatgtcccaaaatttgtggatggcagctacatgcagacatatcacagtactgtgccaacaggggcaaatatcccaagccctacagattggctgaatgccttgtttggcaatgggctgagtaggtggatcctgggggtgataggggttctactggggggattggctctctttttcttgatcatgtttttgctcaagctgggaacaaaacaggtatttcgatcgaggacgaagctggct---
>China_HM802201_Human_SD24_2010
atgatgaaagtcatctggttctcctctctgatctgcttagtcattcaatgcagtggggattcgggcccaatcatctgcgcaggacccatccactcaaacaagagtgctggcataccccacctgcttggttactctgagaagatttgtcagatagatcggctgatacatgtttcgtcatggctcaggaaccactcgcaatttcaaggctacgttgggcagcgaggtggacgctctcaggttagctactacccagctgagaattcttactcgaggtggagtggacttctaagcccctgtgatgctgattggcttgggatgcttgtcgtgaagaaggccaaggagtctgatatgatagttcctgggccttcatacaaggggaaagtcttttttgaacggccaacttttgatggatacgtaggctggggctgtggcagtgggaagtctaggactgagtcaggagaactctgcagttcagactcagggacaagttctggtcttctgccctcggatagggttctctggataggtgatgttgcttgtcagcctatgacacccatccctgaggagacatttctggagctgaagagttttagccaaagtgaattcccagacatatgtaaaattgatggcattgtgttcaaccagtgtgagggtgagagtctaccccagccctttgatattgcatggatggatgttggccactctcataagatcatcatgagggagcacaagaccaaatgggtacaagagagctcatccaaggattttgtgtgctacaaggaagggactggaccttgttctgaatcagaagaaaaggcttgtaagaccagtggatcatgcagaggggacatgcagttttgcaaggtggcaggttgcgaacatggagaggaggcatctgaggccaagtgtagatgctcacttgtgcacaagcctggggaagtcgttgtgtcatatggagggatgcgtgtcagaccaaagtgctacggtttctccagaatgatggcaacactggaggtgaacccaccagagcaaaggattggtcaatgcactggctgccatctagaatgcataaatgggggtgtgaggctaatcactctaaccagtgagctcaggtcagctactgtctgtgcttcccacttttgcagttctgccacaagtggtaagaaaagcacggagattcatttccactcaggatcattggttgggaaaacagctatccatgtcaaaggggcattggtagatggaactgaattcacatttgagggtagttgcatgttcccagatggatgtgatgcagtggactgcacattctgtcgtgagtttctaaaaaatcctcagtgctaccctgcaaagaagtggctgttcatcattattgtcatcctccttggatatgcaggcctcatgttactcaccaatgtccttaaggcaattggggtctggggatcatgggtaatagctccagtgaagctaatgtttgccatcataaagaaactaatgagaactgtgagctgcttggtggggaaattgatggataggggaaggcaagtgatccatgaggaaataggggagaatggggagggcaaccaagatgatgttaggattgagatggcaagacccagacgggtaaggcattggatgtactcacctgtcatcctgaccattctagcaatagggcttgctgagggctgtgatgaaatggtccatgctgattctaaacttgtttcatgcagacaagggagcggaaatatgaaggaatgcatcacaactgggagggcgcttcttcctgcggtgaacccaggacaagaggcatgtctgcacttcacagcacctgggagtccggactcaaaatgtctcaaaattaaggttaagaggatcaacctaaaatgtaagaagtcatcatcatattttgttcctgatgctcggtccaggtgtacatcagtgaggagatgtcgttgggcgggagactgccagtctgggtgcccccctcatttcacatccaactccttttctgatgattgggcaggtaagatggacagggctggtcttggattcagtggctgctctgatggatgtggaggagcagcctgcggctgctttaatgcggccccttcatgcatcttctggaggaaatgggtggagaatccacatgggatcatctggaaagtgtctccatgcgccgcatgggtcccatcagcagttatagagctaacaatgccctcaggtgaggtgaggacattccaccccatgagcggcatccccacacaggtcttcaagggtgtgagtgtaacttacttgggctcagatatggaggtgtctggcttgactgacctgtgtgagatagaagagctcaagtccaaaaagctggcattagctccctgcaaccaggctggcatgggggttgtaggcaaggttggagagatacagtgcagtagcgaggagagtgcccgtaccataaaaaaagatgggtgcatatggaatgcagacctcgtgggtatagagctacgagtggatgacgctgtgtgctactctaagattactagtgtggaggcagttgcaaactactctgccatacccaccactattggggggctgaggtttgagagaagccatgacagccagggtaaaatatctggtagccccctggacatcacagctataagaggatccttttctgttaattatagaggccttcgattaagtctctcagaaattactgctacttgcacaggggaggtgacaaatgtgagtgggtgttattcctgcatgacaggcgccaaagtctccatcaaattgcatagcagcaaaaatagcactgcccatgttagatgcaaaggggatgagactgcattcagtgtcttggagggagtccatagctacattgtcagcctcagctttgaccatgcagtagtcgatgagcaatgccagctgaactgtgggggacatgagagtcaagtgactcttaaaggcaacctcatcttcctggatgtcccaaaatttgtggatggcagctacatgcagacatatcacagtactgtgccaacaggggcaaatatcccaagccctacagattggctgaatgccttgtttggcaatgggctgagtaggtggatcctgggggtgataggggttctactggggggattggctctctttttcttgatcatgtttttgctcaagctgggaacaaaacaggtatttcgatcgaggacgaagctggct---
>China_HM802203_Human_SD4_2010
atgatgaaagtcatctggttctcctctctgatctgctttgtcattcaatgcagtggggactcgggcccaatcatctgcgcaggacccattcactcaaacaagagtgctgacataccccacctgcttggttactctgagaagatttgtcagatagatcggctgatacatgtttcgtcatggctcagaaaccactcacaatttcagggctacgtagggcagcgaggtggacgctctcaggtgagctactacccagctgaaaattcttactcaaggtggagtggacttctaagcccctgtgatgctgattggcttgggatgcttgtcgtgaagaaggccaaggggtctgatatgatagttcctggaccttcatacaaggggaaagtcttttttgaacggccaacttttgatggatatgtaggctggggctgtggcagtgggaagtctaggactgagtcaggagagctctgcagttcagactcagggactagttctggtcttctaccctcggatagggttctctggataggtgatgttgcttgtcaacctatgacacctatccctgaggagacattcctggagctgaagagctttagccaaagtgaattcccagacatatgtaaaattgatggcattgtgttcaaccagtgtgaaggtgagagtctacctcagccctttgatgttgcatggatggatgttggccactctcacaaaatcatcatgagggagcacaagaccaaatgggtacaagagagctcatccaaggattttgtgtgctacaaggaagggactgggccttgttcagaatcagaagaaaagacttgcaagaccagtgggtcatgcaggggggacatgcagttttgcaaggtggctggatgtgaacatggggaagaggcatctgaagccaagtgtagatgctcacttgtgcacaagcccggggaagtcgttgtgtcttatggagggatgcgtgtcagaccaaagtgctatggattctctagaatgatggcaacactggaggtaaacccaccagagcaaaggattggtcaatgcactggctgccatctagaatgcataaacgggggtgtgaggctaatcactctaaccagtgagctcaagtcagctactgtctgtgcttcccacttttgtagttctgccacaagtggtaagaaaagcacggaaattcaattccactcaggatcattggtcgggaaaacagcgatacacgtcaaaggggcattggtagatgggactgaattcacatttgagggtagttgcatgttcccagatggttgcgatgcagtggactgcacattctgtcgtgagtttctgaaaaatccacagtgctaccctgcaaagaagtggctgtttatcattattgtcatcctccttggatatgcaggcctcatgctactcaccaatgtcctcaaggcaattggggtttgggggtcatgggtcatagctccagtgaagctactgtttgccatcataaagaaactaatgagaactgtaagctgcttgatggggaaattgatggataggggaaggcaagtgattcatgaggaaataggggagaatagagagggcaaccaagatgatgttaggatcgagatggcaagacccagaagggtaaggcattggatgtactcacctgtcatcctgactattctagcaacagggcttgctgagggctgtgatgagatggtccatgctgattctaaacttgtttcatgcaggcaagggagcggaaatatgaaggaatgtgtcacaactgggagggcgcttcttcctgcagtgaacccaggtcaagaggcatgtctgcacttcacggcacctgggagtccggactcaaaatgtctcaaaattaaggtaaagaggatcaacctaaaatgtaagaagtcatcatcatattttgttcctgatgcccggtctaggtgtacatcagtgaggagatgtcgttgggcaggagactgccagtctgggtgtccccctcatttcacatccaactccttttctgatgattgggcaggcaagatggacagggctggtctaggattcagtggctgctctgatggatgtggaggagcagcctgcggctgctttaatgcggccccttcatgcatcttctggaggaaatgggtagagaatccacatgggatcatctggaaagtatctccatgtgccacatgggtcccatcggcagttatagagctaacaatgccctctggggaggtgaggacattccaccccatgagtggcatccccacacaagtcttcaagggtgtgagtgtaacttatttgggttcagatatggaggtgtctggcttgacagatctttgtgagatagaagagctcaagtccaagaagctggcattagctccctgcaaccaggctggcatgggggttataggcaaggttggagagatacagtgcagtagtgaggaaagtgcccgtaccataaaaaaagatgggtgcatatggaatgcagaccttgtgggcatagagctacgagtggatgacgctgtgtgctactctaagatcactagtgtggaggcagttgcaaactactctgccatacccaccactattggggggctgaggtttgagagaagccatgacagccagggtaaaatatctggtagccccctagacatcacagctataagaggatctttttccgttaattatagaggccttcgtctgagtctctcagaaattactgctacttgcacaggggaggttacaaatgtgagtgggtgttattcttgcatgacaggcgccaaagtctccatcaaattacatagcagcaaaaatagcactgcccatgtaagatgcaaaggggatgagactgcattcagtgtcttggagggggtccatagctacactgtcagtctcagttttgaccatgcagtagtcgatgagcagtgccaactgaactgtgggggacatgagagccaagtgactctaaaaggtaacctcatcttcctggatgtcccaaaatttgtggatggcagctacatgcagacatatcacagtactgtgcccacaggggcaaatatcccaagccctacagattggctgaatgccttgtttggcaatgggctgagtaggtggattctgggggtgataggggttctacttgggggattggctctctttttcttgattatgtctttgttcaagctgggaacaaaacaggtatttcgatcaaggacgaagctggct---
>China_HQ141590_Human_AH12_2010
atgatgaaagtcatctggttctcctctctgatctgctttgtcattcaatgcagtggggactcgggcccaatcatctgcgcaggacccatccactcaaacaagagtgctgacatacctcacctgctgggttactctgagaagatatgtcagatagatcggctgatacatgtttcgtcatggctcagaaaccactcacaatttcagggctacgtagggcagcgaggtggacgctctcaggtgagctactacccagctgaaaattcttactcaaggtggagtgggcttctaagcccctgtgatgctgattggcttgggatgcttgtcgtgaagaaggccaaggggtctgatatgatagttcctgggccttcatacaaggggaaagtcttttttgagcggccaacttttgatggatatgtaggctggggttgtggcagtgggaagtctaggacagagtcaggagagctctgcagttcagactcagggactagctctggtcttctgccctcagatagggttctctggataggtgatgttgcttgtcagcctatgacacccatccctgaagagacatttctggagctgaagagttttagccaaagtgaattcccagacatatgcaaaattgatggcattgtgttcaaccagtgtgagggtgagagtctacctcagccctttgatgttgcatggatggatgttggccactctcataaaatcatcatgagggagcacaagaccaaatgggtgcaagagagctcatccaaggattttgtgtgctacaaggaagggactgggccttgttctgaatcagaagaaaagacttgcaagaccagtggatcatgcaggggggacatgcagttctgtaaggtagcaggttgtgaacatggggaagaggcatctgaagccaagtgtaggtgctcacttgtgcacaagcccggagaagtcgttgtgtcatatggagggatgcgtgtcagaccaaagtgctatggtttctccagaatgatggcaacactggaggtgaaccaacctgagcaaaggattggtcaatgcactggctgccatctggaatgcataaatgggggtgtgaggctaataactctaaccagtgagctcaagtcagctactgtctgtgcttcccacttttgtagttctgccacaagtggcaagaaaagcacggagattcaattccactcaggatcattggttgggaaaacagcaatacacgtcaaaggggcattggtagatggaacagaattcacatttgagggtagttgcatgttcccagatggttgtgatgcggtggactgcactttctgtcgtgagtttctaaaaaatccccagtgctaccctgcaaagaagtggctgttcatcattattgtcatcctccttggatatgcaggcctcatgctactcaccaatgtcctcaaggcaattgggatttggggatcatgggtcatagctccagtgaagctaatatttgccatcataaagaaactaatgagagctgtgagctgcttgatggggaaattgatggataggggaaggcaagtgatccatgaggagataggggagaatagagagggcaaccaggatgatgttaggattgagatggcaagacctagaagggtaaggcattggatgtactcacctgtcatcctgactattttagcaatagggcttgctgagagctgtgatgagatggtccatgctgattctaagcttgtctcatgcaggcaagggagcggaaatatgaaggaatgtgtcacaactgggagggcgcttcttcctgcggtgaacccaggtcaagaggcatgtctgcacttcacggcacctgggagtccggactcaaaatgtctcaaaattaaggttaagaggatcaacctaaaatgtaagaagtcatcatcatattttgttcctgatgcccggtccagatgtacatcagtgaggagatgtcgttgggctggagactgccagtctgggtgcccccctcatttcacatccaactccttttctgatgattgggcaggtaagatggacagggctggtttagggttcagtggctgctctgatgggtgtggaggagcagcctgcggctgctttaatgcagccccttcatgcatcttctggaggaaatgggtagagaacccacatgggatcatctggaaagtatctccttgtgccgcatgggtcccatcggcagtcatagagctaacaatgccctcaggggaggtgaggacattccaccccatgagtggcatccccacacaagtcttcaagggtgtgagtgtgacttacttgggctcagatatggaggtgtctggcttgactgacctatgtgagatagaggagctcaagtccaagaagctggcattggctccctgcaaccaggctggcatgggggttgtaggcaaggttggagagatacagtgcagtagcgaggaaagtgcccgtaccataaaaaaagatgggtgcatatggaatgcagaccttgtgggcatagagctacgagtggatgacgctgtgtgctactctaagatcactagtgtggaagcagttgcaaactactctgccatacccaccactattggggggctgaggtttgagagaagccatgacagccagggtaaaatatctggtagccccctggacatcacagctataagaggatctttttctgttaattatagaggccttcgactgagcctctcagaaattactgctacctgcacaggggaggtgacaaatgtgagtggatgttattcttgcatgacaggcgccaaagtctctatcaaactgcatagcagcaaaaatagcactgctcatgtaagatgcaaaggggatgagactgcattcagtgtcttggagggggtccatagctacactgtcagtctcagttttgatcatgcagtagtcgatgagcagtgccaactgaactgtgggggacatgagagtcaagtgactctaaaaggcaaccttattttcctggatgtcccaaaatttgtggatggcagctacatgcagacatatcatagcactgtgcccacaggggcaaatatcccaagcccaacagactggctgaatgccttgtttggcaatgggctgagtaggtggatcctgggggtgataggggttctgcttggggggttggctctcttttttatgattatgtctttgttcaagctgggaacaaaacaggtatttcgatcaaggacgaagctggct---
>China_HQ141593_Human_AH15_2010
atgatgaaagtcatctggttcttctctctgatctgcttagtcattcaatgcggtggggatacaggcccaatcatctgcgcaggacccatccactcaaacaagagtgctgacataccccacctgcttggctactctgagaagatttgtcagatagatcggctgatacatgtttcgtcatggcttagaaaccactcacaatttcagggctacgtagggcagcgaggtggacgatctcaggtgagctactacccagctgaaaattcttactcaaggtggagtggacttctaagcccctgtgatgctgattggcttgggatgcttgtcgtgaagaaggccaaggggtctgatatgatagttccagggccttcatacaaggggaaagtcttttttgaacggccaacttttgatggatacgtaggctggggctgtggtagtgggaagtctaggactgagtcaggtgagctctgcagttcagactccgggactagttctggtcttctgccctcagatagggttctctggataggtgatgttgcttgtcagcctatgacacccatccctgaggagacatttctggagctgaagagctttagccaaagtgaattcccagacatatgcaaaattgatggcattgtgttcaaccagtgtgagggtgagagtctacctcagccctttgatgttgcatggatgggtgttggccactctcataaaatcatcatgagggagcacaagaccaaatgggtacaagagagctcatccaaggattttgtgtgctacaaggaagggactgggccttgttctgaatcagaagaaaagacttgcaagaccagtggatcatgcaggggggacatgcagttttgcaaggtggcaggttgtgaacatggggaagaggcatctgaagccaagtgcagatgctcacttgtgcacaagcccggggaagtcgttgtgtcatatggagggatgcgtgtcagaccaaagtgctatggtttctccagaatgatggcaacactggaggtgaacgaaccagagcagaggattggtcaatgcactggctgccatctagaatgcataaatgggggtgtgaggctaatcactctaaccagtgagctcaagtcagctactgtctgcgcttctcacttctgtagttctgccacaagtggtaagaaaagcacggagattcaattccactcaggatcattggttgggaaaacagcaatccacgtcaaaggggcattggtagatggaactgaattcacatttgagggtagttgcatgttcccagatggttgtgatgcagtggactgcacattctgtcgtgagtttctaaaaaatccccagtgctaccctgcaaagaagtggctgttcatcattattgtcatcctccttggatatgcaggcctcatgctactcaccaatgttcttaaggcaattggggtttgggggtcatgggtcatagctccagtgaagctagtgtttgccatcataaagaaactaatgagagctgtgagctgcctgatggggaaattgatggatagaggaaggcaagtgatccatgaggaaataggggagaatagagagggcaaccaagatgatgttaggattgagatggccagacccaggagggtaaggcattggatgtactcgcctgtcatcctgactattctagcaatggggcttgctgagggctgtgatgagatggtccatgctgattctaaacttgtttcgtgcaggcaagggagcggaaatatgaaggaatgtgtcacaactgggagggcgcttcttcctgcagtgaacccagggcaagaggcgtgtctgcacttcacggcacctggaagtccggactcaaaatgtctcaaaattaaggttaagaggatcaacctaaaatgtaaaaagtcatcatcatattttgttcctgatgcccggtccaggtgtacatcagtgaggagatgtcgttgggcaggggactgccagtctgggtgcccccctcatttcacatccaactccttttctgatgattgggcaggtaagatggacagggctggtctaggattcagtggctgctctgatggatgtggaggagcagcctgtggttgctttaatgcggccccttcttgcattttctggaggaaatgggtagagaatccacatgggatcatctggaaagtatctccatgtgccgcatgggtcccatcagcggttatagagctaacaatgccctcaggggaggtgaggacattccaccccatgagcggaatccccacacaagtcttcaagggtgtgagtgtaacttacttgggctcagatatggaggtgtcaggcttgactgacctgtgtgagatagaagagctcaagtcaaagaagcttgcattagctccctgcaaccaggctggtatgggggttgtaggcaaggttggagagatacagtgcagtagcgaggaaagtgcccgtaccataaaaaaagatgggtgcatatggaatgctgacctcgtgggtatagagctacgggtggatgacgctgtgtgctactctaagatcactagtgtggaggcagttgcaaactactctgccatacccaccactattggggggctgaggtttgagagaagccatgacagccagggcaaaatatctggtagccccctggacatcacagctataagaggatctttttctatcaattatagaggccttcgactgagcctcacagaaattactgcaacttgcacaggggaagtgacaaatgtgagtgggtgttattcttgcatgacaggcgccaaagtctccatcaagttgcatagcagcaaaaatagcactgcccatgtaagatgcaaaggggatgagactgccttcagtgtcttggagggagtccatagctactctgtcagtctcagttttgatcatgcagtagttgatgagcagtgccaactgaactgtgggggacatgagagtcaagtgactctgagaggcaacctcatcttcctggatgtcccgaaatttgtggatggcagctacatgcagacatatcatagcactgtgcccacaggggcaaatatcccaagccctacagattggctaaatgccttgtttggcaatgggctgagtaggtggatcctgggggtgataggggtcctactggggggattggctctctttttcttgatcatgtctttgttcaagctgggaacaaaacaggtatttcgatcgaggacgaagctggct---
>China_HQ141596_Human_HN6_2010
atgatgaaagtcatctggttctcctctctgatctgctttgtcattcaatgcagtggggactcaggcccaatcatctgcgcaggacccatccactcaaacaagagtgctgacatacctcacctgctgggttactctgagaagatatgtcagatagatcggctgatacatgtttcgtcatggctcaggaaccactcacaatttcagggctacgtaggccagcgaggtggacgctctcaggtgagctactacccagctgaaaattcttactcaaggtggagtgggcttctaagcccctgtgatgctgattggcttgggatgcttgtcgtgaagaaggccaaggggtctgatatgatagttcctgggccttcatacaagggaaaagtcttttttgagcggccaacttttgatggatatgtaggctggggctgtggcagtgggaagtctaggacagagtcaggagagctctgcagttcagactcagggactagctctggtcttctgccctcagatagggttctctggataggtgatgttgcttgtcagcctatgacacccatccctgaagagacatttctggagctgaagagttttagccaaagtgaattcccagacatatgcaaaattgatggcattgtattcaaccagtgtgagggtgagagcctacctcagccctttgatgttgcatggatggatgttggccactctcataaaatcatcatgagggagcacaagaccaaatgggtgcaggagagctcatccaaggattttgtgtgctacaaggaagggactgggccttgttctgaatcagaagaaaagacttgtaagaccagtggatcatgcaggggggacatgcagttctgcaaggtagcaggttgtgaacatggggaagaggcatctgaagccaagtgcagatgctcacttgtgcacaagcccggagaagtcgttgtgtcatatggagggatgcgtgtcagaccaaagtgctatggtttctccagaatgatggcaacactggaggtgaaccaaccagagcaaaggattggtcaatgcactggctgccatctggaatgcataaatgggggtgtgaggctaataactctaaccagtgagctcaagtcagctactgtctgtgcctctcacttttgtagttctgccacgagtggcaagaaaagcacggagattcaattccactcaggatcattggttgggaaaacagcaatacacgtcaaaggggcattggtagatggaactgaattcacatttgagggtagttgcatgttcccagatggttgtgatgcggtggactgcactttctgtcgtgagtttctaaaaaatccccagtgctaccctgcaaagaagtggctgttcatcattattgtcatcctccttgggtatgcaggcctcatgctactcaccaatgtcctcaaggcaattgggatttggggatcatgggtcatagctccagtgaagctaatatttgccatcataaagaaactaatgagaactgtgagctgcttggtggggaaattgatggataggggaaggcaagtgatccatgaggagataggggagaatagagagggcaaccaagatgatgttaggattgagatggcaagacccagaagggtaaggcattggatgtactcacctgtcatcctgactattttagcaatagggcttgctgagagctgtgatgagatggtccatgctgattctaagcttgtttcatgcaggcaagggagcggaaatatgaaggaatgtgtcacaactgggagggcgcttcttcctgcggtgaacccaggtcaagaggcatgtctgcacttcacggcacctgggagtccggactcaaaatgtctcaaaattaaggttaagaggatcaacctaaaatgtaagaagtcatcatcatattttgttcctgatgcccggtccagatgtacatcagtgaggagatgtcgttgggctggagactgccagtctgggtgcccccctcatttcacatccaactccttttctgatgattgggcaggtaagatggacagggctggtctagggttcagtggctgctctgatggatgtggaggagctgcctgcggctgctttaatgcagccccttcttgcatcttctggaggaaatgggtagagaacccacatgggatcatctggaaagtatctccttgtgccgcatgggtcccatcggcagtcatagagctaacaatgccctcaggggagatgaggacattccaccccatgagtggcatccccacacaagtcttcaagggtgtgagtgtgacttacttgggctcagatatggaggtgtctggcttgactgacttatgtgagatagaggagctcaagtccaagaagctggcattagctccctgcaaccaggctggcatgggggttgtaggcaaggttggagagatacagtgcagtagcgaggaaagtgcccgtaccataaaaaaagatgggtgcatatggaatgcagaccttgtgggcatagagctacgagtggatgacgctgtgtgctactctaagatcactagtgtggaagcagttgcaaactactctgccatacccaccactattggggggctgaggtttgagagaagccatgacagccagggtaaaatatctggtagccccctggacatcacagctataagaggatctttttctgttaattatagaggccttcgactgagcctctcagaaattactgctacctgcacaggggaggtgacaaatgtgagtggatgttattcttgcatgacaggcgccacagtctctatcaaactacatagcagcaaaaatagcactgcccatgtaagatgcaaaggggatgagactgcattcagtgtcttggagggggtccatagctacactgtcagtctcagttttgaccatgcagtggtcgatgagcagtgccaactgaactgtgggggacatgagagtcaagtgactctaaaaggcaaccttatcttcctggatgtcccaaaatttgtggatggcagctacatgcagacatatcatagcactgtgcccacaggggcaaatatcccaagcccaacagactggctgaatgccttgtttggcaatgggctgagtaggtggatcctgggggtgataggggttctacttggggggttggctctctttttcatgattatgtctttgttcaagctgggaacaaaacaggtatttcgatcaaggacgaagctggct---
>China_HQ141599_Human_HN13_2010
atgatgaaagtcatctggttctcctctctgatctgcttagtcattcaatgcggtggggacacgggcccaatcatctgcgcaggacccatccactcaaacaagagtgctgacataccccacctgcttggctactctgagaagatttgtcagatagatcggctgatacatgtttcgtcttggcttagaaaccactcacaatttcagggctacgtagggcagcgaggtggacgctctcaggtgagctactacccagctgaaaattcttactcaaggtggagtgggcttctaagcccctgtgatgctgattggcttgggatgcttgtcgtgaagaaggccaaggggtctgatatgatagttcctgggccttcatacaaggggaaagtcttttttgaacggccaacttttgatggatacgtaggctggggctgtggtagtgggaagtctaggactgagtcaggtgagctctgcagttcagactccgggactagttctggtcttctgccctcggatagggttctctggataggtgatgttgcttgtcagccaatgacacccatccctgaggagacatttctggagctgaagagctttagccaaagtgaattcccagacatatgcaaaattgatggcattgtgttcaaccagtgtgagggtgagagtctaccccagccctttgatgttgcatggatggatgttggccactctcataaaatcatcatgagggagcacaagaccaaatgggtacaagagagctcatccaaggattttgtgtgctataaggaagggactgggccgtgttctgaatcagaagaaaagacttgcaagaccagtggatcatgcaggggggacatgcagttttgcaaggtggcaggttgtgaacatggggaagaggcatctgaagccaagtgtagatgctcacttgtgcacaagccaggggaagtcgttgtgtcatatggagggatgcgtgtcagaccaaagtgctatggtttctccagaatgatggcaacactggaggtgagccagccagagcaaaggattggtcaatgcactggctgccatctagaatgcataaatgggggtgtgaggctaatcactctaaccagtgagctcaagtcagctactgtctgcgcttctcacttttgcagttctgccacaagtggtaagaagagcacggagattcaattccactcaggatcattggttggaaaaacagcaatccacgtcaaaggggcattggtagatggaactgaattcacatttgagggtagttgcatgttcccagatggttgtgatgcagtggactgcacattctgtcgtgagtttctaaaaaatccccagtgctaccctgcaaagaagtggctgttcatcattattgtcatcctccttggatatgcaggcctcatgctgctcaccaatgttcttaaggcaattggggtttgggggtcatgggtcatagctccagtgaagctagtgtttgccatcataaagaaactgatgagagctgtgagctgcctgatggggaaattgatggataggggaaggcaagtgatccatgaggaaataggggagaatagagagggcaaccaagatgacgttaggattgagatggccagacccaggagggtaaggcattggatgtactcgcctgtcatcctgactattctagcaatagggcttgctgagggctgtgatgagatggtccatgctgattctaaacttgtttcgtgcaggcaagggagcggaaatatgaaggaatgtgtcacaactgggagggcgcttcttcctgcggtgaacccagggcaagaggcgtgtctgcacttcacggcacctggaagtccggactcaaaatgtctcaaaattaaggttaagaggatcaacctaaaatgtaaaaagtcatcatcatattttgttcctgatgcccggtccaggtgtacatcagtgaggagatgtcgttgggcaggggactgccagtctgggtgcccccctcatttcacatccaactccttttctgatgattgggcaggtaagatggacagggctggtctaggattcagtggctgctctgatggatgtggaggagcagcctgcggttgctttaatgcggccccttcatgcattttctggaggaaatgggtagagaatccacatgggatcatctggaaagtatctccatgtgccgcatgggtcccatcagcggttatagagctaacaatgccctcaggggaggtgaggacattccaccccatgagcggaatccccacacaagtcttcaagggtgtgagtgtaacttacttgggctcagatatggaggtgtcaggcttgactgatctgtgtgagatagaagagctcaagtcaaagaagcttgcattagctccctgcaaccaggctggtatgggggttgtaggcaaggttggagagatacagtgcagtagcgaggaaagtgcccgtaccataaaaaaagatgggtgcatatggaatgctgacctcgtgggtatagagctacgggtggatgacgctgtgtgctactctaagatcactagtgtggaggcagttgcaaactactccgccatacccaccactattggggggctgaggtttgagagaagccatgacagccagggtaaaatatctggtagccccctggacatcacagctataagaggatctttttctgtcaattatagaggccttcgactgagtctctcagaaatcactgctacttgcacaggggaagtgacaaatgtgagtgggtgttattcttgcatgacaggcgccaaagtctccatcaagttgcatagcagcaaaaatagcactgcccatgtaagatgcaaaggggatgagactgccttcagtgtcttggagggagtccatagctactctgtcagtctcagttttgatcatgcagtagttgatgagcagtgccaactgaactgtgggggacatgagagtcaagtgactctgagaggcaacctcatcttcctggatgtcccgaaatttgtggatggcagctacatgcagacatatcatagcactgtgcccacaggggcaaatatcccaagccctacagattggctaaatgccttgtttggcaatgggctgagtaggtggattctgggggtgataggggtcctactggggggattggctctctttttcttgatcatgtctttgtttaagctgggaacaaaacagatatttcgatcgaggacaaagctggct---
>China_HQ141602_Human_JS3_2010
atgatgaaagtcatctggttctcctctctgatctgcttagtcattcaatgtggtggggatacaggcccaatcatctgcgcaggacccatccactcaaacaagagtgctgacatacctcacctacttggctactctgagaagatttgtcagatagatcggctgatacatgtttcgtcatggcttagaaaccactcacaatttcagggctacgtagggcagcgaggtggacgctctcaggtgagctactacccagctgaaaattcttactcaaggtggagtggacttctaagcccctgtgatgctgattggcttgggatgcttgtcgtgaagaaggccaaggggtctgatatgatagttcctgggccttcatacaaggggaaagtcttctttgaacggccaacttttgatggatacgttggctggggctgtggtagtgggaagtctaggactgagtcaggtgagctctgcagttcagactctgggactagttctggtcttctgccctcggatagggttctctggataggtgatgttgcttgtcagcctatgacacccatccctgaggagacatttctggagctgaagagctttagccaaagtgaattcccagacatatgcaagattgatggcattgtgttcaaccagtgtgagggtgagagtctacctcagccctttgatgttgcatggatggatgttggccactctcataaaatcatcatgagggagcacaagaccaaatgggtacaagagagctcatccaaggattttgtgtgctacaaggaagggactgggccttgttctgaatcagaagaaaagacttgcaagaccagtggatcatgcaggggggacatgcagttttgcaaggtggcaggttgtgaacatggggaagaggcatctgaagccaagtgtagatgctcacttgtgcacaagcccggggaagtcgttgtgtcatatggagggatgcgtgtcagaccaaagtgctatggtttctccagaatgatggcaacactggaggtgaaccaaccagagcaaaggattggtcaatgcactggctgccatctagaatgcataaatgggggtgtgaggctaatcactctaaccagtgagctcaagtcagctactgtctgcgcttctcacttttgtagttctgccacaagtggtaagaaaagcacggagattcaattccactcaggatcattggttggaaaaacagcaatccacgtcaaaggggcattggtagatggaactgaattcacatttgagggtagttgcatgttcccagatggttgtgatgcagtggactgcacattctgtcgtgagtttctaaaaaatccccagtgctaccctgcaaagaagtggctgttcatcattattgtcatcctccttggatatgcaggcctcatgctactcaccaatgttcttaaggcaattggggtttgggggtcatgggtcatagctccagtgaagctagtgtttgccatcataaagaaactaatgagagctgtgagctgcctgatggggaaattgatggataggggaaggcaagtgatccatgaggaaataggggagaatagagagggcaaccaagatgatgttaggattgagatggccagacccaggagggtaaggcattggatgtactcgcctgtcatcctgactattctagcaatagggcttgctgagggctgtgatgagatggtccatgctgattctaaacttgtttcgtgcaggcaaggaagcggaaatatgaaggaatgtgtcacaactgggagggcgcttcttcctgcggtgaacccagggcaagaggcgtgtctgcacttcacggcacctggaagtccagactcaaaatgtctcaaaattaaggttaagaggatcaacctaaaatgtaaaaagtcatcatcatattttgttcctgatgcccggtccaggtgtacatcagtgaggagatgtcgttgggcaggggactgccagtctgggtgcccccctcatttcacatccaactccttttctgatgattgggcaggtaagatggacagggctggtctaggattcagcggctgctctgatggatgtggaggagcagcctgcggttgctttaatgcggccccttcatgcattttctggaggaaatgggtagagaatccacatgggatcatctggaaagtctctccatgtgccgcatgggtcccatcagcagttatagagctaacaatgccctcaggggaggtgaggacattccaccccatgagcggaatccccacacaagtcttcaagggtgtgagtgtaacttacttgggctcagatatggaggtgtcaggcttgactgacctgtgtgagatagaagagctcaagtcaaagaagcttgcattagctccctgcaaccaggctggtatgggggttgtaggcaaggttggagagatacagtgcagtagcgaggaaagtgcccgtaccataaaaaaagatgggtgtatatggaatgctgacctcgtgggcatagagctacgagtggatgacgctgtgtgttactctaagatcactagtgtggaggcagttgcaaactactctgccatacccaccactattggggggctgaggtttgagagaagccatgacagccagggtaaaatatctggtagccccctggacatcacagctataagaggatctttttctgtcaattatagaggccttcgactgagtctctcagaaattactgctacgtgtacaggggaagtgacaaatgtgagtgggtgttattcatgcatgacaggcgccaaagtctccatcaagttgcatagcagcaaaaatagcactgcccatgtaagatgcaaaggggatgagactgccttcagtgtcttggagggagtccatagctactctgtcagtctcagttttgatcatgcagtagttgatgagcagtgccaactgaactgtggggggcatgagagtcatgtgactctgaaaggtaacctcatcttcctggatgtcccgaaatttgtggatggcagctacatgcagacatatcatagtacagtgcccacaggggcaaatatcccaagccctacagattggctaaatgccttgtttggcaatgggctgagtaggtggattctgggtgtgataggggtcctactggggggattggctctctttttcttgatcatgtctttgttcaagctgggaacaaaacaggtatttcgatcgaggacgaagctggct---
>China_HQ141605_Human_JS4_2010
atgatgaaagtcatctggttctcctctctgatctgctttgtcattcaatgcagtggggactcgggcccaatcatctgcgcaggacccattcactcaaacaagagtgctgacataccccacctgcttggttactctgagaagatttgtcagatagatcggctgatacatgtttcgtcatggctcagaaaccactcacaatttcagggctacgtagggcagcgaggtggacgctctcaggtgagctactacccagctgaaaattcttactcaaggtggagtggacttctaagcccctgtgatgctgattggcttgggatgcttgtcgtgaagaaggccaaggggtctgatatgatagttcctggaccttcatacaaggggaaagtcttttttgaacggccaacttttgatggatatgtaggctggggctgtggcagtgggaagtctaggactgagtcaggagagctctgcagttcagactcagggactagttctggtcttctaccctcggatagggttctctggataggtgatgttgcttgtcaacctatgacacctatccctgaggagacattcctggagctgaagagctttagccaaagtgaattcccagacatatgtaaaattgatggcattgtgttcaaccagtgtgaaggtgagagtctacctcagccctttgatgttgcatggatggatgttggccactctcacaaaatcatcatgagggagcacaagaccaaatgggtacaagagagctcatccaaggattttgtgtgctacaaggaagggactgggccttgttcagaatcagaagaaaagacttgcaagaccagtgggtcatgcaggggggacatgcagttttgcaaggtggctggatgtgaacatggggaagaggcatctgaagccaagtgtagatgctcacttgtgcacaagcccggggaagtcgttgtgtcttatggagggatgcgtgtcagaccaaagtgctatggattctctagaatgatggcaacactggaggtaaacccaccagagcaaaggattggtcaatgcactggctgccatctagaatgcataaacgggggtgtgaggctaatcactctaaccagtgagctcaagtcagctactgtctgtgcttcccacttttgtagttctgccacaagtggtaagaaaagcacggaaattcaattccactcaggatcattggtcgggaaaacagcgatacacgtcaaaggggcattggtagatgggactgaattcacatttgagggtagttgcatgttcccagatggttgcgatgcagtggactgcacattctgtcgtgagtttctaaaaaatccacagtgctaccctgcaaagaagtggctgtttatcattattgtcatcctccttggatatgcaggcctcatgctactcaccaatgtcctcaaggcaattggggtttgggggtcatgggtcatagctccagtgaagctactgtttgccatcataaagaaactaatgagaactgtaagctgcttgatggggaaattgatggataggggaaggcaagtgatccatgaggaaataggggagaatagagagggcaaccaagatgatgttaggatcgagatggcaagacccagaagggtaaggcattggatgtactcacctgtcatcctgactattctagcaatagggcttgctgagggctgtgatgagatggtccatgctgattctaaacttgtttcatgcaggcaagggagcgaaaatatgaaggaatgtgtcacaactgggagggcgcttcttcctgcagtgaacccaggtcaagaggcatgtctgcacttcacggcacctgggagtccggactcaaaatgtctcaaaattaaggtaaagaggatcaacctaaaatgtaagaagtcatcatcatattttgttcctgatgcccggtctaggtgtacatcagtgaggagatgtcgttgggcaggagactgccagtctgggtgtccccctcatttcacatccaactccttttctgatgattgggcaggcaagatggacagggctggtctaggattcagtggctgctctgatggatgtggaggagcagcctgcggctgctttaatgcggccccttcatgcatcttctggaggaaatgggtagagaatccacatgggatcatctggaaagtatctccatgtgccgcatgggtcccatcggcagttatagagctaacaatgccctcaggggaggtgaggacattccaccccatgagtggcatccccacacaagtcttcaagggtgtgagtgtaacttacttgggttcagatatggaggtgtctggcttgacagatctttgtgagatagaagagctcaagtccaagaagctggcattagctccctgcaaccaggctggcatgggggttgtaggcaaggttggagagatacagtgcagtagtgaggaaagtgcccgtaccataaaaaaagatgggtgcatatggaatgcagaccttgtgggcatagagctacgagtggatgacgctgtgtgctactctaagatcactagtgtggaggcagttgcaaactactctgccatacccaccactattggggggctgaggtttgagagaagccatgacagccagggtaaaatatctggtagccccctagacatcacagctataagaggatctttttctgttaattatagaggccttcgtctgagtctctcagaaattactgctacttgcacaggggaggttacaaatgtgagtgggtgttattcttgcatgacaggcgccaaagtctccatcaaattacatagcagcaaaaatagcactgcccatgtaagatgcaaaggggatgagactgcattcagtgtcttggagggggtccatagctacactgtcagtctcagttttgaccatgcagtagtcgatgagcagtgccaactgaactgtgggggacatgagagccaagtgactctaaaaggtaacctcatcttcctggatgtcccaaaatttgtggatggcagctacatgcagacatatcacagtactgtgcccacaggggcaaatatcccaagccctacagattggctgaatgccttgtttggcaatgggctgagtaggtggattctgggggtgataggggttctacttgggggattggctctctttttcttgattatgtctttgttcaagctgggaacaaaacaggtatttcgatcaaggacgaagctggct---
>China_HQ141608_Human_LN2_2010
atgatgaaagtcatctggttctcctctctgatctgctttgtcattcaatgcagtggggactcgggcccaatcatctgcgcaggacccatccattcaaacaagagtgctgacatacctcacctgctgggttactctgagaagatatgtcagatagatcggctgatacatgtttcgtcatggctcagaaaccactcacaatttcagggctacgtagggcagcgaggaggacgctctcaggtgagctactacccagctgaaaattcttactcaaggtggagtgggcttctaagcccctgtgatgctgattggcttgggatgcttgtcgtgaagaaggccaaggggtctgatatgatagttcctgggccttcatacaagggaaaagtcttttttgagcggccaacttttgatggatatgtaggctggggctgtggcagtgggaagtctaggacagagtcaggagagctctgcagttcagactcagggactagctctggtcttctgccctcagatagggttctctggataggtgatgttgcttgtcagcctatgacacccatccctgaggagacatttctggagctgaagagttttagccaaagtgaattcccagacatatgcagaattgatggcattgtgttcaaccagtgtgagggtgagagtctacctcagccctttgatgttgcatggatggatgttggccactctcataaaatcatcatgagggagcacaagaccaaatgggtgcaagagagctcatccaaggattttgtgtgctacaaggaagggactgggccttgttctgaatcagaagaaaagacttgcaagaccagtggatcatgcaggggggacatgcagttctgcaaggtagcaggttgtgaacatggggaagaggcatctgaagccaagtgtagatgctcacttgttcacaagcccggagaagtcgttgtgtcatatggagggatgcgtgtcagaccaaagtgctatggtttctccagaatgatggcaacactggaggtgaaccaaccagtgcaaaggattggtcaatgcactggctgccatctggaatgcataaatgggggtgtgaggctaataactctaaccagtgagctcaagtcagctactgtctgtgcttcccacttttgtagttctgccacgagtggcaagaaaagcacggagatacaattccactcaggatcattggttgggaaaacagcaatacacgtcaaaggggcattggtagatggaactgaattcacatttgagggtagctgcatgttcccggatggttgtgatgcggtggactgcactttctgtcgtgagtttctaaaaaatcctcagtgctaccctgcaaagaagtggctgttcatcattattgtcatcctccttggatatgcaggcctcatgctactcaccaatgtcctcaaggcaattggaatttggggatcatgggtcatagctccagtgaagctaatatttgccatcataaagaaactaatgagaactgtgagctgcttgatggggaaattgatggataggggaaggcaagtgatccatgaggagataggggagaatagagagggcaaccaagatgatgttaggattgagatggcaagacccagaagggtaaggcattggatgtacgcacctgtcatcctgactattttagcaatggggcttgctgagagctgtgatgagatggtccatgctgattctaagcttgtttcatgcaggcaagggagcggaaatatgaaggaatgtgtcacaactgggagggcgcttcttcctgcggtgaacccaggtcaagaggcatgtctgcacttcacggcacctgggagtccggactcaaaatgtctcaaaattaaggttaagaggatcaacctaaaatgcaagaagtcatcatcatattttgttcctgatgcccggtccagatgtacatcagtgaggagatgtcgttgggctggagactgccagtcagggtgcccccctcatttcacatccaactctttttctgatgattgggcaggcaagatggacagggctggtctagggttcagtggctgctctgatggatgtggaggagcagcctgcggctgctttaatgcagccccttcatgcatcttctggaggaaatgggtagagaacccacatgggatcatctggaaagtatctccttgtgccgcatgggtcccatcggcagtcatagagctaacaatgccctcaggggaggtgaggacattccaccccatgagtggcatccctacacaagtcttcaagggtgtgagtgtgacttacttgggctcagatatggaggtgtctggcttgactgacttatgtgagatagaggagctcaagtccaagaagctggcattagctccctgcaaccaggctggcatgggggttgtaggcaaggttggagagatacagtgcagtagcgaggaaagtgcccgtaccataaaaaaagatgggtgcatatggaatgcagaccttgtgggcatagagctacgagtggatgatgctgtgtgctactctaagatcactagtgtagaagcagttgcaaactactctgccatacccaccactattggggggctgaggtttgagagaagccatgacagccagggtaaaatatctggtagccctctggacatcacagctataagaggatctttttctgttaattatagaggccttcgactgagcctctcagaaattactgctacctgcacaggggaggtgacaaatgtgagtggatgttattcttgcatgacaggcgccaaagtctctatcaagctgcatagtagcaaaaatagcactgcccatgtaagatgcaaaggggatgagactgcattcagtgtcttggagggggtccatagctacactgtcagtctcagttttgaccatgcagtagtcgatgagcagtgccaactgaactgtgggggacatgagagtcaagtgactctaaaaggcaaccttatcttcctggatgtcccaaaatttgtggatggcagctacatgcagacatatcatagcactgtgcccacaggggcaaatatcccaagcccaacagactggctgaatgccttgtttggcaatgggctgagtaggtggatcctgggggtgataggggttctgcttgggggattggctctctttttcatgatcatgtctttgttcaagctgggaacaaaacaggtatttcgatcaaggacgaagctggct---
>China_HQ141611_Human_LN3_2010
atgatgaaagtcatctggttctcctctctgatctgcttagtcattcaatgtggtggggatacgggcccaatcatctgcgcaggacccatccactcaaacaagagtgctgacataccccacctgcttggctactctgagaagatttgtcagatagatcggctgatacatgtttcgtcatggcttagaaaccactcacaatttcagggctacgtagggcagcgaggtggacgctctcaggtgagctactacccagctgaaaattcttactcaaggtggagtggacttctaagcccctgtgatgctgattggcttgggatgcttgtcgtgaagaaggccaaggggtctgatatgatagttcctgggccttcatacaaggggaaagtcttttttgaacggccaacttttgatggatacgtaggctggggctgtggtagtgggaagtctaggactgagtcaggtgagctctgcagttcagactctgggactagttctggtcttctgccctcggatagggttctctggataggtgatgttgcttgtcagcctatgacacccatccctgaggagacatttctggagctgaagagctttagccaaagtgaattcccagacatatgcaaaattgatggcattgtgttcaaccagtgtgagggtgagagtctacctcagccctttgatgttgcatggatggatgttggccactctcataaaatcatcatgagagagcacaagaccaaatgggtacaggagagctcatccaaggattttgtgtgctacaaggaagggactgggccttgttctgaatcagaagaaaagacttgcaagaccagtggatcatgcaggggggacatgcagttttgcaaggtggcaggttgtgaacatggggaagaggcatctgaagccaagtgtagatgctcacttgtgcacaagcccggggaagtcgttgtgtcatatggagggatgcgtgtcagaccaaagtgctatggtttctccagaatgatggcaacactggaggtgaaccaaccagagcaaaggattggtcaatgcactggctgccatctagaatgcataaatgggggtgtgaggctaatcactctaaccagtgagctcaagtcagctactgtctgcgcttctcacttttgtagttctgccacaagtggtaagaaaagcacggagattcagttccactcaggatcattggttgggaaaacagcaatccacgtcaaaggggcattggtagatggaactgaattcacttttgagggtagttgcatgttcccagatggttgtgatgcagtggactgcacattctgtcgtgagtttctaaaaaatccccagtgctaccctgcaaagaagtggctgttcatcattattgtcatcctccttggatatgcaggcctcatgctactcaccaatgttcttaaggcaattggggtttgggggtcatgggtcatagctccagtgaagctagtgtttgccatcataaagaaactaatgagagctgtgagctgcctgatggggaaattgatggatagggggaggcaagtgatccatgaggaaataggggagaatagagagggcaaccaagatgatgttaggattgagatggccagacccaggagggtaaggcattggatgtactcgcctgtcatcctgactattctagcaatagggcttgctgagggctgtgatgagatggtccatgctgattctagacttgtttcgtgcaggcaaggaagcggaaatatgaaggaatgtgtcacaactgggagggcgcttcttcctgcggtgaacccagggcaagaggcgtgtctgcacttcacggcacctggaagtccggactcaaaatgtcttaaaattaaggttaagaggatcaacctaaaatgtaaaaagtcatcatcatattttgttcctgatgcccggtccaggtgtacatcagtgaggagatgtcgttgggcaggggactgccagtctgggtgcccccctcatttcacatccaactccttttctgatgattgggcaggtaagatggacagggctggtctaggattcagtggctgctctgatggatgtggaggagcagcctgcggttgctttaatgcggccccttcatgcattttctggaggaaatgggtagagaatccacatgggattatctggaaagtatctccatgtgccgcatgggtcccatcagcagttatagagctaacaatgccctcaggggaggtgaggacattccaccccatgagcggaatccccacacaagtcttcaagggtgtgagtgtaacttacttgggctcagatatggaggtgtcaggcttgactgacctgtgtgagatagaagagctcaagtcaaagaagcttgcattagctccctgcaaccaggctggtatgggggttgtaggcaaggttggagagatacagtgcagtagcgaggaaagtgcccgtaccataaaaaaagatgggtgcatatggaatgctgacctcgtgggtatagagctacgagtggatgacgctgtgtgctactctaagatcactagtgtggaggcagttgcaaactactctgccatacccaccactattggggggctgaggtttgagagaagccatgacagccagggcaaaatatctggtagccccctggacatcacagctataagaggatctttttctgtcaattatagaggccttcgactgagtctctcagaaattactgctacgtgtacaggggaagtaacaaatgtgagtgggtgttattcatgcatgacaggcgccaaagtctccatcaagttgcatagcagcaaaaatagcactgcccatgtaagatgcaaaggggacgagactgccttcagtgtcttggagggagtccatagctactctgtcagtctcagttttgatcatgcagtagttgatgagcagtgccaactgaactgtggggggcatgagagtcatgtgactctgagaggtaacctcatcttcctggatgtcccgaaatttgtggatggcagctacatgcagacatatcatagtactgtgcccacaggggcaaatatcccaagccctacagattggctaaatgccttgtttggcaatgggctgagtaggtggattctgggggtgataggggtcctactggggggattggctctctttttcttgatcatgtctttgttcaagctgggaacaaaacaggtatttcgatcgaggacgaagctggct---
>China_HQ419229_Unknown_2010_WJ_2010
atgatgaaagtcatctggttctcctctctgatctgctttgtcattcaatgcagtggggactcaggcccaatcatctgcgcaggacccatccactcaaacaagagtgctgacatacctcacctgctgggttactctgagaagatatgtcagatagatcggctgatacatgtttcgtcatggctcaggaaccactcacaatttcagggctacgtaggcaagcgaggtggacgctctcaggtgagctactacctagctgaaaattcttactcaaggtggagtgggcttctaagcccctgtgatgctgattggcttgggatgcttgtcgtgaagaaggccaaggggtctgatatgatagttcctgggccttcatacaagggaaaagtcttttttgagcggccaacttttgatggatatgtaggctggggctgtggcagtgggaagtctaggacagagtcaggagagctctgcagttcagactcagggactagctctggtcttctgccttcggatagggttctctggataggtgatgttgcttgtcagcctatgacaccaatccctgaagagacatttctggagctgaagagttttagccaaagtgaattcccagacatatgcaaaattgatggcattgtattcaaccagtgtgagggtgagagcctacctcagccctttgatgttgcatggatggatgttggccactctcataaaatcatcatgagggagcacaagaccaaatgggtgcaagagagctcatccaaggattttgtgtgctacaaggaagggactgggccttgttctgaatcagaagaaaagacttgcaagaccagtggatcatgcaggggggacatgcagttctgcaaggtagcaggttgtgaacatggggaagaggcatctgaagccaagtgtagatgctcacttgtgcacaagcccggagaagtcgttgtgtcatatggagggatgcgtgtcagaccaaagtgctatggtttctccagaatgatggcaacactggaggtgaaccaaccagagcaaaggattggtcaatgcactggctgccatctggaatgcataaatgggggtgtgaggctaataactctaaccagtgagctcaagtcagctactgtctgtgcttctcacttttgtagttctgccacaagtggcaagaaaagcacggagattcaattccactcaggatcattggttgggaaaacagcaatacacgtcaaaggggcattggtagatggaactgaattcacatttgagggtagttgcatgttcccagatggttgtgatgcggtggactgcactttctgtcgtgagtttctaaaaaatccccagtgctaccctgcaaagaagtggctgttcatcattattgtcatcctccttgggtatgcaggcctcatgctactcaccaatgttctcaaggcaattgggatttggggatcatgggtcatagctccagtgaagctaatatttgccatcataaagaaactaatgagaactgtgagctgcttgatggggaaattgatggataggggaaggcaagtgatccatgaggagataggggagaatagagagggcaaccaagatgatgttaggattgagatggcaagacccagaagggtaaggcattggatgtactcacctgtcatcctgactattttagcaatagggcttgctgagagctgtgatgagatggtccatgctgattctaagcttgtttcatgcaggcaagggagcggaaatatgaaggaatgtgtcacaactgggagggcgcttcttcctgcggtgaacccaggtcaagaggcatgtctgcacttcacggcacctgggagtccggactcaaaatgtctcaaaattaaggttaagaggatcaacctaaaatgtaagaagtcatcatcatattttgttcctgatgcccggtccagatgtacatcagtgaggagatgtcgttgggctggagactgccagtctgggtgcccccctcatttcacacccaactccttttctgatgattgggcaggtaagatggacagggctggtctagggttcagtggctgctctgatggatgtggaggagcagcctgcggctgctttaatgcagccccttcttgcatcttctggaggaaatgggtagagaacccacatgggatcatctggaaagtatctccttgtgccgcatgggtcccatcggcagtcatagagctaacaatgccctcaggggaggtgaggacattccaccccatgagtggcatccccacacaagtcttcaagggtgtgagtgtgacttacttgggctcagatatggaggtgtctggcttgactgacctatgtgagatagaggagctcaagtccaagaagctggcattagctccctgcaaccaggctggcatgggggttgtaggcaaggttggagagatacagtgcagtagcgaggaaagtgcccgtaccataaaaaaagatgggtgcatatggaatgcagaccttgtgggcatagagctacgagtggatgacgctgtgtgctactctaagatcactagtgtggaagcagttgcaaactactctgccatacccaccactattggggggctgaggtttgagagaagccatgacagccagggtaaaatatctggtagccccctggacatcacagctataagaggatctttttctgttaattatagaggccttcgactgagcctctcagaaattactgctacctgcacaggggaggtgacaaatgtgagtggatgttattcttgcatgacaggcgccaaagtctctatcaaactacatagcagcaaaaatagcactgcccatgtaagatgcaaaggggatgagactgcattcagtgtcttggagggggtccatagctacactgtcagtctcagttttgaccatgcagtggtcgatgagcagtgccaactgaactgtgggggacatgagagtcaagtgactctaaaaggcaaccttatcttcctggatgtcccaaaatttgtggatggcagctacatgcagacatatcatagcactgtgcccacaggggcaaatatcccaagcccaacagactggctgaatgccttgtttggcaatgggctgagtaggtggatcctgggggtgataggggttctacttggggggttggctctctttttcatgattatgtctttgttcaagctgggaacaaaacaggtatttcgatcaaggacgaagctggct---
>China_HQ419230_Unknown_2010_WJQ_2010
atgatgaaagtcatctggttctcctctctgatctgcttagtcattcaatgcggtggggatacgggcccaatcatctgcgcaggacccacccactcaaacaagagtgctgacataccccacctgcttggctactctgagaagatttgtcagatagatcggctgatacatgtttcgtcttggcttagaaaccactcacaatttcagggctacgtagggcagcgaggtggacgctctcaggtgagctactacccagctgaaaattcttactcaaggtggagtgggcttctaagcccctgtgatgctgattggcttgggatgcttgtcgtgaagaaggccaaggggtctgatatgatagttcctgggccttcatacaaggggaaagtcttttttgaacggccaacttttgatggatacgtaggctggggctgtggtagtgggaagtctaggactgagtcaggtgagctctgcagttcagactccgggactagttctggtcttctgccctcagatagggttctctggataggtgatgttgcttgtcagccaatgacacccatccctgaggagacatttctggagctgaagagctttagccaaagtgaattcccagacatatgcaaaattgatggcattgtgttcaaccagtgtgagggtgagagtctaccccagccctttgatgttgcatggatggatgttggccactctcataaaatcattatgagggagcacaagaccaaatgggtacaagagagctcatccaaggattttgtgtgctataaggaagggactgggccgtgttctgaatcagaagaaaagacttgcaagaccagtggatcatgcaggggggacatgcagttttgcaaggtggcaggttgtgaacatggggaagaggcatctgaagccaagtgtagatgctcacttgtgcacaagccaggggaagtcgttgtgtcatatggagggatgcgtgtcagaccaaagtgctatggtttctccagaatgatggcaacactggaggtgagccagccagagcaaaggattggtcaatgcactggctgccatctagaatgcataaatgggggtgtgaggctaatcactctaaccagtgagctcaagtcagctactgtctgcgcttctcacttttgcagttctgccacaagtggtaagaaaagcacggagattcaattccactcaggatcattggttggaaaaacagcaatccacgtcaaaggggctttggtagatggaactgaattcacatttgagggtagttgcatgttcccagatggttgtgatgcagtggactgcacattctgtcgtgagtttctaaaaaatccccagtgctaccctgcaaagaagtggctgttcatcattattgtcatcctccttggatatgcaggcctcatgctgctcaccaatgttcttaaggcaattggggtttgggggtcatgggtcatagctccagtgaagctagtgtttgccatcataaagaaactgatgagagctgtgagctgcctgatggggaaattgatggataggggaaggcaagtgatccatgaggaaataggggagaatagagagggcaaccaagatgatgttaggattgagatggccagacccaggagggtaaggcattggatgtactcgcctgtcatcctgactattctagcaatagggcttgctgagggctgtgatgagatggtccatgctgattctaaacttgtttcgtgcaggcaagggagcggaaatatgaaggaatgtgtcacaactgggagggcgcttcttcctgcggtgaacccagggcaagaggcgtgtctgcacttcacggcacctggaagtccggactcaaaatgtctcaaaattaaggttaagaggatcaacctaaaatgtaaaaagtcatcatcatattttgttcctgatgcccggtccgggtgtacatcagtgaggagatgtcgttgggcaggggactgccagtctgggtgcccccctcatttcacatccaactccttttctgatgattgggcaggtaagatggacagggctggtctaggattcagtggctgctctgatggatgtggaggagcagcctgcggttgctttaatgcggccccttcatgcattttctggaggaaatgggtagagaatccacatgggatcatctggaaagtatctccatgtgccgcatgggtcccatcagcggttatagagctaacaatgccctcaggggaggtgaggacattccaccccatgagcggaatccccacacaagtcttcaagggtgtgagtgtaacttacttgggctcagatatggaggtgtcaggcttgactgatctgtgtgagatagaagagctcaagtcaaagaagcttgcattagctccctgcaaccaggctggcatgggggttgtaggcaaggttggagagatacagtgcagtagcgaggaaagtgcccgtaccataaaaaaagatgggtgcatatggaatgctgacctcgtgggtatagagctacgggtggatgacgctgtgtgctactctaagatcactagtgtggaggcagttgcaaactactccgccatacccaccactattggggggctgaggtttgagagaagccatgacagccagggtaaaatatctggtagccccctggacatcacagctataagaggatctttttctgtcaattatagaggccttcgactgagtctctcagaaatcactgctacttgcacaggggaagtgaccaatgtgagtgggtgttattcttgcatgacaggcgccaaagtctccatcaagttgcatagcagcaaaaatagcactgcccatgtaagatgcaaaggggatgagactgccttcagtgtcttggagggagtccatagctactctgtcagtctcagttttgatcatgcagtagttgatgagcagtgccaactgaactgtgggggacatgagagtcaagtgactctgagaggcaacctcatcttcctggatgtcccgaaatttgtggatggcagctacatgcagacatatcatagtactgtgcccacaggggcaaatatcccaagccctacagattggctaaatgccttgtttggcaatgggctgagtagatggattctgggggtgataggggtcctactggggggattggctctctttttcttgatcatgtctttgtttaagctgggaacaaaacagatatttcgatcgaggacaaagctggct---
>China_HQ419231_Unknown_2010_WWG_2010
atgatgaaagtcatctggttctccactctgatctgctttgtcattcaatgcagtggggactcaggcccaatcatctgcgcaggacccatccactcaaacaagagtgctgacatacctcacctgctgggttactctgagaagatatgtcagatagatcggctgatacatgtttcgtcatggctcagaaaccactcacaatttcagggctacgtagggcagcgaggtggacgctctcaggtgagctactacccagctgaaaattcttactcaaggtggagtgggcttctaagcccctgtgatgctgattggcttgggatgcttgtcgtgaagaaggccaaggggtctgatatgatagttcctgggccttcatacaaggggaaagtcttttttgagcggccaacttttgatggatatgtaggctggggttgtggcagtgggaagtctaggacagagtcaggagagctctgcagttcagactcagggactagctctggtcttctgccctcagatagggttctctggataggtgatgttgcttgtcagcctatgacacccatccctgaagagacatttctggagctgaagagttttagccaaagtgaattcccagacatatgcaaaattgatggcattgtgttcaaccagtgtgagggtgagagtctacctcagccctttgatgttgcatggatggatgttggccactctcataaaatcatcatgagggagcacaagaccaaatgggtgcaagagagctcatccaaggattttgtgtgctacaaggaagggactgggccttgttctgaatcagaagaaaagacttgcaagaccagtggatcatgcaggggggacatgcagttctgtaaggtagcaggttgtgaacatggggaagaggcatctgaagccaagtgtagatgctcacttgtgcacaagcccggagaagtcgttgtgtcatatggagggatgcgtgtcagaccaaagtgctatggtttccccagaatgatggcaacactggaggtgaaccaacctgagcaaaggattggtcaatgcactggctgccatctggaatgcataaatgggggtgtgaggctaataactctaaccagtgagctcaggtcagctactgtctgtgcttcccacttttgtagttctgccacaagtggcaagaaaagcacggagattcaattccactcaggatcattggttgggaaaacagcaatacacgtcaaaggggcattggtagatggaacagaattcacatttgagggtagttgcatgttcccagatggttgtgatgcggtggactgcactttctgtcgtgagtttctaaaaaatccccagtgctaccctgcaaagaagtggctgctcatcattattgtcatcctccttggatatgcaggcctcatgctactcaccaatgtcctcaaggcaattggtatttggggatcatgggtcatagctccagtgaagctaatatttgccatcataaagaaactaatgagagctgtgagctgcttgatggggaaattgatggataggggaaggcaggtgatccatgaggggataggggagaatagagagggcaaccaggatgatgttaggattgagatggcaagacctagaagggtaaggcattggatgtactcacctgtcatcctgactattttagcaatagggcttgctgagagctgtgatgagatggtccatgctgattctaagcttgtctcatgcaggcaagggagcggaaatatgaaggaatgtgtcacaactgggagggcgcttcttcctgcggtgaacccaggtcaagaggcatgtctgcacttcacggcacctgggagtccggactcaaaatgtctcaaaattaaggttaagaggatcaacctaaaatgtaagaagtcatcatcatattttgttcctgatgcccggtccagatgtacatcagtgaggagatgtcgttgggctggagactgccagtctgggtgcccccctcatttcacatccaactccttttctgatgattgggcaggtaagatggacagggctggtttagggttcagtggctgctctgatgggtgtggaggagcagcctgcggctgctttaatgcagccccttcatgcatcttctggaggaaatgggtagagaacccacatgggatcatctggaaagtatctccttgtgccgcatgggtcccatcggcagtcatagagctaacaatgccctcaggggaggtgaggacattccaccccatgagtggcatccccacacaagtcttcaagggtgtgagtgtgacttacttgggctcagatatggaggtgtctggcttgactgacctatgtgagatagaggagctcaagtccaagaagctggcattggctccctgcaaccaggctggcatgggggttgtaggcaaggttggagagatacagtgcagtagcgaggaaagtgcccgtaccataaaaaaagatgggtgcatatggaatgcagaccttgtgggcatagagctacgagtggatgacgctgtgtgctactctaagatcactagtgtggaagcagttgcaaactactctgccatacccaccactattggggggctgaggtttgagagaagccatgacagccagggtaaaatatctggtagccccctggacatcacagctataagaggatctttttctgttaattatagaggccttcgactgagcctctcagaaattactgctacctgcacaggggaggtgacaaatgtgagtggatgttattcttgcatgacaggcgccaaagtctctatcaaactgcatagcagcaaaaatagcactgctcatgtaagatgcaaaggggatgagactgcattcagtgtcttggagggggtccatagctacactgtcagtctcagttttgatcatgcagtagtcgatgagcagtgccaactgaactgtgggggacatgagagtcaagtgactctaaaaggcaaccttatcttcctggatgtcccaaaatttgtggatggcagctacatgcagacatatcatagcactgtgcccacaggggcaaatatcccaagcccaacagactggctgaatgccttgtttggcaatgggctgagtaggtggatcctgggggtgataggggttctgcttggggggttggctctcttttttatgattatgtctttgttcaagctgggaacaaaacaggtatttcgatcaaggacgaagctggct---
>China_HQ419232_Unknown_2010_WWX_2010
atgatgaaagtcatctggttctcctctctgatctgctttgtcattcaatgcagtggggactcaggcccaatcatctgcgcaggacccatccactcaaacaagagtgctgacatacctcacctgctgggttactctgagaagatatgtcagatagatcggctgatacatgtttcgtcatggctcaggaaccactcacaatttcagggctacgtaggccagcgaggtggacgctctcaggtgagctactacccagctgaaaattcttactcaaggtggagtgggcttctaagcccctgtgatgctgattggcttgggatgcttgtcgtgaagaaggccaaggggtctgatatgatagttcctgggccttcatacaagggaaaagtcttttttgagcggccaacttttgatggatatgtaggctggggctgtggcagtgggaagtctaggacagagtcaggagagctctgcagttcagactcagggactagctctggtcttctgccctcagatagggttctctggataggtgatgttgcttgtcagcctatgacacccatccctgaagagacatttctggagctgaagagttttagccaaagtgaattcccagacatatgcaaaattgatggcattgtattcaaccagtgtgagggtgagagcctacctcagccctttgatgttgcatggatggatgttggccactctcataaaatcatcatgagggagcacaagaccaaatgggtgcaagagagctcatccaaggattttgtgtgctacaaggaagggactgggccttgttctgaatcagaagaaaagacttgcaagaccagtggatcatgcaggggggacatgcagttctgcaaggtagcaggttgtgaacatggggaagaggcatctgaagccaagtgtagatgctcacttgtgcacaagcccggagaagtcgttgtgtcatatggagggatgcgtgtcagaccaaagtgctatggtttctccagaatgatggcaacactggaggtgaaccaaccagagcaaaggattggtcaatgcactggctgccttctggaatgcataaatgggggtgtgaggctaataactctaaccagtgagctcaagtcagctactgtctgtgcttctcacttttgtagttctgccacgagtggcaagaaaagcacggagattcaattccactcaggatcattggttgggaaaacagcaatacacgtcaaaggggcattgatagatggaactgaattcacatttgagggtagttgcatgttcccagatggttgtgatgcggtggactgcactttctgtcgtgagtttctaaaaaatccccagtgctaccctgcaaagaagtggctgttcatcattattgtcatcctccttgggtatgcaggcctcatgctactcaccaatgtcctcaaggcaattgggatttggggatcatgggtcatagctccagtgaagctaatatttgccatcataaagaaactaatgagaactgtgagctgcttgatggggaaattgatggataggggaaggcaagtgatccatgaggagataggggagaatagagagggcaaccaagatgatgttaggattgagatggcaagacccagaagggtaaggcattggatgtactcacctgtcatcctgactattttagcaatagggcttgctgagagctgtgatgagatggtccatgctgattctaagcttgtttcatgcaggcaagggagcggaaatatgaaggaatgtgtcacaactgggagggcgcttcttcctgcggtgaacccaggtcaagaggcatgtctgcacttcacggcacctgggagtccggactcaaaatgtctcaaaattaaggttaagaggatcaacctaaaatgtaagaagtcatcatcatattttgttcctgatgcccggtccagatgtacatcagtgaggagatgtcgttgggctggagactgccagtctgggtgcccccctcatttcacatccaactccttttctgatgattgggcaggtaagatggacagggctggtctagggttcagtggctgctctgatggatgtggaggagcagcctgcggctgctttaatgcagccccttcttgcatcttctggaggaaatgggtagagaacccacatgggatcatctggaaagtatctccttgtgccgcatgggtcccatcggcagtcatagagctaacaatgccctcaggggaggtgaggacattccaccccatgagtggcatccccacacaagtcttcaagggtgtgagtgtgacttacttgggctcagatatggaggtgtctggcttgactgacttatgtgagatagaggagctcaagtccaagaagctggcattagctccctgcaaccaggctggcatgggggttgtaggcaaggttggagagatacagtgcagtagcgaggaaagtgcccgtaccataaaaaaagatgggtgcatatggaatgcagaccttgtgggcatagagctacgagtggatgacgctgtgtgctactctaagatcactagtgtggaagcagttgcaaactactctgccatacccaccactattggggggctgaggtttgagagaagccatgacagccagggtaaaatatctggtagccccctggacatcacagctataagaggatctttttctgttaattatagaggccttcgactgagcctctcagaaattactgctacctgcacaggggaggtgacaaatgtgagtggatgttattcttgcatgacaggcgccaaagtctctatcaaattacatagcagcaaaaatagcactgcccatgtaagatgcaaaggggatgagactgcattcagtgtcttggagggggtccatagctacactgtcagtctcagttttgaccatgcagtggtcgatgagcagtgccaactgaactgtgggggacatgagagtcaagtgactctaaaaggcaaccttatcttcctggatgtcccaaaatttgtggatggcagctacatgcagacatatcatagcactgtgcccacaggggcaaatatcccaagcccaacagactggctgaatgccttgtttggcaatgggctgagtaggtggatcctgggggtgataggggttctacttggggggttggctctctttttcatgattatgtctttgttcaagctgggaacaaaacaggtatttcgatcaaggacgaagctggct---
>China_HQ419233_Unknown_2010_ZGQ_2010
atgatgaaagtcatctggttctcctctctgatctgcttagtcattcaatgcggtggggatacgggcccaatcatctgcgcaggacccacccactcaaacaagagtgctgacataccccacctgcttggctactctgagaagatttgtcagatagatcggctgatacatgtttcgtcttggcttagaaaccactcacaatttcagggctacgtagggcagcgaggtggacgctctcaggtgagctactacccagctgaaaattcttactcaaggtggagtgggcttctaagcccctgtgatgctgattggcttgggatgcttgtcgtgaagaaggccaaggggtctgatatgatagttcctgggccttcatacaaggggaaagtcttttttgaacggccaacttttgatggatacgtaggctggggctgtggtagtgggaagtctaggactgagtcaggtgagctctgcagttcagactccgggactagttctggtcttctgccctcggatagggttctctggataggtgatgttgcttgtcagccaatgacacccatccctgaggagacatttctggagctgaagagctttagccaaagtgaattcccagacatatgcaaaattgatggcattgtgttcaaccagtgtgagggtgagagtctaccccagccctttgatgttgcatggatggatgttggccactctcataaaatcatcatgagggagcacaagaccaaatgggtacaagagagctcatccaaggattttgtgtgctataaggaagggactgggccgtgttctgaatcagaagaaaagacttgcaagaccagtggatcatgcaggggggacatgcagttttgcaaggtggcaggttgtgaacatggggaagaggcatctgaagccaagtgtagatgctcacttgtgcacaagccaggggaagtcgttgtgtcatatggagggatgcgtgtcagaccaaagtgctatggtttctccagaatgatggcaacactggaggtgagccagccagagcaaaggattggtcaatgcactggctgccatctagaatgcataaatgggggtgtgaggctaatcactctaaccagtgagctcaagtcagctactgtctgcgcttctcacttttgcagttctgccacaagtggtaagaaaagcacggagattcaattccactcaggatcattggttggaaaaacagcaatccacgtcaaaggggcattggtagatggaactgaattcacatttgagggtagttgcatgttcccagatggttgtgatgcagtggactgcacattctgtcgtgagtttctaaaaaatccccagtgctaccctgcaaagaagtggctgttcatcattgttgtcatcctccttggatatgcaggcctcatgctgctcaccaatgttcttaaggcaattggggtttgggggtcatgggtcatagctccagtgaagctagtgtttgccatcataaagaaactgatgagagctgtgagctgcctgatggggaaattgatggataggggaaggcaagtgatccatgaggaaataggggagaatagagagggcaaccaagatgatgtcaggattgagatggccagacccaggagggtaaggcattggatgtactcgcctgtcatcctgactattctagcaatagggcttgctgagggctgtgatgagatggtccatgctgattctaaacttgtttcgtgcaggcaagggagcggaaatatgaaggaatgtgtcacaactgggagggcgcttcttcctgcggtgaacccagggcaagaggcgtgtctgcacttcacggcacctggaagtccagactcaaaatgtctcaaaattaaggttaagaggatcaacctaaaatgtaaaaagtcatcatcatattttgttcctgatgcccggtccaggtgtacatcagtgaggagatgtcgttgggcaggggactgccagtctgggtgcccccctcatttcacatccaactccttttctgatgattgggcaggtaagatggacagggctggtctaggattcagtggctgctctgatggatgtggaggagcagcctgcggttgctttaatgcggccccttcatgcattttctggaggaaatgggtagagaatccacatgggatcatctggaaagtatctccatgtgccgcatgggtcccatcagcggttatagagctaacaatgccctcaggggaggtgaggacattccaccccatgagcggaatccccacacaagtcttcaagggtgtgagtgtaacttacttgggctcagatatggaggtgtcaggcttgactgatctgtgtgagatagaagagctcaagtcaaagaagcttgcattagctccctgcaaccaggctggtatgggggttgtaggcaaggttggagagatacagtgcagtagcgaggaaagtgcccgtacaataaaaaaagatgggtgcatatggaatgctgacctcgtgggtatagagctacgggtggatgacgctgtgtgctactctaagatcactagtgtggaggcagttgcaaactactccgccatacccaccactattggggggctgaggtttgagagaagccatgacagccagggtaaaatatctggtagccccctggacatcacagctattagaggatctttttctgtcaattatagaggccttcgactgagtctctcagaaatcactgctacttgcacaggggaagtgacaaatgtgagtgggtgttattcttgcatgacaggcgccaaagtctccatcaagttgcatagcagcaaaaatagcactgcccatgtaaggtgcaaaggggatgagactgccttcagtgtcttggagggagtccatagctactctgtcagtctcagttttgatcatgcagtagttgatgagcagtgccaactgaactgtgggggacatgagagtcaagtgactctgagaggcaacctcatcttcctggatgtcccgaaatttgtggatggcagctacatgcagacatatcatagtactgtgcccacaggggcaaatatcccaagccctacagattggctaaatgccttgtttggcaatgggctgagtaggtggattctgggggtgataggggtcctactggggggattggctctctttttcttgatcatgtctttgtttaagctgggaacaaaacagatatttcgatcgaggacaaagctggct---
>China_HQ419234_Unknown_2010_CBX_2010
atgatgaaagtcatctggttctcctctctgatctgcttagtcattcaatgcggtggggatacgggcccaatcatctgcgcaggacccacccactcaaacaagagtgctgacataccccacctgcttggctactctgagaagatttgtcagatagatcggctgatacatgtttcgtcttggcttagaaaccactcacaatttcagggctacgtagggcagcgaggtggacgctctcaggtgagctactacccagctgaaaattcttactcaaggtggagtgggcttctaagcccctgtgatgctgattggcttgggatgcttgtcgtgaagaaggccaaggggtctgatatgatagttcctgggccttcatacaaggggaaagtcttttttgaacggccaacttttgatggatacgtaggctggggctgtggtagtgggaagtctaggactgagtcaggtgagctctgcagttcagactccgggactagttctggtcttctgccctcggatagggttctctggataggtgatgttgcttgtcagccaatgacacccatccctgaggagacatttctggagctgaagagctttagccaaagtgaattcccagacatatgcaaaattgatggcattgtgttcaaccagtgtgagggtgagagtctaccccagccctttgatgttgcatggatggatgttggccactctcataaaatcatcatgagggagcacaagaccaaatgggtacaagagagctcatccaaggattttgtgtgctataaggaagggactgggccgtgttctgaatcagaagaaaagacttgcaagaccagtggatcatgcaggggggacatgcagttttgcaaggtggcaggttgtgaacatggggaagaggcatctgaagccaagtgtagatgctcacttgtgcacaagccaggggaagtcgttgtgtcatatggagggatgcgtgtcagaccaaagtgctatggtttctccagaatgatggcaacactggaggtgagccagccagagcaaaggattggtcaatgcactggctgccatctagaatgcataaatgggggtgtgaggctaatcactctaaccagtgagctcaagtcagctactgtctgcgcttctcacttttgcagttctgccacaagtggtaagaaaagcacggagattcaattccactcaggatcattggttggaaaaacagcaatccacgtcaaaggggcattggtagatggaactgaattcacatttgagggtagttgcatgttcccagatggttgtgatgcagtggactgcacattctgtcgtgagtttctaaaaaatccccagtgctaccctgcaaagaagtggctgttcatcattattgtcatcctccttggatatgcaggcctcatgctgctcaccaatgttcttaaggcaattggggtttgggggtcatgggtcatagctccagtgaagctagtgtttgccatcataaagaaactgatgagagctgtgagctgcctgatggggaaattgatggataggggaaggcaagtgatccatgaggaaataggggagaatagagagggcaaccaagatgatgtcaggattgagatggccagacccaggagggtaaggcattggatgtactcgcctgtcatcctgactattctagcaatagggcttgctgagggctgtgatgagatggtccatgctgattctaaacttgtttcgtgcaggcaagggagcggaaatatgaaggaatgtgtcacaactgggagggcgcttcttcctgcggtgaacccagggcaagaggcgtgtctgcacttcacggcacctggaagtccggactcaaaatgtctcaaaattaaggttaagaggatcaacctaaaatgtaaaaagtcatcatcatattttgttcctgatgcccggtccaggtgtacatcagtgaggagatgtcgttgggcaggggactgccagtctgggtgcccccctcatttcacatccaactccttttctgatgattgggcaggtaagatggacagggctggtctaggattcagtggctgctctgatggatgtggaggagcagcctgcggttgctttaatgcggccccttcatgcattttctggaggaaatgggtagagaatccacatgggatcatctggaaagtgtctccatgtgccgcatgggtcccatcagcggttatagagctaacaatgccctcaggggaggtgaggacattccaccccatgagcggaatccccacacaagtcttcaagggtgtgagtgtaacttacttgggctcagatatggaggtgtcaggcttgactgatctgtgtgagatagaagagctcaagtcaaagaagcttgcattagctccctgcaaccaggctggtatgggggttgtaggcaaggttggagagatacagtgcagtagcgaggaaagtgcccgtacaataaaaaaagatgggtgcatatggaatgctgacctcgtgggtatagagctacgggtggatgacgctgtgtgctactctaagatcactagtgtggaggcagttgcaaactactccgccatacccaccactattggggggctgaggtttgaaagaagccatgacagccagggtaaaatatctggtagccccctggacatcacagctattagaggatctttttctgtcaattatagaggccttcgactgagtctctcagaaatcactgctacttgcacaggggaagtgacaaatgtgagtgggtgttattcttgcatgacaggcgccaaagtctccatcaagttgcatagcagcaaaaatagcactgcccatgtaagatgcaaaggggatgagactgccttcagtgtcttggagggagtccatagctactctgtcagtctcagttttgatcatgcagtagttgatgagcagtgccaactgaactgtgggggacatgagagtcaagtgactctgagaggcaacctcatcttcctggatgtcccgaaatttgtggatggcagctacatgcagacatatcatagtactgtgcccacaggggcaaatatcccaagccctacagattggctaaatgccttgtttggcaatgggctgagtaggtggattctgggggtgataggggtcctactggggggattggctctctttttcttgatcatgtctttgtttaagctgggaacaaaacagatatttcgatcgaggacaaagctggct---
>China_HQ419235_Unknown_2010_WSQ_2010
atgatgaaagtcatctggttctcctctctgatctgcttagtcattcaatgcagtggggattcgggcccaatcatctgcgcaggacccatccactcaaacaagagtgctggcataccccacctgcttggttactctgagaagatttgtcagatagatcggctgatacatgtttcgtcatggctcaggaaccactcgcaatttcaaggctacgttgggcagcgaggtggacgctctcaggttagctactacccagctgagaattcttactcgaggtggagtggacttctaagcccctgtgatgctgattggcttgggatgcttgtcgtgaagaaggccaaggagtctgatatgatagttcctgggccttcatacaaggggaaagtcttttttgaacggccaacttttgatggatacgtaggctggggctgtggcagtgggaagtctaggactgagtcaggagagctctgcagttcagactcagggacaagttctggtcttctgccctcggatagggttctctggataggtgatgttgcttgtcagcctatgacacccatccctgaggagacatttctggagctgaagagttttagccaaagtgaattcccagacatatgtaaaattgatggcattgtgttcaaccagtgtgagggtgagagtctaccccagccctttgatgttgcatggatggatgttggccactctcataagatcatcatgagggagcacaagaccaaatgggtacaagagagctcatccaaggattttgtgtgctacaaggaagggactggaccttgttctgaatcagaagaaagggcttgtaagaccagtggatcatgcagaggggacatgcagttttgcaaggtggcaggttgcgaacatggagaggaggcatctgaggccaagtgtagatgctcacttgtgcacaagcctggggaagtcgttgtgtcatatggagggatgcgtgtcagaccaaagtgctacggtttctccagaatgatggcaacactggaggtgaacccaccagagcaaaggattggtcaatgcactggctgccatctagaatgcataaatgggggtgtgaggctaatcactctaaccagtgagctcaggtcagctactgtctgtgcttcccacttttgcagttctgccacaagtggtaagaaaagcacggagattcatttccactcaggatcattgattgggaaaacagctatccatgtcaaaggggcattggtagatggaactgaattcacatttgagggtagttgcatgttcccagatggatgtgatgcagtggactgcacattctgtcgtgagtttctaaaaaatcctcagtgctaccctgcaaagaagtggctgttcatcatcattgtcatcctccttggatatgcaggcctcatgttactcaccaatgtccttaaggcaattggggtctggggatcatgggtaatagctccagtgaagctaatgtttgccatcataaagaaactaatgagaactgtgagctgcttggtggggaaattgatggataggggaaggcaagtgatccatgaggaaataggggagaatggggagggcaaccaagatgatgttaggattgagatggcaagacccagaagggtaaggcattggatgtactcacctgtcatcctgaccattctagcaatagggcttgctgaggactgtgatgagatggtccatgctgattctaaacttgtttcatgcagacaagggagcggaaatatgaaggaatgcatcacaactgggagggcgcttcttcctgcggtgaacccagggcaagaggcatgtctgcacttcacagcacctgggagtccggactcaaaatgtctcaaaattaaggtcaagaggatcaacctaaaatgtaagaagtcatcatcatattttgttcctgatgcccggtccaggtgtacgtcagtgaggagatgtcgttgggcgggagactgccagtctgggtgcccccctcatttcacatccaactccttttctgatgattgggcaggtaagatggacagggctggtcttggattcagtggctgctctgatggatgtggaggagcagcctgcggctgctttaatgcggccccttcatgcatcttctggaggaaatgggtggagaatccacatgggatcatctggaaagtgtctccatgcgccgcatgggtcccatcagcagttatagagctaacaatgccctcaggtgaggtgaggacattccaccccatgagcggcatccccacacaggtcttcaagggtgtgagtgtaacttacttgggctcagatatggaggtgtctggcttgactgacctgtgtgagatagaagagctcaagtccaaaaagctggcattagctccctgcaaccaggctggcatgggggttgtaggcaaggttggagagatacagtgcagtagcgaggagagtgcccgtaccataaaaaaagatgggtgcatatggaatgcagacctcgtgggtatagagctacgagtggatgacgctgtgtgctactctaagattactagtgtggaggcagttgcaaactactctgccatacccaccactattggggggctgaggtttgagaaaagccatgacagccagggtaaaatatctggtagccccctggacatcacagctataagaggatccttttctgttaattatagaggccttcgattaagtctctcagaaattactgctacttgcacaggggaggtgacaaatgtgagtgggtgttattcctgcatgacaggcgccaaagtctccatcaaattgcatagcagcaaaaatagcactgcccatgttagatgcaaaggggatgagactgcattcagtgtcttggagggagtccatagctacattgtcagcctcagctttgaccatgcagtagtcgatgagcaatgccagctgaactgtgggggacatgagagtcaagtgactcttaaaggcaacctcatcttcctggatgtcccaaaatttgtggatggcagctacatgcagacatatcacagtactgtgccaacaggggcaaatatcccaagccctacagattggctgaatgccttgtttggcaatgggctgagtaggtggatcctgggggtgataggggttctactggggggattggctctctttttcttgatcatgtttttgctcaagctgggaacaaaacaggtatttcgatcgaggacgaagctggct---
>China_HQ419236_Unknown_2010_FQM_2010
atgatgaaagtcatctggttctcctctctgatctgcttagtcattcaatgcggtggggacacgggcccaatcatttgcgcaggacccatccactcaaacaagagtgctgacataccccacctgcttggctactctgagaagatttgtcagatagatcggctgatacatgtttcgtcttggcttagaaaccactcacaatttcagggctacgtagggcagcgaggtggacgctctcaggtgagctactacccagctgaaaattcttactcaaggtggagtgggcttctaagcccctgtgatgctgattggcttgggatgcttgtcgtgaagaaggccaaggggtctgatatgatagttcctgggccttcatacaaggggaaagtcttttttgaacggccaacttttgatggatacgtaggctggggctgtggtagtgggaagtctaggactgagtcaggtgagctctgcagttcagactccgggactagttctggtcttctgccctcggatagggttctctggataggtgatgttgcttgtcagccaatgacacccatccctgaggagacatttctggagctgaagagctttagccaaagtgaattcccagacatatgcaaaattgatggcattgtgttcaaccagtgtgagggtgagagtctaccccagccctttgatgttgcatggatggatgttggccactctcataaaatcatcatgagggagcacaagaccaaatgggtacaagagagctcatccaaggattttgtgtgctataaggaagggactgggccgtgttctgaatcagaagaaaaggcttgcaaggccagtggatcatgcaggggggacatgcagttttgcaaggtggcaggttgtgaacatggggaagaggcatctgaagccaagtgtagatgctcacttgtgcacaagccaggggaagtcgttgtgtcatatggagggatgcgtgtcagaccaaagtgctatggtttctccagaatgatggcaacactggaggtgagccagccagagcaaaggattggtcaatgcactggctgccatctagaatgcataaatgggggtgtgaggctgatcactctaaccagtgagctcaagtcagctactgtctgcgcttctcacttttgcagttctgccacaagtggtaagaaaagcacggagattcaattccactcaggatcattggttggaaaaacagcaatccacgtcaaaggggcattggtagatggaactgaattcacatttgagggtagttgcatgttcccagatggttgtgatgcagtggactgcacattctgtcgtgagtttctaaaaaatccccagtgctaccctgcaaagaagtggctgttcatcattattgtcatcctccttggatatgcaggccttatgctgctcaccaatgttcttaaggcaattggggtttgggggtcatgggtcatagctccagtgaagctagtgtttgccatcataaagaaactgatgagagctgtgagctgcctgatggggaaattgatggataggggaaggcaagtgatccatgaggaaataggggagaatagagagggcaaccaagatgatgttaggattgagatggccagacccaggagggtaaggcattggatgtactcgcctgtcatcctgactattctagcaatagggcttgctgagggctgtgatgagatggtccatgctgattctaaacttgtttcgtgcaggcaagggagcggaaatatgaaggaatgtgtcacaactgggagggcgcttcttcctgcggtgaacccagggcaagaggcgtgtctgcacttcacggcacctggaagtccggactcaaaatgtctcaaaattaaggttaagaggatcaacctaaaatgtaaaaagtcatcatcatattttgttcctgatgcccggtccaggtgtacatcagtgaggagatgtcgttgggcaggggactgccagtctgggtgcccccctcatttcacatccaactccttttctgatgattgggcaggtaagatggacagggctggtctaggattcagtggctgctctgatggatgtggaggagcagcctgcggttgctttaatgcggccccttcatgcattttctggaggaaatgggtagagaatccacatgggatcatctggaaagtatctccatgtgccgcatgggtcccatcagcggttatagagctaacaatgccctcaggggaggtgaggacattccaccccatgagcggaatccccacacaagtcttcaagggtgtgagtgtaacttacttgggctcagatatggaggtgtcaggcttgactgatctgtgtgagatagaagagctcaagtcaaagaagcttgcattagctccctgcaaccaggctggtatgggggttgtaggcaaggttggagagatacagtgcagtagcgaggaaagtgcccgtaccataaaaaaagatgggtgcatatggaatgctgacctcgtgggtatagagctacgggtggatgacgctgtgtgctactctaagatcactagtgtggaggcagttgcaaactactccgccatacccaccactattggggggctgaggtttgagagaagccatgacagccagggtaaaatatctggtagccccctggacatcacagctataagaggatctttttctgtcaattatagaggccttcgactgagtctctcagaaatcactgctacttgcacaggggaagtgacaaatgtgagtgggtgttattcttgcatgacaggcgccaaagtctccatcaagttgcatagcagcaaaaatagcactgcccatgtaagatgcaaaggggatgagactgccttcagtgtcttggagggagtccatagctactctgtcagtctcagtttcgatcatgcagtagttgatgagcagtgccaactgaactgtgggggacatgagagtcaagtgactctgagaggcaacctcatcttcctggatgtcccgaaatttgtggatggcagctacatgcagacatatcatagtactgtgcccacaggggcaaatatcccaagccctacagattggctaaatgccttgtttggcaatgggctgagtaggtggattctgggggtgataggggtcctactggggggattggctctctttttcttgatcatgtttttgtttaagctgggaacaaaacagatatttcgatcgaggacaaagctggct---
>China_HQ419237_Unknown_2010_LZR_2010
atgatgaaagtcatctggttctcctctctgatctgcttagtcattcaatgcggtggggatacgggcccaatcatctgcgcaggacccatccactcaaacaagagtgctgacataccccacctgcttggctactctgagaagatttgtcagatagatcggctgatacatgtttcgtcttggcttagaaaccactcacaatttcagggctacgtagggcagcgaggcggacgctctcaggtgagctactacccagctgaaaattcttactcaaggtggagtgggcttctaagcccctgtgatgctgattggcttgggatgcttgtcgtgaagaaggccaaggggtctgatatgatagttcctgggccttcatacaaggggaaagtcttttttgaacggccaacttttgatggatacgtaggctggggctgtggtagtgggaagtctaggactgagtcaggtgagctctgcagttcagactccgggactagttctggtcttctgccctcggatagggttctctggataggtgatgttgcttgtcagccaatgacacccatccctgaggagacatttctggagctgaagagctttagccaaagtgaattcccagacatatgcaaaattgatggcattgtgttcaaccagtgtgagggtgagagtctaccccagccctttgatgttgcatggatggatgttggccactctcataaaatcatcatgagggagcacaagaccaaatgggtacaagagagctcatccaaggattttgtgtgctataaggaagggactgggccgtgttctgaatcagaagaaaagacttgcaagaccagtggatcatgcaggggggacatgcagttttgcaaggtggcaggttgtgaacatggggaagaggcatctgaagccaagtgtagatgctcacttgtgcacaagccaggggaagtcgttgtgtcatatggagggatgcgtgtcagaccaaagtgctatggtttctccagaatgatggcaacactggaggtgagccagccagagcaaaggattggtcaatgcactggctgccatctagaatgcataaatgggggtgtgaggctaatcactctaaccagtgagctcaagtcagctactgtctgcgcttctcacttttgcagttctgccacaagtggtaagaaaagcacggagattcaattccactcaggatcattggttggaaaaacagcaatccacgtcaaaggggcattggtagatggaactgaattcacatttgagggtagttgcatgttcccagatggttgtgatgcagtggactgcacattttgtcgtgagtttctaaaaaatccccagtgctaccctgcaaagaagtggctgttcatcattattgtcatcctccttggatatgcaggcctcatgctgctcaccaatgttcttaaggcaattggggtttgggggtcatgggtcatagctccagtgaagctagtgtttgccatcataaagaaactgatgagagctgtgagctgcctgatggggaaattgatggataggggaaggcaagtgatccatgaggaaataggggagaatagagagggcaaccaagatgatgttaggattgagatggccagacccaggagggtaaggcattggatgtactcgcctgtcatcctgactattctagcaatagggcttgctgagggctgtgatgagatggtccatgctgattctaaacttgtttcgtgcaggcaagggagcggaaatatgaaggaatgtgtcacaactgggagggcgcttcttcctgcggtgaacccagggcaagaggcgtgtctgcacttcacggcacctggaagtccggactcaaaatgtctcaaaattaaggttaagaggatcaacctaaaatgtaaaaagtcatcatcatattttgttcctgatgcccggtccaggtgtacatcagtgaggagatgtcgttgggcaggggactgccagtctgggtgcccccctcatttcacatccaactccttttctgatgattgggcaggtaagatggacagggctggtctaggattcagtggctgctctgatggatgtggaggagcagcctgcggttgctttaatgcggccccttcatgcattttctggaggaaatgggtagagaatccacatgggatcatctggaaagtatctccatgtgccgcatggatcccatcagcggttatagagctaacaatgccctcaggggaggtgaggacattccaccccatgagcggaatccccacacaagtcttcaagggtgtgagtgtaacttacttgggctcagatatggaggtgtcaggcttgactgatctgtgtgagatagaagagctcaagtcaaagaagcttgcattagctccctgcaaccaggctggtatgggggttgtaggcaaggttggagagatacagtgcagtagcgaggaaagtgcccgtaccataaaaaaagatgggtgcatatggaatgctgacctagtgggtatagagctacgggtggatgacgctgtgtgctactctaagatcacaagtgtggaggcagttgcaaactactccgccatacccaccactattggggggctgaggtttgagagaagccatgacagccagggtaaaatatctggtagccccctggacatcacagctataagaggatctttttctgtcaattatagaggccttcgactgagtctctcagaaatcactgctacttgcacaggggaagtgacaaatgtgagtgggtgttattcttgcatgacaggcgccaaagtctccatcaagttgcatagcagcaaaaatagcactgcccatgtaagatgcaaaggggatgagactgccttcagtgtcttggagggagtccatagctactctgtcagtctcagttttgatcatgcagtagttgatgagcagtgccaactgaactgtgggggacatgagagtcaagtgactctgagaggcaacctcatcttcctggatgtcccgaaatttgtggatggcagctacatgcagacatatcatagtactgtgcccacaggggcaaatatcccaagccctacagattggctaaatgccttgtttggcaatgggctgagtaggtggattctgggggtgataggggtcctactggggggattggctctctttttcttgatcatgtctttgtttaagctgggaacaaaacagatatttcgatcgaggacaaagctggct---
>China_HQ419238_Unknown_2010_T112_2010
atgatgaaagtcatctggttctcctctctgatctgctttgtcattcaatgcagtggggactcgggcccaatcatctgcgcaggacccatccattcaaacaagagtgctgacatacctcacctgctgggctactctgagaagatatgtcagatagatcggctgatacatgtttcgtcatggctcagaaaccactcacaatttcagggctacgtagggcagcgaggaggacgctctcaggtgagctactacccagctgaaaattcttactcaaggtggagtgggcttctaagcccctgtgatgctgattggcttgggatgcttgtcgtgaagaaggccaaggggtctgatatgatagttcctgggccttcatacaaggggaaagtcttttttgagcggccaacttttgatggatatgtaggctggggctgtggcagtggaaagtctaggacagagtcaggagagctctgcagttcagactcagggactagctctggtcttctgccctcagatagggttctctggataggtgatgttgcttgtcagcctatgacacccatccctgaggagacatttctggagctgaagagttttagccaaagtgaattcccagacatatgcaaaattgatggcattgtgttcaaccagtgtgagggtgagagtctacctcagccctttgatgttgcatggatggatgttggccactctcataaaatcatcatgagggagcacaagaccaaatgggtgcaagagagctcatccaaggattttgtgtgctacaaggaagggactgggccttgttctgaatcagaagaaaagacttgcaagaccagtggatcatgcaggggggacatgcagttctgcaaggtagcaggttgtgaacatggggaagaggcatctgaagccaagtgtagatgctcacttgttcacaagcccggagaagtcgttgtgtcatatggagggatgcgtgtcagaccaaagtgctatggtttctccagaatgatggcaacactggaggtgaaccaaccagtgcaaaggattggtcaatgcactggctgccatctggaatgcataaatgggggtgtgaggctaataactctaaccagtgagctcaagtcagctactgtctgtgcttcccacttttgtagttctgccacgagtggcaagaaaagcacggagatacaattccactcaggatcattggttgggaaaacagcaatacacgtcaaaggggcattggtagatggaactgaattcacatttgagggtagctgcatgttcccggatggttgtgatgcggtggactgcactttctgtcgtgagtttctaaaaaatcctcagtgctaccctgcaaagaagtggctgttcatcatcattgtcatcctccttggatatgcaggcctcatgctactcaccaatgtcctcaaggcaattggaatttggggatcatgggtcatagctccagtgaagctaatatttgccatcataaagaaactaatgagaactgtgagctgcttgatggggaaattgatggataggggaaggcaagtgatccatgaggagataggggagaatagagagggcaaccaagatgatgttaggattgagatggcaagacccagaagggtaaggcattggatgtacgcacctgtcatcctgactattttagcaatggggcttgctgagagctgtgatgagatggtccatgctgattctaagcttgtttcatgcaggcaagggagcggaaatatgaaggaatgtgtcacaactgggagggcgcttcttcctgcggtgaacccaggtcaagaggcatgtctgcacttcacggcacctgggagtccggactcaaaatgtctcaaaattaaggttaagaggatcaacctaaaatgcaagaagtcatcatcatattttgttcctgatgcccggtccagatgtacatcagtgaggagatgtcgttgggctggagactgccagtcagggtgcccccctcatttcacatccaactctttttctgatgattgggcaggcaagatggacagggctggtctagggttcagtggctgctctgatggatgtggaggagcagcctgcggctgctttaatgcagccccttcatgcatcttctggaggaaatgggtagagaacccacatgggatcatctggaaagtatctccttgtgtcgcatgggtcccatcggcagtcatagagctaacaatgccctcaggggaggtgaggacattccaccccatgagtggcatccctacacaagtcttcaagggtgtgagtgtgacttacttgggctcagatatggaggtgtctggcttgactgacttatgtgagatagaggagctcaagtccaagaagctggcattagctccctgcaaccaggctggcatgggggttgtaggcaaggttggagagatacagtgcagcagcgaggaaagtgcccgtaccataaaaaaagatgggtgcatatggaatgcagaccttgtgggcatagagctacgagtggatgatgctgtgtgctactctaagatcactagtgtagaagcagttgcaaactactctgccatacccaccactattggggggctgaggtttgagagaagccatgacagccagggtaaaatatctggtagccctctggacatcacagctataagaggatctttttctgttaattatagaggccttcgactgagcctctcagaaattactgctacctgcacaggggaggtgacaaatgtgagtggatgttattcttgcatgacaggcgccaaagtctctatcaagctgcatagtagcaaaaatagcactgcccatgtaagatgcaaaggggatgagactgcattcagtgtcttggagggggtccatagctacactgtcagtctcagttttgaccatgcagtagtcgatgagcagtgccaactgaactgtgggggacatgagagtcaagtgactctaaaaggcaaccttatcttcctggatgtcccaaaatttgtggatggcagctacatgcagacatatcatagcactgtgcccacaggggcaaatatcccaagcccaacagactggctgaatgccttgtttggcaatgggctgagtaggtggatcctgggggtgataggggttctgcttgggggattggctctctttttcatgatcatgtctttgttcaagctgggaacaaaacaggtatttcgatcaaggacgaagctggct---
>China_HQ830164_Human_JS24_2010
atgatgaaagtcatctggttctcctctctgatctgcttagtcattcaatgtggtggggatacaggcccaatcatctgcgcaggacccatccactcaaacaagagtgctgacatacctcacctgcttggctactctgagaagatttgtcagatagatcggctgatacatgtttcgtcatggcttagaaaccactcacaatttcagggctacgtagggcagcgaggtggacgctctcaggtgagctactacccagctgaaaattcttactcaaggtggagtggacttctaagcccctgtgatgctgattggcttgggatgcttgtcgtgaagaaggccaaggggtctgatatgatagttcctgggccttcatacaaggggaaagtcttctttgaacggccaacttttgatggatacgttggctggggctgtggtagtgggaagtctaggactgagtcaggtgagctctgcagttcagactctgggactagttctggtcttctgccctcggatagggttctctggataggtgatgttgcttgtcagcctatgacacccatccctgaggagacatttctggagctgaagagctttagccaaagtgaattcccagacatatgcaagattgatggcattgtgttcaaccagtgtgggggtgagagtctacctcagccctttgatgttgcatggatggatgttggccactctcacaaaatcatcatgagggagcacaagaccaaatgggtacaagagagctcatccaaggattttgtgtgctacaaggaagggactgggccttgttctgaatcagaagaaaagacttgcaagaccagtggatcatgcaggggggacatgcagttttgcaaggtggcaggttgtgaacatggggaagaggcatctgaagccaagtgtagatgctcacttgtgcacaagcccggggaagtcgttgtgtcatatggagggatgcgtgtcagaccaaagtgctatggtttctccagaatgatggcaacactggaggtgaaccaaccagagcaaaggattggtcaatgcactggctgccatctagaatgcataaatgggggtgtgaggctaatcactctaaccagtgagctcaagtcagctactgtctgcgcttctcacttttgtagttctgccacaagtggtaagaaaagcacggagattcaattccactcaggatcattggttggaaaaacagcaatccacgtcaaaggggcattggtagatggaactgaattcacatttgagggtagttgcatgttcccagatggttgtgatgcagtggactgcacattctgtcgtgagtttctaaaaaatccccagtgctaccctgcaaagaagtggctgttcatcattattgtcatcctccttggatatgcaggcctcatgctactcaccaatgttcttaaggcaattggggtttgggggtcatgggtcatagctccagtgaagctagtgtttgccatcataaagaaactaatgagagctgtgagctgcctgatggggaaattgatggataggggaaggcaagtgatccatgaggaaataggggagaatagagagggcaaccaagatgatgttaggattgagatggccagacccaggagggtaaggcattggatgtactcgcctgtcatcctgactattctagcaatagggcttgctgagggctgtgatgagatggtccatgctgattctaaacttgtttcgtgcaggcaaggaagcggaaatatgaaggaatgtgtcacaactgggagggcgcttcttcctgcggtgaacccagggcaagaggcgtgtctgcacttcacggcacctggaagtccagactcaaaatgtctcaaaattaaggttaagaagatcaacctaaaatgtaaaaagtcatcatcatattttgttcctgatgcccggtccaggtgtacatcagtgaggagatgtcgttgggcaggggactgccagtctgggtgcccccctcatttcacatccaactccttttctgatgattgggcaggtaagatggacagggctggtctaggattcagcggctgctctgatggatgtggaggagcagcctgcggttgctttaatgcggccccttcatgcattttctggaggaaatgggtagagaatccacatgggatcatctggaaagtctctccatgtgccgcatgggtcccatcagcagttatagagctaacaatgccctcaggggaggtgaggacattccaccccatgagcggaatccccacacaagtcttcaagggtgtgagtgtaacttacttgggctcagatatggaggtgtcaggcttgactgacctgtgtgagatagaagagctcaagtcaaagaagcttgcattagctccctgcaaccaggctggtatgggggttgtaggcaaggttggagagatacagtgcagtagcgaggaaagtgcccgtaccataaaaaaagatgggtgcatatggaatgctgacctcgtgggcatagagctacgagtggatgacgctgtgtgttactctaagatcactagtgtggaggcagttgcaaactactctgctatacccaccactattggggggctgaggtttgagagaagccatgacagccagggtaaaatatctggtagccccctggacatcacagctataagaggatctttttctgtcaattatagaggccttcgactgagtctctcagaaattactgctacgtgtacaggggaagtgacaaatgtgagtgggtgttattcatgcatgacaggcgccaaagtctccatcaagttgcatagcagcaaaaatagcactgcccatgtaagatgcaaaggggatgagactgccttcagtgtcttggagggagtccatagctactctgtcagtctcagttttgatcatgcagtagttgatgagcagtgccaactgaactgtggggggcatgagagtcatgtaactctgaaaggtaacctcatcttcctggatgtcccgaaatttgtggatggcagctacatgcagacatatcatagtactgtgcccacaggggcaaatatcccaagccctacagattggctaaatgccttgtttggcaatgggctgagtaggtggattctgggtgtgataggggtcctactggggggattggctctctttttcttgatcatgtctttgttcaagctgggaacaaaacaggtatttcgatcgaggacgaagctggct---
>China_HQ830167_Human_JS26_2010
atgatgaaagtcatctggttctcctctctgatctgcttagtcattcaatgtggtggggatacaggcccaatcatctgcgcaggacccatccactcaaacaagagtgctgacatacctcacctgcttggctactctgagaagatttgtcagatagatcggctgatacatgtttcgtcatggcttagaaaccactcacaatttcagggctacgtagggcagcgaggtggacgctctcaggtgagctactacccagctgaaaattcttactcaaggtggagtggacttctaagcccctgtgatgctgattggcttgggatgcttgtcgtgaagaaggccaaggggtctgatatgatagttcctgggccttcatacaaggggaaagtcttctttgaacggccaacttttgatggatacgttggctggggctgtggtagtgggaagtctaggactgagtcaggtgagctctgcagttcagactctgggactagttctggtcttctgccctcggatagggttctctggataggtgatgttgcttgtcagcctatgacacccatccctgaggagacatttctggagctgaagagctttagccaaagtgaattcccagacatatgcaagattgatggcattgtgttcaaccagtgtgggggtgagagtctacctcagccctttgatgttgcatggatggatgttggccactctcacaaaatcatcatgagggagcacaagaccaaatgggtacaagagagctcatccaaggattttgtgtgctacaaggaagggactgggccttgttctgaatcagaagaaaagacttgcaagaccagtggatcatgcaggggggacatgcagttttgcaaggtggcaggttgtgaacatggggaagaggcatctgaagccaagtgtagatgctcacttgtgcacaagcccggggaagtcgttgtgtcatatggagggatgcgtgtcagaccaaagtgctatggtttctccagaatgatggcaacactggaggtgaaccaaccagagcaaaggattggtcaatgcactggctgccatctagaatgcataaatgggggtgtgaggctaatcactctaaccagtgagctcaagtcagctactgtctgcgcttctcacttttgtagttctgccacaagtggtaagaaaagcacggagattcaattccactcaggatcattggttggaaaaacagcaatccacgtcaaaggggcattggtagatggaactgaattcacatttgagggtagttgcatgttcccagatggttgtgatgcagtggactgcacattctgtcgtgagtttctaaaaaatccccagtgctaccctgcaaagaagtggctgttcatcattattgtcatcctccttggatatgcaggcctcatgctactcaccaatgttcttaaggcaattggggtttgggggtcatgggtcatagctccagtgaagctagtgtttgccatcataaagaaactaatgagagctgtgagctgcctgatggggaaattgatggataggggaaggcaagtgatccatgaggaaataggggagaatagagagggcaaccaagatgatgttaggattgagatggccagacccaggagggtaaggcattggatgtactcgcctgtcatcctgactattctagcaatagggcttgctgagggctgtgatgagatggtccatgctgattctaaacttgtttcgtgcaggcaaggaagcggaaatatgaaggaatgtgtcacaactgggagggcgcttcttcctgcggtgaacccagggcaagaggcgtgtctgcacttcacggcacctggaagtccagactcaaaatgtctcaaaattaaggttaagaagatcaacctaaaatgtaaaaagtcatcatcatattttgttcctgatgcccggtccaggtgtacatcagtgaggagatgtcgttgggcaggggactgccagtctgggtgcccccctcatttcacatccaactccttttctgatgattgggcaggtaagatggacagggctggtctaggattcagcggctgctctgatggatgtggaggagcagcctgcggttgctttaatgcggccccttcatgcattttctggaggaaatgggtagagaatccacatgggatcatctggaaagtctctccatgtgccgcatgggtcccatcagcagttatagagctaacaatgccctcaggggaggtgaggacattccaccccatgagcggaatccccacacaagtcttcaagggtgtgagtgtaacttacttgggctcagatatggaggtgtcaggcttgactgacctgtgtgagatagaagagctcaagtcaaagaagcttgcattagctccctgcaaccaggctggtatgggggttgtaggcaaggttggagagatacagtgcagtagcgaggaaagtgcccgtaccataaaaaaagatgggtgcatatggaatgctgacctcgtgggcatagagctacgagtggatgacgctgtgtgttactctaagatcactagtgtggaggcagttgcaaactactctgctatacccaccactattggggggctgaggtttgagagaagccatgacagccagggtaaaatatctggtagccccctggacatcacagctataagaggatctttttctgtcaattatagaggccttcgactgagtctctcagaaattactgctacgtgtacaggggaagtgacaaatgtgagtgggtgttattcatgcatgacaggcgccaaagtctccatcaagttgcatagcagcaaaaatagcactgcccatgtaagatgcaaaggggatgagactgccttcagtgtcttggagggagtccatagctactctgtcagtctcagttttgatcatgcagtagttgatgagcagtgccaactgaactgtggggggcatgagagtcatgtaactctgaaaggtaacctcatcttcctggatgtcccgaaatttgtggatggcagctacatgcagacatatcatagtactgtgcccacaggggcaaatatcccaagccctacagattggctaaatgccttgtttggcaatgggctgagtaggtggattctgggtgtgataggggtcctactggggggattggctctctttttcttgatcatgtctttgttcaagctgggaacaaaacaggtatttcgatcgaggacgaagctggct---
>China_HQ830170_Human_JS6_2010
atgatgaaagtcatctggttctcctctctgatctgcttagtcattcaatgcggtggggatacaggcccaatcatctgcgcaggacccatccactcaaacaagagtgctgacataccccacctgcttggctactctgagaagatttgtcagatagatcggctgatacatgtttcgtcatggcttagaaaccactcacaatttcagggctacgtagggcagcgaggtggacgatctcaggtgagctactacccagctgaaaattcttactcaaggtggagtggacttctaagcccctgtgatgctgattggcttgggatgcttgttgtgaagaaggccaaggggtctgatatgatagttccagggccttcatacaaggggaaagtcttttttgaacggccaacttttgatggatacgtaggctggggctgtggtagtgggaagtctaggactgagtcaggtgagctctgcagttcagactccgggactagttctggtcttctgccctcagatagggttctctggataggtgatgttgcttgtcagcctatgacacccatccctgaggagacatttctggagctgaagagctttagccaaagtgaattcccagacatatgcaaaattgatggcattgtgttcaaccagtgtgagggtgagagtctacctcagccctttgatgttgcatggatggatgttggccactctcataaaatcatcatgagggagcacaagaccaaatgggtacaagagagctcatccaaggattttgtgtgctacaaggaagggactgggccttgttctgaatcagaagaaaagacttgcaagaccagtggatcatgcaggggggacatgcagttttgcaaggtggcaggttgtgaacatggggaagaggcatctgaagccaagtgcagatgctcacttgtgcacaagcccggggaagtcgttgtgtcatatggagggatgcgtgtcagaccaaagtgctatggtttctccagaatgatggcaacactggaggtgaacgaaccagagcagaggattggtcaatgcactggctgccaactagaatgcataaatgggggtgtgaggctaatcactctaaccagtgagctcaagtcagctactgtctgcgcttctcacttctgtagttctgccacaagtggtaagaaaagcacggagattcaattccactcaggatcattggttgggaaaacagcaatccacgtcaaaggggcattggtagatggaactgaattcacatttgagggtagttgcatgttcccagatggttgtgatgcagtggactgcacattctgtcgtgagtttctaaaaaatccccagtgctaccctgcaaagaagtggctgttcatcattattgtcatcctccttggatatgcaggcctcatgctactcaccaatgttcttaaggcaattggggtttgggggtcatgggtcatagctccagtgaagctagtgtttgccatcataaagaaactaatgagagctgtgagctgcctgatggggaaattgatggatagaggaaggcaagtgatccatgaggaaataggggagaatagagagggcaaccaagatgatgttaggattgagatggccagacccaggagggtaaggcattggatgtactcgcctgtcatcctgactattctagcaatggggcttgctgagggctgtgatgagatggtccatgctgattctaaacttgtttcgtgcaggcaagggagcggaaatatgaaggaatgtgtcacaactgggagggcgcttcttcctgcagtgaacccagggcaagaggcgtgtctgcacttcacggcacctggaagtccggactcaaaatgtctcaaaattaaggttaagaggatcaacctaaaatgtaaaaagtcatcatcatattttgttcctgatgcccggtccaggtgtacatcagtgaggagatgtcgttgggcaggggactgccagtctgggtgcccccctcatttcacatccaactccttttctgatgattgggcaggtaagatggacagggctggtctaggattcagtggctgctctgatggatgtggaggagcagcctgtggttgctttaatgcggccccttcttgcattttctggaggaaatgggtagagaatccacatgggatcatctggaaagtatctccatgtgctgcatgggtcccatcagcggttatagagctaacaatgccctcaggggaggtgaggacattccaccccatgagcggaatccccacacaagtcttcaagggtgtgagtgtaacttacttgggctcagatatggaggtgtcaggcttgactgacctgtgtgagatagaagagctcaagtcaaagaagcttgcattagctccctgcaaccaggctggtatgggggttgtaggcaaggttggagagatacagtgcagtagcgaggaaagtgcccgtaccataaaaaaagatgggtgcatatggaatgctgacctcgtgggtatagagctacgggtggatgacgctgtgtgctactctaagatcactagtgtggaggcagttgcaaactactccgccatacccaccactattggggggctgaggtttgagagaagccatgacagccagggcaaaatatctggtagccccctggacatcacagctataagaggatctttttctatcaattatagaggccttcgactgagcctctcagaaattactgctacttgcacaggggaagtgacaaatgtgagtgggtgttattcttgcatgacaggcgccaaagtctccatcaagttgcatagcagcaaaaatagcactgcccatgtaagatgcaaaggggatgagactgccttcagtgtcttggagggagtccatagctactctgtcagtctcagttttgatcatgcagtagttgatgagcagtgccaactgaactgtgggggacatgagagtcaagtgactctgagaggcaacctcatcttcctggatgtcccgaaatttgtggatggcagctacatgcagacatatcatagcactgtgcccacaggggcaaatatcccaagccctacagattggctaaatgccttgtttggcaatgggctgagtaggtggatcctgggggtgataggggtcctactggggggattggctctctttttcttgatcatgtctttgttcaagctgggaacaaaacaggtatttcgatcgaggacgaagctggct---
>China_JF267784_Dog_JSD1_2011
atgatgaaagtcatctggttctcctctctgatctgctttgtcattcaatgcagtggggactcgggcccaatcatctgtgcaggacccatccactcaaacaagagtgctgacatacctcacctgctgggttactctgagaagatatgtcagatagatcgactgatacatgtttcgtcatggctcagaaaccactcacaatttcagggttacgtagggcagcgaggtggacgctctcaggtgagctactacccagctgaaaattctcactcaaggtggagtgggcttctaagcccctgtgatgctgattggcttgggatgcttgttgtgaagaaggccaaggggtctgacatgatagttcctgggccttcatacaaggggaaagtcttttttgagcggccaacttttgatggatatgtaggctggggctgtggcagtgggaagtctaggacagagtcaggagagctctgcagttcagactcagggactagctctggtcttctgccctcagatagggttctctggataggtgatgttgcttgtcagcctatgacacccatccctgaagagacatttctggagctgaagagttttagccaaagtgaattcccagacatatgcaaaattgatggcattgtgtttaaccagtgtgagggtgagagtctacctcagccttttgatgttgcatggatggatgttggccactctcataaaatcatcatgagggagcacaagaccaaatgggtgcaagagagctcatccaaggattttgtgtgctataaggaagggactgggccttgttctgaatcagaagaaaagacttgcaagaccagtggatcatgcaggggggacatgcagttctgcaaggttgcaggttgtgaacatggggaagaggcatctgaagccaagtgtagatgctcacttgtacacaagcccggagaagtcgttgtgtcatatggagggatgcgtgtcagaccaaagtgctatggtttctccagaatgatggcaacactggaggtgaaccaaccagagcaaaggattggccaatgcactggctgccatctagaatgcataaatgggggtgtgaggctaataaccctaaccagtgagctcaagtcagctactgtctgtgcttcccacttttgtagttctgccacgagtggcaagaaaagcacggagattcaattccactcaggatcattggttgggaaaacagcaatacacgtcaaaggggcattggtagatggaactgaattcacatttgagggtagttgcatgttcccagatggttgtaatgcggtggactgcactttctgtcgtgagtttctaaaaaatccccagtgctaccctgcaaagaagtggctgttcatcattattgtcatcctccttggatatgcaggcctcatgctactcaccaatgtcctcaaggcaattgggatttggggatcatgggtcatagctccagtgaagctaatgtttgccatcataaagaaactaatgagaactgtgagctgcttgatggggaaattgatggataggggaagacaagtgatccatgaggagataggggagaatagagagggcaaccaagatgatgttaggattgagatggcaagacccagaagggtaaggcattggatgtactcacctgtcatcctaacttttttagcaatagggcttgctgagagctgcgatgagatggtccatgctgattctaagcttgtttcatgcaggcaagggagcggaaatatgaaggaatgtgtcacaactgggagggcgcttcttcctgcggtgaacccaggtcaagaggcatgtctgcacttcacggcgcctgggagtccggactcaaaatgtctcaaaattaaggttaagaggatcaacctaaaatgtaagaagtcatcatcatattttgttcctgatgcccggtccaggtgtacatcagtgaggagatgtcgttgggctggagactgccagtctgggtgccccccccatttcacatccaactccttttctgatgattgggcaggtaagatggacagggctggtctagggttcagtggctgctctgatggatgtggaggagcagcctgcggctgctttaatgcagccccttcatgcatcttctggaggaaatgggtagagaacccacatgggatcatctggaaagtatctccttgtgccgcatgggtcccatcggcagtcatagagctaacaatgccctcaggggaggtgaggacattccaccccatgagtggcatccccacacaagtcttcaagggtgtgagtgtgacttacttaggctcagatatggaggtgtctggcttgacagacctatgtgagatagaggagctcaagtccaagaagctggcattagctccctgcaaccaggctggcatgggggttgtaggcaaggttggagagatacagtgcagtagcgaggaaagtgcccgtaccataaaaaaagatgggtgcatatggaatgcagaccttgtgggcatagagctacgagtagatgacgctgtgtgctactctaagatcactagtgtggaagcagttgcaaactactctgccatacccaccactattggggggctgaggtttgagagaagccatgacagccagggtaaaatatctggtagccccctggacatcacagctataagaggatctttttctgttaattatagaggccttcgactgagcctctcagaaattactgctacctgcacaggggaggtgacaaatgtgagtggatgttattcttgcatgacaggcgccaaagtctctatcaaactgcacagcagcaaaaatagcactgcccatgtaagatgcaaaggggatgagacagcattcagtgtcttggagggggtccatagctacactgtcagtctcagttttgaccatgcagtagtcgatgagcagtgccaactgaactgtgggggacatgagagtcaagtgactctaaaaggcaaccttatcttcctggatgtcccaaaatttgtggatggtagctacatgcagacatatcatagcactgtgcccacaggggcaaatatcccaagcccaacagactggctgaatgccttgtttggcaatgggctgagcaggtggatcctgggggtgataggggttctgcttggggggttggctctctttttcatgattatgtctttgttcaagctgggaacaaaacaggtatttcgatcaaggacaaagctggct---
>China_JF682774_Human_20_2010
atgatgaaagtcatctggttctcctctctgatctgctttgtcattcaatgcagtggggactcgggcccaatcatctgcgcaggacccatccactcaaacaagagtgctgacatacctcacctgctgggttactctgagaagatatgtcagatagatcggctgatacatgtttcgtcatggctcagaaaccactcacaatttcagggctacgtagggcagcgaggtggacgctctcaggtgagctactacccagctgaaaattcttactcaaggtggagtgggcttctaagcccctgtgatgctgattggcttgggatgcttgtcgtgaagaaggccaaggggtctgatatgatagttcctgggccttcatacaagggaaaagtcttttttgagcggccaacttttgatggatatgtaggctggggctgtggcagtgggaagtctaggacagagtcaggagagctctgcagttcagactcagggactagctctggtcttctgccctcaaatagggttctctggataggtgatgttgcttgtcagcctatgacacccatccctgaggagacatttctggagctgaagagttttagccaaagtgaattcccagacatatgcaaaattgatggcattgtgttcaaccagtgtgagggtgagagtctacctcagccctttgatgttgcatggatggatgttggccactctcacaaaatcatcatgagggagcacaagaccaaatgggtgcaagagagctcatccaaggattttgtgtgctacaaggaagggactgggccttgttctgaatcagaagaaaagacttgcaagaccagtggatcatgcaggggggacatgcagttctgcaaggtagcaggttgtgaacatggggaagaggcatctgaagccaagtgtagatgctcacttgtgcacaagcccggagaagtcgttgtgtcatatggagggatgcgtgtcagaccaaagtgctatggtttctccagaatgatggcaacactggaggtgaaccaaccagagcaaaggattggtcaatgcactggctgccatctggaatgcataaatgggggtgtgaggctaataactctaaccagtgagctcaagtcagctactgtctgtgcttcccacttttgtagttctgccacgagtggcaagaagagcacggagattcaattccactcaggatcattggttgggaaaacagcaatacacgtcaaaggggcattggtagatggaactgaattcacatttgagggtagttgcatgttcccagatggttgtgatgcggtggactgcactttctgtcgtgagtttctaaaaaatccccagtgctaccctgcaaagaagtggctgttcatcattattgtcatcctccttggatatgcaggcctcatgctactcaccaatgtcctcaaggcaattgggatttggggatcatgggtcatagctccagtgaagctaatatttgccatcataaagaaactaatgagaactgtgagctgcttgatggggaaattgatggataggggaaggcaagtgatccatgaggagataggggagaatagagagggcaaccaagatgrtgttaggattgagatggcaagacccaggagggtaaggcattggatgtactcacctgtcatcctgactattttagcaatagggcttgctgagagctgtgatgagatggtccatgctgattctaagcttgtttcatgcaggcaagggagcggaaatatgaaggaatgtgtcacaactgggagggcgcttcttcctgcggtgaacccaggtcaagaggcatgtctgcacttcacggcacctgggagtccggactcaaaatgtctcagaattaaggttaagaggatcaacctaaaatgtaagaagtcatcatcatattttgttcctgatgcccggtccagatgtacatcagtgaggagatgtcgttgggctggagactgccagtctgggtgcccccctcatttcacatccaactccttttctgatgattgggcaggtaagatggacagggctggtctagggttcagtggttgctctgatggatgtggaggagcagcctgcggctgctttaatgcagccccttcatgcatcttctggaggaaatgggtagagaatccacatgggatcatctggaaagtatctccttgtgccgcatgggtcccatcggcagtcatagagctaacaatgccctcaggggaggtgaggacattccaccccatgagtggcatccccacacaagtcttcaagggtgtgagtgtgacttacttgggctcagatatggaggtgtctggcttgactgacctatgtgagatagaggagctcaagtccaagaagctggcattagctccctgcaaccaggctggcatgggggttgtaggcaaggttggagagatacagtgcagtagcgaggaaagtgcccgtaccataaaaaaagatgggtgcatatggaatgcagaccttgtgggcatagagctacgagtggatgacgctgtgtgctactctaagatcactagtgtggaagcagttgcaaactactctgccatacccaccactattggggggctgaggtttgagagaagccatgacagccagggtaaaatatctggtagccccctggacatcacagctataagaggatctttttctgttaattatagaggccttcgactgagcctctcagaaattactgctacctgcacaggggaggtgacaaatgtgagtggatgttattcttgcatgacaggcgccaaagtctctatcaaactgcatagcagcaaaaatagcactgcccatgtaagatgcaaaggggatgagactgcattcagtgtcttggagggggtccatagctacactgtcagtctcagttttgaccatgcagtagtcgatgagcagtgccaactgaactgtgggggacatgagagtcaagtaactctaaaaggcaaccttatcttcctggatgtcccaaaatttgtggatggcagctacatgcagacatatcatagcactgtgcccacaggggcaaacatcccaagcccaacagactggctgaatgccttgtttggcaatgggctgagtaggtgggtcctgggggtgatgggggttctgcttgggggattggctctctttttcatgatcatgtctttgttcaagctgggaacaaaacaggtatttcgatcaaggacaaagctggct---
>China_JF682777_Human_69_2010
atgatgaaagtcatctggttctcctctctgatctgctttgtcattcaatgcagtggggactcgggcccaatcatctgcgcaggacccatccactcaaacaagagtgctgacatacctcacctgctgggttactctgagaagatatgtcagatagatcggctgatacatgtttcgtcatggctcagaaaccactcacaatttcagggctacgtagggcagcgaggtggacgctctcaggtgagctactacccagctgaaaattcttactcaaggtggagtgggcttctaagcccctgtgatgctgattggcttgggatgcttgtcgtgaagaaggccaaggggtctgatatgatagttcctgggccttcatacaagggaaaagtcttttttgagcggccaacttttgatggatatgtaggctggggctgtggcagtgggaagtctaggacagagtcaggagagctctgcagttcagactcagggactagctctggtcttctgccctcaaatagggttctctggataggtgatgttgcttgtcagcctatgacacccatccctgaggagacatttctggagctgaagagttttagccaaagtgaattcccagacatatgcaaaattgatggcattgtgttcaaccagtgtgagggtgagagtctacctcagccctttgatgttgcatggatggatgttggccactctcacaaaatcatcatgagggagcacaagaccaaatgggtgcaagagagctcatccaaggattttgtgtgctacaaggaagggactgggccttgttctgaatcagaagaaaagacttgcaagaccagtggatcatgcaggggggacatgcagttctgcaaggtagcaggttgtgaacatggggaagaggcatctgaagccaagtgtagatgctcacttgtgcacaagcccggagaagtcgttgtgtcatatggagggatgcgtgtcagaccaaagtgctatggtttctccagaatgatggcaacactggaggtgaaccaaccagagcaaaggattggtcaatgcactggctgccatctggaatgcataaatgggggtgtgaggctaataactctaaccagtgagctcaagtcagctactgtctgtgcttcccacttttgtagttctgccacgagtggcaagaagagcacggagattcaattccactcaggatcattggttgggaaaacagcaatacatgtcaaaggggcattggtagatggaactgaattcacatttgagggtagttgcatgttcccagatggttgtgatgcggtggactgcactttctgtcgtgagtttctaaaaaatccccagtgctaccctgcaaagaagtggctgttcatcattattgtcatcctccttggatatgcaggcctcatgctactcaccaatgtcctcaaggcaattgggatttggggatcatgggtcatagctccagtgaagctaatatttgccatcataaagaaactaatgagaactgtgagctgcttgatggggaaattgatggataggggaaggcaagtgatccatgaggagataggggagaatagagagggcaaccaagatgatgttaggattgagatggcaagacccaggagggtaaggcattggatgtactcacctgtcatcctgactattttagcaatagggcttgctgagagctgtgatgagatggtccatgctgattctaagcttgtttcatgcaggcaagggagcggaaatatgaaggaatgtgtcacgactgggagggcgcttcttcctgcggtgaacccaggtcaagaggcatgtctgcacttcacggcacctgggagtccggactcaaaatgtctcagaattaaggttaagaggatcaacctaaaatgtaagaagtcatcatcatattttgttcctgatgcccggtccagatgtacatcagtgaggagatgtcgttgggctggagactgccagtctgggtgcccccctcatttcacatccaactccttttctgatgattgggcaggtaagatggacagggctggtctagggttcagtggttgctctgatggatgtggaggagcagcctgcggctgctttaatgcagccccttcatgcatcttctggaggaaatgggtagagaatccacatgggatcatctggaaagtatctccttgtgccgcatgggtcccatcggcagtcatagagctaacaatgccctcaggggaggtgaggacattccaccccatgagtggcatccccacacaagtcttcaagggtgtgagtgtgacttacttgggctcagatatggaggtgtctggcttgactgacctatgtgagatagaggagctcaagtccaagaagctggcattagctccctgcaaccaggctggcatgggggttgtaggcaaggttggagagatacagtgcagtagcgaggaaagtgcccgtaccataaaaaaagatgggtgcatatggaatgcagaccttgtgggcatagagctacgagtggatgacgctgtgtgctactctaagatcactagtgtggaagcagttgcaaactactctgccatacccaccactattggggggctgaggtttgagagaagccatgacagccagggtaaaatatctggtagccccctggacatcacagctataagaggatctttttctgttaattatagaggccttcgactgagcctctcagaaattactgctacctgcacaggggaggtgacaaatgtgagtggatgttattcttgcatgacaggcgccaaagtctctatcaaactgcatagcagcaaaaatagcactgcccatgtaagatgcaaaggggatgagactgcattcagtgtcttggagggggtccatagctacactgtcagtctcagttttgaccatgcagtagtcgatgagcagtgccaactgaactgtgggggacatgagagtcaagtaactctaaaaggcaaccttatcttcctggatgtcccaaaatttgtggatggcagctacatgcagacatatcatagcactgtgcccacaggggcaaacatcccaagcccaacagactggctgaatgccttgtttggcaatgggctgagtaggtgggtcctgggggtgatgggggttctgcttgggggattggctctctttttcatgatcatgtctttgttcaagctgggaacaaaacaggtatttcgatcaaggacaaagctggct---
>China_JF837594_Human_JS2007_01_2011
atgatgaaagtcatctggttctcctctctgatctgcttagtcattcaatgtggtggggatacaggcccaatcatctgcgcaggacccatccactcaaacaagagtgctgacatacctcacctgcttggctactctgagaagatttgtcagatagatcggctgatacatgtttcgtcatggcttagaaaccactcacaatttcagggctacgtagggcagcgaggtggacgctctcaggtgagctactacccagctgaaaattcttactcaaggtggagtggacttctaagcccctgtgatgctgattggcttgggatgcttgtcgtgaagaaggccaaggggtctgatatgatagttcctgggccttcatacaaggggaaagtcttctttgaacggccaacttttgatggatacgttggctggggctgtggtagtgggaagtctaggactgagtcaggtgagctctgcagttcagactctgggactagttctggtcttctgccctcggatagggttctctggataggtgatgttgcttgtcagcctatgacacccatccctgaggagacatttctggagctgaagagctttagccaaagtgaattcccagacatatgcaagattgatggcattgtgttcaaccagtgtgagggtgagagtctacctcagccctttgatgttgcatggatggatgttggccactctcataaaatcatcatgagggagcacaagaccaaatgggtacaagagagctcatccaaggattttgtgtgctacaaggaagggactgggccttgttctgaatcagaagaaaagacttgcaagaccagtggatcatgcaggggggacatgcagttttgcaaggtggcaggttgtgaacatggggaagaggcatctgaagccaagtgtagatgctcacttgtgcacaagcccggggaagtcgttgtgtcatatggagggatgcgtgtcagaccaaagtgctatggtttctccagaatgatggcaacactggaggtgaaccaaccagagcaaaggattggtcaatgcactggctgccatctagaatgcataaatgggggtgtgaggctaatcactctaaccagtgagctcaagtcagctactgtctgcgcttctcacttttgtagttctgccacaagtggtaagaaaagcacggagattcaattccactcaggatcattggttgggaaaacagcaatccacgtcaaaggggcattggtagatggaactgaattcacatttgagggtagttgcatgttcccagatggttgtgatgcagtggactgcacattctgtcgtgagtttctaaaaaatccccagtgctaccctgcaaagaagtggctgttcatcattattgtcatcctccttggatatgcaggcctcatgctactcaccaatgttcttaaggcaattggggtttgggggtcatgggtcatagctccagtgaagctagtgtttgccatcataaagaaactaatgagagctgtgagctgcctgatggggaaattgatggataggggaaggcaagtgatccatgaggaaataggggagaatagagagggcaaccaagatgatgttaggattgaaatggccagacccaggagggtaaggcattggatgtactcgcctgtcatcctgactattctagcaatagggcttgctgagggctgtgatgagatggtccatgctgattctaaacttgtttcgtgcaggcaaggaagcggaaatatgaaggaatgtgtcacaactggaagggcgcttcttcctgcggtgaacccagggcaagaggcgtgtctgcacttcacggcacctggaagtccagactcaaaatgtctcaaaattaaggttaagaggatcaacctaaaatgtaaaaagtcatcatcatattttgttcctgatgcccggtccaggtgtacatcagtgaggagatgtcgttgggcaggggactgccagtctgggtgcccccctcatttcacatccaactccttttctgatgattgggcaggtaagatggacagggctggtctaggattcagcggctgctctgatggatgtggaggagcagcctgcggttgctttaatgcggccccttcatgcattttctggaggaaatgggtagagaatccacatgggatcatctggaaagtctctccatgtgccgcatgggtcccatcagcagttatagagctaacaatgccctcaggggaggtgaggacattccaccccatgagcggaatccccacacaagtcttcaagggtgtgagtgtaacttacttgggctcagatatggaggtgtcaggcttgactgacctgtgtgagatagaagagctcaagtcaaagaagcttgcattagctccctgcaaccaggctggtatgggggttgtaggcaaggttggagagatacagtgcagtagcgaggaaagtgcccgtaccataaaaaaagatgggtgcatatggaatgctgacctcgtgggcatagagctacgagtggatgacgctgtgtgttactctaagatcactagtgtggaggcagttgcaaactactctgccatacccaccactattggggggctgaggtttgagagaagccatgacagccagggtaaaatatctggtagccccctggacatcacagctataagaggatctttttctgtcaattatagaggccttcgactgagtctctcagaaattactgctacgtgtacaggggaagtgacaaatgtgagtgggtgttattcatgcatgacaggcgccaaagtctccatcaagttgcatagcagcaaaaatagcactgcccatgtaagatgcaaaggggatgagactgcattcagtgtcttggagggagtccatagctactctgtcagtctcagttttgatcatgcagtagttgatgagcagtgccaactgaactgtggggggcatgagagtcatgtgactctgaaaggtaacctcatcttcctggatgtcccaaaatttgtggatggcagctacatgcagacatatcatagtactgtgcccacaggggcaaatatcccaagccctacagattggctaaatgccttgtttggcaatgggctgagtaggtggattctgggtgtgataggggtcctactggggggattggctctctttttcttgatcatgtctttgttcaagctgggaacaaaacaggtatttcgatcgaggacgaagctggct---
>China_JF906057_Unknown_XCQ_A112M_2010
atgatgaaagtcatctggttctcctctctgatctgctttgtcattcaatgcagtggggactcgggcccaatcatctgcgcaggacccatccattcaaacaagagtgctgacatacctcacctgctgggctactctgagaagatatgtcagatagatcggctgatacatgtttcgtcatggctcagaaaccactcacaatttcagggctacgtagggcagcgaggaggacgctctcaggtgagctactacccagctgaaaattcttactcaaggtggagtgggcttctaagcccctgtgatgctgattggcttgggatgcttgtcgtgaagaaggccaaggggtctgatatgatagttcctgggccttcatacaaggggaaagtcttttttgagcggccaacttttgatggatatgtaggctggggctgtggcagtggaaagtctaggacagagtcaggagagctctgcagttcagactcagggactagctctggtcttctgccctcagatagggttctctggataggtgatgttgcttgtcagcctatgacacccatccctgaggagacatttctggagctgaagagttttagccaaagtgaattcccagacatatgcaaaattgatggcattgtgttcaaccagtgtgagggtgagagtctacctcagccctttgatgttgcatggatggatgttggccactctcataaaatcatcatgagggagcacaagaccaaatgggtgcaagagagctcatccaaggattttgtgtgctacaaggaagggactgggccttgttctgaatcagaagaaaagacttgcaagaccagtggatcatgcaggggggacatgcagttctgcaaggtagcaggttgtgaacatggggaagaggcatctgaagccaagtgtagatgctcacttgttcacaagcccggagaagtcgttgtgtcatatggagggatgcgtgtcagaccaaagtgctatggtttctccagaatgatggcaacactggaggtgaaccaaccagtgcaaaggattggtcaatgcactggctgccatctggaatgcataaatgggggtgtgaggctaataactctaaccagtgagctcaagtcagctactgtctgtgcttcccacttttgtagttctgccacgagtggcaagaaaagcacggagatacaattccactcaggatcattggttgggaaaacagcaatacacgtcaaaggggcattggtagatggaactgaattcacatttgagggtagctgcatgttcccggatggttgtgatgcggtggactgcactttctgtcgtgagtttctaaaaaatcctcagtgctaccctgcaaagaagtggctgttcatcatcattgtcatcctccttggatatgcaggcctcatgctactcaccaatgtcctcaaggcaattggaatttggggatcatgggtcatagctccagtgaagctaatatttgccatcataaagaaactaatgagaactgtgagctgcttgatggggaaattgatggataggggaaggcaagtgatccatgaggagataggggagaatagagagggcaaccaagatgatgttaggattgagatggcaagacccagaagggtaaggcattggatgtacgcacctgtcatcctgactattttagcaatggggcttgctgagagctgtgatgagatggtccatgctgattctaagcttgtttcatgcaggcaagggagcggaaatatgaaggaatgtgtcacaactgggagggcgcttcttcctgcggtgaacccaggtcaagaggcatgtctgcacttcacggcacctgggagtccggactcaaaatgtctcaaaattaaggttaagaggatcaacctaaaatgcaagaagtcatcatcatattttgttcctgatgcccggtccagatgtacatcagtgaggagatgtcgttgggctggagactgccagtcagggtgcccccctcatttcacatccaactctttttctgatgattgggcaggcaagatggacagggctggtctagggttcagtggctgctctgatggatgtggaggagcagcctgcggctgctttaatgcagccccttcatgcatcttctggaggaaatgggtagagaacccacatgggatcatctggaaagtatctccttgtgtcgcatgggtcccatcggcagtcatagagctaacaatgccctcaggggaggtgaggacattccaccccatgagtggcatccctacacaagtcttcaagggtgtgagtgtgacttacttgggctcagatatggaggtgtctggcttgactgacttatgtgagatagaggagctcaagtccaagaagctggcattagctccctgcaaccaggctggcatgggggttgtaggcaaggttggagagatacagtgcagcagcgaggaaagtgcccgtaccataaaaaaagatgggtgcatatggaatgcagaccttgtgggcatagagctacgagtggatgatgctgtgtgctactctaagatcactagtgtagaagcagttgcaaactactctgccatacccaccactattggggggctgaggtttgagagaagccatgacagccagggtaaaatatctggtagccctctggacatcacagctataagaggatctttttctgttaattatagaggccttcgactgagcctctcagaaattactgctacctgcacaggggaggtgacaaatgtgagtggatgttattcttgcatgacaggcgccaaagtctctatcaagctgcatagtagcaaaaatagcactgcccatgtaagatgcaaaggggatgagactgcattcagtgtcttggagggggtccatagctacactgtcagtctcagttttgaccatgcagtagtcgatgagcagtgccaactgaactgtgggggacatgagagtcaagtgactctaaaaggcaaccttatcttcctggatgtcccaaaatttgtggatggcagctacatgcagacatatcatagcactgtgcccacaggggcaaatatcccaagcccaacagactggctgaatgccttgtttggcaatgggctgagtaggtggatcctgggggtgataggggttctgcttgggggattggctctctttttcatgatcatgtctttgttcaagctgggaacaaaacaggtatttcgatcaaggacgaagctggct---
>China_JF951393_Human_M_HZM_2010
atgatgaaagtcatctggttctcctctctgacctgcttagtcattcaatgcagtggggactcgggcccaatcatctgcgcaggacccatccactcaaacaagagtgctggcataccccacctgcttggttactctgagaagatttgtcagatagatcggctgatacatgtttcgtcatggctcaggaaccactcgcaatttcaaggctacgttgggcagcgaggtggacgctctcaggttagctactacccagctgagaattcttactcgaggtggagtggacttctaagcccctgtgatgctgattggcttgggatgcttgtcgtgaagaaggccaaggagtctgatatgatagttcctgggccttcatacaaggggaaagtcttttttgaacggccaacttttgatggatacgtaggctggggctgtggcagtgggaagtctaggactgagtcaggagagctctgcagttcagactcagggacaagttctggtcttctgccctcggatagggttctctggataggtgatgttgcttgtcagcctatgacacccatccctgaggagacatttctggagctgaagagttttagccaaagtgaattcccagacatatgtaaaattgatggcattgtgttcaaccagtgtgagggtgagagtctaccccagccctttgatgttgcatggatggatgttggccactctcataagatcatcatgagggagcacaagaccaaatgggtacaagagagctcatccaaggattttgtgtgctacaaggaagggactggaccttgttctgaatcagaagaaaaggcttgtaagaccagtggatcatgcagaggggacatgcagttttgcaaggtggcaggttgcgaacatggagaggaggcatctgaggccaagtgtagatgctcacttgtgcacaagcctggggaagtcgttgtgtcatatggagggatgcgtgtcagaccaaagtgctacggtttctccagaatgatggcaacactggaggtgaaccctccagagcaaaggattggtcaatgcactggctgccatctagaatgcataaatgggggtgtgaggctaatcactctaaccagtgagctcaggtcagctactgtctgtgcttcccacttttgcagttctgccacaagtggtaagaaaaacacggagattcatttccactcaggatcattggttgggaaaacagctatccatgtcaaaggggcattggtagatgggactgaattcacatttgagggtagttgcatgttcccagatggatgtgatgcagtggactgcacattctgtcgtgagtttctaaaaaatcctcagtgctaccctgcaaagaagtggctgttcatcattattgtcatcctccttggatatgcaggcctcatgttactcaccaatgtccttaaggcaattggggtctggggatcatgggtaatagctccagtgaagctaatgtttgccatcataaagaaactaatgagaactgtgagctgcttggtggggaaattgatggataggggaaggcaagtgatccatgaggaaataggggagaatggggagggcaaccaagatgatgttaggattgagatggcaagacccagaagggtaaggcattggatgtactcacctgtcatcctgaccattctagcaatagggcttgctgagggctgtgatgagatggtccatgctgattctaaacttgtttcatgcagacaagggagcggaaatatgaaggaatgcatcacaactgggagggcgcttcttcctgcggtgaacccagggcaagaggcatgtctgcacttcacagcacctgggagtccggactcaaaatgtctcaaaattaaggtcaagaggatcaacttaaaatgtaagaagtcatcatcatattttgttcctgatgcccggtccaggtgtacatcagtgaggagatgtcgttgggcgggagactgccagtctgggtgcccccctcatttcacatccaactccttttctgatgattgggcaggtaagatggacagggctggtcttggattcagtggctgctctgatggatgtggtggagcagcctgcggctgctttaatgcggccccttcatgcatcttctggaggaaatgggtggagaatccacatgggatcatctggaaagtgtctccatgcgccgcatgggtcccatcagcagttatagagctaacaatgccctcaggtgaggtgaggacattccaccccatgagcggcatccccacacaggtcttcaagggtgtgagtgtaacttacttgggctcagatatggaggtgtctggcttgactgacctgtgtgagatagaagagctcaagtccaaaaagctggcattagctccctgcaaccaggctggcatgggggttgtaggcaaggttggagagatacagtgcagtagcgaggagagtgcccgtaccataaaaaaagatgggtgcatatggaatgcagacctcgtgggtatagagctacgagtggatgacgctgtgtgctactctaagattactagtgtggaggcagttgcaaactactctgccatacccaccactattggggggctgaggtttgagagaagccatgacagccagggtaaaatatctggtagccccctggacatcacagctataagaggatccttttctgttaatttaagaggccttcgattaagtctctcagaaattactgctacttgcacaggggaggtgacaaatgtgagtgggtgttattcctgcatgacaggcgccaaagtctccatcaaattgcatagcagcaaaaatagcactgcccatgttagatgcaaaggggatgagactgcattcagtgtcttggagggagtccatagctacattgtcagcctcagctttgaccatgcagtagtcgatgagcaatgccagctgaactgtgggggacatgagagtcaagtgactcttaaaggcaacctcatcttcctggatgtcccaaaatttgtggatggcagctacatgcagacatatcacagtactgtgccaacaggggcaaatatcccaagccctacagattggctgaatgccttgtttggcaatgggctgagtaggtggatcctgggggtgataggggttctactggggggattggctctctttttcttgatcatgtttttgctcaagctgggaacaaaacaggtatttcgatcgaggacgaagctggct---
>China_JF951394_Human_M_WSQ_2010
atgatgaaagtcatctggttctcctctctgatctgcttagtcattcaatgcagtggggattcgggcccaatcatctgcgcaggacccatccactcaaacaagagtgctggcataccccacctgcttggttactctgagaagatttgtcagatagatcggctgatacatgtttcgtcatggctcaggaaccactcgcaatttcaaggctacgttgggcagcgaggtggacgctctcaggttagctactacccagctgagaattcttactcgaggtggagtggacttctaagcccctgtgatgctgattggcttgggatgcttgtcgtgaagaaggccaaggagtctgatatgatagttcctgggccttcatacaaggggaaagtcttttttgaacggccaacttttgatggatacgtaggctggggctgtggcagtgggaagtctaggactgagtcaggagagctctgcagttcagactcagggacaagttctggtcttctgccctcggatagggttctctggataggtgatgttgcttgtcagcctatgacacccatccctgaggagacatttctggagctgaagagttttagccaaagtgaattcccagacatatgtaaaattgatggcattgtgttcaaccagtgtgagggtgagagtctaccccagccctttgatgttgcatggatggatgttggccactctcataagatcatcatgagggagcacaagaccaaatgggtacaagagagctcatccaaggattttgtgtgctacaaggaagggactggaccttgttctgaatcagaagaaagggcttgtaagaccagtggatcatgcagaggggacatgcagttttgcaaggtggcaggttgcgaacatggagaggaggcatctgaggccaagtgtagatgctcacttgtgcacaagcctggggaagtcgttgtgtcatatggagggatgcgtgtcagaccaaagtgctacggtttctccagaatgatggcaacactggaggtgaacccaccagagcaaaggattggtcaatgcactggctgccatctagaatgcataaatgggggtgtgaggctaatcactctaaccagtgagctcaggtcagctactgtctgtgcttcccacttttgcagttctgccacaagtggtaagaaaagcacggagattcatttccactcaggatcattgattgggaaaacagctatccatgtcaaaggggcattggtagatggaactgaattcacatttgagggtagttgcatgttcccagatggatgtgatgcagtggactgcacattctgtcgtgagtttctaaaaaatcctcagtgctaccctgcaaagaagtggctgttcatcatcattgtcatcctccttggatatgcaggcctcatgttactcaccaatgtccttaaggcaattggggtctggggatcatgggtaatagctccagtgaagctaatgtttgccatcataaagaaactaatgagaactgtgagctgcttggtggggaaattgatggataggggaaggcaagtgatccatgaggaaataggggagaatggggagggcaaccaagatgatgttaggattgagatggcaagacccagaagggtaaggcattggatgtactcacctgtcatcctgaccattctagcaatagggcttgctgaggactgtgatgagatggtccatgctgattctaaacttgtttcatgcagacaagggagcggaaatatgaaggaatgcatcacaactgggagggcgcttcttcctgcggtgaacccagggcaagaggcatgtctgcacttcacagcacctgggagtccggactcaaaatgtctcaaaattaaggtcaagaggatcaacctaaaatgtaagaagtcatcatcatattttgttcctgatgcccggtccaggtgtacgtcagtgaggagatgtcgttgggcgggagactgccagtctgggtgcccccctcatttcacatccaactccttttctgatgattgggcaggtaagatggacagggctggtcttggattcagtggctgctctgatggatgtggaggagcagcctgcggctgctttaatgcggccccttcatgcatcttctggaggaaatgggtggagaatccacatgggatcatctggaaagtgtctccatgcgccgcatgggtcccatcagcagttatagagctaacaatgccctcaggtgaggtgaggacattccaccccatgagcggcatccccacacaggtcttcaagggtgtgagtgtaacttacttgggctcagatatggaggtgtctggcttgactgacctgtgtgagatagaagagctcaagtccaaaaagctggcattagctccctgcaaccaggctggcatgggggttgtaggcaaggttggagagatacagtgcagtagcgaggagagtgcccgtaccataaaaaaagatgggtgcatatggaatgcagacctcgtgggtatagagctacgagtggatgacgctgtgtgctactctaagattactagtgtggaggcagttgcaaactactctgccatacccaccactattggggggctgaggtttgagaaaagccatgacagccagggtaaaatatctggtagccccctggacatcacagctataagaggatccttttctgttaattatagaggccttcgattaagtctctcagaaattactgctacttgcacaggggaggtgacaaatgtgagtgggtgttattcctgcatgacaggcgccaaagtctccatcaaattgcatagcagcaaaaatagcactgcccatgttagatgcaaaggggatgagactgcattcagtgtcttggagggagtccatagctacattgtcagcctcagctttgaccatgcagtagtcgatgagcaatgccagctgaactgtgggggacatgagagtcaagtgactcttaaaggcaacctcatcttcctggatgtcccaaaatttgtggatggcagctacatgcagacatatcacagtactgtgccaacaggggcaaatatcccaagccctacagattggctgaatgccttgtttggcaatgggctgagtaggtggatcctgggggtgataggggttctactggggggattggctctctttttcttgatcatgtttttgctcaagctgggaacaaaacaggtatttcgatcgaggacgaagctggct---
>China_JN258706_Human_JN1_2010
atgatgaaagtcatctggttctcctctctgatctgcttagtcattcaatgcagtggggattcgggcccaatcatctgcgcaggacccatccactcaaacaagagtgctggcataccccacctgcttggttactctgagaagatttgtcagatagatcggctgatacatgtttcgtcatggctcaggaaccactcgcaatttcaaggctacgttgggcagcgaggtggacgctctcaggttagctactacccagctgagaattcttactcgaggtggagtggacttctaagcccctgtgatgctgattggcttgggatgcttgtcgtgaagaaggccaaggagtctgatatgatagttcctgggccttcatacaaggggaaagtcttttttgaacggccaacttttgatggatacgtaggctggggctgtggcagtgggaagtctaggactgagtcaggagagctctgcagttcagactcagggacaagttctggtcttctgccctcggatagggttctctggataggtgatgttgcttgtcagcctatgacacccatccctgaggagacatttctggagctgaagagttttagccaaagtgaattcccaaacatatgtaaaattgatggcattgtgttcaaccagtgtgagggtgagagtctaccccagccctttgatgttgcatggatggatgttggccactctcataagatcatcatgagggagcacaagaccaaatgggtacaagagagctcatccaaggattttgtgtgctacaaggaagggactggaccttgttctgaatcagaagaaaaggcttgtaagaccagtggatcatgcagaggggacatgcagttttgcaaggtggcaggttgcgaacatggagaggaggcatctgaggccaagtgtagatgctcacttgtgcacaagcctggggaagtcgttgtgtcatatggagggatgcgtgtcagaccaaagtgctacggtttctccagaatgatggcaacactggaggtgaacccaccagagcaaaggattggtcaatgcactggctgccatctagaatgcataaatgggggtgtgaggctagtcactctaaccagtgagctcaggtcagctactgtctgtgcttcccacttttgcagttctgccacaagtggtaagaaaagcacggagattcatttccactcaggatcattggttgggaaaacagctatccatgtcaaaggggcattggtagatggaactgaattcacatttgagggtagttgcatgttcccagatggatgtgatgcagtggactgcacattctgtcgtgagtttctaaaaaatcctcagtgctaccctgcaaagaagtggctgttcatcattattgtcatcctccttggatatgcaggcctcatgttactcaccaatgtccttaaggcaattggggtctggggatcatgggtaatagctccagtgaagctaatgtttgccatcataaagaaactaatgagaactgtgagctgcttggtggggaaattgatggataggggaaggcaagtgatccatgaggaaataggggagaatggggagggcaaccaagatgatgttaggattgagatggcaagacccagaagggtaaggcattggatgtactcacctgtcatcctgaccattctagcaatagggcttgctgagggctgtgatgagatggtccatgctgattctaaacttgtttcatgcagacaagggagcggaaatatgaaggaatgcatcacaactgggagggcacttcttcctgcggtgaacccaggacaagaggcatgtctgcacttcacagcacctgggagtccggactcaaaatgtctcaaaattaaggttaagaggatcaacctaaaatgtaagaagtcatcatcatattttgttcctgatgctcggtccaggtgtacatcagtgaggagatgtcgttgggcgggagactgccagtctgggtgcccccctcatttcacatccaactccttttctgatgattgggcaggtaagatggacagggctggtcttggattcagtggctgctctgatggatgtggaggagcagcctgcggctgctttaatgcggccccttcatgcatcttctggaggaaatgggtggagaatccacatgggatcatctggaaagtgtctccatgcgccgcatgggtcccatcagcagttatagagctaacaatgccctcaggtgaggtgaggacattccaccccatgagcggcatccccacacaggtcttcaagggtgtgagtgtaacttacttgggctcagatatggaggtgtctggcttgactgacctgtgtgagatagaagagctcaagtccaaaaagctagcattagctccctgcaaccaggctggcatgggggttgtaggcaaggttggagagatacagtgcagtagcgaggagagtgcccgtaccataaaaaaagatgggtgcatatggaatgcagacctcgtgggtatagagctacgagtggatgacgctgtgtgctactctaagattactagtgtggaggcagttgcaaactactctgccatacccaccactattggggggctgaggtttgagagaagccatgacagccagggtaaaatatctggtagccccctggacatcacagctataagaggatccttttctgttaattatagaggccttcgattaagtctctcagaaattactgctacttgcacaggggaggtgacaaatgtgagtgggtgttattcctgcatgacaggcgccaaagtctccatcaaattgcatagcagcaaaaatagcactgcccatgttagatgcaaaggggatgagactgcattcagtgtcttgaagggagtccatagctacattgtcagcctcagctttgaccatgcagtagtcgatgagcaatgccagctgaactgtgggggacatgagagtcaagtgactcttaaaggcaacctcatcttcctggatgtcccaatatttgtggatggcagctacatgcagacatatcacagtactgtgccaacaggggcaaatatcccaagccctacagattggctgaatgccttgtttggcaatgggctgagtaggtggatcctgggggtgataggggttctactgggtggattggctctctttttcttgatcatgtttttgctcaagctgggaacaaaacaggtatttcgatcgaggacgaagctggcttag
>China_JN258706_Human_JN1_China_2010
atgatgaaagtcatctggttctcctctctgatctgcttagtcattcaatgcagtggggattcgggcccaatcatctgcgcaggacccatccactcaaacaagagtgctggcataccccacctgcttggttactctgagaagatttgtcagatagatcggctgatacatgtttcgtcatggctcaggaaccactcgcaatttcaaggctacgttgggcagcgaggtggacgctctcaggttagctactacccagctgagaattcttactcgaggtggagtggacttctaagcccctgtgatgctgattggcttgggatgcttgtcgtgaagaaggccaaggagtctgatatgatagttcctgggccttcatacaaggggaaagtcttttttgaacggccaacttttgatggatacgtaggctggggctgtggcagtgggaagtctaggactgagtcaggagagctctgcagttcagactcagggacaagttctggtcttctgccctcggatagggttctctggataggtgatgttgcttgtcagcctatgacacccatccctgaggagacatttctggagctgaagagttttagccaaagtgaattcccaaacatatgtaaaattgatggcattgtgttcaaccagtgtgagggtgagagtctaccccagccctttgatgttgcatggatggatgttggccactctcataagatcatcatgagggagcacaagaccaaatgggtacaagagagctcatccaaggattttgtgtgctacaaggaagggactggaccttgttctgaatcagaagaaaaggcttgtaagaccagtggatcatgcagaggggacatgcagttttgcaaggtggcaggttgcgaacatggagaggaggcatctgaggccaagtgtagatgctcacttgtgcacaagcctggggaagtcgttgtgtcatatggagggatgcgtgtcagaccaaagtgctacggtttctccagaatgatggcaacactggaggtgaacccaccagagcaaaggattggtcaatgcactggctgccatctagaatgcataaatgggggtgtgaggctagtcactctaaccagtgagctcaggtcagctactgtctgtgcttcccacttttgcagttctgccacaagtggtaagaaaagcacggagattcatttccactcaggatcattggttgggaaaacagctatccatgtcaaaggggcattggtagatggaactgaattcacatttgagggtagttgcatgttcccagatggatgtgatgcagtggactgcacattctgtcgtgagtttctaaaaaatcctcagtgctaccctgcaaagaagtggctgttcatcattattgtcatcctccttggatatgcaggcctcatgttactcaccaatgtccttaaggcaattggggtctggggatcatgggtaatagctccagtgaagctaatgtttgccatcataaagaaactaatgagaactgtgagctgcttggtggggaaattgatggataggggaaggcaagtgatccatgaggaaataggggagaatggggagggcaaccaagatgatgttaggattgagatggcaagacccagaagggtaaggcattggatgtactcacctgtcatcctgaccattctagcaatagggcttgctgagggctgtgatgagatggtccatgctgattctaaacttgtttcatgcagacaagggagcggaaatatgaaggaatgcatcacaactgggagggcacttcttcctgcggtgaacccaggacaagaggcatgtctgcacttcacagcacctgggagtccggactcaaaatgtctcaaaattaaggttaagaggatcaacctaaaatgtaagaagtcatcatcatattttgttcctgatgctcggtccaggtgtacatcagtgaggagatgtcgttgggcgggagactgccagtctgggtgcccccctcatttcacatccaactccttttctgatgattgggcaggtaagatggacagggctggtcttggattcagtggctgctctgatggatgtggaggagcagcctgcggctgctttaatgcggccccttcatgcatcttctggaggaaatgggtggagaatccacatgggatcatctggaaagtgtctccatgcgccgcatgggtcccatcagcagttatagagctaacaatgccctcaggtgaggtgaggacattccaccccatgagcggcatccccacacaggtcttcaagggtgtgagtgtaacttacttgggctcagatatggaggtgtctggcttgactgacctgtgtgagatagaagagctcaagtccaaaaagctagcattagctccctgcaaccaggctggcatgggggttgtaggcaaggttggagagatacagtgcagtagcgaggagagtgcccgtaccataaaaaaagatgggtgcatatggaatgcagacctcgtgggtatagagctacgagtggatgacgctgtgtgctactctaagattactagtgtggaggcagttgcaaactactctgccatacccaccactattggggggctgaggtttgagagaagccatgacagccagggtaaaatatctggtagccccctggacatcacagctataagaggatccttttctgttaattatagaggccttcgattaagtctctcagaaattactgctacttgcacaggggaggtgacaaatgtgagtgggtgttattcctgcatgacaggcgccaaagtctccatcaaattgcatagcagcaaaaatagcactgcccatgttagatgcaaaggggatgagactgcattcagtgtcttgaagggagtccatagctacattgtcagcctcagctttgaccatgcagtagtcgatgagcaatgccagctgaactgtgggggacatgagagtcaagtgactcttaaaggcaacctcatcttcctggatgtcccaatatttgtggatggcagctacatgcagacatatcacagtactgtgccaacaggggcaaatatcccaagccctacagattggctgaatgccttgtttggcaatgggctgagtaggtggatcctgggggtgataggggttctactgggtggattggctctctttttcttgatcatgtttttgctcaagctgggaacaaaacaggtatttcgatcgaggacgaagctggct---
>China_JQ317170_Human_JS2010_014_2010
atgatgaaagtcatctggttctcctatctgatctgctttgtcattcaatgcagtggggactcgggcccaatcatctgggcaggacccatccactcaaacaagagtgctgacatacctcacctgctgggttactctgagaagatatgtcagatagatcgactgatacatgtttcgtcatggctcagaaaccactcacaatttcagggttacgtagggcagcgaggtggacgctctcaggtgagctactacccagctgaaaattcttactcaaggtggagtgggcttctaagcccctgtgatgctgattggcttgggatgcttgttgtgaagaaggccaaggggtctgatatgatagttcctgggccttcatacaaggggaaagtcttttttgagcggccaacttttgatggatatgtaggctggggctgtggcagtgggaagtctaggacagagtcaggagagctctgcagttcagactcagggactagctctggtcttctgccctcagatagggttctctggataggtgatgttgcttgtcagcctatgacacccatccctgaagagacatttctggagctgaagagctttagccaaagtgaattcccagacatatgcaaaattgatggcattgtgttcaaccagtgtgagggtgagagtctacctcagccttttgatgttgcatggatggatgttggccactctcataaaattatcatgagggagcacaagaccaaatgggtgcaagagagctcatccaaggattttgtgtgctataaggaagggactgggccttgttctgaatcagaagaaaagacttgcaagaccagtggatcatgcaggggggacatgcagttctgcaaggtagcaggttgtgaacatggggaagaggcatctgaagccaagtgtagatgctcacttgtacacaagcccggagaagtcgttgtgtcatatggagggatgcgtatcagaccaaagtgctatggtttctccagaatgatggcaacactggaggtgagccaaccagagcaaaggcttggtcaatgcactggctgccatctggaatgcataaatgggggtgtgaggctaataactctaaccagtgagctcaagtcagctactgtctgtgcttcccacttttgtagttctgccacgagtggcaagaaaagcacggagattcaattccactcaggatcattggttgggaaaacagcaatacacgtcaaaggggcattggtagatggaactgaattcacatttgagggtagttgcatgttcccagatggttgtgatgcggtggactgcactttctgtcgtgagtttctaaaaaatccccagtgctaccctgcaaagaagtggctgttcatcattattgtcatcctccttggatatgcaggcctcatgctactcaccaatgtcctcaaggcaattgggatttgggggtcatgggtcatagctccagtgaagctaatgtttgccatcataaagaaactaatgagaactgtgagctgcttgatgaggaaattgatggatagggggaggcaagtgatccatgaggagataggggagaatagagtgggcaaccaagatgatgttaggattgagatggcaagacccagaagggtaaggcattggatgtactcacctgtcatcctaactattttagcaatagggcttgctgagagctgcgatgagatggtccatgctgattctaagcttgtttcatgcaggcaagggagcggaaacatgaaggaatgtgtcacaactgggagggcgcttcttcctgcggtgaacccaggtcaagaggcatgtctgcacttcacggcacctgggagtccggactcaaaatgcctcaaaattaaggttaagaggatcaacctaaaatgtaagaagtcatcatcatattttgttcctgatgcccggtccagatgtacatcagtgaggagatgtcgttgggctggagactgccagtctgggtgccccccccatttcacatccaactccttttctgatgattgggcaggtaagatggacagggctggtctagggttcagtggctgctctgatggatgtggaggagcagcctgcggctgctttaatgcggccccttcatgcatcttctggaggaaatgggtagagaacccacatgggatcatctggaaagtatctccttgtgccgcatgggtcccatcggcagtcatagagctaacaatgccctcaggggaggtgaggacattccaccccatgagtggcatccccacacaagtcttcaagggtgtgagtgtgacttacttaggctcagatatggaggtgtctggcttgacagacctatgtgagatagaggagctcaagtccaagaagctggcattagctccctgcaaccaggctggcatgggggttgtaggcaaggttggagagatacagtgcagtagcgaggaaagtgcccgtaccataaaaaaagatgggtgcatatggaatgcagaccttgtgggcatagagctacgagtagatgacgctgtgtgctactctaagatcactagtgtggaagcagttgcaaactactctgccatacccaccactattggggggctgaggtttgagagaagccatgacagccagggtaaaatatctggtagccccctagacatcacagctataagaggatctttttctgttaattatagaggccttcgactgagcctctcagaaattactgctacctgcacaggggaggtgacaaatgtgagtggatgttattcttgcatgacaggcgccaaagtctctatcaaactgcacagcagcaaaaatagcactgcccatgtaagatgcaaaggggatgagactgcattcagtgtcttggagggggtccatagctacactgtcagtctcagttttgaccatgcagtagtcgatgagcagtgccaactgaactgtggggggcatgagagtcaagtgactctaaaaggcaaccttatcttcctggatgtcccaaaatttgtggatggcagctacatgcagacatatcatagcactgtgcccacaggggcaaatatcccaagcccaacagactggctgaatgccttgtttggcaatgggctgagcaggtggatcctgggggtgataggggttctgcttggggggttggctctcttttttatgattatgtctttgttcaagctgggaacaaaacaggtatttcgatcaaggacaaagctggct---
>China_JQ317173_Human_JS2010_015_2010
atgatgaaagtcatctggttctcctctctgatctgctttgtcattcaatgcagtggggactcgggcccaatcatctgtgcaggacccatccactcaaacaagagtgctgacatacctcacctgctgggttactctgagaagatatgtcagatagatcgactgatacatgtttcgtcatggctcagaaaccactcacaatttcagggttacgtagggcagcgaggtggacgctctcaggtgagctactacccagctgaaaattcttactcaaggtggagtgggcttctaagcccctgtgatgctgattggcttgggatgcttgttgtgaagaaggccaaggggtctgacatgatagttcctgggccttcatacaaggggaaagtcttttttgagcggccaacttttgatggatatgtaggctggggctgtggcagtgggaagtctaggacagagtcaggagagctctgcagttcagactcagggactagctctggtcttctgccctcagatagggttctctggataggtgatgttgcttgtcagcctatgacacccatccctgaagagacatttctggagctgaagagttttagccaaagtgaattcccagacatatgcaaaattgatggcattgtgtttaaccagtgtgagggtgagagtctacctcagccttttgatgttgcatggatggatgttggccactctcataaaatcatcatgagggagcacaagaccaaatgggtgcaagagagctcatccaaggattttgtgtgctataaggaagggactgggccttgttctgaatcagaagaaaagacttgcaagaccagtggatcatgcaggggggacatgcagttctgcaaggttgcaggttgtgaacatggggaagaggcatctgaagccaagtgtagatgctcacttgtacacaagcccggagaagtcgttgtgtcatatggagggatgcgtgtcagaccaaagtgctatggtttctccagaatgatggcaacactggaggtgaaccaaccagagcaaaggattggccaatgcactggctgccatctagaatgcataaatgggggtgtgaggctaataaccctaaccagtgagctcaagtcagctactgtctgtgcttcccacttttgtagttctgccacgagtggcaagaaaagcacggagattcaattccactcaggatcattggttgggaaaacagcaatccacgtcaaaggggcattggtagatggaactgaattcacatttgagggtagttgcatgttcccagatggttgtaatgcggtggactgcactttctgtcgtgagtttctaaaaaatccccagtgctaccctgcaaagaagtggctgttcatcattattgtcatcctccttggatatgcaggcctcatgctactcaccaatgtcctcaaggcaattgggatttggggatcatgggtcatagctccagtgaagctaatgtttgccatcataaagaaactaatgagaactgtgagctgcttgatggggaaattgatggataggggaagacaagtgatccatgaggagataggggagaatagagagggcaaccaagatgatgttaggattgagatggcaagacccagaagggtaaggcattggatgtactcacctgtcatcctaacttttttagcaatagggcttgctgagagctgcgatgagatggtccatgctgattctaagcttgtttcatgcaggcaagggagcggaaatatgaaggaatgtgtcacaactgggagggcgcttcttcctgcggtgaacccaggtcaagaggcatgtctgcacttcacggcgcctgggagtccggactcaaaatgtctcaaaattaaggttaagaggatcaacctaaaatgtaagaagtcatcatcatattttgttcctgatgcccggtccaggtgtacatcagtgaggagatgtcgttgggctggagactgccagtctgggtgccccccccatttcacatccaactccttttctgatgattgggcaggtaagatggacagggctggtctagggttcagtggctgctctgatggatgtggaggagcagcctgcggctgctttaatgcagccccttcatgcatcttctggaggaaatgggtagagaacccacatgggatcatctggaaagtatctccttgtgccgcatgggtcccatcggcagtcatagagctaacaatgccctcaggggaggtgaggacattccaccccatgagtggcatccccacacaagtcttcaagggtgtgagtgtgacttacttaggctcagatatggaggtgtctggcttgacagacctatgtgagatagaggagctcaagtccaagaagctggcattagctccctgcaaccaggctggcatgggggttgtaggcaaggttggagagatacagtgcagtagcgaggaaagtgcccgtaccataaaaaaagatgggtgcatatggaatgcagaccttgtgggcatagagctacgagtagatgacgctgtgtgctactctaagatcactagtgtggaagcagttgcaaactactctgccatacccaccactattggggggctgaggtttgagagaagccatgacagccagggtaaaatatctggtagccccctggacatcacagctataagaggatctttttctgttaattatagaggccttcgactgagcctctcagaaattactgctacctgcacaggggaggtgacaaatgtgagtggatgttattcttgcatgacaggcgccaaagtctctatcaaactgcacagcagcaaaaatagcactgcccatgtaagatgcaaaggggatgagactgcattcagtgtcttggagggggtccatagctacactgtcagtctcagttttgaccatgcagtagtcgatgagcagtgccaactgaactgtgggggacatgagagtcaagtgactctaaaaggcaaccttatcttcctggatgtcccaaaatttgtggatggtagctacatgcagacatatcatagcactgtgcccacaggggcaaatatcccaagcccaacagactggctgaatgccttgtttggcaatgggctgagcaggtggatcctgggggtgataggggttctgcttggggggttggctctctttttcatgattatgtctttgttcaagctgggaacaaaacaggtatttcgatcaaggacaaagctggct---
>China_JQ317176_Human_JS2010_018_2010
atgatgaaagtcatctggttctcctctctgatctgctttgtcattcaatgcagtggggactcgggcccaatcatctgtgcaggacccatccactcaaacaagagtgctgacatacctcacctgctgggttactctgagaagatatgtcagatagatcgactgatacatgtttcgtcatggctcagaaaccactcacaatttcagggttacgtagggcagcgaggtggacgctctcaggtgagctactacccagctgaaaattcttactcaaggtggagtgggcttctaagcccctgtgatgctgattggcttgggatgcttgttgtgaagaaggccaaggggtctgatatgatagttcctgggccttcatacaaggggaaagtcttttttgagcggccaacttttgatggatatgtaggctggggctgtggcagtgggaagtctaggacagagtcaggagagctctgcagttcagactcagggactagctctggtcttctgccctcagatagggttctctggataggtgatgttgcttgtcagcctatgacacccatccctgaagagacatttctggagctgaagagttttagccaaagtgaattcccagacatatgcaaaattgatggcattgtgttcaaccagtgtgagggtgagagtctacctcagccttttgatgttgcatggatggatgttggccactctcataaaatcatcatgagggagcacaagaccaaatgggtgcaagagagctcatccaaggattttgtgtgctataaggaagggactgggccttgttctgaatcagaagaaaagacttgcaagaccagtggatcatgcaggggggacatgcagttctgcaaggtagcaggttgtgaacatggggaagaggcatctgaagccaagtgtagatgctcacttgtacacaagcccggagaagtcgttgtgtcatatggagggatgcgtatcagaccaaagtgctatggtttctccagaatgatggcaacactggaggtgaaccaaccagagcaaaggattggccaatgcactggctgccatctggaatgcataaatgggggtgtgaggctaataaccctaaccagtgagctcaagtcagctactgtctgtgcttcccacttttgtagttctgccacgagtggcaagaaaagcacggagattcaattccactcaggatcattggttgggaaaacagcaatacacgtcaaaggggcattggtagatggaactgaattcacatttgagggtagttgcatgttcccagatggttgtgatgcggtggactgcactttctgtcgtgagtttctaaaaaatccccagtgctaccctgcaaagaagtggctgttcatcattattgtcatcctccttggatatgcaggcctcatgctactcaccaatgtcctcaaggcaattgggatttggggatcatgggtcatagctccagtgaagctaatgtttgccatcataaagaaactaatgagaactgtgagctgcttgatggggaaattgatggataggggaaggcaagtgatccatgaggagataggggagaatagagagggcaaccaagatgatgttaggattgagatggcaagacccagaagggtaaggcattggatgtactcacctgtcatcctaacttttttagcaatagggcttgctgagagctgcgatgagatggtccatgctgattctaagcttgtttcatgcaggcaagggagcggaaatatgaaggaatgtgtcacaactgggagggcgcttcttcctgcggtgaacccaggtcaagaggcatgtctgcacttcacggcgcctgggagtccggactcaaaatgtctcaaaattaaggttaagaggatcaacctaaaatgtaagaagtcatcatcatattttgttcctgatgcccggtccagatgtacatcagtgaggagatgtcgttgggctggagactgccagtctgggtgccccccccatttcacatccaactccttttctgatgattgggcaggtaagatggacagggctggtctagggttcagtggctgctctgatggatgtggaggagcagcctgcggctgctttaatgcagccccttcatgcatcttctggaggaaatgggtagagaacccacatgggatcatctggaaagtatctccttgtgccgcatgggtcccatcggcagtcatagagctaacaatgccctcaggggaggtgaggacattccaccccatgagtggcatccccacacaagtcttcaagggtgtgagtgtgacttacttaggctcagatatggaggtgtctggcttgacagacctatgtgagatagaggagctcaagtccaagaagctggcattagctccctgcaaccaggctggcatgggggttgtaggcaaggttggagagatacagtgcagtagcgaggaaagtgcccgtaccataaaaaaagatgggtgcatatggaatgcagaccttgtgggcatagagctacgagtagatgacgctgtgtgctactctaagatcactagtgtggaagcagttgcaaactactctgccatacccaccactattggggggctgaggtttgagagaagccatgacagccagggtaaaatatctggtagccccctggacatcacagctataagaggatctttttctgttaattatagaggccttcgactgagcctctcagaaattactgctacctgcacaggggaggtgacaaatgtgagtggatgttattcttgcatgacaggcgccaaagtctctatcaaactgcacagcagcaaaaatagcactgcccatgtaagatgcaaaggggatgagacagcattcagtgtcttggagggggtccatagctacactgtcagtctcagttttgaccatgcagtagtcgatgagcagtgccaactgaactgtgggggacatgagagtcaagtgactctaaaaggcaaccttatcttcctggatgtcccaaaatttgtggatggtagctacatgcagacatatcatagcactgtgcccacaggggcaaatatcccaagcccaacagactggctgaatgccttgtttggcaatgggctgagcaggtggatcctgggggtgataggggttctgcttggggggttggctctctttttcatgattatgtctttgttcaagctgggaacaaaacaggtatttcgatcaaggacaaagctggct---
>China_JQ317179_Human_JS2010_019_2011
atgatgaaagtcatctggttctcctctctgacctgctttgtcattcaatgcagtggggactcgggcccaatcatctgtgcaggacccatccactcaaacaagagtgctgacatacctcacctgctgggttactctgagaagatatgtcagatagatcgactgatacatgtttcgtcatggctcagaaaccactcacaatttcagggttacgtagggcagcgaggtggacgctctcaggttagctactacccagctgaaaattcttactcaaggtggagtgggcttctaagcccctgtgatgctgattggcttgggatgcttgttgtgaagaaggccaaggggtctgatatgatagttcctgggccttcatacaaggggaaagtcttttttgagcggccaacttttgatggatatgtaggctggggctgtggtagtgggaagtctaggacagagtcaggggagctctgcagttcagactcagggactagctctggtcttctgccctcagatagggttctctggataggtgatgttgcttgtcagcctatgacacccatccctgaagagacatttctggagctgaagagttttagccaaagtgaattcccagacatatgcaaaattgatggcattgtgttcaaccagtgtgagggtgagagtctacctcagccttttgatgttgcatggatggatgttggccactctcataaaatcatcatgagggagcacaagaccaaatgggtgcaagagagctcatccaaggattttgtgtgctataaggaagggactgggccttgttctgaatcagaagaaaagacttgcaagaccagtggatcatgcaggggggacatgcagttctgcaaggtagcaggttgtgaacatggagaagaggcatctgaagccaagtgtagatgctcacttgtacacaagcccggagaagtcgttgtgtcatatggagggatgcgtgtcagaccaaagtgctatggtttctccagaatgatggcaacactggaggtgaaccaaccagagcaaaggcttggtcaatgcactggctgccatctggaatgcataaatgggggtgtgaggctaataactctaaccagtgagctcaagtcagctactgtctgtgcttcccacttttgtagttctgccacgagtggcaagaaaagcacggagattcaattccactcaggatcattggttgggaaaacagcaatacacgtcaaaggggcattggtagatggaactgaattcacatttgagggtagttgcatgttcccagatggttgtgatgcggtggactgcactttctgtcgtgagtttctaaaaaatccccagtgctaccctgcaaagaagtggctattcatcattattgtaatcctccttggatatgcaggcctcatgctactcaccaatgtcctcaaggcaattgggatttggggatcatgggtcatagctccagtgaagctaatgtttgccatcataaagaaactaatgagaactgtgagctgcttgatgaggaaattgatggataggggaaggcaagtgatccatgaggagataggggagaatagagagggcaaccaagatgatgttaggattgagatggcaagacccagaagggtaaggcattggatgtactcacctgtcatcctgactattttagcaatagggcttgctgagagctgcgatgagatggtccatgctgattctaagcttgtttcatgcaggcaagggagcggaaatatgaaggaatgtgtcacaactgggagggcgcttctttctgcggtgaacccaggtcaagaggcatgtctgcacttcacggcacctgggagtccggactcaaaatgtctcaaaattaaggttaagaggatcaacctaaaatgtaagaagtcatcatcatattttgttcctgatgcccggtccagatgtacatcagtgaggagatgtcgttgggctggagactgccagtctgggtgccccccccatttcacatccaactccttttctgatgattgggcaggtaagatggacagggctggtctagggtttagtggctgctctgatggatgtggaggagcagcctgcggctgctttaatgcagccccttcatgcatcttctggaggaaatgggtagagaacccacatggaatcatctggaaagtatctccttgtgccgcatgggtcccatcggcagtcatagagctaacaatgccctcaggggaggtgaggacattccaccccatgagtggcatccccacacaagtcttcaagggtgtgagtgtgacttacttaggctcagatatggaggtgtctggcttgacagacctatgtgagatagaggagctcaagtccaagaaactggcattagctccctgcaaccaggctggcatgggggttgtaggcaaggttggagagatacagtgcagtagcgaggaaagtgcccgtaccataaaaaaagatgggtgcatatggaatgcagaccttgtgggcatagagctacgagtagatgacgctgtgtgttactctaagatcactagtgtggaagcagttgcaaactactctgccatacccaccactattggggggctgaggtttgagagaagccatgacagccagggtaaaatatctggtagccccctggacatcacagctataagaggatctttttctgttaattatagaggccttcgactgagcctctcagaaattactgctacctgcacaggggaggtgacaaatgtgagtggatgttattcttgcatgacaggcgccaaagtctctatcaaactgcacagcagcaaaaatagcactgcccatgtaagatgcaaaggggatgagactgcattcagtgtcttggagggaggtcatagctacactgtcagtctcagttttgaccatgcagtagtcgatgagcagtgccaactgaactgtgggggacatgagagtcaagtgactctaaaaggcaaccttatcttcctggatgtcccaaaatttgtggatggcagctacatgcagacatatcatagcactgtgcccacaggggcaaatatcccaagcccaacagactggctgaatgccttgtttggcaatgggctgagcaggtggatcctgggggtgataggggttctgcttggggggttggctctctttttcatgattatgtctttgttcaagctgggaacaaaacaggtatttcgatcaaggacaaagctggct---
>China_JQ670930_Human_AHL_China_2011
atgatgaaagtcatctggttctcctctctgatctgcctagtcattcaatgcagtggggatacgggcccaatcatctgcgcaggacccatccactcaaataagagtgctgacataccccacctgctgggttactctgagaagatttgtcagatagatcggctgatacatgtttcgtcatggctcagaaaccactcacaatttcagggctacgtagggcagcgaggtggacgctctcaggtgagctactacccagctgaaaattcttactcaaggtggagtggacttctaagcccctgtgatgctgattggctagggatgcttgtcgtgaagaaggccaaggggtctgatatgatagttcctggaccttcatataagggaaaagtcttttttgaacggccaacttttgatggatacgtaggctggggctgtggcagtgggaagtctaggactgagtcaggtgagctctgtagttcagactcagggactagttctggtcttctgccctcggatagggttctctggataggtgatgttgcttgtcagcctatgacacccatccctgaggagacatttctggagctgaagagctttagccaaagtgaattcccagacatatgcaaaattgatggaattgtgttcaaccagtgtgagggtgagagtctacctcagccctttgatgttgcatggatggatgttggtcactctcataaaatcatcatgagggagcacaaaaccaaatgggttcaagagagctcatctaaggattttgtgtgctacaaggaggggactgggccttgttctgaatcagaagaaaagacttgcaagaccagtggatcatgcaggggggacatgcagttttgcaaggtggcaggttgtgaacatggggaagaggcatctgaagccaagtgtagatgctcacttgtgcacaagcccggggaagtcgttgtgtcatatggagggatgcgtatcagaccaaagtgctatggtttctccagaatgatggcaacactggaggtgaacccacccgagcaaaggattggtcaatgcacaggctgccatctagaatgcataaatgggggtgtgaggctaatcactctaaccagtgagctcaagtcagctactgtctgcgcatctcacttttgtagttctgccacaagtggcaagaaaaacacggagattcaattccactcaggatcgctggttgggaaaacagcaatacatgtcaagggggcattggtagatggaactgacttcacttttgagggcagctgcatgttcccagatggatgtgatgcagtggactgcacattctgtcgtgagtttctaaaaaatcctcagtgctaccctgcaaagaagtggctgttcatcattattgtcatcctccttggatatgcaggcctcatgctactcaccaatgtccttaaggcaattggggtttggggatcatgggtcatagctccagtgaagctaatgtttgccatcatgaagaaactaatgagatctgtgagctgcttgatggggaaattgatggacaggggaaggcaagtgatccatgaggaaataggggagaatagagagggcaaccaagatgatgttaggatcgagatggcaagacccaggagggtaaggcattggatgtactcacctgtcatcctgactattctagcaacagggcttgctgagggctgtgatgagatggtccatgctgattctaaacttgtttcatgcaggcaagggagcggaaatatgaaggaatgtgtcacaactgggagggcgcttcttcctgcagtgaacccaggacaagaggcatgtctgcacttcacggcacctgggagtccggactcaaaatgtctcaagatcaaggttaagaggatcaacctaaaatgcaaaaagtcatcatcatattttgttcctgatgctcggtccaggtgtacatcagtgaggagatgtcgttgggcaggagactgccagtctgggtgcccccctcatttcacatccaattccttttctgatgattgggcaggtaagatggacagggctggtctgggattcagtggctgctctgatggatgtggaggagcagcctgcggctgcttcaatgcggccccttcatgcatcttctggaggaaatgggtagagaatccacatgggatcatctggaaagtgtctccatgtgccgcatgggtcccatcagcagtcatagaactaacaatgccctcaggggaggtgaggacattccaccccatgagcggcatccccacacaagtcttcaagggtgtgagtgtaacttacttgggctcagatatggaggtgtctggcttgactgacctgtgtgagatagaagagctcaagtcgaagaagctggcattagctccctgcaatcaggctggcatgggggttgtaggcaaggttggagagatacagtgcagtagcgaggaaagtgcccgtaccataaaaaaagatgggtgcatatggaatgctgacctcgtgggtatagagttacgagtggatgatgctgtgtgctactctaagatcactagtgtggaggcagttgcaaactactccgccatacccaccactattggggggctgaggtttgagagaagccatgacagccagggcaaaatatctggtagccccctagacatcacagccataagagggtctttttctgtcaattatagaggccttcggctgagtctctcagaaattactgctacttgtacaggggaagtgacaaatgtgagtgggtgttattcttgcatgacaggggccaaagtctccgtcaaattgcatagcagcaaaaatagtactgcccacgtaagatgcaaaggggatgagactgcattcagtgtcttggagggagtccatagctacactgtcagtctcagctttgatcatgcagtagtcgatgagcagtgccaactgaactgtgggggacatgagagtcaagtgactctaaaaggcaacctcatcttcttggatgtcccaaaatttgttgatggtagctacatgcagacatatcatagtactgtgcccacaggggcaaatatcccaagccccacagattggctgaatgccttgtttggcaatgggctgagcaggtggattctgggggtgataggggtcctactggggggattggctctctttttcttgatcatgtctttgttcaagctgggaacaaaacaggtatttcgatcaaggacgaagctggct---
>China_JQ670931_Human_AHZ_China_2011
atgatgaaagtcatctggttctcctctctgatctgctttgtcattcaatgcagtggggactcgggcccaatcatctgcgcaggacccatccactcaaacaagagtgctgacatacctcacctgctgggttactctgagaagatatgtcagatagatcggctgatacatgtttcgtcatggctcagaaaccactcacaatttcagggctacgtagggcagcgaggtggacgctctcaggtgagctactacccagctgaaaattcttactcaaggtggagtgggcttctaagcccctgtgatgctgattggcttgggatacttgtcgtgaagaaggccaaggggtctgatatgatagttcctgggccttcatacaaggggaaagtcttttttgagcggccaacttttgatggatatgtaggctggggctgtggcagtgggaagtctaggacagagtcaggagagctctgcagttcagactcagggactagctctggtcttctgccctcagatagggttctctggataggtgatgttgcttgtcagcctatgacacccatccctgaagagacatttctggagctaaagagttttagccaaagtgaattcccagacatatgcaaaattgatggcattgtgttcaaccagtgtgagggtgagagtctacctcagccctttgatgttgcatggatggatgttggccactctcataaaatcatcatgagggagcacaagaccaaatgggtgcaagagagctcatccaaggattttgtgtgctacaaggaagggactgggccttgttctgaatcagaagaaaagacttgcaagaccagtggatcatgcaggggggacatgcagttctgtaagatagcaggttgtgaacatggggaagaggcatctgaagccaagtgtagatgctcacttgtgcacaagcccggagaagtcgttgtatcatatggagggatgcgtgtcagaccaaagtgctatggtttctccagaatgatggcaacactggaggtgaaccaacctgagcaaaggattggtcaatgcactggctgccatctggaatgcataaatgggggtgtgaggctaataactctaaccagtgagctcaagtcagctaccgtctgtgcttcccacttttgtagttctgccacgagtggcaagaaaagcacggagattcaattccactcaggatcattggttgggaaaacagcaatacacgtcaaaggggcattggtagatggaactgaattcacatttgagggtagttgcatgttcccagatggttgtgatgcggtggactgcactttctgtcgtgagtttctaaaaaatccccagtgctaccctgcaaagaagtggctgttcatcatcattgtcatcctacttggatatgcaggcctcatgctactcaccaatgtcctcaaggcaattgggatttggggatcatgggtcatagctccagtgaagctaatatttgccatcataaagaaactaatgagaactgtgagctgcttgatggggaaattgatggataggggaaggcaagtgatccatgaggagataggggagaatagagagggtaaccaagatgatgttaggattgagatggcaaggcccagaagggtgaggcattggatgtactcacctgtcatcctgactattttagcaataggacttgctgagagctgtgatgagatggtccatgctgattctaagcttgtttcatgcaggcaagggagcggaaatatgaaggaatgtgtcacaactgggagggcgcttcttcctgcggtgaacccaggtcaagaggcatgtctgcacttcacggcacctgggagcccggactcaaaatgtctcaaaattaaggttaagtggatcaacctaaaatgtaagaagtcatcatcatattttgttcctgatgcccggtccagatgtacatcagtgaggagatgtcgttgggctggagactgccagtctgggtgcccccctcatttcacatccaactccttttctgatgattgggcaggtaagatggacagggctggtctagggttcagtggctgctctgatggatgtggaggagcagcctgcggctgctttaatgcagccccttcatgcatcttctggaggaaatgggtagagaacccacatgggatcatctggaaagtatctccttgtgccgcatgggtcccatcggcagtcatagagctatcaatgccctcaggggaggtgaggacattccaccccatgagtggcatccccacacaagtcttcaagggtgtgagtgtgacttacttgggctcagatatggaggtgtctggcttgactggcctatgtgagatagaggagctcaagtccaagaagctggcattagctccctgcaaccaggctggcatgggggttgtaggcaaggttggagagatacagtgcagtagcgaggaaagtgcccgtaccataaaaaaagatgggtgcatatggaatgcagaccttgtgggcatagagctacgagtggatgacgctgtgtgctactctaagatcactagtgtggaatcagttgcaaactactctgccatacccaccactattggggggctgaggtttgagagaagccatgacagccagggcaaaatatctggtagccccctggacatcacagctataagaggatctttttctgtcaattatagaggccttcgactgagcctctcagaaattactgctacctgcacaggggaggtgacaaatgtgagtggatgttattcttgcatgacaggcgccaaagtctctattaaactgcacagcagcaaaaatagcactgcccatgtaagatgcaaaggggatgagactgcattcagtgtcttggagggggtccatagctacactgtcagtctcagttttgaccatgcagtagtcgatgagcagtgccaactgaactgtgggggacatgagagtcaagtgactctaaaaggcaaccttatcttcctggatgtcccaaaatttgtggatggcagctacatgcagacatatcatagcactgtgcccacaggggcaaatatcccaagcccaacagactggctgaatgccttgtttggcaatgggctgagtaggtggatcctggggttgataggggttctgcttggggggttggctctctttttcatgattatgtctttgttcaagctgggaacaaaacaggtatttcgatcaaggacgaagctggct---
>China_JQ684872_Tick_SDLZtick12_2010
atgatgaaagtcatctggttctcctctctgatctgctttgtcattcaatgcagtggggactcgggcccaatcatctgtgcaggacccatccactcaaacaagagtgctgacatacctcacctgctgggttactctgagaagatatgtcagatagatcgactgatacatgtttcgtcatggctcagaaaccactcacaatttcagggttacgtagggcagcgaggtggacgctctcaggtgagctactacccagctgaaaattcttactcaaggtggagtgggcttctaagcccctgtgatgctgattggcttgggatgcttgttgtgaagaaggccaaggggtctgatatgatagttcctgggccttcatacaaggggaaagtcttttttgagcggccaacttttgatggatatgtaggctggggctgtggcagtgggaagtctaggacagagtcaggagagctctgcagttcagactcagggactagctctggtcttctgccctcagatagggttctctggataggtgatgttgcttgtcagcctatgacacccatccctgaagagacatttctggagctgaagagttttagccaaagtgaattcccagacatatgcaaaattgatggcattgtgttcaaccagtgtgaaggtgagagtctacctcagccttttgatgttgcatggatggatgttggccactctcataaaatcatcatgagggagcacaagaccaaatgggtgcaagagagctcatccaaggattttgtgtgctataaggaagggactgggccttgttctgaatcagaagaaaagacttgcaagaccagtggatcatgcaggggggacatgcagttctgcaaggtagcaggttgtgaacatggggaagaggcatctgaagccaagtgtagatgctcacttgtacacaagcccggagaagtcgttgtgtcatatggagggatgcgtatcagaccaaagtgctatggtttctccagaatgatggcaacactggaggtgaaccaaccagagcaaaggattggccaatgcactggctgccatctggaatgcataaatgggggtgtgaggctaataaccctaaccagtgagctcaagtcagctactgtctgtgcttcccacttttgtagttctgccacgagtggcaagaaaagcacggagattcaattccactcaggatcattggttgggaaaacagcaatacacgtcaaaggggcattggtagatggaactgaattcacatttgagggtagttgcatgttcccagatggttgtgatgcagtggactgcactttctgtcgtgagtttctaaaaaatccccagtgctaccctgcaaagaagtggctgttcatcattattgtcatcctccttggatatgcaggcctcatgctactcaccaatgtcctcaaggcaattgggatttggggatcatgggtcatagctccagtgaagctaatgtttgccatcataaagaaactaatgagaactgtgagctgcttgatggggaaattgatggataggggaaggcaagtgatccatgaggagataggggagaatagagagggtaaccaagatgatgttaggattgagatggcaagacccagaagggtaaggcattggatgtactcacctgtcatcctaacttttttagcaatagggcttgctgagagctgcgatgagatggtccatgctgattctaagcttgtttcatgcaggcaagggagcggaaatatgaaggaatgtgtcacaactgggagggcgcttcttcctgcggtgaacccaggtcaagaggcatgtctgcacttcacggcgcctgggagtccggactcaaaatgtctcaaaattaaggttaagaggatcaacctaaaatgtaagaagtcatcatcatattttgttcctgatgcccggtccagatgtacatcagtgaggagatgtcgttgggctggagactgccagtctgggtgccccccccatttcacatccaactccttttctgatgattgggcaggtaagatggacagggctggtctagggttcagtggctgctctgatggatgtggaggagcagcctgcggctgctttaatgcagccccttcatgcatcttctggaggaaatgggtagagaacccacatgggatcatctggaaagtatctccttgtgccgcatgggtcccatcggcagtcatagagctaacaatgccctcaggggaggtgaggacattccaccccatgagtggcatccccacacaagtcttcaagggtgtgagtgtgacttacttaggctcagatatggaggtgtctggcttgacagacctatgtgagatagaggagctcaagtccaagaagctggctttagctccctgcaaccaggctggcatgggggttgtaggcaaggttggagagatacagtgcagtagcgaggaaagtgcccgtaccataaaaaaagatgggtgcatatggaatgcagaccttgtgggcatagagctacgagtagatgacgctgtgtgctactctaagatcactagtgtggaagcagttgcaaactactctgccatacccaccactattggggggctgaggtttgagagaagccatgacagccagggtaaaatatctggtagccccctggacatcacagctataagaggatctttttctgttaattatagaggccttcgactgagcctctcagaaattactgctacctgcacaggggaggtgacaaatgtgagtggatgttattcttgcatgacaggcgccaaagtctctatcaaactgcacagcagcaaaaatagcactgcccatgtaagatgcaaaggggatgagacagcattcagtgtcttggagggggtccatagctacactgtcagtctcagttttgaccatgcagtagtcgatgagcagtgccaactgaactgtgggggacatgagagtcaagtgactctaaaaggcaaccttatcttcctggatgtcccaaaatttgtggatggtagctacatgcagacatatcatagcactgtgcccacaggagcaaatatcccaagcccaacagactggctgaatgccttgtttggcaatgggctgagcaggtggatcctgggggtgataggggttctgcttggggggttggctctcttttttatgattatgtctttgttcaagctgggaacaaaacaggtatttcgatcaaggacaaagctggct---
>China_JQ733560_Human_HB154_China_2011
atgatgaaagtcatctggttctcctctctgatctgcttagtcattcaatgcagtggggattcgggcccaatcatctgcgcaggacccatccactcaaacaagagtgctggcataccccacctgcttggttactctgagaagatttgtcagatagatcggctgatacatgtttcgtcatggctcaggaaccactcgcaatttcaaggctacgttgggcagcgaggtggacgctctcaggttagctactacccagctgagaattcttactcgaggtggagtggacttctaagcccctgtgatgctgattggcttgggatgcttgtcgtgaagaaggccaaggagtctgacatgatagttcctgggccttcatacaaggggaaagtcttttttgaacgaccaacttttgatggatacgtaggctggggctgtggcagtgggaagtctaggactgagtcaggagagctctgcagttcagactcagggacaagttctggtcttctgccctcggatagggttctctggataggtgatgttgcttgtcaacctatgacacccatccctgaggagacatttctggagctgaagagttttagccaaagtgaattcccagacatatgtaaaattgatggcattgtgttcaaccagtgtgagggtgagagtctaccccagccctttgatgttgcatggatggatgttggccactctcataagatcatcatgagggagcacaagaccaaatgggtacaagagagctcatccaaggattttgtgtgctacaaggaagggactggaccttgttctgaatcagaagaaaaggcttgtaagaccagtggatcatgcagaggggacatgcagttttgcaaggtggcaggctgcgaacatggagaggaggcatctgaggccaagtgtagatgctcacttgtgcacaagcctggggaagtcgttgtgtcatatggagggatgcgtgtcagaccaaagtgctacggtttctccagaatgatggcaacactggaggtgaacccaccagagcaaaggattggtcaatgcactggctgccatctagaatgcataaatgggggtgtgaggctaatcactctaaccagtgagctcaggtcagctactgtctgtgcttcccacttttgcagttctgccacaagtggtaagaaaagcacggagattcatttccactcaggatcattggttgggaaaacagctatccatgtcaaaggggcattggtagatggaactgaattcacatttgagggtagttgcatgttcccagatggatgtgatgcagtggactgcacattctgtcgtgagtttctaaaaaatcctcagtgctaccctgcaaagaagtggctgttcatcattattgtcatcctccttggatatgcaggcctcatgttactcaccaatgtccttaaggcaattggggtctggggatcatgggtaatagctccagtgaagctaatgtttgccatcataaagaaactaatgagaactgtgagctgcttggtggggaaattgatggataggggaaggcaagtgatcaatgaggaaataggggagaatggggagggcaaccaagatgatgttaggattgagatggcaagacccagaagggtaaggcattggatgtactcacctgtcatcctgaccattctagcaatagggcttgctgagggctgtgatgagatggtccatgctgattctaaacttgtttcatgcagacaagggagcggaaatatgaaggaatgcatcacaactgggagggcgcttcttcctgcggtgaacccaggacaagaggcatgtctgcacttcacagcacctgggagtccggactcaaaatgtctcaaaattaaggtcaagaggatcaacctaaaatgtaagaagtcatcatcatattttgttcctgatgcccggtccaggtgtacatcagtgaggagatgtcgttgggcgggagactgccagtctgggtgcccccctcatttcacatccaactccttttctgatgattgggcaggtaagatggacagggctggtcttggattcagtggctgctctgatggatgtggaggagcagcctgcggctgctttaatgcggccccttcatgcatcttctggaggaaatgggtggagaatccacatgggatcatctggaaagtgtctccatgcgccgcatgggtcccatcagcagttatagagctaacaatgccctcaggtgaggtgaggacattccaccccatgagcggcatccccacacaggtcttcaagggtgtgagtgtaacttacttgggctcagatatggaggtgtctggcttgactgacctgtgtgagatagaagagctcaagtccaaaaagctggcattagctccctgcaaccaggctggcatgggggttgtaggcaaggttggagagatacagtgcagtagcgaggagagtgcccgtaccataaaaaaagatgggtgcatatggaatgcagacctcgtgggcatagagctacgagtggatgacgctgtgtgctactctaagattactagtgtggaggcagttgcaaactactctgccatacccaccactattggggggctgaggtttgagagaagccatgacagccagggtaaaatatctggtagccccctggacatcacagctataagaggatccttttctgttaattatagaggccttcgattaagtctctcagaaattactgctacttgcacaggggaggtgacaaatgtgagtgggtgttattcctgcatgacaggcgccaaagtctccatcaaattgcatagcagcaaaaatagcactgcccatgttagatgcaaaggggatgagactgcattcagtgtcttggagggagtccatagctacattgtcagcctcagctttgaccatgcagtagtcgatgagcaatgccagctgaactgtgggggacatgaaagtcaagtgactcttaaaggcaacctcatcttcctggatgtcccaaaatttgtggatggcagctacatgcagacatatcacagtactgtgccaacaggggcaaatatcccaagccctacagattggctgaatgccttgtttggcaatgggctgagtaggtggatcctgggggtgataggggttctactggggggattggctctcttttccttgatcatgtttttgctcaagctgggaacaaaacaggtatttcgatcgaggacgaagctggct---
>China_JQ733563_Human_HB155_China_2011
atgatgaaagtcatctggttctcctctctgatctgcttagtcattcaatgcagtggggattcgggcccaatcatctgcgcaggacccatccactcaaacaagagtgctggcataccccacctgcttggttactctgagaagatttgtcagatagatcggctgatacatgtttcgtcatggctcaggaaccactcgcaatttcaaggctacgttgggcagcgaggtgggcgctctcaggttagctactacccagctgagaattcttactcgaggtggagtggacttctaagcccctgtgatgctgattggcttgggatgcttgtcgtgaagaaggccaaggagtctgatatgatagttcctgggccttcatacaaggggaaagtcttttttgaacggccaacttttgatggatacgtaggctggggctgtggcagtgggaagtctaggactgagtcaggagagctctgcagttcagactcagggacaagttctggtcttctgccctcggatagggttctctggataggtgatgttgcttgtcagcctatgacacccatccctgaggagacatttctggagctgaagagttttagccaaagtgaattcccagacatatgtaaaattgatggcattgtgttcaaccagtgtgagggtgagagtctaccccagccctttgatgttgcatggatggatgttggccactctcataagatcatcatgagggagcacaagaccaaatgggtgcaagagagctcatccaaggattttgtgtgctacaaggaagggactggaccttgttctgaatcagaagaaaaggcttgtaagaccagtggatcatgcagaggggacatgcagttttgcaaggtggcaggttgcgaacatggagaggaggcatctgaggccaagtgtagatgctcacttgtgcacaagcctggggaagtcgttgtgtcatatggagggatgcgtgtcagaccaaagtgctacggtttctccagaatgatggcaacactggaggtgaaccctccagagcaaaggattggtcaatgcactggctgccatctagaatgcataaatgggggtgtgaggctaatcactctaaccagtgagctcaggtcagctactgtctgtgcttcccacttttgcagttctgccacaagtggtaagaaaagcacggagattcatttccactcaggatcattggttgggaaaacagccatccatgtcaaaggggcattggtagatggaactgaattcacatttgagggtagttgcatgttcccagatggatgtgatgcagtggactgcacattctgtcgtgagtttctaaaaaatcctcagtgctaccctgcaaagaagtggctgttcatcattattgtcatcctccttggatatgcaggcctcatgttactcaccaatgtccttaaggcaattggggtctggggatcatgggtaatagctccagtgaagctaatgtttgccatcataaagaaactaatgagaactgtgagctgcttggtggggaaattgatggataggggaaggcaagtgatccatgaggaaataggggagaatggggagggcaaccaagatgatgttaggattgagatggcaagacccagaagggtaaggcattggatgtactcacctgtcatcctgaccattctagcaatagggcttgctgagggctgtgatgagatggtccatgctgattctaaacttgtttcatgcagacaagggagcggaaatatgaaggaatgcatcacaaccgggagggcgcttcttcctgcggtgaacccagggcaagaggcatgtctgcacttcacagcacctgggagtccggactcaaaatgtctcaaaattaaggtcaagaggatcaacctaaaatgtaagaagtcatcatcatattttgttcctgatgcccggtccaggtgtacatcagtgaggagatgtcgttgggcgggagactgccagtctgggtgcccccctcatttcacatccaactccttttctgatgattgggcaggtaagatggacagggctggtcttggattcagtggctgctctgatggatgtggtggagcagcctgcggctgctttaatgcggccccttcatgcatcttctggaggaaatgggtggagaatccacatgggatcatctggaaagtgtctccatgcgccgcatgggtcccatcagcagttatagagctaacaatgccctcaggtgaggtgaggacattccaccccatgagcggcatccccacacaggtcttcaagggtgtgagtgtaacttacttgggctcagatatggaggtgtctggcttgactgacctgtgtgagatagaagagctcaagtccaaaaagctggcattagctccctgcaaccaggctggcatgggggttgtaggcaaggttggagagatacagtgcagtagcgaggagagtgcccgtaccataaaaaaagatgggtgcatatggaatgcagacctcgtgggtatagagctacgagtggatgacgctgtgtgctactctaagattactagtgtggaggcagttgcaaactactctgccataccaaccactattggggggctgaggtttgagagaagccatgacagccagggtaaaatatctggtagccccctggacatcacagctataagaggatcattttctgttaattatagaggccttcgattaagtctctcagaaattactgctacttgcacaggggaggtgacaaatgtgagtgggtgttattcctgcatgacaggcgccaaagtctccatcaaattgcatagcagcaaaaatagcactgcccatgttagatgcaaaggggatgagactgcattcagtgtcttggagggagtccatagctacattgtcagcctcagctttgaccatgcagtagtcgatgagcaatgccagctgaactgtgggggacatgagagtcaagtgactcttaaaggcaacctcatcttcctggatgtcccaagatttgtggatggcagctacatgcagacatatcacagtactgtgccaacaggggcaaatatcccaagccctacagattggctgaatgccttgtttggcaatgggctgagtaggtggatcctgggggtgataggggttctactggggggattggctctctttttcttgatcatgtttttgctcaagctgggaacaaaacaggtatttcgatcgaggacgaagctggct---
>China_JQ733566_Human_HB156_China_2011
atgatgaaagtcatctggttctcctctctgatctgcttagtcattcaatgcagtggggattcgggcccaatcatctgcgcaggacccatccactcaaacaagagtgctggcataccccacctgcttggttactctgagaagatttgtcagatagatcggctgatacatgtttcgtcatggctcaggaaccactcgcaatttcaaggctacgttgggcagcgaggtggacgctctcaggttagctactacccagctgagaattcttactcgaggtggagtggacttctaagcccctgtgatgctgattggcttgggatgcttgtcgtgaagaaggccaaggagtctgacatgatagttcctgggccttcatacaaggggaaagtcttttttgaacgaccaacttttgatggatacgtaggctggggctgtggcagtgggaagtctaggactgagtcaggagagctctgcagttcagactcagggacaagttctggtcttctgccctcggatagggttctctggataggtgatgttgcttgtcaacctatgacacccatccctgaggagacatttctggagctgaagagttttagccaaagtgaattcccagacatatgtaaaattgatggcattgtgttcaaccagtgtgagggtgagagtctaccccagccctttgatgttgcatggatggatgttggccactctcataagatcatcatgagggagcacaagaccaaatgggtacaagagagctcatccaaggattttgtgtgctacaaggaagggactggaccttgttctgaatcagaagaaaaggcttgtaagaccagtggatcatgcagaggggacatgcagttttgcaaggtggcaggctgcgaacatggagaggaggcatctgaggccaagtgtagatgctcacttgtgcacaagcctggggaagtcgttgtgtcatatggagggatgcgtgtcagaccaaagtgctacggtttctccagaatgatggcaacactggaggtgaacccaccagagcaaaggattggtcaatgcactggctgccatctagaatgcataaatgggggtgtgaggctaatcactctaaccagtgagctcaggtcagctactgtctgtgcttcccacttttgcagttctgccacaagtggtaagaaaagcacggagattcatttccactcaggatcattggttgggaaaacagctatccatgtcaaaggggcattggtagatggaactgaattcacatttgagggtagttgcatgttcccagatggatgtgatgcagtggactgcacattctgtcgtgagtttctaaaaaatcctcagtgctaccctgcaaagaagtggctgttcatcattattgtcatcctccttggatatgcaggcctcatgttactcaccaatgtccttaaggcaattggggtctggggatcatgggtaatagctccagtgaagctaatgtttgccatcataaagaaactaatgagaactgtgagctgcttggtggggaaattgatggataggggaaggcaagtgatccatgaggaaataggggagaatggggagggcaaccaagatgatgttaggattgagatggcaagacccagaagggtaaggcattggatgtactcacctgtcatcctgaccattctagcaatagggcttgctgagggctgtgatgagatggtccatgctgattctaaacttgtttcatgcagacaagggagcggaaatatgaaggaatgcatcacaactgggagggcgctccttcctgcggtgaacccaggacaagaggcatgtctgcacttcacagcacctgggagtccggactcaaaatgtctcaaaattaaggtcaagaggatcaacctaaaatgtaagaagtcatcatcatattttgttcctgatgcccggtccaggtgtacatcagtgaggagatgtcgttgggcgggagactgccagtctgggtgcccccctcatttcacatccaactccttttctgatgattgggcaggtaagatggacagggctggtcttggattcagtggctgctctgatggatgtggaggagcagcctgcggctgctttaatgcggccccttcatgcatcttctggaggaaatgggtggagaatccacatgggatcatctggaaagtgtctccatgcgctgcatgggtcccatcagcagttatagagctaacaatgccctcaggtgaggtgaggacattccaccccatgagcggcatccccacacaggtcttcaagggtgtgagtgtaacttacttgggctcagatatggaggtgtctggcttgactgacctgtgtgagatagaagagctcaagtccaaaaagctggcattagctccctgcaaccaggctggcatgggggttgtgggcaaggttggagagatacagtgcagtagcgaggagagtgcccgtaccataaaaaaagatgggtgcatatggaatgcagacctcgtgggcatagagctacgagtggatgacgctgtgtgctactctaagattactagtgtggaggcagttgcaaactactctgccatacccaccactattggggggctgaggtttgagagaatccatgacagccagggtaaaatatctggtagccccctggacatcacagctataagaggatccttttctgttaattatagaggccttcgattaagtctctcagaaattactgctacttgcacaggggaggtgacaaatgtgagtgggtgttattcctgcatgacaggcgccaaagtctccatcaaattgcatagcagcaaaaatagcactgcccatgttagatgcaaaggggatgagactgcattcagtgtcttggagggagtccatagctacattgtcagcctcagctttgaccatgcagtagtcgatgagcaatgccagctgaactgtgggggacatgagagtcaagtgactcttaaaggcaacctcatcttcctggatgtcccaaaatttgtggatggcagctacatgcagacatatcacagtactgtgccaacaggggcaaatatcccaagccctacagattggctgaatgccttgtttggcaatgggctgagtaggtggatcctgggggtgataggggttctactggggggattggctctctttttcttgatcatgtttttgctcaagctgggaacaaaacaggtatttcgatcgaggacgaagctggct---
>China_KC292300_Human_HNXY_212_2012.08
atgatgaaagtcatctggttctcctctctggtctgcttagtcattcaatgcagtggggattcgggcccaatcatctgcgcaggacccatccactcaaacaagagtgctggcataccccacctgcttggttactctgagaagatttgtcagatagatcggctgatacatgtttcgtcatggctcaggaaccactcgcaatttcaaggctacgtagggcagcgaggtggacgctctcaggtgagctactacccagctgagaattcttactcgaggtggagtggacttctaagcccctgtgatgctgattggcttgggatgcttgtcgtgaagaaggccaaggggtctgatatgatagttcctgggccttcatacaaggggaaagtcttttttgaacggccaacttttgatggatacgtaggctggggctgtggcagtgggaagtctaggacagagtcaggagagctctgcagttcagactcagggactagttctggtctactgccctcggatagggttctctggataggtgatgttgcttgtcagcctatgacacccatccctgaggagacatttctggagctgaagagttttagccaaagtgaattcccagacatttgtaaaattgatggcattgtgttcaaccagtgtgagggtgagagtctaccccagccctttgatgttgcatggatggatgttggccactctcataaaatcatcatgagggagcacaagaccaaatgggtacaggagagctcatctaaggattttgtgtgctacaaggaagggactggaccttgttctgaatcagaagaaaaggcttgcaagaccagtggatcatgcaggggggacatgcagttttgcaaggtggcaggttgtgaacatggggaggaggcatctgaagccaagtgtagatgctcacttgtgcacaagcctggggaagtcgttgtgtcatatggagggatgcgtgtcagaccaaagtgctatggtttctccagaatgatggcaacaatggaggtgaacccaccagagcaaaggattggtcaatgcactggctgccatctagaatgcataaatgggggtgtgaggctaatcactctaaccagtgagctcaagtcagctactgtctgtgcttcccacttttgcagttctgccacaagtggtaagaaaagcacggagattcatttccactcaggatcattggttgggaaagcagctatccatgtcaaaggggcattggtagatgggactgaattcacatttgagggtagttgcatgttcccagatggatgtaatgcagtggactgcacattctgtcgtgagtttctaaaaaatcctcagtgctaccctgcaaagaagtggctgttcatcattattgtcatcctccttggatatgcaggcctcatgctactcaccaatgtccttaaggcaattggggtctgggggtcatgggtgatagctccagtgaagctaatgtttgccatcatgaagaaactaatgagaactgtgagctgcttggtggggaaattgatggataggggaaggcaagtgatccatgaggaaataggggagaatggggagggcaaccaagatgatgttaggattgagatggcaagacccagaagggtgaggcattggatgtactcacctgtcatcctgaccattctagcaatagggcttgctgagggctgtgatgagatggtccatgctgattctaaacttgtttcatgcaggcaagggagcggaaatatgaaggaatgcgtcacaactgggagagcgcttcttcctgcggtgaacccaggacaagaggcgtgtctgcacttcacggcacctgggagtccggactcaaaatgtctcaaaattaaggtcaagaggatcaacctaaaatgtaagaagtcatcatcatattttgttcctgatgcccggtccaggtgtacatcagtgaggagatgtcgttgggcgggagactgccagtctgggtgcccccctcatttcacatccaactccttttctgatgattgggcaggtaagatggacagggctggtcttggattcagtggctgctctgatggatgtggaggagcagcctgcggatgctttaatgcggccccttcatgcatcttctggaggaaatgggtggagaatccacatgggatcatctggaaagtatctccatgcgccgcatgggtcccatcagcagttatagagctaacaatgccctcaggtgaggtgaggacattccaccccatgagcggcatccccacacaggtcttcaagggtgtgagtgtaacttacttgggctcagatatggaggtgtctggcttgactgacctgtgtgagatagaagagctcaagtccaagaagctggcattagctccctgcaaccaggctggcatgggggttgtaggcaaggttggagagatacagtgcagtagcgaggagagtgcccgtaccataaaaaaagatgggtgtatatggaatgcagacctcgtgggaatagagctacgagtggatgacgctgtgtgctactctaagattactagtgtggaagcagttgcaaactactctgccatacctaccactattggggggctgaggtttgagagaagccatgacagccagggtaaaatatctggtagccccctggacatcacagccataagaggatccttttctgtaaattatagaggccttcgattgagtctctcagaaattactgccacttgcacaggggaggtgacaaatgtgagtgggtgttattcttgcatgacaggcgccaaagtctccatcaaattgcatagcagcaaaaatagcactgcccatgttagatgtaaaggggatgagactgcattcagtgtcttggagggagtccatagctacactgtcagcctcagctttgaccatgcagtagtcgatgagcagtgccaactgaactgtgggggacatgagagtcaagtgactctaaagggcaacctcatcttcctggatgtcccaaaatttgtggatggcagctacatgcagacatatcacagtactgtgcccacaggggcaaatatcccaagccctacagattggctgaatgccttgtttggcaatgggctgagtaggtggatcctgggggtgataggggttctactggggggattggctctctttttcttgatcatgtttttgttcaagctgggaacaaaacaggtgtttcgatcgaggacgaagctggct---
>China_KC292301_Human_HNXY_188_2012.08
atgatgaaagtcatctggttctcctctctgatctgcttagtcattcaatgcggtgggggtacgggcccaatcatctgcgcaggacccatccactcaaacaagagtgctgacataccccacctgcttggctactctgagaagatttgtcagatagatcggctgatacatgtttcgtcttggcttagaaaccactcacaatttcagggctacgtagggcagcgaggcggacgctctcaggtgagctactacccagccgaaaattcttactcaaggtggagtgggcttctaagcccctgtgatgctgattggcttgggatgcttgtcgtgaagaaggccaaggggtctgatatgatagttcctgggccttcatacaaggggaaagtcttttttgaacggccaacttttgatggatacgtaggctggggctgtggtagtgggaagtctaggactgagtcaggtgagctctgcagttcagactccgggactagttctggtcttctgccctcggatagggttctctggataggtgatgttgcttgtcagccaatgacacccatccctgaggagacatttctggagctgaagagctttagccaaagtgaattcccagacatatgcaaaattgatggcattgtgttcaaccagtgtgagggtgagagtctaccccagccctttgatgttgcatggatggatgttggccactctcataaaatcatcatgagggagcacaagaccaaatgggtacaagagagctcatccaaggattttgtgtgctataaggaagggactgggccgtgttctgaatcagaagaaaagacttgcaagaccagtggatcatgcaggggggacatgcagttttgcaaggtggcaggttgtgaacatggggaagaggcatctgaagccaagtgtagatgctcacttgtgcacaagccaggggaagtcgttgtgtcatatggagggatgcgtgtcagaccaaagtgctatggtttctccagaatgatggcaacactggaggtgagccagccagagcaaaggattggtcaatgcactggctgccatctagaatgcataaatgggggtgtgaggctaatcactctaaccagtgagctcaagtcagctactgtctgcgcttcccacttttgcagttctgccacaagtggtaagaaaagcacggagattcaattccactcaggatcattggttgggaaaacagcaatccacgtcaaaggggcattggtagatggaactgaattcacatttgagggtagttgcatgttcccagatggttgtgatgcagtggactgcacattctgtcgtgagtttctaaaaaatccccagtgctaccctgcaaagaagtggctgttcatcattattgtcatcctccttggatatgcaggcctcatgctgctcaccaatgttcttaaggcaattggggtttgggggtcatgggtcatagctccagtgaagctagtgtttgccatcataaagaaactgatgagagctgtgagctgcctgatggggaaattgatggataggggaaggcaagtgatccatgaggaaataggggagaatagagagggcaaccaagatgatgttaggattgagatggccagacccaggagggtaaggcattggatgtactcgcctgtcatcctgactattctagcaatagggcttgctgagggctgtgatgagatggtccatgctgattctaaacttgtttcgtgcaggcaagggagcggaaatatgaaggaatgtgtcacaactgggagggcgcttcttcctgcggtgaacccagggcaagaggcgtgtctgcacttcacggcacctggaagtccggactcaaaatgtctcaaaattaaagttaagaggatcaacctaaaatgtaaaaagtcatcatcatattttgttcctgatgcccggtccagatgtacatcagtgaggagatgtcgttgggcaggggactgccagtctgggtgcccccctcatttcacatccaactccttttctgatgattgggcaggtaagatggacagggctggtctaggattcagtggctgctctgatggatgtggaggagcagcctgcggttgctttaatgcggccccttcatgcattttctggaggaaatgggtagagaatccacatgggatcatctggaaagtatctccatgtgccgcatgggtcccatcagcggttatagagctaacaatgccctcaggggaggtgaggacattccaccccatgagcggaatccccacacaagtcttcaagggtgtgagtgtaacttacttgggctcagatatggaggtgtcaggcttgactgatctgtgtgagatagaagagctcaagtcaaagaagcttgcattagctccctgcaaccaggctggtatgggggttgtaggcaaggttggagagatacagtgcagtagcgaggaaagtgcccgtaccataaaaaaagatgggtgcatatggaatgctgacctagtgggtatagagctacgggtggatgacgctgtgtgctactctaagatcactagtgtggaggcagttgcaaactactccgccatacccaccactattggggggctgaggtttgagagaagccatgacagccagggtaaaatatctggtagccccctggacatcacagctataagaggatctttttctgtcaattatagaggccttcgactgagtctctcagaaatcactgctacttgcacaggggaagtgacaaatgtgagtgggtgttattcttgcatgacaggcgccaaagtctccatcaagttgcatagcagcaaaaatagcactgcccatgtaagatgcaaaggggatgagactgccttcagtgtcttggagggagtccatagctactctgtcagtctcagttttgatcatgcagtagttgatgagcagtgccaactgaactgtgggggacatgagagtcaagtgactctgagaggcaacctcatcttcctggatgtcccgaaatttgtggatggcagctacatgcagacatatcatagtactgtgcccacaggggcaaatatcccaagccctacagattggctaaatgccttgtttggcaatgggctgagtaggtggattctgggggtgataggggtcctactggggggattggctctctttttcttgatcatgtctttgtttaagctgggaacaaaacagatatttcgatcgaggacaaagctggct---
>China_KC292302_Human_HNXY_206_2012.08
atgatgaaagtcatctggttctcctctctgatctgcttagtcattcaatgcggtggggatacgggcccaatcatctgcgcaggacccatccactcaaacaagagtgctgacataccccacctgcttggctactctgagaagatttgtcagatagatcggctgatacatgtttcgtcttggcttagaaaccactcacaatttcagggctacgtagggcagcgaggcggacgctctcaggtgagctactacccagctgaaaattcttactcaaggtggagtgggcttctaagcccctgtgatgctgattggcttgggatgcttgtcgtgaagaaggccaaggggtctgatatgatagttcctgggccttcatacaaggggaaagtcttttttgaacggccaacttttgatggatacgtaggctggggctgtggtagtgggaagtctaggactgagtcaggtgagctctgcagttcagactcggggactagttctggtcttctgccctcggatagggttctctggataggtgatgttgcttgtcagccaatgacacccatccctgaggagacatttctggagctgaagagctttagccaaagtgaattcccagacatatgcaaaattgatggcattgtgttcaaccagtgtgagggtgagagtctaccccagccctttgatgttgcatggatggatgttggccactctcataaaatcatcatgagggagcacaagaccaaatgggtacaagagagctcatccaaggattttgtgtgctataaggaagggactgggccgtgttctgaatcagaagaaaagacttgcaagaccagtggatcatgcaggggggacatgcagttttgcaaggtggcaggttgtgaacatggggaagaggcatctgaagccaagtgtagatgctcacttgtgcacaagccaggggaagtcgttgtgtcatatggagggatgcgtgtcagaccaaagtgctatggtttctccagaatgatggcaacactggaggtgagccagccagagcaaaggattggtcaatgcactggctgccatctagaatgcataaatgggggtgtgaggctaatcactctaaccagtgagctcaagtcagctactgtctgcgcttctcacttttgcagttctgccacaagtggtaagaaaagcacggagattcaattccactcaggatcattggttggaaaaacagcaatccacgtcaaaggggcattggtagatggaactgaattcacatttgagggtagttgcatgttcccagatggttgtgatgcagtggactgcacattctgtcgtgagtttctaaaaaatccccagtgctaccctacaaagaagtggctgttcatcattattgtcatcctccttggatatgcaggcctcatgctgctcaccaatgttcttaaggcaattggggtttgggggtcatgggtcatagctccagtgaagctagtgtttgccatcataaagaaactgatgagagctgtgagctgcctgatggggaaattgatggataggggaaggcaagtgatccatgaggaaataggggaaaatagagagggcaaccaagatgatattaggattgagatggccagacccaggagggtaaggcattggatgtactcgcctgtcatcctgactattctagcaatagggcttgctgagggctgtgatgagatggtccatgctgattctaaacttgtttcgtgcaggcaagggagcggaaatatgaaggaatgtgttacaactgggagggcgcttcttcctgcggtgaacccagggcaagaggcgtgtctgcacttcacgacacctggaagtccggactcaaaatgtctcaaaattaaggttaagaggatcaacctaaaatgtaaaaagtcatcatcatattttgttcctgatgcccggtccaggtgtacatcagtgaggagatgtcgttgggcaggggactgccagtctgggtgcccccctcatttcacatccaactccttttctgatgattgggcaggtaagatggacagggctggtctaggattcagtggctgctctgatggatgtggaggagcagcctgcggttgctttaatgcggccccttcatgcattttctggaggaaatgggtagagaatccacatgggatcatctggaaagtatccccatgtgccgcatgggtcccatcagcggttatagagctaacaatgccctcaggggaggtgaggacattccaccccatgagcggaatccccacacaagtcttcaagggtgtgagtgtaacttacttgggctcagatatggaggtgtcaggcttgactgatctgtgtgagatagaagagctcaagtcaaagaagcttgcattagctccctgcaaccaggctggtatgggggttgtaggcaaggttggagagatacagtgcagtagcgaggaaagtgcccgtaccataaaaaaagatgggtgcatatggaatgctgacctagtgggtatagagctacgggtggatgacgctgtgtgctactctaagatcactagtgtggaggcagttgcaaactactccgccatacccaccactattggggggctgaggtttgagagaagccatgacagccagggtaaaatatctggtagccccctggacatcacagctataagaggatctttttctgtcaattatagaggccttcgactgagtctctcagaaatcactgccacttgcacaggggaagtgacaaatgtgagtgggtgttattcttgcatgacaggcgccaaagtctccatcaagttgcatagcagcaaaaatagcactgcccatgtaagatgcaaaggggatgagactgccttcagtgtcttggagggagtccatagctactctgtcagtctcagttttgatcatgcagtagttgatgagcagtgccaactgaactgtgggggacatgagagtcaagtgactctgagaggcaacctcatcttcctggatgtcccgaaatttgtggatggcagctacatgcagacatatcatagtactgtgcccacaggggcaaatatccctagccctacagattggctaaatgccttgtttggcaatgggctgagtaggtggattctgggggtgataggggtcctactggggggattggctctctttttcttgatcatgtctttgtttaagctgggaacaaaacagatatttcgatcgaggacaaagctggct---
>China_KC292303_Human_HNXY_293_2012.08
atgatgaaagtcatctggttctcctctctgatctgctttgtcattcaatgcagtggggactcgggcccaatcatctgcgcaggacccatccactcaaacaagagtgctgacatacctcacctgctgggttactctgagaagatatgtcagatagatcggctgatacatgtttcgtcatggctcagaaaccactcacaatttcagggctacgtagggcagcgaggtggacgctctcaggtgagctactacccagctgaaaattcttactcaaggtggagtgggcttctaagcccctgtgatgctgattggcttgggatgcttgtcgtgaagaaggccaaggggtctgatatgattgttcctgggccttcatacaagggaaaagtcttttttgagcggccaacttttgatggatatgtaggctggggctgtggcagtgggaagtctaggacagagtcaggagagctctgcagttcagactcagggactagctctggtcttctgccctcaaatagggttctctggataggtgatgttgcttgtcagcctatgacacccatccctgaggagacatttctggagctgaagagttttagccaaagtgaattcccagacatatgcaaaattgatggcattgtgttcaaccagtgtgagggtgagagtctacctcagccctttgatgttgcatggatggatgttggccactctcacaaaatcatcatgagggagcacaagaccaaatgggtgcaagagagctcatccaaggattttgtgtgctacaaggaagggactgggccttgttctgaatcagaagaaaagacttgcaagaccagtggatcatgcaggggggacatgcagttctgcaaggtagcaggttgtgaacatggggaagaggcatctgaagccaagtgtagatgctcacttgtgcacaagcccggagaagtcgttgtgtcatatggagggatgcgtgtcagaccaaagtgctatggtttctccagaatgatggcaacactggaggtgaaccaaccagagcaaaggattggtcaatgcactggctgccatctggaatgcataaatgggggtgtgaggctaataactctaaccagtgagctcaagtcagctactgtctgtgcttcccacttttgtagttctgccacgagtggcaagaagagcacggagattcaattccactcaggatcattggttgggaaaacagcaatacacgtcaaaggggcattggtagatggaactgaattcacatttgagggtagttgcatgttcccagatggttgtgatgcggtggactgcactttctgtcgtgagtttctaaaaaatccccagtgctaccctgcaaagaagtggctgttcatcattattgtcatcctccttggatatgcaggcctcatgctactcaccaatgtcctcaaggcaattgggatttggggatcatgggtcatagctccagtgaagctaatatttgccatcataaagaaactaatgagaactgtgagctgcttgatggggaaattgatggataggggaaggcaagtgatccatgaggagataggggagaatagagagggcaaccaagatgatgttaggattgagatggcaagacccaggagggtaaggcattggatgtactcacctgtcatcctgactattttagcaatagggcttgctgagagctgtgatgagatggtccatgctgattctaagcttgtttcatgcaggcaagggagcggaaatatgaaggaatgtgtcacgactgggagggcgcttcttcctgcggtgaacccaggtcaagaggcatgtctgcacttcacggcacctgggagtccggactcaaaatgtctcagaattaaggttaagaggatcaacctaaaatgtaagaagtcatcatcatattttgttcctgatgcccggtcaagatgtacatcagtgaggagatgtcgttgggctggagactgccagtctgggtgcccccctcatttcacatccaactccttttctgatgattgggcaggtaagatggacagggctggtctagggttcagtggttgctctgatggatgtggaggagcagcctgcggctgctttaatgcagccccttcatgcatcttctggaggaaatgggtagagaatccacatgggatcatctggaaagtatctccttgtgccgcatgggtcccatcggcagtcatagagctaacaatgccctcaggggaggtgaggacattccaccccatgagtggcatccccacacaagtcttcaagggtgtgagtgtgacttacttgggctcagatatggaggtgtctggcttgactgacctatgtgagatagaggagctcaagtccaagaagctggcattagctccctgcaaccaggctggcatgggggttgtaggcaaggttggagagatacagtgcagtagcgaggaaagtgcccgtaccataaaaaaagatgggtgcatatggaatgcagaccttgtgggcatagagctacgagtggatgacgctgtgtgctactctaagatcactagtgtggaagcagttgcaaactactctgccatacccaccactattggggggctgaggtttgagagaagccatgacagccagggtaaaatatctggtagccccctggacatcacagctataagaggatctttttctgttaattatagaggccttcgactgagcctctcagaaattactgctacctgcacaggggaggtgacaaatgtgagtggatgttattcttgcatgacaggcgccaaagtctctatcaaactgcatagcagcaaaaatagcactgcccatgtaagatgcaaaggggatgagactgcattcagtgtcttggagggggtccatagctacactgtcagtctcagttttgaccatgcagtagtcgatgagcagtgccaactgaactgtgggggacatgagagtcaagtaactctaaaaggcaaccttatcttcctggatgtcccaaaatttgtggatggcagctacatgcagacatatcatagcactgtgcccacaggggcaaacatcccaagcccaacagactggctgaatgccttgtttggcaatgggctgagtaggtgggtcctgggggtgatgggggttctgcttgggggattggctctctttttcatgatcatgtctttgttcaagctgggaacaaaacaggtatttcgatcaaggacaaagctggct---
>China_KC292304_Human_HNXY_170_2012.08
atgatgaaagtcatctggttctcctctctgatctgctttgtcattcaatgcagtggggactcgggcccaatcatctgcgcaggacccatccactcaaacaagagtgctgacatacctcacctgctgggttactctgagaagatatgtcagatagatcggctgatacatgtttcgtcatggctcagaaaccactcacaatttcagggctacgtagggcagcgaggtggacgctctcaggtgagctactacccagctgaaaattcttactcaaggtggagtgggcttctaagcccctgtgatgctgattggcttgggatgcttgtcgtgaagaaggccaaggggtctgatatgatagttcctgggccttcatacaagggaaaagtcttttttgagcggccaacttttgatggatatgtaggctggggctgtggcagtgggaagtctaggacagagtcaggagagctctgcagttcagactcagggactagctctggtcttctgccctcaaatagggttctctggataggtgatgttgcttgtcagcctatgacacccatccctgaggagacatttctggagctgaagagttttagccaaagtgaattcccagacatatgcaaaattgatggcattgtgttcaaccagtgtgagggtgagagtctacctcagccctttgatgttgcatggatggatgttggccactctcacaaaatcatcatgagggagcacaagaccaaatgggtgcaagagagctcatccaaggattttgtgtgctacaaggaagggactgggccttgttctgaatcagaagaaaagacttgcaagaccagtggatcatgcaggggggacatgcagttctgcaaggtagcaggttgtgaacatggggaagaggcatctgaagccaagtgtagatgctcacttgtgcacaagcccggagaagtcgttgtgtcatatggagggatgcgtgtcagaccaaagtgctatggtttctccagaatgatggcaacactggaggtgaaccaaccagagcaaaggattggtcaatgcactggctgccatctggaatgcataaatgggggtgtgaggctaataactctaaccagtgagctcaagtcagctactgtctgtgcttcccacttttgtagttctgccacgagtggcaagaagagcacggagattcaattccactcaggatcattggttgggaaaacagcaatacacgtcaaaggggcattggtagatggaactgaattcacatttgagggtagttgcatgttcccagatggttgtgatgcggtggactgcactttctgtcgtgagtttctaaaaaatccccagtgctaccctgcaaagaagtggctgttcatcattattgtcatcctccttggatatgcaggcctcatgctactcaccaatgtcctcaaggcaattgggatttggggatcatgggtcatagctccagtgaagctaatatttgccatcataaagaaactaatgagaactgtgagctgcttgatggggaaattgatggataggggaaggcaagtgatccatgaggagataggggagaatagagagggcaaccaagatgatgttaggattgagatggcaagacccaggagggtaaggcattggatgtactcacctgtcatcctgactattttagcaatagggcttgctgagagctgtgatgagatggtccatgctgattctaagcttgtttcatgcaggcaagggagcggaaatatgaaggaatgtgtcacaactgggagggcgcttcttcctgcggtgaacccaggtcaagaggcatgtctgcacttcacggcacctgggagtccggactcaaaatgtcttagaattaaggttaagaggatcaacctaaaatgtaagaagtcatcatcatattttgttcctgatgcccggtccagatgtacatcagtgaggagatgtcgttgggctggagactgccagtctgggtgcccccctcatttcacatccaactccttttctgatgattgggcaggtaagatggacagggctggtctagggttcagtggttgctctgatggatgtggaggagcagcctgcggctgctttaatgcagccccttcatgcatcttctggaggaaatgggtagagaatccacatgggatcatctggaaagtatctccttgtgccgcatgggtcccatcggcagtcatagagctaacaatgccctcaggggaggtgaggacattccaccccatgagtggcatccccacacaagtcttcaagggtgtgagtgtgacttacttgggctcagatatggaggtgtctggcttgactgacctatgtgagatagaggagctcaagtccaagaagctggcattagctccctgcaaccaggctggcatgggggttgtaggcaaggttggagagatacagtgcagtagcgaggaaagtgcccgtaccataaaaaaagatgggtgcatatggaatgcagaccttgtgggcatagagctacgagtggatgacgctgtgtgctactctaagatcactagtgtggaagcagttgcaaactactctgccatacccaccactattggggggctgaggtttgagagaagccatgacagccagggtaaaatatctggtagccccctggacatcacagctataagaggatctttttctgttaattatagaggccttcgactgagcctctcagaaattactgctacctgcacaggggaggtgacaaatgtgagtggatgttattcttgcatgacaggcgccaaagtctctatcaaactgcatagcagcaaaaatagcactgcccatgtaagatgcaaaggggatgagactgcattcagtgtcttggagggggtccatagctacactgtcagtctcagttttgaccatgcagtagtcgatgagcagtgccaactgaactgtgggggacatgagagtcaaataactctaaaaggcaaccttatcttcctggatgtcccaaaatttgtggatggcagctacatgcagacatatcatagcactgtgcccacaggggcaaacatcccaagcccaacagactggctgaatgccttgtttggcaatgggctgagtaggtgggtcctgggggtgataggggttctgcttgggggattggctctctttttcatgatcatgtctttgttcaagctgggaacaaaacaggtatttcgatcaaggacaaagctggct---
>China_KC292305_Human_HNXY_157_2012.08
atgatgaaagtcatctggttctcctctctgatctgctttgtcattcaatgcagtggggactcgggcccaatcatctgcgcaggacccatccactcaaacaagagtgctgacatacctcacctgctgggttactctgagaagatatgtcagatagatcggctgatacatgtttcgtcatggctcagaaaccactcacaatttcagggctacgtagggcagcgaggtggacgctctcaggtgagctactacccagctgaaaattcttactcaaggtggagtgggcttctaagcccctgtgatgctgattggcttgggatgcttgtcgtgaagaaggccaaggggtctgatatgatagttcctgggccttcatacaagggaaaagtcttttttgagcggccaacttttgatggatatgtaggctggggctgtggcagtgggaagtctaggacagagtcaggagagctctgcagttcagactcagggactagctctggtcttctgccctcaaatagggttctctggataggtgatgttgcttgtcagcctatgacacccatccctgaggagacatttctggagctgaagagttttagccaaagtgaattcccagacatatgcaaaattgatggcattgtgttcaaccagtgtgagggtgagagtctacctcagccctttgatgttgcatggatggatgttggccactctcacaaaatcatcatgagggagcacaagaccaaatgggtgcaagagagctcatccaaggattttgtgtgctacaaggaagggactgggccttgttctgaatcagaagaaaagacttgcaagaccagtggatcatgcaggggggacatgcagttctgcaaggtagcaggttgtgaacatggggaagaggcatctgaagccaagtgtagatgctcacttgtgcacaagcccggagaagtcgttgtgtcatatggagggatgcgtgtcagaccaaagtgctatggtttctccagaatgatggcaacactggaggtgaaccaaccagagcaaaggattggtcaatgcactggctgccatctggaatgcataaatgggggtgtgaggctaataactctaaccagtgagctcaagtcagctactgtctgtgcttcccacttttgtagttctgccacgagtggcaagaagagcacggagattcaattccactcaggatcattggttgggaaaacagcaatacacgtcaaaggggcattggtagatggaactgaattcacatttgagggtagttgcatgttcccagatggttgtgatgcggtggactgcactttctgtcgtgagtttctaaaaaatccccagtgctaccctgcaaagaagtggctgttcatcattattgtcatcctccttggatatgcaggcctcatgctactcaccaatgtcctcaaggcaattgggatttggggatcatgggtcatagctccagtgaagctaatatttgccatcataaagaaactaatgagaactgtgagctgcttgatggggaaattgatggataggggaaggcaagtgatccatgaggagataggggagaatagagagggcaaccaagatgatgttaggattgagatggcaagacccaggagggtaaggcattggatgtactcacctgtcatcctgactattttagcaatagggcttgctgagagctgtgatgagatggtccatgctgattctaagcttgtttcatgcaggcaagggagcggaaatatgaaggaatgtgtcacaactgggagggcgcttcttcctgcggtgaacccaggtcaagaggcatgtctgcacttcacggcacctgggagtccggactcaaaatgtcttagaattaaggttaagaggatcaacctaaaatgtaagaagtcatcatcatattttgttcctgatgcccggtctagatgtacatcagtgaggagatgtcgttgggctggagactgccagtctgggtgcccccctcatttcacatccaactccttttctgatgattgggcaggtaagatggacagggctggtctagggttcagtggttgctctgatggatgtggaggagcagcctgcggctgctttaatgcagccccttcatgcatcttctggaggaaatgggtagagaatccacatgggatcatctggaaagtatctccttgtgccgcatgggtcccatcggcagtcatagagctaacaatgccctcaggggaggtgaggacattccaccccatgagtggcatccccacacaagtcttcaagggtgtgagtgtgacttacttgggctcagatatggaggtgtctggcttgactgacctatgtgagatagaggagctcaagtccaagaagctggcattagctccctgcaaccaggctggcatgggggttgtaggcaaggttggagagatacagtgcagtagcgaggaaagtgcccgtaccataaaaaaagatgggtgcatatggaatgcagaccttgtgggcatagagctacgagtggatgacgctgtgtgctactctaagatcactagtgtggaagcagttgcaaactactctgccatacccaccactattggggggctgaggtttgagagaagccatgacagccagggtaaaatatctggtagccccctggacatcacagctataagaggatctttttctgttaattatagaggccttcgactgagcctctcagaaattactgctacctgcacaggggaggtgacaaatgtgagtggatgttattcttgcatgacaggcgccaaagtctctatcaaactgcatagcagcaaaaatagcactgcccatgtaagatgcaaaggggatgagactgcattcagtgtcttggagggggtccatagctacactgtcagtctcagttttgaccatgcagtagtcgatgagcagtgccaactgaactgtgggggacatgagagtcaagtaactctaaaaggcaaccttatcttcctggatgtcccaaaatttgtggatggcagctacatgcagacatatcatagcactgtgcccacaggggcaaacatcccaagcccaacagactggctgaatgccttgtttggcaatgggctgagtaggtgggtcctgggggtgatgggggttctgcttgggggattggctctctttttcatgatcatgtctttgttcaagctgggaacaaaacaggtatttcgatcaaggacaaagctggct---
>China_KC292306_Human_HNXY_174_2012.08
atgatgaaagtcatctggttctcctctctgatctgctttgtcattcaatgcagtggggactcgggcccaatcatctgcgcaggacccatccactcaaacaagagtgctgacatacctcacctgctgggttactctgagaagatatgtcagatagatcggctgatacatgtttcgtcatggctcagaaaccactcacaatttcagggctacgtagggcagcgaggtggacgctctcaggtgagctactacccagctgaaaattcttactcaaggtggagtgggcttctaagcccctgtgatgctgattggcttgggatgcttgtcgtgaagaaggccaaggggtctgatatgatagttcctgggccttcatacaaggggaaagtcttttttgagcggccaacttttgatggatatgtaggctggggctgtggcagtgggaagtctaggacagagtcaggagagctctgcagttcagactcagggactagctctggtcttctgccctcagatagggttctctggataggtgatgttgcttgtcagcctatgacacccatccctgaggagacatttctggagctgaagagttttagccaaagtgaattcccagacatatgcagaattgatggcattgtgttcaaccagtgtgagggtgagagtctacctcagccctttgatgttgcatggatggatgttggccactctcacaaaatcatcatgagggagcacaagaccaaatgggtgcaagagagctcatccaaggattttgtgtgctacaaggaagggactgggccttgttctgaatcagaagaaaagacttgcaagaccagtggatcatgcaggggggacatgcagttctgcaaggtagcaggttgtgaacatggggaagaggcatctgaagccaagtgtagatgctcacttgtgcacaagcccggagaagtcgttgtgtcatatggagggatgcgtgtcagaccaaagtgctatggtttctccagaatgatggcaacactggaggtgaaccaaccagagcaaaggattggtcaatgcactggctgccatctggaatgcataaatgggggtgtgaggctaataactctaaccagtgagctcaagtcagctactgtctgtgcttcccacttttgtagttctgccacgagcggcaagaagagcacggagattcaattccactcaggatcattggttgggaaaacagcaatacacgtcaaaggggcattggtagatggaactgaattcacatttgagggtagttgcatgttcccagatggttgtgatgcggtggactgcactttctgtcgtgagtttctaaaaaatccccagtgctaccctgcaaagaagtggctgttcatcattattgtcatcctccttggatatgcaggcctcatgctactcaccaatgtcctcaaggcaattgggatttggggatcatgggtcatagctccagtgaagctaatatttgccatcataaagaaactaatgagaactgtgagctgcttgatggggaaattgatggataggggaaggcaagtgatccatgaggagataggggagaatagagagggcaaccaagatgatgttaggattgagatggcaagacccaggagggtaaggcattggatgtactcacctgtcatcctgactattttagcaatagggcttgctgagagctgtgatgagatggtccatgctgattctaagcttgtttcatgcaggcaagggagcggaaatatgaaggaatgtgtcacaactgggagggcgcttcttcctgcggtgaacccaggtcaagaggcatgtctgcacttcacggcacctgggagtccggactcaaaatgtctcagaattaaggttaagaggatcaacctaaaatgtaagaagtcatcatcatattttgttcctgatgcccggtccagatgtacatcagtgaggagatgtcgttgggctggagactgccagtctgggtgcccccctcatttcacatccaactccttttctgatgattgggcaggtaagatggacagggctggtctagggttcagtggttgctctgatggatgtggaggagcagcctgcggctgctttaatgcagccccttcatgcatcttctggaggaaatgggtagagaatccacatgggatcatctggaaagtatctccttgtgccgcatgggtcccatcggcagtcatagagttaacaatgccctcaggggaggtgaggacattccaccccatgagtggcatccccacacaagtcttcaagggtgtgagtgtgacttacttgggctcagatatggaggtgtctggcttgactgacctatgtgagatagaggagctcaagtccaagaagctggcattagctccctgcaaccaggctggcatgggggttgtaggcaaggttggagagatacagtgcagtagcgaggaaagtgcccgtaccataaaaaaagatgggtgcatatggaatgcagaccttgtgggcatagagctacgagtggatgacgctgtgtgctactctaagatcactagtgtggaagcagttgcaaactactctgccatacccaccactattggggggctgaggtttgagagaagccatgacagccagggtaaaatatctggtagccccctggacatcacagctataagaggatctttttctgttaattatagaggccttcgactgagcctctcagaaattactgctacctgcacaggggaggtgacaaatgtgagtggatgttattcttgcatgacaggcgccaaagtctctatcaaactgcatagcagcaaaaatagcactgcccatgtaagatgcaaaggggatgagactgcattcagtgtcttggagggggtccatagctacactgtcagtctcagttttgaccatgcagtagtcgatgagcagtgccaactgaactgtgggggacatgagagtcaagtgactctaaaaggcaaccttatcttcctggatgtcccaaaatttgtggatggcagctacatgcagacgtatcatagcactgtgcccacaggggcaaacatcccaagcccaacagactggctgaatgccttgtttggcaatgggatgagtaggtggatcctgggggtgatgggggttctgcttgggggattggctctctttttcatgatcatgtctttgttcaagctgggaacaaaacaggtatttcgatcaaggacaaagctggct---
>China_KC292307_Human_HNXY_144_2012.08
atgatgaaagtcatctggttctcctctctgatctgctttgtcattcaatgcagtggggactcgggcccaatcatctgcgcaggacctatccactcaaacaagagtgctgacatacctcacctgctgggttactctgagaagatatgtcagatagatcggctgatacatgtttcgtcatggctcagaaaccactcacaatttcagggctacgtagggcagcgaggtggacgctctcaggtgagctactacccagctgaaaattcttactcaaggtggagtgggcttctaagcccctgtgatgctgattggcttgggatgcttgtcgtgaagaaggccaaggggtctgatatgatagttcctgggccttcatacaaggggaaagtcttctttgagcgaccaacttttgatggatatgtgggctggggctgtggcagtgggaagtctaggacagagtcaggagagctctgcagttcagactcagggactagctctggtcttctgccctcagatagggttctctggataggtgatgttgcttgtcagcctatgacacccatccctgaggagacatttctggagctgaagagttttagccaaagtgaattcccagacatatgcaaaattgatggcattgtgttcaaccagtgtgagggtgagagtctacctcagccctttgatgttgcatggatggatgttggccactctcataaaatcatcatgagggagcacaagaccaaatgggtgcaagagagctcatccaaggattttgtgtgctacaaggaagggactgggccttgttctgaatcagaagaaaagacttgcaagaccagtggatcatgcaggggggacatgcagttctgcaaggtagcaggttgtgaacatggggaagaggcatctgaagccaagtgtagatgctcacttgtgcacaagcccggagaagtcgttgtgtcatatggagggatgcgtgtcagaccaaagtgctatggtttctccagaatgatggcaacactggaggtgaaccaaccagagcaaaggattggtcaatgcactggctgccatctggaatgcataaatgggggtgtgaggctaataactctaaccagtgagctcaagtcagctactgtctgtgcttcccacttttgtagttctgccacgagtggcaagaagagcacggagattcaattccactcaggatcattggttgggaaaacagcaatacacgtcaaaggggcattggtagatggaactgaattcacatttgagggtagttgcatgttcccagatggttgtgatgcggtggactgcactttctgtcgtgagtttctaaaaaatccccagtgctaccctgcaaagaagtggctgttcatcattattgtcatcctccttggatatgcaggcctcatgctactcaccaatgtcctcaaggcaattgggatttggggatcatgggtcatagctccagtgaagctaatatttgccatcataaagaaactaatgagaactgtgagctgcttgatggggaaattgatggataggggaaggcaagtgatccatgaggagataggggagaatagagagggcaaccaagatgatgttaggattgagatggcaagacccaggagggtaaggcattggatgtactcacctgtcatcctgactattttagcaatagggcttgctgagagctgtgatgagatggtccatgctgattctaagcttgtttcatgcaggcaagggagcggaaatatgaaggaatgtgtcacaactgggagggcgcttcttcctgcggtgaacccaggtcaagaggcatgtctgcacttcacggcacctgggagtccggactcaaaatgtctcaaaattaaggttaagaggatcaacctaaaatgtaagaagtcatcatcatattttgttcctgatgcccggtccagatgtacatcagtgaggagatgtcgttgggctggagactgccagtctgggtgcccccctcatttcacatccaactccttttctgatgattgggcaggtaagatggacagggctggtctagggttcagtggttgctcagatggatgtggaggagcagcctgcggctgctttaatgcagccccttcatgcatcttctggaggaaatgggtagagaatccacatgggatcatctggaaagtatctccttgtgccgcatgggtcccatcggcagtcatagagctaacaatgccctcaggggaggtgaggacattccaccccatgagtggcatccccacacaagtcttcaagggtgtgagtgtgacttacttgggctcagatatggaggtgtctggcttgactgacctatgtgagatagaggagctcaagtccaagaagctggcattagctccctgcaaccaggctggcatgggggttgtaggcaaggttggagagatacagtgcagtagcgaggaaagtgcccgtaccataaaaaaagatgggtgcatatggaatgcagaccttgtgggcatagagctacgagtggatgacgctgtgtgctactctaagatcactagtgtggaagcagttgcaaactactctgccatacccaccactattggggggctgaggtttgagagaagccatgacagccagggtaaaatatctggtagcccactggacatcacagctataagaggatctttttctgttaattatagaggccttcgactgagcctctcagaaattactgctacctgcacaggggaggtgacaaatgtgagtggatgttattcttgcatgacaggcgcaaaagtctctatcaaattgcatagcagcaaaaatagcactgcccatgtaagatgcaaaggggatgagactgcattcagtgtcttggagggggtccatagctacactgtcagtctcagttttgaccatgcagtagtcgatgagcagtgccaactgaactgtgggggacatgagagtcaagtgactctaaaaggcaaccttatcttcctggatgtcccaaaatttgtggatggcagctacatgcagacatatcatagcactgtgcccacaggggcaaacatcccaagcccaacagactggctgaatgccttgtttggcaatgggctgagtaggtggatcctgggggtgatgggggttctgcttggggggttggctctctttttcatgatcatgtctttgttcaagctgggaacaaaacaggtatttcgatcaaggacaaagctggct---
>China_KC292308_Human_HNXY_186_2012.08
atgatgaaagtcatctggttctcctctctgatctgctttgtcattcaatgcagtggggactcgggcccaatcatctgcgcaggacccatccactcaaacaagagtgctgacataccacacctgctgggttactctgagaagatatgtcagatagatcggctgatacatgtttcgtcatggctcagaaaccactcacaatttcagggctacgtagggcagcgaggtggacgttctcaggtgagctactacccagctgaaaattcttactcaaggtggagtgggcttctaagcccctgtgatgctgattggcttgggatgcttgtcgtgaagaaggccaaggggtctgatatgatagttcctgggccttcatacaaggggaaagtcttttttgagcggccaacttttgatggatatgtaggctggggctgtggcagtgggaagtctaggacagagtcaggagagctctgcagttcagactcagggactagctctggtcttctgccctcagatagggttctctggataggtgatgttgcttgtcagcccatgacacccatccctgaggagacatttctggagctgaagagttttagccaaagtgaattcccagacatatgcaaaattgatggcattgtgttcaaccagtgtgagggtgagagtctacctcagccctttgatgttgcatggatggatgttggccactctcacaaaatcatcatgagggagcacaagaccaaatgggtgcaagagagctcatccaaggattttgtgtgctacaaggaagggactgggccttgttctgaatcagaagaaaagacttgcaagaccagtggatcatgcaggggggacatgcagttctgcaaggtagcaggttgtgaacatggggaagaggcatctgaagccaagtgtagatgctcacttgtgcacaagcccggagaagtcgttgtgtcatatggagggatgcgtgtcagaccaaagtgctatggtttctccagaatgatggcaacactggaggtgaaccaaccagagcaaaggattggtcaatgcactggctgccatctggaatgcataaatgggggtgtgaggctaataactctaaccagtgagctcaagtcagctactgtctgtgcttcccacttttgtagttctgccacgagtggcaagaagagcacggagattcaattccactcaggatcattggttgggaaaacagcaatacacgtcaaaggggcattggtggatggaactgaattcacatttgagggtagttgcatgttcccagatggttgtgatgcggtggactgcactttctgtcgtgagtttctaaaaaatccccagtgctaccctgcaaagaagtggctgttcatcattattgtcatcctccttggatatgcaggcctcatgctactcaccaatgtcctcaaggcaattgggatttggggatcatgggtcatagctccagtgaagctaatatttgccatcataaagaaactaatgagaactgtgagctgcttgatggggaaattgatggataggggaaggcaagtgatccatgaggagataggggagaatagagagggcaaccaagatgatgttaggattgagatggcgagacccaggagggtaaggcattggatgtactcacctgtcatcctgactattttagcaatagggcttgctgagagctgtgatgagatggtccatgctgattctaagcttgtttcatgcaggcaagggagcggaaatatgaaggaatgtgtcacaactgggagggcgcttcttcctgcggtgaacccaggtcaagaggcatgtctgcacttcacggcacctgggagtccggactcaaaatgtctcaaaattaaggttaagaggatcaacctaaaatgtaagaagtcatcttcatattttgttcctgatgcccggtccagatgtacatcagtgaggagatgtcgttgggctggagactgccagtctgggtgcccccctcatttcacatccaactccttttctgatgattgggcaggtaagatggacagggctggtctagggttcagtggttgctctgatggatgtggaggagcagcctgcggctgctttaatgcagccccttcatgcatcttctggaggaaatgggtagagaatccacatgggatcatctggaaagtatctccttgtgccgcatgggtcccatcggcagtcatagagttaacaatgccctcaggggaggtgaggacattccaccccatgagtggcatccccacacaagtcttcaagggtgtgagtgtgacttacttgggctcagatatggaggtgtctggcttgactgacctatgtgagatagaggagctcaagtccaagaagctggcattagctccctgcaaccaggctggcatgggggttgtaggcaaggttggagagatacagtgcagtagcgaggaaagtgcccgtaccataaaaaaagatgggtgcatatggaatgcagaccttgtgggcatagagctacgagtggatgacgctgtgtgctactctaagatcactagtgtggaagcagttgcaaactactctgccatacccaccactattggggggctgaggtttgagagaagccatgacagccagggtaaaatatctggtagccccctggacatcacagctataagaggatctttttctgttaattatagaggccttcgactgagcctctcagaaattactgctacctgcacaggggaggtgacaaatgtgagtggatgttattcttgcatgacaggcgccaaagtctctatcaaactgcatagcagcaaaaatagcactgcccatgtaagatgcaaaggggatgagactgcattcagtgtcttggagggggtccatagctacactgtcagtctcagttttgaccatgcagtagtcgatgagcagtgccaactgaactgtgggggacatgagagtcaagtgactctaaaaggcaaccttatcttcctggatgtcccaaaatttgtggatggcagctacatgcagacatatcatagcactgtgcccacaggggcaaacatcccaagcccaacagactggctgaatgccttgtttggcaatgggctgagtaggtggatcctgggggtgatgggggttctgcttgggggattggctctctttttcatgatcatgtctttgttcaagctgggaacaaaacaggtatttcggtcaaggacaaagctggct---
>China_KC292309_Human_HNXY_262_2012.08
atgatgaaagtcatctggttctcctctctgatctgctttgtcattcaatgcagcggggactcgggcccaatcatctgcgcaggacccatccactcaaacaagagtgctgacatacctcacctgctgggttactctgagaagatatgtcagatagatcggctgatacatgtttcgtcatggctcagaaaccactcacaatttcagggctacgtagggcagcgaggtggacgctctcgggtgagctactacccagctgaaaattcttactcaaggtggagtgggcttctaagcccctgtgatgctgattggcttgggatgcttgtcgtgaagaaggccaaggggtctgatatgatagttcctgggccttcatacaaggggaaagtcttttttgagcggccaacttttgatggatatgtaggctggggctgtggcagtgggaagtccaggacagagtcaggagagctctgcagttcagactcagggactagctctggtcttctgccctcagatagggttctctggataggtgatgttgcttgtcagcccatgacacccatccctgaggagacatttctggagctgaagagttttagccaaagtgaattcccagacatatgcaaaattgatggcattgtgttcaaccagtgtgagggtgagagtctacctcagccctttgatgttgcatggatggatgttggccactctcacaaaatcatcatgagggagcacaagaccaaatgggtgcaagagagctcatccaaggattttgtgtgctacaaggaagggactgggccttgttctgaatcagaagaaaagacttgcaagaccagtggatcatgcaggggggacatgcagttctgcaaggtagcaggttgtgaacatggggaagaggcatctgaagccaagtgtagatgctcacttgtgcacaagcccggagaagtcgttgtgtcatatggagggatgcgtgtcagaccaaagtgctatggtttctccagaatgatggcaacactggaggtgaaccaaccagagcaaaggattggtcaatgcactggctgccatctggaatgcataaatgggggtgtgaggctaataactctaaccagtgagctcaagtcagctactgtctgtgcttcccacttttgtagttctgccacgagtggcaagaagagcacggagattcaattccactcaggatcattggttgggaaaacagcaatacacgtcaaaggggcattggtagatggaactgaattcacatttgagggtagttgcatgttcccagatggttgtgatgcggtggactgcactttctgtcgtgagtttctaaaaaatccccagtgctaccctgcaaagaagtggctgttcatcattattgtcatcctccttggatatgcaggcctcatgctactcaccaatgtcctcaaggcaattgggatttggggatcatgggtcatagctccagtgaagctaatatttgccatcataaagaaactaatgagaactgtgagctgcttgatggggaaattgatggataggggaaggcaagtgatccatgaggagataggggagaatagagagggcaaccaagatgatgttaggattgagatggcaagacccaggagggtgaggcattggatgtactcacctgtcatcctgactattttggcaatagggcttgctgagagctgtgatgagatggtccatgctgattctaagcttgtttcatgcaggcaagggagcggaaatatgaaggaatgtgtcacaactgggagggcgcttcttcctgcggtgaacccaggtcaagaggcatgtctgcacttcacggcacctgggagtccggactcaaaatgtctcaaaattaaggttaagaggatcaacctaaaatgtaagaagtcatcatcatattttgttcctgatgcccggtccagatgtacatcagtgaggagatgtcgttgggctggagactgccagtctgggtgcccccctcatttcacatccaactccttttctgatgattgggcaggtaagatggacagggctggtctagggttcagtggttgctctgatggatgtggaggagcagcctgcggctgctttaatgcagccccttcatgcatcttctggaggaaatgggtagagaatccacatgggatcatctggaaagtatctccttgtgccgcatgggtcccatcggcagtcatagagttaacaatgccctcaggggaggtgaggacattccaccccatgagtggcatccccacacaagtcttcaagggtgtgagtgtgacttacttgggctcagatatggaggtgtctggcttgactgacctatgtgagatagaggagctcaggtccaagaagctggcattagctccctgcaaccaggctggcatgggggttgtaggcaaggttggagagatacagtgcagtagcgaggaaagtgcccgtaccataaaaaaagatgggtgcatatggaatgcagaccttgtgggcatagagctacgagtggatgacgctgtgtgctactctaagatcactagtgtggaagcagttgcaaactactctgccatacccaccactattggggggctgaggtttgagagaagccatgacagccagggtaaaatatctggtagccccctggacatcacagctataagaggatctttttctgttaattatagaggccttcgactgagcctctcagaaattactgctacctgcacaggggaggtgacaaatgtgagtggatgttattcttgcatgacaggcgccaaagtctctatcaaactgcatagcagcaaaaatagtactgcccatgtaagatgcaaaggggatgagactgcattcagtgtcttggagggagtccatagctacactgtcagtctcagttttgaccatgcagtagtcgatgagcagtgccaactgaactgtgggggacatgagagtcaagtgactctaaaaggcaaccttatcttcctggatgtcccaaaatttgtggatggcagctacatgcagacatatcatagcactgtgcccacaggggcaaacatcccaagcccaacagactggctgaatgccttgtttggcaatgggctgagtaggtggatcctgggggtgatgggggttctgcttgggggattggctctctttttcatgatcatgtctttgttcaagctgggaacaaaacaggtatttcggtcaaggacaaagctggct---
>China_KC292310_Human_HNXY_31_2012.08
atgatgaaagtcatctggttctcctctctgatctgctttgtcattcaatgcagtggggactcaggcccaatcatctgcgcaggacccatccactcaaacaagagtgctgacatacctcacctgctgggttactctgagaagatatgtcagatagatcggctgatacatgtttcgtcatggctcaggaaccactcacaatttcagggctacgtaggccagcgaggtggacgctctcaggtgagctactaccctgctgaaaattcttactcaaggtggagtgggcttctaagcccctgtgatgctgattggcttgggatgcttgtcgtgaagaaggccaaggggtctgatatgatagttcctgggccttcatacaagggaaaagtcttttttgagcggccaacttttgatggatatgtaggctggggctgtggcagtgggaagtctaggacagagtcaggagagctctgcagttcagactcagggactagctctggtcttctgccctcagatagggttctctggataggtgatgttgcttgtcagcctatgacacccatccctgaagagacatttctggagctgaagagctttagccaaagtgaattcccagacatatgcaaaattgatggcattgtgttcaaccagtgtgagggtgagagtctaccccagccctttgatgttgcatggatggatgttggccactctcataaaatcatcatgagggagcacaagaccaaatgggtacaagagagctcatccaaggattttgtgtgctataaggaagggactgggccgtgttctgaatcagaagaaaagacttgcaagaccagtggatcatgcaggggggacatgcagttttgcaaggtggcaggttgtgaacatggggaagaggcatctgaagccaagtgtagatgctcacttgtgcacaagcccggagaagtcgttgtgtcatatggagggatgcgtgtcagaccaaagtgctatggtttctccagaatgatggcaacactggaggtgaaccaaccagagcaaaggattggtcaatgcactggctgccatctggaatgcataaatgggggtgtgaggctaataactctaaccagtgagctcaagtcagctactgtctgtgcttctcacttttgtagttctgccacaagtggcaagaaaagcacggagattcaattccactcaggatcattggttgggaaaacagcaatacacgtcaaaggggcattggtagatggaactgaattcacatttgagggtagttgcatgttcccagatggttgtgatgcggtggactgcactttctgtcgtgagtttctaaaaaatccccagtgctaccctgcaaagaagtggctgttcatcattattgtcatcctccttgggtatgcaggcctcatgctactcaccaatgtcctcaaggcaattgggatttggggatcatgggtcatagctccagtgaagctaatatttgccatcataaagaaactaatgagaactgtgagctgcttgatggggaaattgatggataggggaaggcaagtgatccatgaggagataggggagaatagagagggcaaccaagatgatgttaggattgagatggcaagacccagaagggtaaggcattggatgtactcacctgtcatcctgactattttagcaatagggcttgctgagagctgtgatgagatggtccatgctgattctaagcttgtttcatgcaggcaagggagcggaaatatgaaggaatgtgtcacaactgggagggcgcttcttcctgcggtgaacccaggtcaagaggcatgtctgcacttcacggcacctgggagtccggactcaaaatgtctcaaaattaaggttaagaggatcaacctaaaatgtaagaagtcatcatcatattttgttcctgatgcccggtccagatgtacatcagtgaggagatgtcgttgggctggagactgccagtctgggtgcccccctcatttcacatccaactccttttctgatgattgggcaggtaagatggacagggctggtctagggttcagtggctgctctgatggatgtggaggagcagcctgcggctgctttaatgcagccccttcttgcatcttctggaggaaatgggtagagaacccacatgggatcatctggaaagtatctccttgtgctgcatgggtcccatcggcagtcatagagctaacaatgccctcaggggaggtgaggacattccaccccatgagtggcatccccacacaagtcttcaagggtgtgagtgtgacttacttgggctcagatatggaggtgtctggcttgactgacctatgtgagatagaggagctcaagtccaagaagctggcattagctccctgcaaccaggctggcatgggggttgtaggcaaggttggagagatacagtgcagtagcgaggaaagtgcccgtaccataaaaaaagatgggtgcatatggaatgcagaccttgtgggcatagagctacgagtggatgacgctgtgtgctactctaagatcactagtgtggaagcagttgcaaactactctgccatacccaccactattggggggctgaggtttgagagaagccatgacagccagggtaaaatatctggtagccccctggacatcacagctataagaggatctttttctgttaattatagaggccttcgactgagtctctcagaaatcactgccacttgcacaggggaagtgacaaatgtgagtgggtgttattcttgcatgacaggcgccaaagtctccatcaagttgcatagcagcaaaaatagcactgcccatgtaagatgcaaaggggatgagactgccttcagtgtcttggagggagtccatagctactctgtcagtctcagttttgatcatgcagtagttgatgagcagtgccaactgaactgtgggggacatgagagtcaagtgactctgagaggcaacctcatcttcctggatgtcccgaaatttgtggatggcagctacatgcagacatatcatagcactgtgcccacaggggcaaatatcccaagcccaacagactggctgaatgccttgtttggcaatgggctgagtaggtggatcctgggggtgataggggttctacttggggggctggctctctttttcatgattatgtctttgttcaagctgggaacaaaacaggtatttcgatcaaggacgaagctggct---
>China_KC292311_Human_HNXY_93_2012.08
atgatgaaagtcatttggttctcctctctgatctgctttgtcattcaatgcagtggggactcaggcccaatcatctgcgcaggacccatccactcaaacaagagtgctgacatacctcacctgctgggttactctgagaagatatgtcagatagatcggctgatacatgtttcgtcatggctcaggaaccactcacaatttcagggctacgtaggccagcgaggtggacgctctcaggtgagctactacccagctgaaaattcttactcaaggtggagtgggcttctaagcccctgtgatgctgattggcttgggatgcttgtcgtgaagaaggccaaggggtctgatatgatagttcctgggccttcatacaagggaaaagtcttttttgagcggccaacttttgatggatatgtaggctggggctgtggcagtgggaagtctaggacagagtcaggagagctctgcagttcagactcagggactagctctggtcttctgccctcagatagggttctctggataggtgatgttgcttgtcagcctatgacacccatccctgaagagacatttctggagctgaagagttttagccaaagtgaattcccagacatatgcaaaattgatggcattgtattcaaccagtgtgagggtgagagcctacctcagccctttgatgttgcatggatggatgttggccactctcataaaatcatcatgagggagcacaagaccaaatgggtgcaagagagctcatccaaggattttgtgtgctacaaggaaggaactgggccttgttctgaatcagaagaaaagacttgtaagaccagtggatcatgcaggggggacatgcagttctgcaaggtagcaggttgtgaacatggggaagaggcatctgaagccaagtgtagatgctcacttgtgcacaagcccggagaagtcgttgtgtcatatggagggatgcgtgtcagaccaaagtgctatggtttctccagaatgatggcaacattggaggtgaaccagccagagcaaaggattggtcaatgcactggctgccatctggaatgcataaatgggggtgtgaggctaataactctaaccagtgagctcaagtcagctactgtctgtgcttctcacttttgtagttctgccacgagtggcaagaaaagcacggagattcaattccactcaggatcattggttgggaaaacagcaatacacgtcaaaggggcattggtagatggaactgaattcacatttgagggtagttgcatgttcccagatggttgtgatgcggtggactgcactttctgtcgtgagtttctaaaaaatccccagtgctaccctgcaaagaagtggctgttcatcattattgtcatcctccttgggtatgcaggcctcatgctactcaccaatgtcctcaaggcaattgggatttggggatcatgggtcatagctccagtgaagctaatatttgccatcataaagaaactaatgagaactgtgagctgcttgatggggaaattgatggataggggaaggcaagtgatccatgaggagataggggagaatagagagggcaaccaagatgatgtcaggattgagatggcaagacccagaagggtaaggcattggatgtactcacctgtcatcctgactattttagcaatagggcttgctgagagctgtgatgagatggtccatgctgattctaagcttgtttcatgcaggcaagggagcggaaatatgaaggaatgtgtcacaactgggagggcgcttcttcctgcggtgaacccaggtcaagaggcatgtctgcacttcacggcacctgggagtccggactcaaaatgtctcaaaattaaggttaaaaggatcaacctaaaatgtaagaagtcatcatcatattttgttcctgatgcccggtccagatgtacatcagtgaggagatgtcgttgggctggagactgccagtctgggtgcccccctcatttcacatccaactccttttctgatgattgggcaggtaagatggacagggctggtctagggttcagtggctgctctgatggatgtggaggagcagcctgcggctgctttaatgcagccccttcttgcatcttctggaggaaatgggtagagaacccacatgggatcatctggaaagtatctccttgtgccgcatgggtcccatcggcagtcatagagctaacaatgccctcaggggaggtgaggacattccaccccatgagtggcatccccacacaagtcttcaagggtgtgagtgtgacttacttgggctcagatatggaggtgtctggcttgactgacctatgtgagatagaggagctcaagtccaagaagctggcattagctccctgcaaccaggctggcatgggggttgtaggcaaggttggagagatacagtgcagtagcgaggaaagtgcccgtaccataaaaaaagatgggtgcatatggaatgcagaccttgtgggcatagagctacgagtggatgacgctgtgtgctactctaagatcactagtgtggaagcagttgcaaactactctgccatacccaccactattggggggctgaggtttgagagaagccatgacagccagggtaaaatatctggtagccccctggacatcacagctataagaggatctttttctgttaattatagaggccttcgactgagcctctcagaaattactgctacctgcacaggggaggtgacaaatgtgagtggatgttattcttgcatgacaggcgccaaagtctctatcaaactacatagcagcaaaaatagcactgcccatgtaagatgcaaaggggatgagactgcattcagtgtcttggagggggttcatagctacactgtcagtctcagttttgaccatgcagtggtcgatgagcagtgccaactgaactgtgggggacatgagagtcaagtgactctaaaaggcaaccttatcttcctggatgtcccaaaatttgtggatggcagctacatgcagacatatcatagcactgtgcccacaggggcaaatatcccaagcccaacagactggctgaatgccttgtttggcaatgggctgagtaggtggatcctgggggtgataggggttctacttggggggttggctctctttttcatgattatgtctttgttcaagctgggaacaaaacaggtatttcgatcaaggacgaagctggct---
>China_KC292312_Human_HNXY_115_2012.08
atgatgaaagtcatctggttctcctctctgatctactttgtcattcaatgcagtggggactcaggctcaatcatctgcgcaggacccatccactcaaacaagagtgctgacatacctcacctgctgggttactctgagaagatatgtcagatagatcggctgatacatgtttcgtcatggctcaggaaccactcacaatttcagggctacgtaggccagcgaggtggacgttctcaggtgagctactacccagctgaaaattcttactcaaggtggagtgggcttctaagcccctgtgatgctgattggcttgggatgcttgtcgtgaagaaggccaaggggtctgatatgatagttcctgggccttcatacaagggaaaagtcttttttgagcggccaacttttgatggatatgtaggctggggctgtggcagtgggaagtctaggacagagtcaggagagctctgcagttcagactctgggactagctctggtcttctgccctcagatagggttctctggataggtgatgttgcttgtcagcctatgacacccatccctgaagagacatttctggagctgaagagttttagccaaagtgaattcccagacatatgcaaaattgatggcattgtattcaaccagtgtgagggtgagagcctacctcagccctttgatgttgcatggatggatgttggccactctcataaaatcatcatgagggagcacaagaccaaatgggtgcaagagagctcatccaaggattttgtgtgctacaaggaagggactgggccttgttctgaatcagaagaaaagacttgcaagaccagtggatcatgcaggggggacatgcagttctgcaaggtagcaggttgtgagcatggggaagaggcatctgaagccaagtgtagatgctcacttgtgcacaagcccggagaagtcgttgtgtcatatggagggatgcgtgtcagaccaaagtgctatggtttctccagaatgatggcaacactggaggtgaaccaaccagagcaaaggattggtcaatgcactggctgccatctggaatgcataaatgggggtgtgaggctaataactctaaccagtgagctcaagtcagctactgtctgtgcttctcacttttgtagttctgccacgagtggcaagaaaagcacagagattcaattccactcaggatcattggttgggaaaacagcaatacacgtcaaaggggcattggtagatggaactgaattcacatttgagggtagttgcatgttcccagatggttgtgatgcggtggactgcactttctgtcgtgagtttctaaaaaatccccagtgctaccctgcaaagaagtggctgttcatcattattgtcatcctccttgggtatgcaggcctcatgctactcaccaatgtcctcaaggcaattgggatttggggatcatgggtcatagctccagtgaagctaatatttgccatcataaagaaactaatgagaactgtgagctgcttgatggggaaattgatggataggggaaggcaagtgatccatgaggagataggggagaatagagagggcaaccaagatgatgttaggattgagatggcaagacccagaagggtaaggcattggatgtactcacctgtcatcctgactattttagcaatagggcttgctgagagctgtgatgagatggtccatgctgattctaagcttgtttcatgcaggcaagggagcggaaatatgaaggaatgtgtcacaactgggagggcgcttcttcctgcggtgaacccaggtcaagaggcatgtctgcacttcacggcacctgggagtccggactcaaaatgtctcaaaattaaggttaagaggatcaacctaaaatgtaagaagtcatcatcatattttgttcctgatgcccggtccagatgtacatcagtgaggagatgtcgttgggctggagactgccagtctgggtgcccccctcatttcacatccaactccttttctgatgattgggcaggtaagatggacagggctggtctagggttcagtggctgctctgatggatgtggaggagcagcctgcggctgctttaatgcagccccttcttgcatcttctggaggaaatgggtagagaacccacatgggatcatctggaaagtatctccttgtgccgcatgggtcccatcggcagtcatagagctaacaatgccctcaggggaggtgaggacattccaccccatgagtggcatccccacacaagtcttcaagggtgtgagtgtgacttacttgggctcagatatggaggtgtctggcttgactgacctatgtgagatagaggagctcaagtccaagaagctggcattagctccctgcaaccaggctggcatgggggttgtaggcaaggttggagagatacagtgcagtagcgaggaaagtgcccgtaccataaaaaaagatgggtgcatatggaatgcagaccttgtgggcatagagctacgagtggatgacgctgtgtgctactctaagatcactagtgtggaagcagttgcaaactactctgccatacccaccactattggggggctgaggtttgagagaagccatgacagccagggtaaaatatctggtagccccctggacatcacagctataagaggatctttttctgttaattatagaggccttcgactgagcctctcagaaattactgctacctgcacaggggaggtgacaaatgtgagtggatgttattcttgcatgacaggcgccaaagtctctatcaaactacatagcagcaaaaatagcactgcccatgtaagatgcaaaggggatgagactgcattcagtgtcttggagggggtccatagctacactgtcagtctcagttttgaccatgcagtggtcgatgagcagtgccaactgaactgtgggggacatgagagtcaagtgactctaaaaggcaaccttatcttcctggatgtcccaaaatttgtggatggcagctacatgcagacatatcatagcactgtgcccacaggggcaaatatcccaagcccaacagactggctgaatgccttgtttggcaatgggctgagtaggtggatcttgggggtgataggggttctacttggggggttggctctctttttcatgattatgtctttgttcaagctgggaacaaaacaggtatttcgatcaaggacgaagctggct---
>China_KC292313_Human_HNXY_231_2012.08
atgatgaaagtcatctggttctcctctctgatctgctttgtcattcaatgcagtggggactcaggcccaatcatctgcgcaggacccatccactcaaacaagagtgctggcatacctcacctgctgggttactctgagaagatatgtcagatagatcggctgatacatgtttcgtcatggctcaggaaccactcacaatttcagggctacgtaggccagcgaggtggacgctctcaggtgagctactacccagctgagaattcttactcaaggtggagtgggcttctaagcccctgtgatgctgattggcttgggatgcttgtcgtgaagaaggccaaggggtctgatatgatagttcctgggccttcatacaagggaaaagtcttttttgagcggccaacttttgatggatatgtaggctggggctgtggcagtgggaagtctaggacagagtcaggagagctctgcagttcagactcagggactagctctggtcttctgccctcagatagggttctctggataggtgatgttgcttgtcagcctatgacacccatccctgaagagacatttctggagctgaagagttttagccaaagtgaattcccagacatatgcaaaattgatggcattgtattcaaccagtgtgagggtgagagcctacctcagccctttgatgttgcatggatggatgttggccactctcataaaatcatcatgagggagcacaagaccaaatgggtgcaagagagctcatccaaggattttgtgtgctacaaggaagggactgggccttgttctgaatcagaagaaaagacttgcaagaccagtggatcatgcaggggggacatgcagttctgcaaggtagcaggttgtgaacatggggaagaggcatctgaagccaagtgtagatgctcacttgtgcacaagcccggagaagtcgttgtgtcatatggagggatgcgtgtcagaccaaagtgctatggtttctccagaatgatggcaacactggaggtgaaccaaccagagcaaaggattggtcaatgcactggctgccatctggaatgcataaatgggggtgtgaggctaataactctaaccagtgagctcaagtcagctactgtctgtgcttctcacttttgtagttctgccacaagtggcaagaaaagcacggagattcaattccactcaggatcattggttgggaaaacagcaatacacgtcaaaggggcattggtagatggaactgaattcacatttgagggtagttgcatgttcccagatggttgtgatgcggtggactgcactttctgtcgtgagtttctaaaaaatccccagtgctaccctgcaaagaagtggctgttcatcattattgtcatcctccttgggtatgcaggcctcatgctactcaccaatgtcctcaaggcaattgggatttggggatcatgggtcatagctccagtgaagctaatatttgccatcataaagaaactaatgagaactgtgagctgcttgatggggaaattgatggataggggaaggcaagtgatccatgaggagataggggagaatagagagggcaaccaagatgatgttaggattgagatggcaagacccagaagggtaaggcattggatgtactcacctgtcatcctgactattttagcaatagggcttgctgagagctgtgatgagatggtccatgctgattctaagcttgtttcatgcaggcaagggagcggaaatatgaaggaatgtgtcacaactgggagggcgcttcttcctgcggtgaacccaggtcaagaggcatgtctgcacttcacggcacctgggagtccggactcaaaatgtctcaaaattaaggttaagaggatcaacctaaaatgtaagaagtcatcatcatattttgttcctgatgcccggtccagatgtacatcagtgaggagatgtcgttgggctggagactgccagtctgggtgcccccctcatttcacatccaactccttttctgatgactgggcaggtaagatggacagggctggtctagggttcagtggctgctctgatggatgtggaggagcagcctgcggctgctttaatgcagccccttcttgcatcttctggaggaaatgggtagagaacccacatgggatcatctggaaagtatctccttgtgccgcatgggtcccatcggcagtcatagagctaacaatgccctcaggggaggtgaggacattccaccccatgagtggcatccccacacaagtcttcaagggtgtgagtgtgacttacttgggctcagatatggaggtgtctggcttgactgacctatgtgagatagaggagctcaagtccaagaagctggcattagctccctgcaaccaggctggtatgggggttgtaggcaaggttggagagatacagtgcagtagcgaggaaagtgcccgtaccataaaaaaagatgggtgcatatggaatgcagaccttgtgggcatagagctacgagtggatgacgctgtgtgctactctaagatcactagtgtggaagcagttgcaaactactctgccatacccaccactattggggggctgaggtttgagagaagccatgacagccagggtaaaatatctggtagccccctggacatcacagctataagaggatctttttctgttaattatagaggccttcgactgagcctctcagaaattactgctacctgcacaggggaggtgacaaatgtgagtggatgttattcttgcatgacaggcgccaaagtctctatcaaactacatagcagcaaaaatagcactgcccatgtaagatgcaaaggggatgagactgcattcagtgtcttggagggggtccacagctacactgtcagtctcagttttgaccatgcagtggtcgatgagcagtgccaactgaactgtgggggacatgagagtcaagtgactctaaaaggcaaccttatcttcctggatgtcccaaaatttgtggatggcagctacatgcagacatatcatagcactgtgcccacaggggcaaatatcccaagcccaacagactggctgaatgccttgtttggcaatgggctgagtaggtggatcctgggggtgataggggttctacttggggggttggctctctttttcatgattatgtctttgttcaagctgggaacaaaacaggtatttcgatcaaggacgaagctggct---
>China_KC292314_Human_HNXY_164_2012.08
atgatgaaagtcatctggttctcctctctgatctgctttgtcattcaatgcagtggggactcaggcccaatcatctgcgcaggacccatccactcaaacaagagtgctgacatacctcacctgctgggttactctgagaagatatgtcagatagatcggctgatacatgtttcgtcatggctcaggaaccactcacaatttcagggctacgtaggccagcgaggtggacgctctcaggtgagctactacccagctgaaaattcttactcaaggtggagtgggcttctaagcccctgtgatgctgattggcttgggatgcttgtcgtgaagaaggccaaggggtctgatatgatagttcctgggccttcatacaagggaaaagtcttttttgagcggccaacttttgatggatatgtaggctggggctgtggcagtgggaagtctaggacagagtcaggagagctctgcagttcagactcagggactagctctggtcttctgccctcagatagggttctctggataggtgatgttgcttgtcagcctatgacacccatccctgaagagacatttctggagctgaagagttttagccaaagtgaattcccagacatatgcaaaattgatggcattgtattcaaccagtgtgagggtgagagcctacctcagccctttgatgttgcatggatggatgttggccactctcataaaatcatcatgagggagcacaagaccaaatgggtgcaagagagctcatccaaggattttgtgtgctacaaggaaggaactgggccttgttctgaatcagaagaaaagacttgtaagaccagtggatcatgcaggggggacatgcagttctgcaaggtagcaggttgtgaacatggggaagaggcatctgaagccaagtgtagatgctcacttgtgcacaagcccggagaagtcgttgtgtcatatggagggatgcgtgtcagaccaaagtgctatggtttctccagaatgatggcaacactggaggtgaaccaaccagagcaaaggattggtcaatgcactggctgccatctggaatgcataaatgggggtgtgaggctaataactctaaccagtgagctcaagtcagctactgtctgtgcttctcacttttgtagttctgccacgagtggcaagaaaagcacggagattcaattccactcaggatctttggttgggaaaacagcaatacacgtcaaaggggcattggtagatggaactgaattcacatttgagggtagttgcatgttcccagatggttgtgatgcagtggactgcactttctgtcgtgagtttctaaaaaatccccagtgctaccctgcaaagaagtggctgttcatcattattgtcatcctccttgggtatgcaggcctcatgctactcaccaatgtcctcaaggcaattgggatttggggatcatgggtcatagctccagtgaagctaatatttgccatcataaagaaactaatgagaactgtgagctgcttgatggggaaattgatggataggggaaggcaagtgatccatgaggagataggggagaatagagagggcaaccaagatgatgtcaggattgagatggcaagacccagaagggtaaggcattggatgtactcacctgtcatcctgactattttagcaatagggcttgctgagagctgtgatgagatggtccatgctgattctaagcttgtttcatgcaggcaagggagcggaaatatgaaggaatgtgtcacaactgggagggcgcttcttcctgcggtgaacccaggtcaagaggcatgtctgcacttcacggcacctgggagtccggactcaaaatgtctcaaaattaaggttaaaaggatcaacctaaaatgtaagaagtcatcatcatattttgttcctgatgcccggtccagatgtacatcagtgaggagatgtcgttgggctggagactgccagtctgggtgcccccctcatttcacatccaactccttttctgatgattgggcaggtaagatggacagggctggtctagggttcagtggctgctctgatggatgtggaggagcagcctgcggctgctttaatgcagccccttcttgcatcttctggaggaaatgggtggagaacccacatgggatcatctggaaagtatctccttgtgccgcatgggtcccatcggcagtcatagagctaacaatgccctcaggggaggtgaggacattccaccccatgagtggcatccccacacaagtcttcaagggtgtgagtgtgacttacttaggctcagatatggaggtgtctggcttgactgacctatgtgagatagaggagctcaagtccaagaagctggcattagctccctgcaaccaggctggcatgggggttgtaggcaaggttggagagattcagtgcagtagcgaggaaagtgcccgtaccataaaaaaagatgggtgcatatggaatgcagaccttgtgggcatagagctacgagtggatgacgctgtgtgctactctaagatcactagtgtggaagcagttgcaaactactctgccatacccaccactattggggggctgaggtttgagagaagccatgacagccagggtaaaatatctggtagccccctggacatcacagctataagaggatctttttctgttaattatagaggccttcgactgagcctctcagaaattactgctacctgcacaggggaggtgacaaatgtgagtggatgttattcttgcatgacaggcgccaaagtctctattaaactacatagcagcaaaaatagcactgcccatgtaagatgcaaaggggatgagactgcattcagtgtcttggagggggttcatagctacactgtcagtctcagttttgaccatgcagtggtcgatgagcagtgccaactgaactgtgggggacatgagagtcaagtgactctaaaaggcaaccttatcttcctggatgtcccaaaatttgtggatggcagctacatgcagacatatcatagcactgtgcccacaggggcaaatatcccaagcccaacagactggctgaatgccttgtttggcaatgggctgagtaggtggatcctaggggtgataggggttctacttggggggttggctctctttttcatgattatgtctttgttcaagctgggaacaaaacaggtatttcgatcaaggacgaagctggct---
>China_KC292315_Human_HNXY_207_2012.08
atgatgaaagtcatctggttcccctctctgatctgctttgtcattcaatgcagtggggactcaggcccaatcatctgcgcaggacccatccactcaaacaagagtgctgacatacctcacctgctgggttactctgagaagatatgtcagatagatcggctgatacatgtttcgtcatggctcaggaaccactcacaatttcagggctacgtaggccagcgaggtggacgctctcaggtgagctactacccagctgaaaattcttactcaaggtggagtgggcttctaagcccctgtgatgctgattggcttgggatgcttgtcgtgaagaaggccaaggggtctgatatgatagttcctgggccttcatacaaggggaaagtcttttttgagcggccaacttttgatggatatgtaggctggggctgtggcagtgggaagtctaggacagagtcaggagagctctgcagttcagactcagggactagctctggtcttctgccctcagatagggttctctggataggtgatgttgcttgtcagcctatgacacccatccctgaagagacatttctggagctgaagagttttagccaaagtgaattcccagacatatgcaaaattgatggcattgtattcaaccagtgtgagggtgagagcctacctcagccctttgatgttgcatggatggatgttggccactctcataaaatcatcatgagggagcacaagaccaaatgggtgcaagagagctcatccaaggattttgtgtgctacaaggaagggactgggccttgttctgaatcagaagaaaagacttgcaagaccagtggatcatgcaggggggacatgcagttctgcaaggtagcaggttgtgaacatggggaagaggcatctgaagccaagtgtagatgctcacttgtgcacaagcccggagaagtcgttgtgtcatatggagggatgcgtgtcagaccaaagtgctatggtttctccagaatgatggcaacactggaggtgaaccaaccagagcaaaggattggtcaatgcactggctgccatctggaatgcataaatgggggtgtgagactaataactctaaccagtgagctcaagtcagctactgtctgtgcttctcacttttgtagttctgccacgagtggcaagaaaagcacggagattcaattccactcaggatcattggttgggaaaacagcaatacacgtcaaaggggcattggtagatggaactgaattcacatttgagggtagttgcatgttcccagatggttgtgatgcggtggactgcactttctgtcgtgagtttctaaaaaatccccagtgctaccctgcaaagaagtggctgttcatcattattgtcatcctccttgggtatgcaggcctcatgctactcaccaatgtcctcaaggcaattgggatttggggatcatgggtcatagctccagtgaagctaatgtttgccatcataaagaaactaatgagaactgtgagctgcttgatggggaaattgatggataggggaaggcaagtgatccatgaggagataggggagaatagagagggcaaccaagatgatgttaggattgagatggcaagacccagaagggtaaggcattggatgtactcacctgtcatcctgactattttagcaatagggcttgctgagagctgtgatgagatggtccatgctgattctaagcttgtttcatgcaggcaagggagcggaaatatgaaggaatgtgtcacaactgggagggcgcttcttcctgcggtgaacccaggtcaagaggcatgtctgcacttcacggcacctgggagtccggactcaaaatgtctcaaaattaaggttaagaggatcaacctaaaatgtaagaagtcatcatcatattttgttcctgatgcccggtccagatgtacatcagtgaggagatgtcgttgggctggagactgccagtctgggtgcccccctcatttcacatccaactccttttctgatgattgggcaggtaagatggacagggctggtctagggttcagtggctgctctgatggatgtggaggagcagcctgcggctgctttaatgcagccccttcttgcatcttctggaggaaatgggtagagaacccacatgggatcatctggaaagtatctccttgtgccgcatgggtcccatcggcagtcatagagctaacaatgccctcaggggaggtgaggacattccaccccatgagtggcatccccacacaagtcttcaagggtgtgagtgtgacttacttgggctcagatatggaggtgtctggcttgactgacctatgtgagatagaggagctcaagtccaagaagctggcattagctccctgcaaccaggctggcatgggggttgtaggcaaggttggagagatacagtgcagtagcgaggaaagtgcccgtaccataaaaaaagatgggtgcatatggaatgcagaccttgtgggcatagagctacgagtggatgacgctgtgtgctactctaagatcactagtgtggaagcagttgcaaactactctgccatacccaccactattggggggctgaggtttgagagaagccatgacagccagggtaaaatatctggtagccccctggacatcacagctataagaggatctttttctgttaattatagaggccttcgactgagcctctcagaaattactgctacctgcacaggggaggtgacaaatgtgagtggatgttattcttgcatgacaggcgccaaagtctctatcaaactgcatagcagcaaaaatagcactgcccatgtaagatgcaaaggggatgagactgcattcagtgtcttggagggggttcatagctacactgtcagtctcagttttgaccatgcagtggtcgatgagcagtgccagctgaactgtgggggacatgagagtcaagtgactctaaaaggcaaccttatcttcctggatgtcccaaaatttgtggatggcagctacatgcagacatatcatagcactgtgcccacaggggcaaatatcccaagcccaacagactggctgaatgccttgtttggcaatgggctgagtaggtggatcctgggggtgataggggttctacttggggggttggctctctttttcatgattatgtctttgttcaagctgggaacaaaacaggtatttcgatcaaggacgaagctggct---
>China_KC292316_Human_HNXY_130_2012.08
atgatgaaagtcatctggttctcctctctgatctgctttgtcattcaatgcagtggggactcaggcccaatcatctgcgcaggacccatccactcaaacaagagtgctgacatacctcacctgcagggttactctgagaagatatgtcagatagatcggctgatacatgtttcgtcatggctcaggaaccactcacaatttcagggctacgtaggccagcgaggtggacgctctcaggtgagctactacccagctgaaaattcttactcaaggtggagtgggcttctaagcccctgtgatgctgattggcttgggatgcttgtcgtgaagaaggccaaggggtctgatatgatagttcctgggccttcatacaagggaaaagtcttttttgagcggccaacttttgatggatatgtaggctggggctgtggcagtgggaagtctaggacagagtcaggagagctctgcagttcagactcagggactagctctggtcttctgccctcagatagggttctctggataggtgatgttgcttgtcagcctatgacacccatccctgaagagacatttctggagctgaagagttttagccaaagtgaattcccagacatatgcaaaattgatggcattgtgttcaaccagtgtgagggtgagagcctacctcagccctttgatgttgcatggatggatgttggccactctcataaaatcatcatgagggagcacaagaccaaatgggtgcaagagagctcatccaaggattttgtgtgctacaaggaagggactgggccttgttctgaatcagaagaaaagacttgcaagaccagtggatcatgcaggggggacatgcagttctgcaaggtagcaggttgtgaacatggggaagaggcatctgaagccaagtgtagatgctcacttgtgcacaagcccggagaagtcgttgtgtcatatggagggatgcgtgtcagaccaaagtgctatggtttctccagaatgatggcaacactggaggtgaaccaaccagagcaaaggattggtcaatgcactggctgccatctggaatgcataaatgggggtgtgaggctaataactctaaccagtgagctcaagtcagctactgtctgtgcttctcacttttgtagttctgccacgagtggcaagaaaagcacggagattcaattccactcaggatcattggttgggaaaacagcaatacacgtcaaaggggcattggtagatggaactgaattcacatttgagggtagttgcatgttcccagatggttgtgatgcggtggactgcactttctgtcgtgagtttctaaaaaatccccagtgctaccctgcaaagaagtggctgttcatcattattgtcatcctccttgggtatgcaggcctcatgctactcaccaatgtcctcaaggcaattgggatttggggatcatgggtcatagctccagtgaagctaatatttgccatcataaagaaactaatgagaactgtgagctgcttgatggggaaattgatggataggggaaggcaagtgatccatgaggagataggggagaatagagagggcaaccaagatgatgttaggattgagatggcaagacccagaagggtaaggcattggatgtactcacctgtcatcctgactattttagcaatagggcttgctgagagctgtgatgagatggtccatgctgattctaagcttgtttcatgcaggcaagggagcggaaatatgaaggaatgtgtcacaactgggagggcgcttcttcctgcggtgaacccaggtcaagaggcatgtctgcacttcacggcacctgggagtccggactcaaaatgcctcaaaattaaggttaagaggatcaacctaaaatgtaagaagtcatcatcatattttgttcctgatgcccggtccagatgtacatcagtgaggagatgtcgttgggctggagactgccagtctgggtgcccccctcatttcacatccaactccttttctgatgattgggcaggtaagatggacagggctggtctagggttcagtggctgctctgatggatgtggaggagcagcctgcggctgctttaatgcagccccttcttgcatcttctggaggaaatgggtagagaacccacatgggatcatctggaaagtatctccttgtgccgcatgggtcccatcggcagtcatagagctaacaatgccctcaggggaggtgaggacattccaccccatgagtggcatccccacacaagtcttcaagggtgtgagtgtgacttacttgggctcagatatggaggtgtctggcttgactgacctatgtgagatagaggagctcaagtccaagaagctggcattagctccctgcaaccaggctggcatgggggttgtaggcaaggttggagagatacagtgcagtagcgaggaaagtgcccgtaccataaaaaaagatgggtgcatatggaatgcagaccttgtgggcatagagctacgagtggatgacgctgtgtgctactctaagatcactagtgtggaagcagttgcaaactactctgccatacccaccactattggggggctgaggtttgagagaagccatgacagccagggtaaaatatctggtagccccctggacatcacagctataagaggatctttttctgttaattatagaggccttcgactgagcctctcagaaattactgctacctgcacaggggaggtgacaaatgtgagtggatgttattcttgcatgacaggcgccaaagtctctatcaaactacatagcagcaaaaatagcactgcccatgtaagatgcaaaggggatgagactgcattcagtgtcttggagggggttcatagctacactgtcagtctcagttttgaccatgcagtggtcgatgagcagtgccaactgaactgtgggggacatgagagtcaagtgactctaaaaggcaaccttatcttcctggatgtcccaaaatttgtggatggcagctacatgcagacatatcatagcactgtgcccacaggggcaaatatcccaagcccaacagactggctgaatgccttgtttggcaatgggctgagtaggtggatcctgggggtgataggggttctacttggggggttggctctctttttcatgattatgtctttgttcaagctgggaacaaaacaggtatttcgatcaaggacgaagctggct---
>China_KC292317_Human_HNXY_224_2012.08
atgatgaaagtcatctggttctcctctctgatctgctttgtcattcaatgcagtggggactcaggcccaatcatctgcgcaggacccatccactcaaacaagagtgctgacatacctcacctgctgggttactctgagaagatatgtcagatagatcggctgatacatgtttcgtcatggctcaggaaccactcacaatttcagggctacgtaggccagcgaggtggacgctctcaggtgagctactacccagctgaaaattcttactcaaggtggagtgggcttctaagcccctgtgatgctgattggcttgggatgcttgtcgtgaagaaggccaaggggtctgatatgatagttcctgggccttcatacaaggggaaagtcttttttgagcggccaacttttgatggatatgtaggctggggctgtggcagtgggaagtctaggacagagtcaggagagctctgcagttcagactcagggactagctctggtcttctgccctcagatagggttctctggataggtgatgttgcttgtcagcctatgacacccatccctgaagagacatttctggagctgaagagttttagccaaagtgaattcccagacatatgcaaaattgatggcattgtattcaaccagtgtgagggtgagagcctacctcagccctttgatgttgcatggatggatgttggccactctcataaaatcatcatgagggagcacaagaccaaatgggtgcaagagagctcatccaaggattttgtgtgctacaaggaagggactgggccttgttctgaatcagaagaaaagacctgcaagaccagtggatcatgcaggggggacatgcagttctgcaaggtagcaggttgtgaacatggggaagaggcatctgaagccaagtgtagatgctcacttgtgcacaagcccggagaagtcgttgtgtcatatggagggatgcgtgtcagaccaaagtgctatggtttctccagaatgatggcaacactggaggtgaaccaaccagagcaaaggattggtcaatgcactggctgccatctggaatgcataaatgggggtgtgaggctaataactctaaccagtgagctcaagtcagctactgtctgtgcttctcacttttgtagttctgccacgagtggcaagaaaagcacggagattcaattccactcaggatcattggttgggaaaacagcaatacacgtcaaaggggcattggtagatggaactgaattcacatttgagggtagttgcatgttcccagatggttgtgatgcggtggactgcactttctgtcgtgagtttctaaaaaatccccagtgctaccctgcaaagaagtggctgttcatcattgttgtcatcctccttgggtatgcaggcctcatgctactcaccaatgtcctcaaggcaattgggatttggggatcatgggtcatagctccagtgaagctaatgtttgccatcataaagaaactaatgagaactgtgagctgcttgatggggaaattgatggataggggaaggcaagtgatccatgaggagataggggagaatagagagggcaaccaagatgatgtcaggattgagatggcaagacccagaagggtaaggcattggatgtactcacctgtcatcctgactattttagcaatagggcttactgagagctgtgatgagatggtccatgctgattctaagcttgtttcatgcaggcaagggagcggaaatatgaaggaatgtgtcacaactgggagggcgcttcttcctgcggtgaacccaggtcaagaggcatgtctgcacttcacggcacctgggagtccggactcaaaatgtctcaaaattaaggttaagaggatcaacctaaaatgtaagaagtcatcatcatattttgttcctgatgcccggtccagatgtacatcagtgaggagatgtcgttgggctggagactgcgagtctgggtgcccccctcatttcacatccaactccttttctgatgattgggcaggtaagatggacagggctggtctagggttcagtggctgctctgatggatgtggaggagcagcctgcggctgctttaatgcagccccttcttgcatcttctggaggaaatgggtagagaacccacatgggatcatctggaaagtatctccttgtgccgcatgggtcccatcggcagtcatagagctaacaatgccctcaggggaggtgaggacattccaacccatgagtggcatccccacacaagtcttcaagggtgtgagtgtgacttacttgggctcagatatggaggtgtctggcttgactgacctatgtgagatagaggagctcaagtccaagaagctggcattagctccctgcaaccaggctggcatgggggttgtaggcaaggtaggagagatacagtgcagtagcgaggaaagtgcccgtaccataaaaaaagatgggtgcatatggaatgcagaccttgtgggcatagagctacgagtggatgacgctgtgtgctactctaagatcactagtgtggaagcagttgcaaactactctgccatacccaccactattggggggctgaggtttgagagaagccatgacagccagggtaagatatctggtagccccctggacatcacagctataagaggatctttttctgttaattatagaggccttcgactgagcctctcagaaattactgctacctgcacaggggaggtgacaaatgtgagtggatgttattcttgcatgacaggcgccaaagtctctatcaaactgcatagcagcaaaaatagcactgcccatgtaagatgcaaaggggatgagactgcattcagtgtcttggagggggttcatagctacactgtcagtctcagttttgaccatgcagtggtcgatgagcagtgccaactgaactgtgggggacatgagagtcaagtgactctaaaaggcaaccttatcttcctggatgtcccaaaatttgtggatggcagctacatgcagacatatcatagcactgtgcccacaggggcaaatatcccaagcccaacagactggctgaatgccttgtttggcaatgggctgagtaggtggatcctgggggtgataggagttctacttggggggttggctctctttttcatgattatgtctttgttcaagctgggaacaaaacaggtatttcgatcaaggacgaagctggct---
>China_KC292318_Human_HNXY_2_2012.08
atgatgaaagtcatctggttctcctctctgatctgctttgtcattcaatgcagtggggactcaggcccaatcatctgcgcaggacccatccactcaaacaagagtgctgacatacctcacctgctgggttattctgagaagatatgtcagatagatcggctgatacatgtttcgtcatggctcaggaaccactcacaatttcagggctacgtaggccagcgaggtggacgctctcaggtgagctactacccagctgaaaattcttactcaaggtggagtgggcttctaagcccctgtgatgctgattggcttgggatgcttgtcgtgaagaaggccaaggggtctgatatgatagttcctgggccttcatacaagggaaaagtcttttttgagcggccaacttttgatggatatgtaggctggggctgtggcagtgggaagtctaggacagagtcaggagagctctgcagttcagactcagggactagctctggtcttctgccctcagatagggttctctggataggtgatgttgcttgtcagcctatgacacccatccctgaagagacatttctggagctgaagagttttagccaaagtgaattcccagacatatgcaaaattgatggcattgtattcaaccagtgtgagggtgagagcctacctcagccctttgatgttgcatggatggatgttggccactctcataaaatcatcatgagggagcacaagaccaaatgggtgcaagagagctcatccaaggattttgtgtgctacaaggaagggactgggccttgttctgaatcagaagaaaagacttgcaagaccagtggatcatgcaggggggacatgcagttctgcaaggtagcaggttgtgaacatggggaagaggcatctgaagccaagtgtagatgctcacttgtgcacaagcccggagaagtcgttgtgtcatatggagggatgcgtgtcagaccaaagtgctatggtttctccagaatgatggcaacactggaggtgaaccaaccagagcaaaggattggtcaatgcactggctgccatctggaatgcataaatgggggtgtgaggctaataactctcaccagtgagctcaagtcagctactgtctgtgcttctcacttttgtagttctgccacaagtggcaagaaaagcacggagattcaattccactcaggatcattggttgggaaaacagcaatacacgtcaaaggggcattggtagatggaactgaattcacatttgagggtagttgcatgttcccagatggttgtgatgcggtggactgcactttctgtcgtgagtttctaaaaaatccccagtgctaccctgcaaagaagtggctgttcatcattattgtcatcctccttgggtatgcaggcctcatgctactcaccaatgtcctcaaggcaattgggatttggggatcatgggtcatagctccagtgaagctaatatttgccatcataaagaaactaatgagaactgtgagctgcttgatggggaaattgatggataggggaaggcaagtgatccatgaggagataggggagaatagagagggcaaccaagatgatgttaggattgagatggcaagacccagaagggtaaggcattggatgtactcacctgtcatcctgactattttagcaatagggcttgctgagagctgtgatgagatggtccatgctgattctaagcttgtttcatgcaggcaagggagcggaaatatgaaggaatgtgtcacaactgggagggcgcttcttcctgcggtgaacccaggtcaagaggcatgtctgcacttcacggcacctgggagtccggactcaaaatgtctcaaaattaaggttaagaggatcaacctaaaatgtaagaagtcatcatcatattttgttcctgatgcccggtccagatgtacatcagtgaggagatgtcgttgggctggagactgccagtctgggtgcccccctcatttcacatccaactccttttctgatgattgggcaggtaagatggacagggctggtctagggttcagtggctgctctgatggatgtggaggagcagcctgcggctgctttaatgcagccccttcttgcatcttctggaggaaatgggtagagaacccacatgggatcatctggaaagtatctccttgtgccgcatgggtcccatcggcagtcatagagctaacaatgccctcaggggaggtgaggacattccatcccatgagtggcatccccacacaagtcttcaagggtgtgagtgtgacttacttgggctcagatatggaggtgtctggcttgactgacctatgtgagatagaggagctcaagtccaagaagctggcattagctccctgcaaccaggctggcatgggggttgtaggcaaggttggagagatacagtgcagtagcgaggaaagcgcccgtaccataaaaaaagatgggtgcatatggaatgcagaccttgtgggcatagagctacgagtggatgacgctgtgtgctactctaagatcactagtgtggaagcagttgcaaactactctgccatacccaccactattggggggctgaggtttgagagaagccatgacagccagggtaaaatatctggtagccccctggacatcacagctataagaggatctttttctgttaattatagaggccttcgactgagcctctcagaaattactgctacctgcacaggggaggtgacaaatgtgagtggatgttattcttgcatgacaggcgccaaagtctctatcaaactacatagcagcaaaaatagcactgcccatgtaagatgcaaaggggatgagactgcattcagtgtcttggagggggtccatagctacactgtcagcctcagttttgaccatgcagtggtcgatgagcagtgccaactgaactgtgggggacatgagagtcaagtgactctaaaaggcaaccttatcttcctggatgtcccaaaatttgtggatggcagctacatgcagacatatcatagcactgtgcccacaggggcaaatatcccaagcccaacagactggctgaatgccttgtttggcaatgggatgagtaggtggatcctgggggtgataggggttctacttggggggttggctctctttttcatgattatgtctttgttcaagctgggaacaaaacaggtatttcgatcaaggacgaagctggct---
>China_KC292319_Human_HNXY_319_2012.08
atgatgaaagtcatctggttctcctctctgatctgctttgtcattcaatgcagtggggactcaggcccaatcatctgcgcaggacccatccactcaaacaagagtgctgacatacctcacctgctgggttattctgagaagatatgtcagatagatcggctgatacatgtttcgtcatggctcaggaaccactcacaatttcagggctacgtaggccagcgaggtggacgctctcaggtgagctactacccagctgaaaattcttactcaaggtggagtgggcttctaagcccctgtgatgctgattggcttgggatgcttgtcgtgaagaaggccaaggggtctgatatgatagttcctgggccttcatacaagggaaaagtcttttttgagcggccaacttttgatggatatgtaggctggggctgtggcagtgggaagtctaggacagagtcaggagagctctgcagttcagactcagggactagctctggtcttctgccctcagatagggttctctggataggtgatgttgcttgtcagcctatgacacccatccctgaagagacatttctggagctgaagagttttagccaaagtgaattcccagacatatgcaaaattgatggcattgtattcaaccagtgtgagggtgagagcctacctcagccctttgatgttgcatggatggatgttggccactctcataaaatcatcatgagggagcacaagaccaaatgggtgcaagagagctcatccaaggattttgtgtgctacaaggaagggactgggccttgttctgaatcagaagaaaagacttgcaagaccagtggatcatgcaggggggacatgcagttctgcaaggtagcaggttgtgaacatggggaagaggcatctgaagccaagtgtagatgctcacttgtgcacaagcccggagaagtcgttgtgtcatatggagggatgcgtgtcagaccaaagtgctatggtttctccagaatgatggcaacactggaggtgaaccaaccagagcaaaggattggtcaatgcactggctgccatctggaatgcataaatgggggtgtgaggctaataactctcaccagtgagctcaagtcagctactgtctgtgcttctcacttttgtagttctgccacaagtggcaagaaaagcacggagattcaattccactcaggatcattggttgggaaaacagcaatacacgtcaaaggggcattggtagatggaactgaattcacatttgagggtagttgcatgttcccagatggttgtgatgcggtggactgcactttctgtcgtgagtttctaaaaaatccccagtgctaccctgcaaagaagtggctgttcatcattattgtcatcctccttgggtatgcaggcctcatgctactcaccaatgtcctcaaggcaattgggatttggggatcatgggtcatagctccagtgaagctaatatttgccatcataaagaaactaatgagaactgtaagctgcttgatggggaaattgatggataggggaaggcaagtgatccatgaggagataggggagaatagagagggcaaccaagatgatgttaggattgagatggcaagacccagaagggtaaggcattggatgtactcacctgtcatcctgactattttagcaatagggcttgctgagagctgtgatgagatggtccatgctgattctaagcttgtttcatgcaggcaagggagcggaaatatgaaggaatgtgtcacaactgggagggcgcttcttcctgcggtgaacccaggtcaagaggcatgtctgcacttcacggcacctgggagtccggactcaaaatgtctcaaaattaaggttaagaggatcaacctaaaatgtaagaagtcatcatcatattttgttcctgatgcccggtccagatgtacatcagtgaggagatgtcgttgggctggagactgccagtctgggtgcccccctcatttcacatccaactccttttctgatgattgggcaggtaagatggacagggctggtctagggttcagtggctgctctgatggatgtggaggagcagcctgcggctgctttaatgcagccccttcttgcatcttctggaggaaatgggtagagaacccacatgggatcatctggaaagtatctccttgtgccgcatgggtcccatcggcagtcatagagctaacaatgccctcaggggaggtgaggacattccatcccatgagtggcatccccacacaagtcttcaagggtgtgagtgtgacttacttgggctcagatatggaggtgtctggcttgactgacctatgtgagatagaggagctcaagtccaagaagctggcattagctccctgcaaccaggctggcatgggggttgtaggcaaggttggagagatacagtgcagtagcgaggaaagtgcccgtaccataaaaaaagatgggtgcatatggaatgcagaccttgtgggcatagagctacgagtggatgacgctgtgtgctactctaagatcactagtgtggaagcagttgcaaactactctgccatacccaccactattggggggctgaggtttgagagaagccatgacagccagggtaaaatatctggtagccccctggacatcacagctataagaggatctttttctgttaattatagaggccttcgactgagcctctcagaaattactgctacctgcacaggggaggtgacaaatgtgagtggatgttattcttgcatgacaggcgccaaagtctctatcaaactacatagcagcaaaaatagcactgcccatgtaagatgcaaaggggatgagactgcattcagtgtcttggagggggtccatagctacactgtcagcctcagttttgaccatgcagtggtcgatgagcagtgccaactgaactgtgggggacatgagagtcaagtgactctaaaaggcaaccttatcttcctggatgtcccaaaatttgtggatggcagctacatgcagacatatcatagcactgtgcccacaggggcaaatatcccaagcccaacagactggctgaatgccttgtttggcaatgggatgagtaggtggatcctgggggtgataggggttctacttggggggttggctctctttttcatgattatgtctttgttcaagctgggaacaaaacaggtatttcgatcaaggacgaagctggct---
>China_KC292320_Human_HNXY_245_2012.08
atgatgaaagtcatctggttctcctctctgatctgctttgtcattcaatgcagtggggactcgggcccaatcatctgcgcaggacccatccactcaaacaagagcgctgacatacctcacctgctgggttactctgagaagatatgtcagatagatcggctgatacatgtttcgtcatggctcagaaaccactcacaatttcagggctacgtagggcagcgaggtggacgctctcaggtgagctactacccagctgaaaattcttactcaaggtggagtgggcttctaagcccctgtgatgctgattggcttgggatgcttgtcgtgaagaaggccaaggggtctgatatgatagttcctgggccttcatacaagggaaaagtcttttttgagcggccaacttttgatggatatgtaggctggggctgtggcagtgggaagtctaggacagagtcaggagagctctgcagttcagactcagggactagctctggtcttctgccctcaaatagggttctctggataggtgatgttgcttgtcagcctatgacacccatccctgaggagacatttctggagctgaagagttttagccaaagtgaattcccagacatatgcaaaattgatggcattgtgttcaaccagtgtgagggtgagagtctacctcagccctttgatgttgcatggatggatgttggccactctcacaaaatcatcatgagggagcacaagaccaaatgggtgcaagagagctcatccaaggattttgtgtgctacaaggaagggactgggccttgttctgaatcagaagaaaagacttgcaagaccagtggatcatgcaggggggacatgcagttctgcaaggtagcaggttgtgaacatggggaagaggcatctgaagccaagtgtagatgctcacttgtgcacaagcccggagaagtcgttgtgtcatatggagggatgcgtgtcagaccaaagtgctatggtttctccagaatgatggcaacactggaggtgaaccaaccagagcaaaggattggtcaatgcactggctgccatctggaatgcataaatgggggtgtgaggctaataactctaaccagtgagctcaagtcagctactgtctgtgcttcccacttttgtagttctgccacgagtggcaagaagagcacggagattcaattccactcaggatcattggttgggaaaacagcaatacacgtcaaaggggcattggtagatggaactgaattcacatttgagggtagttgcatgttcccagatggttgtgatgcggtggactgcactttctgtcgtgagtttctaaaaaatccccagtgctaccctgcaaagaagtggctgttcatcattattgtcatcctccttggatatgcaggcctcatgctactcaccaatgtcctcaaggcaattgggatttggggatcatgggtcatagctccagtgaagctaatatttgccatcataaagaaactaatgagaactgtgagctgcttgatggggaaattgatggataggggaaggcaagtgatccatgaggagataggggagaatagagagggcaaccaagatgatgttaggattgagatggcaagacccaggagggtaaggcattggatgtactcacctgtcatcctgactattttagcaatagggcttgctgagagctgtgatgagatggtccatgctgattctaagcttgtttcatgcaggcaagggagcggaaatatgaaggaatgtgtcacaactgggagggcgcttcttcctgcggtgaacccaggtcaagaggcatgtctgcacttcacggcacctgggagtccggactcaaaatgtctcagaattaaggttaagaggatcaacctaaagtgtaagaagtcatcatcatattttgttcctgatgcccggtccagatgtacatcagtgaggagatgtcgttgggctggagactgccagtctgggtgcccccctcatttcacatccaactccttttctgatgattgggcaggtaagatggacagggctggtctagggttcagtggttgctctgatggatgtggaggagcagcctgcggctgctttaatgcagccccttcatgcatcttctggaggaaatgggtagagaatccacatgggatcatctggaaagtatctccttgtgccgcatgggtcccatcggcagtcatagagctaacaatgccctcaggggaggtgaggacattccaccccatgagtggcatccccacacaagtcttcaagggtgtgagtgtgacttacttgggctcagatatggaggtgtctggcttgactgacctatgtgagatagaggagctcaagtccaagaagctggcattagctccctgcaaccaggctggcatgggggttgtaggcaaggttggagagatacagtgcagtagcgaggaaagtgcccgtaccataaaaaaagatgggtgcatatggaatgcagaccttgtgggcatagagctacgagtggatgacgctgtgtgctactctaagatcactagtgtggaagcagttgcaaactactctgccatacccaccactattggggggctgaggtttgagagaagccatgacagccagggtaaaatatctggtagccccctggacatcacagctataagaggatctttttctgttaattatagaggccttcgactgagcctctcagaaattactgctacctgcacaggggaggtgacaaatgtgagtggatgttattcttgcatgacaggcgccaaagtctctatcaaactgcatagcagcaaaaatagcactgcccatgtaagatgcaaaggggatgagactgcattcagtgtcttggagggggtccatagctacactatcagtctcagttttgaccatgcagtagtcgatgagcagtgccaactgaactgtgggggacatgagagtcaagtaactctaaaaggcaaccttatcttcctggatgtcccaaaatttgtggatggcagctacatgcagacatatcatagcactgtgcccacaggggcaaacatcccaagcccaacagactggctgaatgccttgtttggcaatgggctgagtaggtggatcctgggggtgatgggggttctgcttgggggattggctctctttttcatgatcatgtctttgttcaagctgggaacaaaacaggtatttcgatcaaggacaaagctggct---
>China_KC292321_Human_HNXY_327_2012.08
atgatgaaagtcatctggttctcctctctggtctgcttagtcattcaatgcagtggggattcgggcccaatcatctgcgcaggacccatccactcaaacaagagtgctggcataccccacctgcttggttactctgagaagatttgtcagatagatcggctgatacatgtttcgtcatggctcaggaaccactcgcaatttcaaggctacgtagggcagcgaggtggacgctctcaggtgagctactacccagctgagaattcttactcgaggtggagtggacttctaagcccctgtgatgctgattggcttgggatgcttgtcgtgaagaaggccaaggggtctgatatgatagttcctgggccttcatacaaggggaaagtcttttttgaacggccaacttttgatggatacgtaggctggggctgtggcagtgggaagtctaggacagagtcaggagagctctgcagttcagactcagggactagttctggtctactgccctcggatagggttctctggataggtgatgttgcttgtcagcctatgacacccatccctgaggagacatttctggagctgaagagttttagccaaagtgaattcccagacatatgtaaaattgatggcattgtgttcaaccagtgtgagggtgagagtctaccccagccctttgatgttgcatggatggatgttggccactctcataaaatcatcatgagggagcacaagaccaaatgggtacaggagagctcatctaaggattttgtgtgctacaaggaagggactggaccttgttctgaatcagaagaaaaggcttgcaagaccagtggatcatgcaggggggacatgcagttttgcaaggtggcaggttgtgaacatggggaggaggcatctgaagccaagtgtagatgctcacttgtgcacaagcctggggaagtcgttgtgtcatatggagggatgcgtgtcagaccaaagtgctatggtttctccagaatgatggcaacaatggaggtgaacccaccagagcaaaggattggtcaatgcactggctgccatctagaatgcataaatgggggtgtgaggctaatcactctaaccagtgagctcaagtcagctactgtctgtgcttcccacttttgcagttctgccacaagtggtaagaaaagcacggagattcatttccactcaggatcattggttgggaaagcagctatccatgtcaaaggggcattggtagatgggactgaattcacatttgagggtagttgcatgttcccagatggatgtaacgcagtggactgcacattctgtcgtgagtttctaaaaaatcctcagtgctaccctgcaaagaagtggctgttcatcattattgtcatcctccttggatatgcaggcctcatgctactcaccaatgtccttaaggcaattggggtctgggggtcatgggtgatagctccagtgaagctaatgtttgccatcatgaagaaactaatgagaactgtgagctgcttggtggggaaattgatggatagaggaaggcaagtgatccatgaggaaataggggagaatggggagggcaaccaagatgatgttaggattgagatggcaagacccagaagggtaaggcattggatgtactcacctgtcatcctgaccattctagcaatagggcttgctgagggctgtgatgagatggtccatgctgattctaaacttgtttcatgcaggcaagggagcggaaatatgaaggaatgcgtcacaactgggagagcgcttcttcctgcggtgaacccaggacaagaggcgtgtctgcacttcacggcacctgggagtccggactcaaaatgtctcaaaattaaggtcaagaggatcaacctaaaatgtaagaagtcatcatcatattttgttcctgatgcccggtccaggtgtacatcagtgaggagatgtcgttgggcgggagactgccagtctgggtgcccccctcatttcacatccaactccttttctgatgattgggcaggtaagatggacagggctggtcttggattcagtggctgctctgatggatgtggaggagcagcctgcggatgctttaatgcggccccttcatgcatcttctggaggaaatgggtggagaatccacatgggatcatctggaaagtatctccatgcgccgcatgggtcccatcagcagttatagagctaacaatgccctcaggtgaggtgaggacattccaccccatgagcggcatccccacacaggtcttcaagggtgtgagtgtaacttacttgggctcagatatggaggtgtctggcttgactgacctgtgtgagatagaagagctcaagtccaagaagctggcattagctccctgcaaccaggctggcatgggggttgtaggcaaggttggagagatacagtgcagtagcgaggagagtgcccgtaccataaaaaaagatgggtgtatatggaatgcagacctcgtgggaatagagctacgagtggatgacgctgtgtgctactctaagattactagtgtggaggcagttgcaaactactctgctatacctaccactattggggggctgaggtttgagagaagccatgacagccagggtaaaatatctggtagccccctggacatcacagctataagaggatccttttctgtaaattatagaggccttcgattgagtctctcagaaattactgccacttgcacaggggaggtgacaaatgtgagtgggtgttattcttgcatgacaggtgccaaagtctccatcaaattgcatagcagcaaaaatagcactgcccatgttagatgtaaaggggatgagactgcattcagtgtcttggagggagtccatagctacactgtcagcctcagctttgaccatgcagttgtcgatgagcagtgccaactgaactgtgggggacatgagagtcaagtgactctaaagggcaacctcatcttcctggatgtcccaaaatttgtggatggcagctacatgcagacatatcacagtactgtgcccacaggggcaaatatcccaagccctacagattggctgaatgccttgtttggcaatgggctgagtaggtggatcctgggggtgataggggttctactggggggattggctctctttttcttgatcatgtttttgttcaagctgggaacaaaacaggtgtttcgatcgaggacgaagctggct---
>China_KC292322_Human_HNXY_278_2012.08
atgatgaaagtcatctggttctcctctctgatctgcttagtcattcaatgcggtggggatacgggcccaatcatctgcgcaggacccacccactcaaacaagagtgctgacataccccacctgcttggctactctgagaagatttgtcagatagatcggctgatacatgtttcgtcttggcttagaaaccactcacaatttcagggctacgtagggcagcgaggtggacgctctcaggtgagctactacccagctgaaaattcttactcaaggtggagtgggcttctaagcccctgtgatgctgattggcttgggatgcttgtcgtgaagaaggccaaggggtctgatatgatagttcctgggccttcatacaaggggaaagtcttttttgaacggccaacttttgatggatacgtaggctggggctgtggtagtgggaagtctaggactgagtcaggtgagctctgcagttcagactccgggactagttctggtcttctgccctcggatagggttctctggataggtgatgttgcttgtcagccaatgacacccatccctgaggagacatttctggagctgaagagctttagccaaagtgaattcccagacatatgcaaaattgatggcattgtgttcaaccagtgtgagggtgagagtctaccccagccctttgatgttgcatggatggatgttggccactctcataaaatcatcatgagggagcataagaccaaatgggtacaagagagctcatccaaggattttgtgtgctataaggaagggactgggccgtgttctgaatcagaagaaaagacttgcaagaccggtggatcatgcaggggggacatgcagttttgcaaggtggcaggttgtgaacatggggaagaggcatctgaagccaagtgtagatgctcacttgtgcacaagccaggggaagtcgttgtgtcatatggagggatgcgtgtcagaccaaagtgctatggtttctccagaatgatggcaacactggaggtgagccagccagagcaaaggattggtcaatgcactggctgccatctagaatgcataaatgggggtgtgaggctaatcactctaaccagtgagctcaagtcagctactgtctgcgcttctcacttttgcagttctgccacaagtggtaagaaaagcacggagattcaattccactcaggatcattggttggaaaaacagcaatccacgtcaaaggggcattggtagatggaactgaattcacatttgagggcagttgcatgttcccagatggttgtgatgcagtggactgcacattctgtcgtgagtttctaaaaaatccccagtgctaccctgcaaagaagtggctgttcatcattattgtcatcctccttggatatgcaggcctcatgctgctcaccaatgttcttaaggcaattggggtttgggggtcatgggtcatagctccagtgaagctagtgtttgccatcataaagaaactgatgagagctgtgagctgcctgatggggaaattgatggataggggaaggcaagtgatccatgaggaaataggggagaatagagagggcaaccaagatgatgtcaggattgagatggccagacctaggagggtaaggcattggatgtactcgcctgtcatcctgactattctagcaatagggcttgctgagggctgtgatgagatgatccatgctgattctaaacttgtttcgtgcaggcaagggagcggaaatatgaaggaatgtgtcacaactgggagggcgcttcttcctgcggtgaacccagggcaagaggcgtgtctgcacttcacggcacctggaagtccggactcaaaatgtctcaaaattaaggttaagaggatcaacctaaaatgtaaaaagtcatcatcatattttgttcctgatgcccggtccaggtgtacatcagtgaggagatgtcgttgggcaggggactgccagtctgggtgcccccctcatttcacacccaactccttttctgatgattgggcaggtaagatggacagggctggtctaggattcagtggctgctctgatggatgtggaggagcagcctgcggttgctttaatgcggccccttcatgcattttctggaggaaatgggtagagaatccacatgggatcatctggaaagtatctccatgtgccgcatgggtcccatcagcggttatagagctaacaatgccctcaggggaggtgaggacattccaccccatgagcggaatccccacacaagtcttcaagggtgtgagtgtaacttacttgggctcagatatggaggtgtcaggcttgactgatctgtgtgagatagaagagctcaagtcaaagaagcttgcattagctccctgcaaccaggctggtatgggggttgtaggcaaggttggagagatacagtgcagtagcgaggaaagtgcccgtaccataaaaaaagatgggtgcatatggaatgctgacctcgtgggtatagagctacgggtggatgacgctgtgtgctactccaagatcactagtgtggaggcagttgcaaactactccgccatacccaccactattggggggctgaggtttgagagaagccatgacagccagggtaaaatatctggtagccccctggacatcacagctattagaggatctttttctgtcaattatagaggccttcgactgagtctctcagaaatcactgctacttgcacaggggaagtgacaaatgtgagtgggtgttattcttgcatgacaggcgccaaagtctccatcaagttgcatagcagcaaaaatagcactgcccatgtaagatgcaaaggggatgagactgccttcagtgtcttggagggagtccatagctactctgtcagtctcagttttgatcatgcagtagttgatgagcagtgccaactaaactgtgggggacatgagagtcaagtgactctgagaggcaacctcatcttcctggatgtcccgaaatttgtggatggcagctacatgcagacatatcatagtactgtgcccacaggggcaaatatcccaagccctacagattggctaaatgccttgtttggcaatgggctgagtaggtggattctgggggtgattggggtcctactggggggattggctctctttttcttgatcatgtctttgtttaagctgggaacaaaacagatatttcgatcgaggacaaagctggct---
>China_KC292323_Human_HNXY_191_2012.08
atgatgaaagtcatctggttctcctctctgatctgcttagtcattcaatgcggtggggatacgggcccaatcatctgcgcaggacccacccactcaaacaagagtgctgacataccccacctgcttggctactctgagaagatttgtcagatagatcggctgatacatgtttcgtcttggcttagaaaccactcacaatttcagggctacgtagggcagcgaggtggacgctctcaggtgagctactacccagctgaaaattcttactcaaggtggagtgggcttctaagcccctgtgatgctgattggcttgggatgcttgtcgtgaagaaggccaaggggtctgatatgatagttcctgggccttcatacaaggggaaagtcttttttgaacggccaacttttgatggatacgtaggctggggctgtggtagtgggaagtctaggactgagtcaggtgagctctgcagttcagactccgggactagttctggtcttctgccctcggatagggttctctggataggtgatgttgcttgtcagccaatgacacccatccctgaggagacatttctggagctgaagagctttagccaaagtgaattcccagacatatgcaaaattgatggcattgtgttcaaccagtgtgagggtgagagtctaccccagccctttgatgttgcatggatggatgttggccactctcataaaatcatcatgagggagcacaagaccaaatgggtacaagagagctcatccaaggattttgtgtgctataaggaagggactgggccgtgttctgaatcagaagaaaagacttgcaagaccagtggatcatgcaggggggacatgcagttttgcaaggtggcaggttgtgaacatggggaagaggcatctgaagccaagtgtagatgctcacttgtgcacaagccaggggaagtcgttgtgtcatatggagggatgcgtgtcagaccaaagtgctatggtttctccagaatgatggcaacactggaggtgagccagccagagcaaaggattggtcaatgcactggctgccatctggaatgcataaatgggggtgtgaggctaatcactctaaccagtgagctcaagtcagctactgtctgcgcttctcacttttgcagttctgccacaagtggtaagaaaagcacggagattcaattccactcaggatcattggttggaaaaacagcaatccacgtcaaaggggcattggtagatggaactgaattcacatttgagggtagttgcatgttcccagatggttgtgatgcagtggactgcacattctgtcgtgagtttctaaaaaatccccagtgctaccctgcaaagaagtggctgttcatcattattgtcatcctccttggatatgcaggcctcatgctgctcaccaatgttcttaaggcaattggggtttgggggtcatgggtcatagctccagtgaagctagtgtttgccatcataaagaaactgatgagagctgtgagctgcctgatggggaaattgatggataggggaaggcaagtgatccatgaggaaataggggagaatagagagggcaaccaagatgatgttaggattgagatggccagacccaggagggtaaggcattggatgtactcgcctgtcatcctgactattctagcaatagggcttgctgagggctgtgatgagatggtccatgctgattctaaacttgtttcgtgcaggcaagggagcggaaatatgaaggaatgtgtcacaactgggagggcgcttcttcctgcggtgaacccagggcaagaggcgtgtctgcacttcacggcacctggaagtccggactcaaaatgtctcaaaattaaggttaagaggatcaacctaaaatgtaaaaagtcatcatcatattttgttcctgatgcccggtccaggtgtacatcagtgaggagatgtcgttgggcaggggactgccagtctgggtgcccccctcatttcacatccaactccttttctgatgattgggcaggtaagatggacagggctggtctaggattcagtggctgctctgatggatgtggaggagcagcctgcggttgctttaatgcggccccttcatgcattttctggaggaaatgggtagagaatccacatgggatcatctggaaagtatctccatgtgccgcatgggtcccatcagcggttatagagctaacaatgccctcaggggaggtgaggacattccaccccatgagcggaatccccacacaagtcttcaagggtgtgagtgtaacttacttgggctcagatatggaggtgtcaggcttgactgatctgtgtgagatagaagagctcaagtcaaagaagcttgcattagctccctgcaaccaggctggtatgggggttgtaggcaaggttggagagatacagtgcagtagcgaggaaagtgcccgtaccataaaaaaagatgggtgcatatggaatgctgacctcgtgggtatagagctacgggtggatgacgctgtgtgctactctaagatcactagtgtggaggcagttgcaaactactccgccatacccaccactattggggggctgaggtttgagagaagccatgacagccagggtaaaatatctggtagccccctggacatcacagctataagaggatctttttctgtcaattatagaggccttcgactgagtctctcagaaatcactgccacttgcacaggggaagtgacaaatgtgagtgggtgttattcttgcatgacaggcgccaaagtctccatcaagttgcatagcagcaaaaatagcactgcccatgtaagatgcaaaggggatgagactgccttcagtgtcttggagggagtccatagctactctgtcagtctcagttttgatcatgcagtagttgatgagcagtgccaactgaactgtgggggacatgagagtcaagtgactctgagaggcaacctcatcttcctggatgtcccgaaatttgtggatggcagctacatgcagacatatcatagtactgtgcccacaggggcaaatatcccaagccctacagattggctaaatgccttgtttggcaatgggctgagtaggtggattctgggggtgataggggtcctactggggggattggctctctttttcttgatcatgtctttgtttaagctgggaacaaaacagatatttcgatcaaggacaaagctggct---
>China_KC292324_Human_HNXY_182_2012.08
atgatgaaagtcatctggttctcctctctgatctgctttgtcattcaatgcagtggggactcaggcccaatcatctgcgcaggacccatccactcaaacaagagtgctgacatacctcacctgcagggttactctgagaagatatgtcagatagatcggctgatacatgtttcgtcatggctcaggaaccactcacaatttcagggctacgtaggccagcgaggtggacgctctcaggtgagctactacccagctgaaaattcttactcaaggtggagtgggcttctaagcccctgtgatgctgattggcttgggatgcttgtcgtgaagaaggccaaggggtctgatatgatagttcctgggccttcatacaagggaaaagtcttttttgagcggccaacttttgatggatatgtaggctggggctgtggcagtgggaagtctaggacagagtcaggagagctctgcagttcagactcagggactagctctggtcttctgccctcagatagggttctctggataggtgatgttgcttgtcagcctatgacacccatccctgaagagacatttctggagctgaagagttttagccaaagtgaattcccagacatatgcaaaattgatggcattgtattcaaccagtgtgagggtgagagcctacctcagccctttgatgttgcatggatggatgttggccactctcataaaatcatcatgagggagcacaagaccaaatgggtgcaagagagctcatccaaggattttgtgtgctacaaggaaggaactgggccttgttctgaatcagaagaaaagacttgtaagaccagtggatcatgcaggggggacatgcagttctgcaaggtagcaggttgtgaacatggggaagaggcatctgaagccaagtgtagatgctcacttgtgcacaagcccggagaagtcgttgtgtcatatggagggatgcgtgtcagaccaaagtgctatggtttctccagaatgatggcaacactggaggtgaaccaaccagagcaaaggattggtcaatgcactggctgccatctggaatgcataaatgggggtgtgaggctaataactctaaccagtgagctcaagtcagctactgtctgtgcttctcacttttgtagttctgccacgagtggcaagaaaagcacggagattcaattccactcaggatctttggttgggaaaacagcaatacacgtcaaaggggcattggtagatggaactgaattcacatttgagggtagttgcatgttcccagatggttgtgatgcagtggactgcactttctgtcgtgagtttctaaaaaatccccagtgctaccctgcaaagaagtggctgttcatcattattgtcatcctccttgggtatgcaggcctcatgctactcaccaatgtcctcaaggcaattgggatttggggatcatgggtcatagctccagtgaagctaatatttgccatcataaagaaactaatgagaactgtgagctgcttgatggggaaattgatggataggggaaggcaagtgatccatgaggagataggggagaatagagagggcaaccaagatgatgtcaggattgagatggcaagacccagaagggtaaggcattggatgtactcacctgtcatcctgactattttagcaatagggcttgctgagagctgtgatgagatggtccatgctgattctaagcttgtttcatgcaggcaagggagcggaaatatgaaggaatgtgtcacaactgggagggcgcttcttcctgcggtgaacccaggtcaagaggcatgtctgcacttcacggcacctgggagtccggactcaaaatgtctcaaaattaaggttaaaaggatcaacctaaaatgtaagaagtcatcatcatattttgttcctgatgcccggtccagatgtacatcagtgaggagatgtcgttgggctggagactgccagtctgggtgcccccctcatttcacatccaactccttttctgatgattgggcaggtaagatggacagggctggtctagggttcagtggctgctctgatggatgtggaggagcagcctgcggctgctttaatgcagccccttcttgcatcttctggaggaaatgggtggagaacccacatgggatcatctggaaagtatctccttgtgccgcatgggtcccatcggcagtcatagagctaacaatgccctcaggggaggtgaggacattccaccccatgagtggcatccccacacaagtcttcaagggtgtgagtgtgacttacttaggctcagatatggaggtgtctggcttgactgacctatgtgagatagaggagctcaagtccaagaagctggcattagctccctgcaaccaggctggcatgggggttgtaggcaaggttggagagattcagtgcagtagcgaggaaagtgcccgtaccataaaaaaagatgggtgcatatggaatgcagaccttgtgggcatagagctacgagtggatgacgctgtgtgctactctaagatcactagtgtggaagcagttgcaaactactctgccatacccaccactattggggggctgaggtttgagagaagccatgacagccagggtaaaatatctggtagccccctggacatcacagctataagaggatctttttctgttaattatagaggccttcgactgagcctctcagaaattactgctacctgcacaggggaagtgacaaatgtaagtggatgttattcttgcatgacaggcgccaaagtctctattaaactgcacagcagcaaaaatagcactgcccatgtaagatgcaaaggggatgagactgcattcagtgtcttggagggggtccatagctacactgtcagtctcagttttgaccatgcagtagtcgatgagcagtgccaactgaactgtgggggacatgagagtcaagtgactctaaaaggcaaccttatcttcctggatgtcccaaaatttgtggatggcagctacatgcagacatatcatagcactgtgcccacaggggcaaatatcccaagcccaacagactggctgaatgccttgtttggcaatgggctgagtaggtggatcctggggttgataggggttctgcttggggggttggctctctttttcatgattatgtctttgttcaagctgggaacaaaacaggtatttcgatcaaggacgaagctggct---
>China_KC292325_Human_HNXY_202_2012.08
atgatgaaagtcatctggttctcctctctgatctgctttgtcattcaatgcagtggggactcgggcccaatcatctgcgcaggacccatccactcaaacaagagtgctgacatacctcacctgctgggttactctgagaagatatgtcagatagatcggctgatacatgtttcgtcatggctcagaaaccactcacaatttcagggctacgtagggcagcgaggtggacgctctcaggtgagctactacccagctgaaaattcttactcaaggtggagtgggcttctaagcccctgtgatgctgattggcttgggatgcttgtcgtgaagaaggccaaggggtctgatatgatagttcctgggccttcatacaagggaaaagtcttttttgagcggccaacttttgatggatatgtaggctggggctgtggcagtgggaagtctaggacagagtcaggagagctctgcagttcagactcagggactagctctggtcttctgccctcaaatagggttctctggataggtgatgttgcttgtcagcctatgacacccatccctgaggagacatttctggagctgaagagttttagccaaagtgaattcccagacatatgcaaaattgatggcattgtgttcaaccagtgtgagggtgagagtctacctcagccctttgatgttgcatggatggatgttggccactctcacaaaatcatcatgagggagcacaagaccaaatgggtgcaagagagctcatccaaggattttgtgtgctacaaggaagggactgggccttgttctgaatcagaagaaaagacttgcaagaccagtggatcatgcaggggggacatgcagttctgcaaggtagcaggttgtgaacatggggaagaggcatctgaagccaagtgtagatgctcacttgtgcacaagcccggagaagtcgttgtgtcatatggagggatgcgtgtcagaccaaagtgctatggtttctccagaatgatggcaacactggaggtgaaccaaccagagcaaaggattggtcaatgcactggctgccatctggaatgcataaatgggggtgtgaggctaataactctaaccagtgagctcaagtcagctactgtctgtgcttcccacttttgtagttctgccacgagtggcaagaagagcacggagattcaattccactcaggatcattggttgggaaaacagcaatacacgtcaaaggggcattggtagatggaactgaattcacatttgagggtagttgcatgttcccagatggttgtgatgcggtggactgcactttctgtcgtgagtttctaaaaaatccccagtgctaccctgcaaagaagtggctgttcatcattattgtcatcctccttggatatgcaggcctcatgctactcaccaatgtcctcaaggcaattgggatttggggatcatgggtcatagctccagtgaagctaatatttgccatcataaagaaactaatgagaactgtgagctgcttgatggggaaattgatggataggggaaggcaagtgatccatgaggagataggggagaatagagagggcaaccaagatgatgttaggattgagatggcaagacccaggagggtaaggcattggatgtactcacctgtcatcctgactattttagcaatagggcttgctgagagctgtgatgagatggtccatgctgattctaagcttgtttcatgcaggcaagggagcggaaatatgaaggaatgtgtcacaactgggagggcgcttcttcctgcggtgaacccaggtcaagaggcatgtctgcacttcacggcacctgggagtccggactcaaaatgtctcagaattaaggttaagaagatcaacctaaaatgtaagaggtcatcatcatattttgttcctgatgcccggtccagatgtacatcagtgaggagatgtcgttgggctggagactgccagtctgggtgcccccctcatttcacatccaactccttttctgatgattgggcaggtaagatggacagggctggtctagggttcagtggttgctctgatggatgtggaggagcagcctgcggctgctttaatgcagccccttcatgcatcttctggaggaaatgggtagagaatccacatgggatcatctggaaagtatctccttgtgccgcatgggtcccatcggcagtcatagagctaacaatgccctcaggggaggtgaggacattccaccccatgagtggcatccccacacaagtcttcaagggtgtgagtgtgacttacttgggctcagatatggaggtgtctggcttgactgacctatgtgagatagaggagctcaagtccaagaagctggcattagctccctgcaaccaggctggcatgggggttgtaggcaaggttggagagatacagtgcagtagcgaggaaagtgcccgtaccataaaaaaagatgggtgcatatggaatgcagaccttgtgggcatagagctacgagtggatgacgctgtgtgctactctaagatcactagtgtggaagcagttgcaaactactctgccatacccaccactattggggggctgaggtttgagagaagccatgacagccagggtaaaatatctggtagccccctggacatcacagctataagaggatctttttctgttaattatagaggccttcgactgagcctctcagaaattactgctacctgcacaggggaggtgacaaatgtgagtggatgttattcttgcatgacaggcgccaaagtctctatcaaactgcatagcagcaaaaatagcactgcccatgtaagatgcaaaggggatgagactgcattcagtgtcttggagggggtccatagctacactgtcagtctcagttttgaccatgcagtagtcgatgagcagtgccaactgaactgtgggggacatgagagtcaagtaactctaaaaggcaaccttatcttcctggatgtcccaaaatttgtggatggcagctacatgcagacatatcatagcactgtgcccacaggggcaaacatcccaagcccaacagactggctgaatgccttgtttggcaatgggctgagtaggtggatcctgggggtgatgggggttctgcttgggggattggctctctttttcatgatcatgtctttgttcaagctgggaacaaaacaggtatttcgatcaaggacaaagctggct---
>China_KC292326_Human_HNXY_195_2012.08
atgatgaaagtcatctggttctcctctctgatctgctttgtcattcaatgcagtggggactcaggcccaatcatctgcgcaggacccatccactcaaacaagagtgctgacatacctcacctgcagggttactctgagaagatatgtcagatagatcggctgatacatgtttcgtcatggctcaggaaccactcacaatttcagggctacgtaggccagcgaggtggacgctctcaggtgagctactacccagctgaaaattcttactcaaggtggagtgggcttctaagcccctgtgatgctgattggcttgggatgcttgtcgtgaagaaggccaaggggtctgatatgatagttcctgggccttcatacaagggaaaagtcttttttgagcggccaacttttgatggatatgtaggctggggctgtggcagtgggaagtctaggacagagtcaggagagctctgcagttcagactcagggactagctctggtcttctgccctcagatagggttctctggataggtgatgttgcttgtcagcctatgacacccatccctgaagagacatttctggagctgaagagttttagccaaagtgaattcccagacatatgcaaaattgatggcattgtgttcaaccagtgtgagggtgagagcctacctcagccctttgatgttgcatggatggatgttggccactctcataaaatcatcatgagggagcacaagaccaaatgggtgcaagagagctcatccaaggattttgtgtgctacaaggaagggactgggccttgttctgaatcagaagaaaagacttgcaagaccagtggatcatgcaggggggacatgcagttctgcaaggtagcaggttgtgaacatggggaagaggcatctgaagccaagtgtagatgctcacttgtgcacaagcccggagaagtcgttgtgtcatatggagggatgcgtgtcagaccaaagtgctatggtttctccagaatgatggcaacactggaggtgaaccaaccagagcaaaggattggtcaatgcactggctgccatctggaatgcataaatgggggtgtgaggctaataactctaaccagtgagctcaagtcagctactgtctgtgcttctcacttttgtagttctgccacgagtggcaagaaaagcacggagattcaattccactcaggatcattggttgggaaaacagcaatacacgtcaaaggggcattggtagatggaactgaattcacatttgagggtagttgcatgttcccagatggttgtgatgcggtggactgcactttctgtcgtgagtttctaaaaaatccccagtgctaccctgcaaagaagtggctgttcatcattattgtcatcctccttgggtatgcaggcctcatgctactcaccaatgtcctcaaggcaattgggatttggggatcatgggtcatagctccagtgaagctaatatttgccatcataaagaaactaatgagaactgtgagctgcttgatggggaaattgatggataggggaaggcaagtgatccatgaggagataggggagaatagagagggcaaccaagatgatgttaggattgagatggcaagacccagaagggtaaggcattggatgtactcacctgtcatcctgactattttagcaatagggcttgctgagagctgtgatgagatggtccatgctgattctaagcttgtttcatgcaggcaagggagcggaaatatgaaggaatgtgtcacaactgggagggcgcttcttcctgcggtgaacccaggtcaagaggcatgtctgcacttcacggcacctgggagtccggactcaaaatgcctcaaaattaaggttaagaggatcaacctaaaatgtaagaagtcatcatcatattttgttcctgatgcccggtccagatgtacatcagtgaggagatgtcgttgggctggagactgccagtctgggtgcccccctcatttcacatccaactccttttctgatgattgggcaggtaagatggacagggctggtctagggttcagtggctgctctgatggatgtggaggagcagcctgcggctgctttaatgcagccccttcttgcatcttctggaggaaatgggtagagaacccacatgggatcatctggaaagtatctccttgtgccgcatgggtcccatcggcagtcatagagctaacaatgccctcaggggaggtgaggacattccaccccatgagtggcatccccacacaagtcttcaagggtgtgagtgtgacttacttgggctcagatatggaggtgtctggcttgactgacctatgtgagatagaggagctcaagtccaagaagctggcattagctccctgcaaccaggctggcatgggggttgtaggcaaggttggagagatacagtgcagtagcgaggaaagtgcccgtaccataaaaaaagatgggtgcatatggaatgcagaccttgtgggcatagagctacgagtggatgacgctgtgtgctactctaagatcactagtgtggaagcagttgcaaactactctgccatacccaccactattggggggctgaggtttgagagaagccatgacagccagggtaaaatatctggtagccccctggacatcacagctataagaggatctttttctgttaattatagaggccttcgactgagcctctcagaaattactgctacctgcacaggggaggtgacaaatgtgagtggatgttattcttgcatgacaggcgccaaagtctctatcaaactacatagcagcaaaaatagcactgcccatgtaagatgcaaaggggatgagactgcattcagtgtcttggagggggttcatagctacactgtcagtctcagttttgaccatgcagtggtcgatgagcagtgccaactgaactgtgggggacatgagagtcaagtgactctaaaaggcaaccttatcttcctggatgtcccaaaatttgtggatggcagctacatgcagacatatcatagcactgtgcccacaggggcaaatatcccaagcccaacagactggctgaatgccttgtttggcaatgggctgagtaggtggatcctgggggtgataggggttctacttggggggttggctctctttttcatgattatgtctttgttcaagctgggaacaaaacaggtatttcgatcaaggacgaagctggct---
>China_KC473538_Goat_JS2012_goat01_2012
atgatgaaagtcatctggttctcctctctgatctgctttgtcattcaatgcagtggggactcgggcccaatcatctgtgcaggacccatccactcaaacaagagtgctgacatacctcacctgctgggttactctgagaagatatgtcagatagatcgactgatacatgtttcgtcatggctcagaaaccactcacaatttcagggttacgtagggcagcgaggtggacgctctcaggtgagctactacccagctgaaaattcttactcaaggtggagtgggcttctaagcccctgtgatgctgattggcttgggatgcttgttgtgaagaaggccaaggggtctgatatgatagttcctgggccttcatacaaggggaaagtcttttttgagcggccaacttttgatggatatgtaggctggggctgtggcagtgggaagtctaggacagagtcaggagagctctgcagttcagactcagggactagctctggtcttctgccctcagatagggttctctggataggtgatgttgcttgtcagcctatgacacccatccctgaagagacatttctggagctgaagagctttagccaaagtgaattcccagacatatgcaaaattgatggcattgtgttcaaccagtgtgagggtgagagtctacctcagccttttgatgttgcatggatggatgttggccactctcataaaatcatcatgagggagcacaagaccaaatgggtgcaagagagctcatccaaggattttgtgtgctataaggaagggactgggccttgttctgaatcagaagaaaagacttgcaagaccagtggatcatgcaggggggacatgcagttctgcaaggtagcaggttgtgaacatggggaagaggcatctgaagccaagtgtagatgctcacttgtacacaagcccggagaagtcgttgtgtcatatggagggatgcgtatcagaccaaagtgctatggtttctccagaatgatggcaacactggaggtgaaccaaccagagcaaaggcttggtcaatgcactggctgccatctggaatgcataaatgggggtgtgaggctaataactctaaccagtgagctcaagtcagctactgtctgtgcttcccacttttgtagttctgccacgagtggcaagaaaagcacggagattcaattccactcaggatcattggttgggaaaacagcaatacacgtcaaaggggcattggtagatggaactgaattcacatttgagggtagttgcatgttcccagatggttgtgatgcggtggactgcactttctgtcgtgagtttctaaaaaatccccagtgctaccctgcaaaaaagtggctgttcatcattattgtcatcctccttggatatgcaggcctcatgctactcaccaatgtcctcaaggcaattgggatttggggatcatgggtcatagctccagtgaagctaatgtttgccatcataaagaaactaatgagaactgtgagctgcttgatgaggaaattgatggatagggggaggcaagtgatccatgaggagataggggagaatagagagggcaaccaagatgatgttaggattgagatggcaagacccagaagggtaaggcattggatgtactcacctgtcatcctaactattttagcaatagggcttgctgagagctgcgatgagatggtccatgctgattctaagcttgtttcatgcaggcaagggagcggaaacatgaaggaatgtgtcacaactgggagggcgcttcttcctgcggtgaacccaggtcaagaggcatgtctgcacttcacggcacctgggagtccggactcaaaatgcctcaaaataaaggttaagaggatcaacctaaaatgtaagaagtcatcatcatattttgttcctgatgcccggtccagatgtacatcagtgaggagatgtcgttgggctggagactgccagtctgggtgccccccccatttcacatccaactccttttctgatgattgggcaggtaagatggacagggctggtctagggttcagtggctgctctgatggatgtggaggagcagcctgcggctgctttaacgcagccccttcatgcatcttctggaggaaatgggtagaaaacccacatgggatcatctggaaagtatctccttgtgccgcatgggtcccatcggcagtcatagagctaacaatgccctcaggggaggtgaggacattccaccccatgagtggcatccccacacaagtcttcaagggtgtgagtgtgacttacttaggctcagatatggaggtgtctggcttgacagacctatgtgagatagaggagctcaagtccaagaagctggcattagctccctgcaaccaggctggcatgggggttgtaggcaaggttggagagatacagtgcagtagcgaggaaagtgcccgtaccataaaaaaagatgggtgcatatggaatgctgaccttgtgggcatagagctacgagtagatgacgctgtgtgctactctaagatcactagtgtggaagcagttgcaaactactctgccatacccaccactattggggggctgaggtttgagagaagccttgacagccagggtaaaatatctggtagccccctagacatcacagctataagaggatctttttctgttaattatagaggccttcgactgagcctctcagaaattactgctacctgcacaggggaggtgacaaatgtgagtggatgttattcttgcatgacaggcgccaaagtctctatcaaactgcacagcagcaaaaatagcactgcccatgtaagatgcaaaggggatgagactgcattcagtgtcttggagggagtccatagctacactgtcagtctcagttttgaccatgcagtagtcgatgagcagtgccaactgaactgtggggggcatgagagtcaagtgactctaaaaggcaaccttatcttcctggatgtcccaaaatttgtggatggcagctacatgcagacatatcatagcactgtgcccacaggggcaaatatcccaagcccaacagactggctgaatgccttgtttggcaatgggctgagcaggtggatcctgggggtgataggggttctgcttggggggttggctctcttttttatgattatgtctttgttcaagctgggaacaaaacaggtatttcgatcaaggacaaagctggct---
>China_KC473541_Tick_JS2012_tick01_2012
atgatgaaagtcatctggttctcctctctgatctgctttgtcattcaatgcagtggggactcgggcccaatcatctgtgcaggacccatccactcaaacaagagtgctgacatacctcacctgctgggttactctgagaagatatgtcagatagatcgactgatacatgtttcgtcatggctcagaaaccactcacaatttcagggttacgtagggcagcgaggtggacgctctcaggtgagctactacccagctgaaaattcttactcaaggtggagtgggcttctaagcccctgtgatgctgattggcttgggatgcttgttgtgaagaaggccaaggggtctgatatgatagttcctgggccttcatacaaggggaaagtcttttttgagcggccaacttttgatggatatgtaggctggggctgtggcagtgggaagtctaggacagagtcaggagagctctgcagttcagactcagggactagctctggtcttctgccctcggatagggttctctggataggtgatgttgcttgtcagcctatgacacccatccctgaagagacatttctggagctgaagagctttagccaaagtgaattcccagacatatgcaaaattgatggcattgtgttcaaccagtgtgagggtgagagtctacctcagccttttgatgttgcatggatggatgttggccactctcataaaatcatcatgagggagcacaagaccaaatgggtgcaagagagctcatccaaggattttgtgtgctataaggaagggactgggccttgttctgaatcagaagaaaagacttgcaagaccagtggatcatgcaggggggacatgcagttctgcaaggtagcaggttgtgaacatggggaagaggcatctgaagccaagtgtagatgctcacttgtacacaagcccggagaagtcgttgtgtcatatggagggatgcgtgtcagaccaaagtgctatggtttctccagaatgatggcaacactggaggtgaaccaaccagagcaaaggcttggtcaatgcactggctgccatctggaatgcataaatgggggtgtgaggctaataactctaaccagtgagctcaagtcagctactgtctgtgcttcccacttttgtagttctgccacgagtggcaagaaaagcacggagattcaattccactcaggatcattggttgggaaaacagcaatacacgtcaaaggggcattggtagatggaactgaattcacatttgagggtagttgcatgttcccagatggttgtgatgcggtggactgcactttctgtcgtgagtttctaaaaaatccccagtgctaccctgcaaaaaagtggctgttcatcattattgtcatcctccttggatatgcaggcctcatgctactcaccaatgtcctcaaggcaattgggatttggggatcatgggtcatagctccagtgaagctaatgtttgccatcataaagaaactaatgagaactgtgagctgcttgatgaggaaattgatggatagggggaggcaagtgatccatgaggagataggggagaatagagagggcaaccaagatgatgttaggattgagatggcaagacccagaagggtaaggcattggatgtactcacctgtcatcctaactattttagcaatagggcttgctgagagctgcgatgagatggtccatgctgattctaagcttgtttcatgcaggcaagggagcggaaacatgaaggaatgtgtcacaactgggagggcgcttcttcctgcggtgaacccaggtcaagaggcatgtctgcacttcacggcacctgggagtccggactcaaaatgcctcaaaataaaggttaagaggatcaacctaaaatgtaagaagtcatcatcatattttgttcctgatgcccggtccagatgtacatcagtgaggagatgtcgttgggctggagactgccagtctgggtgccccccccatttcacatccaactccttttctgatgattgggcaggtaagatggacagggctggtctagggttcagtggctgctctgatggatgtggaggagcagcctgcggctgctttaacgcagccccttcatgcatcttctggaggaaatgggtagaaaacccacatgggatcatctggaaagtatctccttgtgccgcatgggtcccatcggcagtcatagagctaacaatgccctcaggggaggtgaggacattccaccccatgagtggcatccccacacaagtcttcaagggtgtgagtgtgacttacttaggctcagatatggaggtgtctggcttgacagacctatgtgagatagaggagctcaagtccaagaagctggcattagctccctgcaaccaggctggcatgggggttgtaggcaaggttggagagatacagtgcagtagcgaggaaagtgcccgtaccataaaaaaagatgggtgcatatggaatgcagaccttgtgggcatagagctacgagtagatgacgctgtgtgctactctaagatcactagtgtggaagcagttgcaaactactctgccatacccaccactattggggggctgaggtttgagagaagccatgacagccagggtaaaatatctggtagccccctagacatcacagctataagaggatctttttctgttaattatagaggccttcgactgagcctctcagaaattactgctacctgcacaggggaggtgacaaatgtgagtggatgttattcttgcatgacaggcgccaaagtctctatcaaactgcacagcagcaaaaatagcactgcccatgtaagatgcaaaggggatgagactgcattcagtgtcttggagggagtccatagctacactgtcagtctcagttttgaccatgcagtagtcgatgagcagtgccaactgaactgtggggggcatgagagtcaagtgactctaaaaggcaaccttatcttcctggatgtcccaaaatttgtggatggcagctacatgcagacatatcatagcactgtgcccacaggggcaaatatcccaagcccaacagactggctgaatgccttgtttggcaatgggctgagcaggtggatcctgggggtgataggggttctgcttggggggttggctctcttttttatgattatgtctttgttcaagctgggaacaaaacaggtatttcgatcaaggacaaagctggct---
>China_KC505124_Human_JS2011_004_2012
atgatgaaagtcatctggttctcctctctgatctgcttagtcattcaatgtggtggggatacaggcccaatcatctgcgcaggacccatccactcaaacaagagtgctgacatacctcacctgcttggctactctgagaagatttgtcagatagatcggctgatacatgtttcgtcatggcttagaaaccactcacaatttcagggctacgtagggcagcgaggtggacgctctcaggtgagctactacccagctgaaaattcttactcaaggtggagtggacttctaagcccctgtgatgctgattggcttgggatgcttgtcgtgaagaaggccaaggggtctgatatgatagttcctgggccttcatacaaggggaaagtcttctttgaacggccaacttttgatggatacgttggctggggctgtggcagtgggaagtctaggactgagtcaggtgagctctgcagttcagactctgggactagttctggtcttctgccctcggatagggttctctggataggtgatgttgcttgtcagcctatgacacccatccctgaggagacatttctggagctgaagagctttagccaaagtgaattcccagacatatgcaagattgatggcattgtgttcaaccagtgtgggggtgagagtctacctcagccctttgatgttgcatggatggatgttggccactctcataaaatcatcatgagggagcacaagaccaaatgggtacaagagagctcatccaaggattttgtgtgctacaaggaagggactgggccttgttctgaatcagaagaaaagacttgcaagaccagtggatcatgcaggggggacatgcagttttgcaaggtggcaggttgtgaacatggggaagaggcatctgaagccaagtgtagatgctcacttgtgcacaagcccggggaagtcgttgtgtcatatggagggatgcgtgtcagaccaaagtgctatggtttctccagaatgatggcaacactggaggtgaaccaaccagagcaaaggattggtcaatgcactggctgccatctagaatgcataaatgggggtgtgaggctaatcactctaaccagtgagctcaagtcagctactgtctgcgcttctcacttttgtagttctgccacaagtggtaagaaaagcacggagattcaattccactcaggatcattggttggaaaaacagcaatccacgtcaaaggggcattggtagatggaactgaattcacatttgagggtagttgcatgttcccagatggttgtgatgcagtggactgcacattctgtcgtgagtttctaaaaaatccccagtgctaccctgcaaagaagtggctgttcatcattattgtcatcctccttggatatgcaggcctcatgctactcaccaatgttcttaaggcaattggggtttggggatcatgggtcatagctccagtgaagctagtgtttgccatcatgaagaaactaatgagagctgtgagctgcctgatggggaaattgatggataggggaaggcaagtgatccatgaggaaataggggagaatagagagggcaaccaagatgatgttaggattgagatggccagacccaggagggtaaggcattggatgtactcgcctgtcatcctgactattctagcaatagggcttgctgagggctgtgatgagatggtccatgctgattctaaacttgtttcgtgcaggcaaggaagcggaaatatgaaggaatgtgtcacaactgggagggcgcttcttcctgcggtgaacccagggcaagaggcgtgtctgcacttcacggcacctggaagtccagactcaaaatgtctcaaaattaaggttaagaggatcaacctaaaatgtaaaaagtcatcatcatattttgttcctgatgcccggtccaggtgtacatcagtgaggagatgtcgttgggcaggggactgccagtctgggtgcccccctcatttcacatccaactccttttctgatgattgggcaggtaagatggacagggctggtctaggattcagtggctgctctgatggatgtggaggagcagcctgcggttgctttaatgcggccccttcatgcattttctggaggaaatgggtagagaatccacatgggatcatctggaaagtctctccatgtgccgcatgggtcccatcagcagttatagagctaacaatgccctcaggggaggtgaggacattccaccccatgagcggaatccccacacaagtcttcaagggtgtgagtgtaacttacttgggctcagatatggaggtgtcaggcttgactgacctgtgtgagatagaagagctcaagtcaaagaagcttgcattagctccctgcaaccaggctggtatgggggttgtaggcaaggttggagagatacagtgcagtagcgaggaaagtgcccgtaccataaaaaaagatgggtgcatatggaatgctgacctcgtgggcatagagctacgagtggatgacgctgtgtgttactctaagatcactagtgtggaggcagttgcaaactactctgctatacccaccactattggggggctgaggtttgagagaagccatgacagccagggtaaaatatctggtagccccctggacatcacagctataagaggatctttttctgtcaattatagaggccttcgactgagtctctcagaaattacagctacgtgtacaggggaagtgacaaatgtgagtgggtgttattcatgcatgacaggcgccaaagtctccatcaagttgcatagcagcaaaaatagcactgcccatgtaagatgcaaaggggatgagactgccttcagtgtcttggagggagtccatagctactctgtcagtctcagttttgatcatgcagtagttgatgagcagtgccaactgaactgtggggggcatgagagtcatgttactctgaaaggtaacctcatcttcctggatgtcccgaaatttgtggatggcagctacatgcagacatatcatagtactgtgcccacaggggcaaatatcccaagccctacagattggctaaatgccttgtttggcaatgggctgagtaggtggattctgggtgtgataggggtcctactggggggattggctctctttttcttgatcatgtctttgttcaagctgggaacaaaacaggtatttcgatcgaggacgaagctggct---
>China_KC505127_Human_JS2011_013_1_2012
atgatgaaagtcatctggttctcctctctgatctgctttgtcattcaatgcagtggggactcgggcccaatcatctgtgcaggacccatccactcaaacaagagtgctgacatacctcacctgctgggttactctgagaagatatgtcagatagatcgactgatacatgtttcgtcatggctcagaaaccactcacaatttcagggttacgtagggcagcgaggtggacgctctcaggtgagctactacccagctgaaaattcttactcaaggtggagtgggcttctaagcccctgtgatgctgattggcttgggatgcttgttgtgaagaaagccaaggggtctgatatgatagttcctgggccttcatacaaggggaaagtcttttttgagcggccaacttttgatggatatgtaggctggggctgtggtagtgggaagtctaggacagagtcaggagagctctgcagttcagactcagggactagctctggtcttctgccctcagatagggttctctggataggtgatgttgcttgtcagcctatgacacccatccctgaagagacatttctggagctgaagagttttagccaaagtgaattcccagacatatgcaaaattgatggcattgtgttcaaccagtgtgagggtgagagtctacctcagccttttgatgttgcatggatggatgttggccactctcataaaatcatcatgagggagcacaagaccaaatgggtgcaagagagctcatccaaggattttgtgtgctataaggaagggactgggccttgttctgaatcagaagaaaagacttgcaagaccagtggatcatgcaggggggacatgcagttctgcaaggtagcaggttgtgaacatggagaagaggcatctgaagccaagtgtagatgctcacttgtacacaagcccggagaagtcgttgtgtcatatggagggatgcgtgtcagaccaaagtgctatggtttctccagaatgatggcaacactggaggtgaaccaaccagagcaaaggcttggtcaatgcactggctgccatctggaatgcataaatgggggtgtgaggctaataactctaaccagtgagctcaagtcagctactgtctgtgcttcccacttttgtagttctgccacgagtggcaagaaaagcacggagattcaattccactcaggatcattggttgggaaaacagcaatacacgtcaaaggggcattggtagatggaactgaattcacatttgagggtagttgcatgttcccagatggttgtgatgcggtggactgcactttctgtcgtgagtttctaaaaaatccccagtgctaccctgcaaagaagtggctgttcatcattattgtcatcctccttggatatgcaggcctcatgctactcaccaatgtcctcaaggcaattgggatttggggatcatgggtcatagctccagtgaagctaatgtttgccatcataaagaaactaatgagaactgtgagctgcttgatgaggaaattgatggataggggaaggcaagtgatccatgaggagataggggagaatagagagggcaaccaagatgatgttaggattgagatggcaagacccagaagggtaaggcattggatgtactcacctgtcatcctgactattttagcaatagggcttgctgagagctgcgatgagatggtccatgctgattctaagcttgtttcatgcaggcaagggagcggaaatatgaaggaatgtgtcacaactgggagggcgcttcttcctgcggtgaacccaggtcaagaggcatgtctgcacttcacggcacctgggagtccggactcaaaatgtctcaaaattaaggttaagaggatcaacctaaaatgtaagaagtcatcatcatattttgttcctgatgcccggtccagatgtacatcagtgaggagatgtcgttgggctggagactgccagtctgggtgccccccccatttcacatccaactccttttctgatgattgggcaggtaagatggacagggctggtctagggttcagtggctgctctgatggatgtggaggagcagcctgcggctgctttaatgcagccccttcatgcatcttctggaggaaatgggtagagaacccacatggaatcatctggaaagtatctccttgtgccgcatgggtcccatcggcagtcatagagctaacaatgccctcaggggaggtgaggacattccaccccatgagtggcatccccacacaagtcttcaagggtgtgagtgtgacttacttaggctcagatatggaggtgtctggcttgacagacctatgtgagatagaggagctcaagtccaagaagctggcattagctccctgcaaccaggctggcatgggggttgtaggcaaggttggagagatacagtgcagtagcgaggaaagtgcccgtaccataaaaaaagatgggtgcatatggaatgcagaccttgtgggcatagagctacgagtagatgacgctgtgtgttactctaaaatcactagtgtggaagcagttgcaaactactctgccatacccaccactattggggggctgaggtttgagagaagccatgacagccagggtaaaatatctggtagccccctggacatcacagctataagaggatctttttctgttaaatatagaggccttcgactgagcctctcagaaattactgctacctgcacaggggaggtgacaaatgtgagtggatgttattcttgcatgacaggcgccaaagtctctatcaaactgcacagcagcaaaaatagcactgcccatgtaagatgcaaaggggatgagactgcattcagtgtcttggagggaggtcatagctacactgtcagtctcagttttgaccatgcagtagtcgatgagcagtgccaactgaactgtgggggacatgagagtcaagtgactctaaaaggcaaccttatcttcctggatgtcccaaaatttgtggatggcagctacatgcagacatatcatagcactgtgcccacaggggcaaatatcccaagcccaacagactggctgaatgccttgtttggcaatgggctgagcaggtggatcctgggggtgataggggttctgcttggggggttggctctctttttcatgattatgtctttgttcaagctgggaacaaaacaggtatttcgatcaaggacaaagctggct---
>China_KC505130_Human_JS2011_027_2012
atgatgaaagtcatctggttctcctctctgatctgcttagtcattcaatgcggtggggatacaggcccaatcatctgcgcaggacccatccactcaaacaagagtgctgacataccccacctgcttggctactctgagaagatttgtcagatagatcggctgatacatgtttcgtcatggcttagaaaccactcacaatttcagggctacgtagggcagcgaggtggacgatctcaggtgagctactacccagctgaaaattcttactcaaggtggagtggacttctaagcccctgtgatgctgattggcttgggatgcttgtcgtgaagaaggccaaggggtctgacatgatagttccagggccttcatacaaggggaaagtcttttttgaacggccaacttttgatggatacgtaggctggggctgtggcagtgggaagtctaggactgagtcaggtgagctctgcagttcagactccgggactagttctggtcttctgccctcagatagggttctctggataggtgatgttgcttgtcagccaatgacacccatccctgaggagacatttctggagctgaagagctttagccaaagtgaattcccagacatatgcaaaattgatggcattgtgttcaaccagtgtgagggtgagagtctacctcagccctttgatgttgcatggatggatgttggccactctcataaaatcatcatgagggagcacaagaccaaatgggtacaagagagctcatccaaggattttgtgtgctacaaggaagggactggaccttgttctgaatcagaagaaaagacttgcaagaccagtggatcatgcaggggggacatgcagttttgcaaggtggcaggttgtgaacatggggaagaggcatctgaagccaagtgcagatgctcacttgtgcacaagcccggggaagtcgttgtgtcatatggagggatgcgtgtcagaccaaagtgctatggtttctccagaatgatggcaacactggaggtgaacgaaccagagcagaggattggtcaatgcactggctgccatctagaatgcataagtgggggtgtgaggctaatcactctaaccagtgagctcaagtcagctactgtctgcgcttctcacttctgtagttctgccacaagtggtaagaaaagcacggagattcaattccactcaggatcattggttgggaaaacagcaatccacgtcaaaggggcattggtagatggaactgaattcacatttgagggtagttgcatgttcccagatggttgtgatgcagtggactgcacattctgtcgtgagtttctaaaaaatccccagtgctaccctgcaaagaagtggctgttcatcattattgtcatcctccttggatatgcaggcctcatgctactcaccaatgttcttaaggcaattggggtttggggatcatgggtcatagctccagtgaagctagtgtttgccatcataaagaaactaatgagagctgtgagctgcctgatggggaaattgatggatagaggaaggcaagtgatccatgaggaaataggggagaatagagagggcaaccaagatgatgttaggattgagatggccagacccaggagggtaaggcattggatgtactcgcctgtcatcctgactattctagcaatggggcttgctgagggctgtgatgagatggtccatgctgattctaaacttgtttcgtgcaggcaagggagcggaaatatgaaggaatgtgtcacaactgggagggcgcttcttcctgcagtgaacccagggcaagaggcgtgtctgcacttcacggcacctggaagtccggactcaaaatgtctcaaaattaaggttaagaggatcaacctaaaatgtaaaaagtcatcatcatattttgttcctgatgcccggtccaggtgtacatcagtgaggagatgtcgttgggcaggggactgccagtctgggtgcccccctcatttcacatccaactccttttctgatgattgggcaggtaagatggacagggctggtctaggattcagtggctgctctgatggatgtggaggagcagcctgtggttgctttaatgcggccccttcttgcattttctggaggaaatgggtagagaatccacatgggatcatctggaaagtatctccatgtgccgcatgggtcccatcagcggttatagagctaacaatgccctcaggggaggtgaggacattccaccccatgagcggaatccccacacaagtcttcaagggtgtgagtgtaacttacttgggctcagatatggaggtgtcaggcttgactgacctgtgtgagatagaagagctcaagtcaaagaagcttgctttagctccctgcaaccaggctggtatgggggttgtaggcaaggttggagagatacagtgcagtagcgaggaaagtgcccgtaccataaaaaaagatgggtgcatatggaatgcagaccttgtgggtatagagctacgggtggatgacgctgtgtgctactctaagatcactagtgtggaggcagttgcaaactactccgccatacccaccactattggggggctgaggtttgagagaagccatgacagccagggcaaaatatctggtagccccctggacatcacagctataagaggatctttttctatcaattatagaggccttcgactgagcctctcagaaattactgctacttgcacaggggaagtgacaaatgtgagtgggtgttattcttgcatgacaggcgccaaagtctccatcaagttgcatagcagcaaaaatagcactgcccatgtaagatgcaaaggggatgagactgcattcagtgtcttggagggagtccatagctactctgtcagtctcagttttgatcatgcagtagttgatgagcagtgccaactgaactgtgggggacatgagagccaagtgactctgagaggcaacctcatcttcctggatgtcccgaaatttgtggatggcagctacatgcagacatatcatagtactgtgcccacaggggcaaatatcccaagccctacagattggctaaatgccttgtttggcaatgggctgagtaggtggatcctgggggtgataggggtcctactggggggattggctctctttttcttgatcatgtctttgttcaagctgggaacaaaacaggtatttcgatcgaggacgaagctggct---
>China_KC505133_Human_JS2011_034_2012
atgatgaaagtcatctggttctcctctctgatctgctttgtcattcaatgcagtggggactcgggcccaatcatctgtgcaggacccatccactcaaataagagtgctgacatacctcacctgctgggttactctgagaagatatgtcagatagatcgactgatacatgtttcgtcatggctcagaaaccactcacaatttcagggttacgtagggcagcgaggtggacgctctcaggtgagctactacccagctgaaaattcttactcaaggtggagtgggcttctaagcccctgtgatgctgattggcttgggatgcttgttgtgaagaaggccaaggggtctgatatgatagtccctgggccttcatacaaggggaaagtcttttttgagcggccaacttttgatggatatgtaggctggggctgtggcagtgggaagtctaggacagagtcaggagagctctgcagttcagactcagggactagctctggtcttctgccctcagatagggttctctggataggtgatgttgcttgtcagcctatgacacccatccctgaagagacatttctggagctgaagagttttagccaaagtgaattcccagacatatgcaaaattgatggcattgtgttcaaccagtgtgagggtgagagtctacctcagccttttgatgttgcatggatggatgttggccactctcataaaatcatcatgagggagcacaagaccaaatgggtgcaagagagctcatccaaggattttgtgtgctataaggaagggactgggccttgttctgaatcagaagaaaagacttgcaagaccagtggatcatgcaggggggacatgcagttctgtaaggtagcaggttgtgaacatggggaagaggcatctgaagccaagtgtagatgctcacttgtacacaagcccggagaagtcgttgtgtcatatggagggatgcgtatcagaccaaagtgctatggtttctccagaatgatggcaacactggaggtgaaccaaccagagcaaaggattggccaatgcactggctgccatctggaatgcataaatgggggtgtgaggctaataaccctaaccagtgagctcaagtcagctactgtctgtgcttcccacttttgtagttctgccacgagtggcaagaaaagcacggagattcaattccactcaggatcattggttgggaaaacagcaatacacgtcaaaggggcattggtagatggaactgaattcacatttgagggtagttgcatgttcccagatggttgtgatgcggtggactgcactttctgtcgtgagtttctaaaaaatccccagtgctaccctgcaaagaagtggctgttcatcattattgtcatcctccttggatatgcaggcctcatgctactcaccaatgtcctcaaggcaattggaatttggggatcatgggtcatagctccagtgaagctaatgtttgccatcataaagaaactaatgagaactgtgagctgcttgatggggaaattgatggataggggaaggcaagtgatccatgaggagataggggagaatagagagggcaaccaagatgatgttaggattgagatggcaagacccagaagggtaaggcattggatgtactcacctgtcatcctaacttttttagcaatagggcttgctgagagctgcgatgagatggtccatgctgattctaagcttgtttcatgcaggcaagggagcggaaatatgaaggaatgtgtcacaactgggagggcgcttcttcctgcggtgaacccaggtcaagaggcatgtctgcacttcacggcgcctgggagtccggactcaaaatgtctcaaaattaaggttaagaggatcaacctaaaatgtaagaagtcatcatcatattttgttcctgatgcccggtccagatgtacatcagtgaggagatgtcgttgggctggagactgccagtctgggtgccccccccatttcacatccaactccttttctgatgattgggcaggtaagatggacagggctggtctagggttcagttgctgctctgatggatgtggaggagcagcctgcggctgctttaatgcagccccttcatgcatcttctggaggaaatgggtagagaacccacatgggatcatctggaaagtatctccttgtgccgcatgggtcccatcggcagtcatagagctaacaatgccctcaggggaggtgaggacattccaccccatgagtggcatccccacacaagtcttcaagggtgtgagtgtgacttacttaggctcagatatggaggtgtctggcttgacagacctatgtgagatagaggagctcaagtccaagaagctggcattagctccctgcaaccaggctggcatgggggttgtaggcaaggttggagagatacagtgcagtagcgaggaaagtgcccgtaccataaaaaaagatgggtgcatatggaatgcagaccttgtgggcatagagctacgagtagatgacgctgtgtgctactctaagatcactagtgtggaagcagttgcaaactactctgctatacccaccactattggggggctgaggtttgagagaagccatgacagccagggtaaaatatctggtagccccctggacatcacagctataagaggatctttttctgttaattatagaggccttcgactgagcctctcagaaattactgctacctgcacaggggaggtgacaaatgtgagtggatgttattcttgcatgacaggcgccaaagtctctatcaaactgcacagcagcaaaaatagcactgcccatgtaagatgcaaaggggatgagactgcattcagtgtcttggagggggtccatagctacactgtcagtctcagttttgaccatgcagtagtcgatgagcagtgccaactgaactgtgggggacatgagagtcaagtgactctaaaaggcaaccttatcttcctggatgtcccaaaatttgtggatggtagctacatgcagacatatcatagcactgtgcccacaggggcaaatatcccaagcccaacagactggctgaatgccttgtttggcaatgggctgagcaggtggatcctgggggtgataggggttctgcttggggggttggctctctttttcatgattatgtctttgctcaagctgggaacaaaacaggtatatcgatcaaggacaaagctggct---
>China_KC505136_Human_JS2011_062_2012
atgatgaaagtcatctggttctcctctctgatctgcttagtcattcaatgcagtggggactcgggcccaatcatctgcgcaggacccatccactcaaacaagagtgctgacatacctcacctgcttggttactctgagaagatttgtcagatagatcggctgatacatgtttcgtcatggctcaggaaccactcgcaatttcagggctatgtaggacagcgaggtggacgctctcaggtgagctactacccagctgtgaattcttactcaaggtggagtggacttctaagcccctgtgatgctgattggcttgggatgcttgtcgtgaagaaagccaaggggtctgatatgatagttcctgggccttcgtacaaggggaaagtcttttttgaacggccaacttttgatggatatgtaggctggggctgtggcagtgggaagtctaggactgagtcaggagagctctgcagttcagactcagggactagttctggtcttctgccctcgaatagggttctctggataggtgatgttgcttgtcagcctatgacacccatcccagaggagacatttctggagctgaagagttttagccaaagtgaattcccagacatatgcaaaattgatggcattgtgttcaaccagtgtgagggtgagagtctacctcagccctttgatgttgcatggatggatgttggccactctcataaaatcatcatgagggagcacaagaccaaatgggtgcaagagagctcatccaaagattttgtgtgctataaggaagggactgggccttgttctgaatcagaagaaaaggcttgcaagaccagtggatcatgcaggggggacatgcagttttgcaaggtggcaggttgtgaacatggggaggaggcatctgaagccaagtgtagatgctcacttgtgcacaaacccggggaagtcgtagtgtcatatggagggatgcgtgtcagaccaaagtgctatggtttctccagaatgatggcaacactggaggtgaatccaccagagcaaaggattggtcaatgcactggctgccatctagaatgcataaatgggggtgtgaggctaatcactctaaccagtgagctcaagtcagctactgtctgtgcttcccacttttgcagttctgccacaagtggtaagaaaagcacagagattcaattccactcaggatcattggtcgggaaaacagcaatccatgttaaaggggcattggtagatggaactgaattcacatttgagggtagttgcatgttcccagatggatgtgatgcagtggactgtacattctgtcgtgagtttctaaaaaatcctcagtgctaccctgccaagaagtggctgttcatcattattgtcatcctccttggatatgcaggcctcatgctactcaccaatgtccttaaggcaattggggtttggggatcatgggtcatagctccagtgaaactaatgttcgccatcatgaagaaactaatgagaactgtgagctgcttgatggggaaattgatagataggggaaggcaagtgatccatgaggaaataggagagaatggggagggcaaccgagatgatgttaggattgagatggcaagacccagaagggtaaggcattggatgtactcacctgtcatcctgaccattctagcaataggacttgctgagggctgtgatgagatggtccatgctgattctaaacttgtttcatgcaggcaagggagcggaaatatgaaggaatgtgtcacaactgggagggcgcttcttcctgcggtgaacccaggacaagaggcgtgtctgcacttcacggcacctgggagtccggactcaaaatgtctcaaaattaaggtaaagaggattaacctaaaatgtaagaagtcatcatcatattttgttcctgatgcccggtctaggtgtacatcagtgaggagatgtcgttgggcgggagactgccagtctgggtgcccccctcatttcacatctaactccttttctgatgattgggcaggtaagatggacagggctggtcttggattcagtggctgctctgatggatgtggaggagcagcctgcggctgctttaatgcggccccttcatgcatcttctggaggaaatgggtggagaatccacatgggatcatctggaaagtatctccatgtgccgcatgggtcccatcagcagttatagagctaacaatgccctcaggtgaggtgaggacattccaccccatgagcggcatccccacacaggtcttcaagggtgtgagtgtaacttacttgggctcagatatggaggtgtctggcttgactgacctgtgtgagatagaagagctcaagtccaaaaagctggcattagctccctgcaaccaggctggcatgggggttgtaggcaaggttggagagatacagtgcagtagcgaggaaagtgcccgtaccataaaaaaagatgggtgcatatggaatgctgaccttgtgggtatagagctacgagtggatgacgctgtgtgctactctaagatcactagtgtggaggcagttgcaaactactctgccatacccaccactataggggggctgaggtttgagagaagccatgacagccagggtaaaatatctggtagccccctggacatcacagctataagaggatccttttctgttaattatagaggccttcgattaagtctctcagaaattactgctacttgcacaggggaggtgacaaatgtgagtgggtgttattcttgcatgacaggcgccaaagtctccatcaaattgcatagcagcaaaaatagcactgcccatgttagatgcaaaggggatgagactgcattcagtgtcttggagggagtccatagctacactgtcagcctcagctttgaccatgcagtagtcgatgagcagtgccagctgaactgtgggggacatgagagtcaagtgactctaaaaggcaacctcatcttcctggatgtcccaaaatttgtggatggcagctacatgcagacatatcacagtactgtgcccacaggggcaaatatcccaagccctacagattggctgaatgccttgtttggcaatgggctgagtaggtggatcctggggttgataggggtcctattgggggggttggctctctttttcttgatcatgtctttgttcaagctgggaacaaaacaagtatttcgatcgaggacaaagctggct---
>China_KC505139_Human_JS2011_109_2012
atgatgaaagtcatctggttctcctctctgatctgcttagtcattcaatgtggtggggatacaggcccaatcatctgcgcaggacccatccactcaaataagagtgctgacatacctcacctgcttggctactctgagaagatttgtcagatagatcggctgatacatgtttcgtcatggcttagaaaccactcacaatttcagggctacgtagggcagcgaggtggacgctctcaggtgagctactacccagctgaaaattcttactcaaggtggagtggacttctaagcccctgtgatgctgattggcttgggatgcttgtcgtgaagaaggccaaggggtctgatatgatagttcctgggccttcatacaaggggaaagtcttctttgaacggccaacttttgatggatacgttggctggggctgtggtagtgggaagtctaggactgagtcaggtgagctctgcagttcagactctgggactagttctggtcttctgccctcggatagggttctctggataggtgatgttgcttgtcagcctatgacacccatccctgaggagacatttctggagctgaagagctttagccaaagtgaattcccagacatatgcaagattgatggcattgtgttcaaccagtgtgagggtgagagtctacctcagccctttgatgttgcatggatggatgttggccactctcataaaatcatcatgagggagcacaagaccaaatgggtacaagagagctcatccaaggattttgtgtgctacaaggaagggactgggccttgttctgaatcagaagaaaagacttgcaagaccagtggatcatgcaggggggacatgcagttttgcaaggtggcaggttgtgaacatggggaagaggcatctgaagccaagtgtagatgctcacttgtgcacaagcccggggaagtcgttgtgtcatatggagggatgcgtgtcagaccaaagtgctatggtttctccagaatgatggcaacactggaggtgaaccaaccagagcaaaggattggtcaatgcactggctgccatctagaatgcataaatgggggtgtgaggctaatcactctaaccagtgagctcaagtcagctactgtctgcgcttctcacttttgtagttctgccacaagtggtaagaaaagcacggagattcaattccactcaggatcattggttggaaaaacagcaatccacgtcaaaggggcattggtagatggaactgaattcacatttgagggtagttgcatgttcccagatggttgtgatgcagtggactgcacattctgtcgtgagtttctaaaaaatccccagtgctaccctgcaaagaagtggctgttcatcattattgtcatcctccttggatatgcaggcctcatgctactcaccaatgttcttaaggcaattggggtttggggatcatgggtcatagctccagtgaagctagtgtttgccatcataaagaaactaatgagagctgtgagctgcctgatggggaaattgatggataggggaaggcaagtgatccatgaggaaataggggagaatagagagggcaaccaagatgatgttaggattgagatggccagacccaggagggtaaggcattggatgtactcacctgtcatcctgactattctagcaatagggcttgctgagggctgtgatgagatggtccatgctgattctaaacttgtttcgtgcaggcaaggaagcggaaatatgaaggaatgtgtcacaactgggagggcgcttcttcctgcggtgaacccagggcaagaggcgtgtctgcacttcacggcacctggaagtccagactcaaaatgtctcaaaattaaggttaagaggatcaacctaaaatgtaaaaagtcatcatcatattttgttcctgatgcccggtccaggtgtacatcagtgaggagatgtcgttgggcaggggactgccagtctgggtgcccccctcatttcacatccaactccttttctgatgattgggcaggtaagatggacagggctggtctaggattcagcggctgctctgatggatgtggaggagcagcctgcggttgctttaatgcggccccttcatgcattttctggaggaaatgggtagagaatccacatgggatcatctggaaagtctctccatgtgccgcatgggtcccatcagcagttatagagctaacaatgccctcaggggaggtgaggacattccaccccatgagcggaatccccacacaagtcttcaagggtgtgagtgtaacttacttgggctcagatatggaggtgtcaggcttgactgacctgtgtgagatagaagagctcaagtcaaagaagcttgcattagctccctgcaaccaggctggtatgggggttgtaggcaaggttggagagatacagtgcagtagcgaggaaagtgcccgtaccataaaaaaagatgggtgcatatggaatgctgacctcgtgggcatagagctacgagtggatgacgctgtgtgttactctaagatcactagtgtggaggcagttgcaaactactctgccatacccaccactattggggggctgaggtttgagagaagccatgacagccagggtaaaatatctggtagccccctggacatcacagctataagaggatctttttctgtcaattatagaggccttcgactgagtctctcagaaattactgctacgtgtacaggggaagtgacaaatgtgagtgggtgttattcatgcatgacaggcgccaaagtctccatcaagttgcatagcagcaaaaatagcactgcccatgtgagatgcaaaggggatgagactgccttcagtgtcttggagggagtccatagctactctgtcagtctcagttttgatcatgcagtagttgatgagcagtgccaactgaactgtggggggcatgagagtcatgtgactctgagaggtaacctcatcttcctggatgtcccgaaatttgtggatggcagctacatgcagacatatcatagtactgtgcccacaggggcaaatatcccaagccctacagattggctaaatgccttgtttggcaatgggctgagtaggtggattctgggggtgataggggtcctactggggggattggctctctttttcttgatcatgtctttgttcaagctgggaacaaaacaggtatttcgatcgaggacgaagctggct---
>China_KC505142_Human_JS2012_020_2012
atgatgaaagtcatctggttctcctctctgatctgcttagtcattcaatgtggtggggatacaggcccaatcatctgcgcaggacccatccactcaaacaagagtgctgacatacctcacctgcttggctactctgagaagatttgtcagatagatcggctgatacatgtttcgtcatggcttagaaaccactcacaatttcagggctacgtagggcagcgaggtggacgctctcaggtgagctactacccagctgaaaattcttactcaaggtggagtggacttctaagcccctgtgatgctgattggcttgggatgcttgtcgtgaagaaggccaaggggtctgatatgatagttcctgggccttcatacaaggggaaagtcttctttgaacggccaacttttgatggatacgttggctggggctgtggtagtgggaagtctaggactgagtcaggtgagctctgcagttcagactctgggactagttctggtcttctgccctcggatagggttctctggataggtgatgttgcttgtcagcctatgacacccatccctgaggagacatttctggagctgaagagctttagccaaagtgaattcccagacatatgcaagattgatggcattgtgttcaaccagtgtgggggtgagagtctacctcagccctttgatgttgcatggatggatgttggccactctcataaaatcatcatgagggagcacaagaccaaatgggtacaagagagctcatccaaggattttgtgtgctacaaggaagggactgggccttgttctgaatcagaagaaaagacttgcaagaccagtggatcatgcaggggggacatgcagttttgcaaggtggcaggttgtgaacatggggaagaggcatctgaagccaagtgtagatgctcacttgtgcacaagcccggggaagtcgttgtgtcatatggagggatgcgtgtcggaccaaagtgctatggtttctccagaatgatggcaacactggaggtgaaccaaccagagcaaaggattggtcaatgcactggctgccatctagaatgcataaatgggggtgtgaggctaatcactctaaccagtgagctcaagtcagctactgtctgcgcttctcacttttgtagttctgccacaagtggtaagaaaagcacggagattcaattccactcaggatcattggttggaaaaacagcaatccacgtcaaaggggcattggtagatggaactgaattcacatttgagggtagttgcatgttcccagatggttgtgatgcagtggactgcacattctgtcgtgagtttctaaaaaatccccagtgctaccctgcaaagaagtggctgttcatcattattatcatcctccttggatatgcaggcctcatgctactcaccaatgttcttaaggcaattggggtttggggatcatgggtcatagctccagtgaagctagtgtttgccatcataaagaaactaatgagagctgtgagctgcctgatggggaaattgatggataggggaaggcaagtgatccatgaggaaataggggagaatagagagggcaaccaagatgatgttaggattgagatggccagacccaggagggtaaggcattggatgtactcgcctgtcatcctgactattctagcaatagggcttgctgagggctgtgatgagatggtccatgctgattctaaacttgtttcgtgcaggcaaggaagcggaaatatgaaggaatgtgtcacaactgggagggcgcttcttcctgcggtgaacccagggcaagaggcgtgtctgcacttcacggcacctggaagtccagactcaaaatgtctcaaaattaaggttaagaggatcaacctaaaatgtaaaaagtcatcatcatattttgttcctgatgcccggtccaggtgtacatcagtgaggagatgtcgttgggcaggggactgccagtctgggtgcccccctcatttcacatccaactccttttctgatgattgggcaggtaagatggacagggctggtctaggattcagcggctgctctgatggatgtggaggagcagcctgcggttgctttaatgcggccccttcatgcattttctggaggaaatgggtagagaatccacatgggatcatctggaaagtctctccatgtgccgcatgggtcccatcagcagttatagagctaacaatgccctcaggggaggtgaggacattccaccccatgagcggaatccccacacaagtcttcaagggtgtgagtgtatcttacttgggctcagatatggaggtgtcaggcttgactgacctgtgtgagatagaagagctcaagtcaaagaagcttgcattagctccctgcaaccaggctggtatgggggttgtaggcaaggttggagagatacagtgcagtagcgaggaaagtgcccgtaccataaaaaaagatgggtgcatatggaatgctgaccttgtgggcatagagctacgagtggatgacgctgtgtgttactctaagatcactagtgtggaggcagttgcaaactactctgctatacccaccactattggggggctgaggtttgagagaagccatgacagccagggtaaaatatctggtagccccctggacatcacagctataagaggatctttttctgtcaattatagaggccttcgactgagtctctcagaaattactgctacgtgtacaggggaagtgacaaatgtgagtgggtgttattcatgcatgacaggcgccaaagtctccatcaagttgcatagcagcaaaaatagcactgcccatgtaagatgcaaaggggatgagactgccttcagtgtcttggagggagtccatagctactctgtcagtctcagttttgatcatgcagtagttgatgagcagtgccaactgaactgtggggggcatgagagtcatgtaactctgaaaggtaacctcatcttcctggatgtcccgaaatttgtggatggcagctacatgcagacatatcatagtactgtgcccacaggggcaaatatcccaagccctacagattggctaaatgccttgtttggcaatgggctgagtaggtggattctgggtgtgataggggtcctactggggggattggctctctttttcttgatcatgtctttgttcaagctgggaacaaaacaggtatttcgatcgaggacgaagctggct---
>China_KC505145_Human_JS2012_035_2012
atgatgaaagtcatctggttctcctctctgatctgcttagtcattcaatgtggtggggatacaggcccaatcatctgcgcaggacccatccactcaaacaagagtgctgacatacctcacctgcttggctactctgagaagatttgtcagatagatcggctgatacatgtttcgtcatggcttagaaaccactcacaatttcagggctacgtagggcagcgaggtggacgctctcaggtgagctactacccagctgaaaattcttactcaaggtggagtggacttctaagcccctgtgatgctgattggcttgggatgcttgtcgtgaagaaggccaaggggtctgatatgatagttcctgggccttcatacaaggggaaagtcttctttgaacggccaacttttgatggatacgttggctggggctgtggtagtgggaagtctaggactgagtcaggtgagctctgcagttcagactctgggactagttctggtcttctgccctcggatagggttctctggataggtgatgttgcttgtcagcctatgacacccatccctgaggagacatttctggagctgaagagctttagccaaagtgaattcccagacatatgcaagattgatggcattgtgttcaaccagtgtgagggtgagagtctacctcagccctttgatgttgcatggatggatgttggccactctcataaaatcatcatgagggagcacaagaccaaatgggtacaagagagctcatccaaggattttgtgtgctacaaggaagggactgggccttgttctgaatcagaagaaaagacttgcaagaccagtggatcatgcaggggggacatgcagttttgcaaggtggcaggttgtgaacatggggaagaggcatctgaagccaagtgtagatgctcacttgtgcacaagcccggggaagtcgttgtgtcatatggagggatgcgtgtcagaccaaagtgctatggtttctccagaatgatggcaacactgggggtgaaccaaccagagcaaaggattggtcaatgcactggctgccatctagaatgcataaatgggggtgtgaggctaatcactctaaccagtgagctcaagtcagctactgtctgcgcttctcacttttgtagttctgccacaagtggtaagaaaagcacggagattcaattccactcaggatcattggttggaaaaacagcaatccacgtcaaaggggcattggtagatggaactgaattcacatttgagggtagttgcatgttcccagatggttgtgatgcagtggactgcacattctgtcgtgagtttctaaaaaatccacagtgctaccctgcaaagaagtggctgttcatcattattgtcatcctccttggatatgcaggcctcatgctactcaccaatgttcttaaggcaattggggtttggggatcatgggtcatagctccagtgaagctagtgtttgccatcataaagaaactaatgagagctgtgagctgcctgatggggaaattgatggataggggaaggcaagtgatccatgaggaaataggggagaatagagagggcaaccaagatgatgttaggattgagatggccagacccaggagggtaaggcattggatgtactcgcctgtcatcctgactattctagcaatagggcttgctgagggctgtgatgagatggtccatgctgattctaaacttgtttcgtgcaggcaaggaagcggaaatatgaaggaatgtgtcacaactgggagggcgcttcttcctgcggtgaacccagggcaagaggcgtgcctgcacttcacggcacctggaagtccagactcaaaatgtctcaaaattaaggttaagaggatcaacctaaaatgtaaaaagtcatcatcgtattttgttcctgatgcccggtccaggtgtacatcagtgaggagatgtcgttgggcaggggactgccagtctgggtgcccccctcatttcacatccaactccttttctgatgattgggcaggtaagatggacagggctggtctgggattcagcggctgctctgatggatgtggaggagcagcctgcggttgctttaatgcggccccttcatgcattttctggaggaaatgggtagagaatccacatgggatcatctggaaagtctctccatgtgccgcatgggtcccatcagcagttatagagctaacaatgccttcaggggaggtgaggacattccaccccatgagcggaatccccacacaagtcttcaagggtgtgagtgtaacttacttgggctcagatatggaggtgtcaggcttgactgacctgtgtgagatagaagagctcaagtcaaagaagcttgcattagctccctgcaaccaggctggtatgggggttgtaggcaaggttggagagatacagtgcagtagcgaggaaagtgcccgcaccataaaaaaagatgggtgcatatggaatgcagacctcgtgggtatagagctacgagtggatgacgctgtgtgttactccaagatcactagtgtggaggcagttgcaaactactctgccatacccaccactattggggggctgaggtttgagagaagccatgacagccagggtaaaatatctggtagccccctggacatcacagctataagaggatctttttctgtcaattatagaggccttcgactgagtctctcagaaattactgctacgtgtacaggggaagtgacaaatgtgagtgggtgttattcatgcatgacaggcgccaaagtctccatcaagttgcatagcagcaaaaatagcactgcccatgtaagatgcaaaggggatgagactgccttcagtgtcttggagggagtccatagctactctgtcagtctcagttttgatcatgcagtagttgatgagcagtgccaactgaactgtggggggcatgagagtcatgtgactctgagaggtaacctcatcttcctggatgtcccgaaatttgtggatggcagctacatgcagacatatcatagtactgtgcccacaggggcaaatatcccaagccctacagattggctaaatgccttgtttggcaatgggctgagtaggtggattctgggggtgataggggtcctactggggggattggctctctttttcttgatcatgtctttgttcaagctgggaacaaaacaggtatttcgatcgaggacgaagctggct---
>China_KF356529_Human_YSH39_2011
atgatgaaagtcatctggttctcctctctgatctgctttgtcattcaatgcagtggggactcaggcccaatcatctgcgcaggacccatccactcaaacaagagtgctgacatacctcacctgctgggttactctgagaagatatgtcagatagatcggctgatacatgtttcgtcatggctcaggaaccactcacaatttcagggctacgtaggccagcgaggtggacgctctcaggtgagctactacccagctgaaaattcttactcaaggtggagtgggcttctaagcccctgtgatgctgattggcttggaatgcttgtcgtgaagaaggccaaggggtctgatatgatagttcctgggccttcatacaagggaaaagtcttttttgagcggccaacttttgatggatatgtaggctggggctgtggcagtgggaagtctaggacagagtcaggagagctctgcagttcagactcagggactagctctggtcttctgccatcagatagggttctctggataggtgatgttgcttgtcagcctatgacacccatccctgaagagacatttatggagctgaagagttttagccaaagtgaattcccagacatatgcaaaattgatggcattgtattcaaccagtgtgagggtgagagcctacctcagccctttgatgttgcatggatggatgttggccactctcataaaatcatcatgagggagcacaagaccaaatgggtgcaagagagctcatccaaggattttgtgtgctacaaggaagggactgggccttgttctgaatcagaagaaaagacttgcaagaccagtggatcatgcaggggggacatgcagttctgcaaggtagcaggttgtgaacatggggaagaggcatctgaagccaagtgtagatgctcacttgtgcacaagcccggagaagtcgttgtgtcatatggagggatgcgtatcagaccaaagtgctatggtttctccagaatgatggcaacactggaggtgaaccaaccagagcaaaggattggtcaatgcactggctgccatctggaatgcataaatgggggtgtgaggctaataactctaaccagtgagctcaagtcagctactgtctgtgcttctcacttttgtagttctgccacgagtggcaagaaaagcacggagattcaattccactcaggatcattggttgggaaaacagcaatacacgtcaaaggggcattggtagatggaactgaattcacatttgagggtagttgcatgttcccagatggttgtgatgcggtggactgcactttctgtcgtgagtttctgaaaaatccccagtgctaccctgcaaagaagtggctgttcatcattattgtcatcctccttgggcatgcaggcctcatgctactcaccaatgtcctcaaggcaattgggatttggggatcatgggtcatagctccagtgaagctaatatttgccatcataaagaaactaatgagaactgtgagctgcttgatggggaaattgatggataggggaaggcaagtgatccatgaggagataggggagaatagagagggcaaccaagatgatgttaggattgagatggcaagacccagaagggtaaggcattggatgtactcacctgtcatcctaactattttagcaatagggcttgctgagagctgtgatgagatggtccatgctgattctaagcttgtttcatgcaggcaagggagcggaaatatgaaggaatgtgtaacaactgggagggcgcttcttcctgcggtgaacccaggtcaagaggcatgtctgcacttcacggcacctgggagtccggactcaaaatgtctcaaaattaaggttaagaggatcaacctaaaatgtaagaagtcatcatcatattttgttcctgatgcccggtccagatgtacatcagtgaggagatgtcgttgggctggagactgccagtctgggtgcccccctcatttcacatccaactccttttctgatgattgggcaggtaagatggacagggctggtctagggttcagtggctgctctgatggatgtggaggagcagcctgcggctgctttaatgcagccccttcttgcatcttctggaggaaatgggtagagaacccacatgggatcatctggaaagtatctccttgtgccgcatgggtcccatcggcagtcatagagctaacaatgccctcaggggaggtgaggacattccaccccatgagtggcatccccacacaagtcttcaagggtgtgagtgtgacttacttgggctcagatatggaggtgtctggcttgactgacctatgtgagatagaggagctcaagtccaagaagctggcattagctccctgcaaccaggctggcatgggggttgtaggcaaggttggagagatacagtgcagtagcgaggaaagtgcccgtaccataaaaaaagatgggtgcatatggaatgcagaccttgtgggcatagagctacgagtggatgacgctgtgtgctactctaagatcactagtgtggaagcagttgcaaactactctgccatacccaccactattggggggctgaggtttgagagaagccatgacagccagggtaaaatatctggtagtcccctggacatcacagctataagaggatctttttctgttaattatagaggccttcgactgagcctctcagaaattactgctacctgcacaggggaggtgacaaatgtgagtggatgttattcttgcatgacaggcgccaaagtctctatcaaactacatagcagcaaaaatagcactgcccatgtaagatgcaaaggggatgagactgcattcagtgtcttggagggggttcatagctacactgtcagtctcagttttgaccatgcagtggtcgatgagcagtgccaactgaactgtgggggacatgagagtcaagtgactctaaaaggcaaccttatcttcctggatgtcccaaaatttgtggatggcagctacatgcagacatatcatagcactgtgcccacaggggcaaatatcccaagcccaacagactggctgaatgccttgtttggcaatgggctgagtaggtggatcctgggggtgataggggttctacttggggggttggctctctttttcatgattatgtctttgttcaagctgggaacaaaacaggtatttcgatcaaggacgaagctggct---
>China_KF356530_Human_YPQ133_2011
atgatgaaagtcatctggttctcctctctgatctgctttgtcattcaatgcagtggggactcgagcccaatcatctgcgcaggacccatccactcaaacaagagtgctgacatacctcacctgctgggttactctgaaaagatatgtcagatagatcggctgatacatgtttcgtcatggctcagaaaccactcacaatttcagggctacgttgggcagcgaggtggacgctctcaggtgagctactacccagctgaaaattcttactcaaggtggagtgggcttctaagcccctgtgatgctgattggcttgggatgcttgtcgtgaagaaggccaaggggtctgatatgatagttcctgggccttcatacaaggggaaagtcttttttgagcggccaacttttgatggatatgtaggctggggctgtggcagtgggaagtctaggacagagtcaggagagctctgcagttcagactcagggactagctctggtcttctgccctcagatagggttctctggataggtgatgttgcttgtcagcctatgacacccatccctgaggagacatttctggagctgaagagttttagccaaagtgaattcccagacatatgcaaaattgatggcattgtgttcaaccagtgtgagggtgagagtttacctcagccctttgatgttgcatggatggatgttggccactctcaaaaaatcatcatgagagagcacaagaccaaatgggtgcaagagagctcatccaaggactttgtgtgctacaaggaagggactgggccttgttctgaatcagaagaaaagacttgcaagaccagtggatcatgcaggggggacatgcagttctgcaaggtagcaggttgtgaacatggggaagaggcatctgaagccaagtgtagatgctcacttgtgcacaagcccggagaagtcgttgtgtcatatggagggatgcgtgtcagaccaaagtgctatggtttctccagaatgatggcaacactggaggtgaaccaaccagagcaaaggattggtcaatgcactggctgccatctggaatgcataaatgggggtgtgaggctaataactctaaccagtgagctcaagtcagctactgtctgtgcttcccacttttgtagttctgccacgagtggcaagaagagcacggagattcaattccactcaggatcattggttgggaaaacagcaatacacgtcaaaggggcattggtagatggaactgaattcacatttgagggtagttgcatgttcccagatggttgtgatgcggtggactgcactttctgtcgtgagtttctaaagaatccccagtgctaccctgcaaagaagtggctgttcatcattattgtcatcctccttggatatgcaggcctcatgctactcaccaatgtcctcaaggcaattgggatttggggatcatgggtcatagctccagtgaagctaatatttgccatcataaagaaactaatgagaactgtgagctgcttgatggggaaattgatggataggggaagacaagtgatccatgaggagataggggagaatagagagggcaaccaagatgatgttaggattgagatggcaagacccaggagggtaaggcattggatgtactcacctgtcatcctgaccattttagcaatagggcttgctgagagctgtgatgagatggtccatgctgattctaagcttgtttcatgcaggcaagggagcggaaatatgaaggaatgtgtcacaactgggagggcgcttcttcctgcagtgaacccaggtcaagaggcatgtctgcacttcacggcacctgggagtccggactcaaaatgtctcaaaattaaggttaagaggatcaacctaaaatgtaagaagtcatcatcatattttgttcctgatgcccggtccagatgtacatcagtgaggagatgtcgttgggcaggagactgccagtctgggtgcccccctcatttcacatccaactccttttctgatgattgggcaggtaagatggacagggctggtctagggttcagtggttgctctgatggatgtggaggagcagcctgcggctgctttaatgcagccccttcatgcatcttctggaggaaatgggtagagaatccacatggggtcatctggaaagtatctccttgtgccgcatgggtcccttcggcagtcatagagctaacaatgccctcaggggaggtgaggacattccaccccatgagtggcatccccacacaagtcttcaagggtgtgagtgtgacttacttgggctcagatatggaggtgtctggcttgactgacctatgtgagatagaggagctcaagtccaagaagctggcattagctccctgcaaccaggctggcatgggggttgtaggcaaggttggagagatacagtgcagtagcgaggaaagtgcccgtaccataaaaaaagatgggtgcatatggaatgcggaccttgtgggcatagagctacgagtggatgacgctgtgtgctactctaagatcactagtgtggaagcagttgcaaactactctgccatacccaccactattggggggctgagatttgagagaagccatgacagccagggtaaaatatctggtagccccctggacatcacagctataagaggatctttttctgttaattatagaggccttcgactgagcctctcagaaattactgcaacctgcacaggggaggtgacaaatgtgagtggatgttattcttgcatgacaggcgccaaagtctctatcaaactgcatagcagcaaaaatagcactgcccatgtaagatgcaaaggggatgagactgcattcagtgtcttggagggggtccatagctacactgtcagtcttagttttgaccatgcagtagtcgatgagcagtgccaactgaactgtgggggacatgagagtcaagtgactctaaaaggcaaccttatcttcctggatgtcccaaaatttgtggatggcagctacatgcagacatatcatagcactgtgcccacaggggcaaacatcccaagcccaacagactggctgaatgccttgtttggcaatgggctgagtaggtggatcctgggggtgatgggggttctgcttgggggattggctctctttttcatgatcatgtctttgttcaagctgggaacaaaacaggtatttcgatcaaggacaaagctggct---
>China_KF356531_Human_YPQ2_2011
atgatgaaagtcatctggttctcctctctgatctgctttgtcattcaatgcagtggggactcgggcccaatcatctgcgcaggacctatccactcaaacaagagtgctgacatacctcacctgctgggttactctgagaagatatgtcagatagatcggctgatacatgtttcgtcatggctcagaaaccactcacaatttcagggctacgtagggcagcgaggtggacgctctcaggtgagctactacccagctgaaaattcttactcaaggtggagtgggcttctaagcccctgtgatgctgattggcttgggatgcttgtcgtgaagaaggccaaggggtctgatatgatagttcctgggccttcatacaaggggaaagtcttttttgagcgaccaacttttgatggatatgtaggctggggctgtggcagtgggaagtctaggacagagtcaggagagctctgcagttcagactcagggactagctctggtcttctgccctcagatagggttctctggataggtgatgttgcttgtcagcctatgacacccatccctgaggagacatttctggagctgaagagttttagccaaagtgaattcccagacatatgcaaaattgatggcattgtgttcaaccagtgtgagggtgagagtctgcctcagccctttgatgttgcatggatggatgttggccactctcataaaatcatcatgagggagcacaagaccaaatgggtgcaagagagctcatccaaggattttgtgtgctacaaggaagggactgggccttgttctgaatcagaagaaaagacttgcaagaccagtggatcatgcaggggggacatgcagttctgcaaggtagcaggttgtgaacatggggaagaggcatctgaagccaagtgtagatgctcacttgtgcacaagcccggagaagtcgttgtgtcatatggagggatgcgtgtcagaccaaagtgctatggtttctccagaatgatggcaacactggaggtgaaccaaccagagcaaaggattggtcaatgcactggctgccatctggaatgcataaatgggggtgtgaggctaataactctaaccagtgagctcaagtcagctactgtctgtgcttcccacttttgtagttctgccacgagtggcaagaagagcacggagattcaattccactcaggatcattggttgggaaaatagcaatacacgtcaaaggggcattggtagatggaactgaattcacatttgagggtagttgcatgttcccagatggttgtgatgcggtggactgcactttctgtcgtgagtttctaaaaaatccccagtgctaccctgcaaagaagtggctgttcatcattattgtcatcctccttggatatgcaggcctcatgctactcaccaatgtcctcaaggcaattgggatttggggatcatgggtcatagctccagtgaagctaatatttgccatcataaagaaactaatgagaactgtgagctgcttgatggggaaattgatggataggggaaggcaagtgatccatgaggagataggggagaatagagagggcaaccaagatgatgttaggattgagatggcaagacccaggagagtaaggcattggatgtactcacctgtcatcctgactattttagcaatagggcttgctgagagctgtgatgagatggtccatgctgattctaagcttgtttcatgcaggcaagggagcggaaatatgaaggaatgtgtcacaactgggagggcgcttcttcctgcggtgaacccaggtcaagaggcatgtctgcacttcacggcacctgggagtccggactcaaaatgtctcaaaattaaggttaagaggatcaacctaaaatgtaagaagtcatcatcatattttgttcctatggcccggttcagatgtacatcagtgaggagatgtcgttgggctggagactgccagtctgggtgcccccctcatttcacatccaactccttttctgatgattgggcaggtaagatggacagggctggtctagggttcagtggttgctctgatggatgtggaggagcagcctgcggctgctttaatgcagccccttcatgcatcttctggaggaaatgggtagagaatccacatgggatcatctggaaagtatctccttgtgccgcatgggtcccatcggcagtcatagagctaacaatgccctcaggggaggtgaggacattccaccccatgagtggcatccccacacaagtcttcaagggtgtgagtgtgacttacttgggctcagatatggaggtgtctggcttgactgacctatgtgagatagaggagctcaagtccaagaagctggcattagctccctgcaaccaggctggcatgggggttgtaggcaaggttggagagatacagtgcagtagcgaggaaagtgcccgtaccataaaaaaagatgggtgcatatggaatgcagaccttgtgggcatagagctacgagtggatgacgctgtgtgctactctaagatcactagtgtggaagcagttgcaaactactctgccatacccaccactattggggggctgaggtttgagagaagccatgacagccaggttaaaatatctggtagccccctggacatcacagctatgagaggatctttttctgttaattatagaggccttcgactgagcctctcagaaattactgctacctgcacaggggaggtgacaaatgtgagtggatgttattcttgcatgacaggcgccaaagtctctatcaaactgcatagcagcaaaaatagcactgcccatgtaagatgcaaaggggatgagactgcattcagtgtcttggagggggtccatagctacactgtcagtctcagttttgaccatgcagtagtcgatgagcagtgccaactgaactgtgggggacatgagagtcaagtgactctaaaaggcaaccttatcttcttggatgtcccaaaatttgtggatggcagctacatgcagacatatcatagcactgtgcccacaggggcaaacatcccaagcccaacagactggctgaatgccttgtttggcaatgggctgagtaggtggatcctgggggtgatgggggttctgcttgggggattggctctctttttcatgatcatgtctttgttcaagctgggaacaaaacaggtatttcgatcaaggacaaagctggct---
>China_KF356532_Human_YPQ5_2011
atgatgaaagtcatctggttctcctctctgatctgctttgtcattcaatgcagtggggactcgggcccaatcatctgcgcaggacccatccactcaaacaaaagtgctgacatacctcacctgctgggttactctgagaagatatgtcagatagatcggctgatacatgtttcgtcatggctcagaaaccactcacaatttcagggctacgtagggcagcgaggtggacgctctcgggtgagctactacccagctgaaaattcttactcaaggtggagtgggcttctaagcccctgtgatgctgattggcttgggatgcttgtcgtgaagaaggccaaggggtctgatatgatagttcctgggccttcatacaaggggaaagtcttttttgagcggccaacttttgatggatatgtaggctggggctgtggcagtgggaagtccaggacagagtcaggagagctctgcagttcagactcagggactagctctggtcttctgccctcagatagggttctctggataggtgatgttgcttgtcagcccatgacacccatccctgaggagacatttctggagctgaagagttttagccaaagtgaattcccagacatatgcaaaattgatggcattgtgttcaaccagtgtgagggtgagagtttacctcagccctttgatgttgcatggatggatgttggccactctcacaaaatcatcatgagggagcacaagaccaaatgggtacaagagagctcatccaaggattttgtgtgctacaaggaagggactgggccttgttctgaatcagaagaaaagacttgcaagaccagtggatcatgcaggggggacatgcagttctgcaaggtagcaggttgtgaacatggggaagaggcatctgaagccaagtgtagatgctcacttgtgcacaagcccggagaagtcgttgtgtcatatggagggatgcgtgtcagaccaaagtgctatggtttctccagaatgatggcaacactggaggtgaaccaaccagagcaaaggattggtcaatgcactggctgccatctggaatgcataaatgggggtgtgaggctaataactctaaccagtgagctcaagtcagctactgtctgtgcttcccacttttgtagttctgccacgagtggcaagaagagcacggagattcaattccactcaggatcattggttgggaaaacagcaatacacgtcaaaggggcattggtagatggaactgaattcacatttgagggtagttgcatgttcccagatggttgtgatgcggtggactgcactttctgtcgtgagtttctaaaaaatccccagtgctaccctgcaaagaagtggctgttcatcattattgtcatcctccttggatatgcaggcctcatgctactcaccaatgtcctcaaggcaattgggatttggggatcatgggtcatagctccagtgaagctaatatttgccatcataaagaaactaatgagaactgtgagctgcttgatggggaaattgatggataggggaaggcaagtgatccatgaggagataggggagaatagagagggcaaccaagatgatgttaggattgagatggcaagacccaggagggtgaggcattggatgtactcacctgtcatcctgactattttggcaatagggcttgctgagagctgtgatgagatggtccatgctgattctaagcttgtttcatgcaggcaagggagcggaaatatgaaggaatgtgtcacaactgggagggcgcttcttcctgcggtgaacccaggtcaagaggcatgtctgcacttcacggcacctgggagtccggactcaaaatgtctcaaaattaaggttaagaggatcaacctaaaatgtaagaagtcatcatcatattttgttcctgttgcccggtacagatgtacatcagtgaggagatgtcgttgggctggagactgccagtctgggtgcccccctcatttcacatccaactccttttctaatgattgggcaggtaagatggacagggctggtctagggttcagtggttgctctgatggatgtggaggagcagcctgcggctgctttaatgcagccccttcatgcatcttctggaggaaatgggtagagaatccacatgggatcatctggaaagtatctccttgtgccgcatgggtcccatcggcagtcatagagttaacaatgccctcaggggaggtgaggacattccaccccatgagtggcatccccacacaagtcttcaagggtgtgagtgtgacttacttgggctcatatatggaggtatctggcttgactgacctatgtgagatagaggagctcaggtccaagaagctggcattagctccctgcaaccaggctggcatgggggttgtaggcaaggttggagagatacagtgcagtagcgaggaaagtgcccgtaccataaaaaaagatgggtgcatatggaatgcagaccttgtgggcatagagctacgagtggatgacgctgtgtgctactctaagatcactagtgtggaagcagttgcaaactactctgccatacccaccactattggggggctgaggtttgagagaagccatgacagccagggtaaaatatctggtagccccctggacatcacagctataagaggatctttttctgttaattatagaggccttcgactgagcctctcagaaattactgctacctgcacaggggaggtgacaaatgtgagtggatgttattcttgcatgacaggcgccaaagtctctatcaaactgcatagcagcaaaaatagtactgcccatgtaagatgcaaaggggatgagactgcattcagtgtcttggagggagtccatagctacactgtcagtctcagttttgaccatgcagtagtcgatgagcagtgccaactgaactgtgggggacatgagagtcaagtgactctaaaaggcaaccttatctttctggatgtcccaaaatttgtggatggcagctacatgcagacatatcatagcactgtgcccacaggggcaaacatcccaagcccaacagactggctgaatgccttgtttggcaatgggctgagtaggtggatcctgggggtgatgggggttctgcttgggggattggctctctttttcatgatcatgtctttgttcaagctgggaacaaaacaggtatttcggtcaaggacaaagctggct---
>China_KF356533_Human_YXX1_2011
atgatgaaagtcatctggttctcctctctgatctgctttgtcattcaatgcagtggggactcgggcccaatcatctgcgcaggacctatccactcaaacaagagtgctgacatacctcacctgctgggttactctgagaagatatgtcagatagatcggctgatacatgtttcgtcatggctcagaaaccactcacaatttcagggctacgtagggcagcgaggtggacgctctcaggtgagctactacccagctgaaaattcttactcaaggtggagtgggcttctaagcccctgtgatgctgattggcttgggatgcttgtcgtgaagaaggccaaggggtctgatatgatagttcctgggccttcatacaaggggaaagtcttttttgagcgaccaacttttgatggatatgtaggctggggctgtggcagtgggaagtctaggacagagtcaggagagctctgcagttcagactcagggactagctctggtcttctgccctcagatagggttctctggataggtgatgttgcttgtcagcctatgacacccatccctgaggagacatttctggagctgaagagttttagccaaagtgaattcccagacatatgcaaaattgatggcattgtgttcaaccagtgtgagggtgagagtctgcctcagccctttgatgttgcatggatggatgttggccactmtcataaaatcatcatgagggagcacaagaccaaatgkgtacaagagagctcatccaaggattttgtgtgctacaaggaagggactgggccttgttctgaatcagaagaaaagacttgcaagaccagtggatcatgcaggggggacatgcagttctgcaaggtagcaggttgtgaacatggggaagaggcatctgaagccaagtgtagatgctcacttgtgcacaagcccggagaagtcgttgtgtcatatggagggatgcgtgtcagaccaaagtgctatggtttctccagaatgatggcaacactggaggtgaaccaaccagagcaaaggattggtcaatgcactggctgccatctggaatgcataaatgggggtgtgaggctaataactctaaccagtgagctcaagtcagctactgtctgtgcttcccacttttgtagttctgccaagagtggcaagaagagcacggagattcaattccactcaggatcattggttgggaaaatagcaatacacgtcaaaggggcattggtagatggaactgaattcacatttgagggtagttgcatgttcccagatggttgtgatgcggtggactgcactttctgtcgtgagtttctaaaaaatccccagtgctaccctgcaaagaagtggctgttcatcattattgtcatcctccttggatatgcaggcctcatgctactcaccaatgtcctcaaggcaattgggatttggggatcatgggtcatagctccagtgaagctaatatttgccatcataaagaaactaatgagaactgtgagctgcttgatggggaaattgatggataggggaaggcaagtgatccatgaggagataggggagaatagagagggcaaccaagatgatgttaggattgagatggcaagacccaggagagtaaggcattggatgtactcacctgtcatcctgactattttagcaatagggcttgctgagagctgtgatgagatggtccatgctgattctaagcttgtttcatgcaggcaagggagcggaaatatgaaggaatgtgtcacaactgggagggcgcttcttcctgcggtgaacccaggtcaagaggcatgtctgcacttcacggcacctgggagtccggactcaaaatgtctcaaaattaaggttaagaggatcaacctaaaatgtaagaagtcatcatcatattttgttcctgatgcccggtccagatgtacatcagtgaggagatgtcgttgggctggagactgccagtctgggtgcccccctcatttcacatccaactccttttctgatgattgggcaggtaagatggacagggctggtctagggttcagtggttgctctgatggatgtggaggagcagcctgcggctgctttaatgcagccccttcatgcatcttctggaggaaatgggtagagaatccacatgggatcatctggaaagtatctccttgtgccgcatgggtcccatcggcagtcatagagctaacaatgccctcaggggaggtgaggacattccaccccatgagtggcatccccacacaagtcttcaagggtgtgagtgtgacttacttgggctcagatatggaggtgtctggcttgactgacctatgtgagatagaggagctcaagtccaagaagctggcattagctccctgcaaccaggctggcatgggggttgtaggcaaggttggagagatacagtgcagtagcgaggaaagtgcccgtaccataaaaaaagatgggtgcatatggaatgcagaccttgtgggcatagagctacgagtggatgacgctgtgtgctactctaagatcactagtgtggaagcagttgcaaactactctgccatacccaccactattggggggctgaggtttgagagaagccatgacagccaggttaaaatatctggtagccccctggacatcacagctatgagaggatctttttctgttaattatagaggccttcgactgagcctctcagaaattactgctacctgcacaggggaggtgacaaatgtgagtggatgttattcttgcatgacaggcgccaaagtctctatcaaactgcatagcagcaaaaatagcactgcccatgtaagatgcaaaggggatgagactgcattcagtgtcttggagggggtccatagctacactgtcagtctcagttttgaccatgcagtagtcgatgagcagtgccaactgaactgtgggggacatgagagtcaagtgactctaaaaggcaaccttatcttcttggatgtcccaaaatttgtggatggcagctacatgcagacatatcatagcactgtgcccacaggggcaaacatcccaagcccaacagactggctgaatgccttgtttggcaatgggctgagtaggtggatcctgggggtgatgggggttctgcttgggggattggctctctttttcatgatcatgtctttgttcaagctgggaacaaaacaggtatttcgatcaaggacaaagctggct---
>China_KF356534_Human_YXX2_2011
atgatgaaagtcatctggttctcctctctgatctgcttagtcattcaatgcggtggggatacgggcccaatcatctgcgcaggacccatccactcaaacaagagtgctgacataccccacctgcttggctactctgagaagatttgtcagatagatcggctgatacatgtttcgtcttggcttagaaaccactcacaatttcagggctacgtagggcagcgaggcggacgctctcaggtgagctactacccagctgaaaattcttactcaaggtggagtgggcttctaagcccctgtgatgctgattggcttgggatgcttgtcgtgaagaaggccaaggggtctgatatgatagttcctgggccttcatacaaggggaaagtcttttttgaacggccaacttttgatggatacgtaggctggggctgtggtagtgggaagtctaggactgagtcaggtgagctctgcagttcagactcggggactagttctggtcttctgccctcggatagggttctctggataggtgatgttgcttgtcagccaatgacacccatccctgaggagacatttctggagctgaagagctttagccaaagtgaattcccagacatatgcaaaattgatggcattgtgttcaaccagtgtgagggtgagagtctaccccagccctttgatgttgcatggatggatgttggccactctcataaaatcatcatgagggagcacaagaccaaatgggtacaagagagctcatccaaggattttgtgtgctataaggaagggactgggccgtgttctgaatcagaagaaaagacttgcaagaccagtggatcatgcaggggggacatgcagttttgcaaggtggcaggttgtgaacatggggaagaggcatctgaagccaagtgtagatgctcacttgtgcacaagccaggggaagtcgttgtgtcatatggagggatgcgtgtcagaccaaagtgctatggtttctccagaatgatggcaacactggaggtgagccagccagagcaaaggattggtcaatgcactggctgccatctagaatgcataaatgggggtgtgaggctaatcactctaaccagtgagctcaagtcagctactgtctgcgcttctcacttttgcagttctgccacaagtggtaagaaaagcacggagattcaattccactcaggatcattggttgggaaaacagcaatccacgtcaaaggggcattggtagatggaactgaattcacatttgagggtagttgcatgttcccagatggttgtgatgcagtggactgcacattctgtcgtgagtttctaaaaaatccccagtgctaccctgcaaagaagtggctgttcatcattattgtcatcctccttggatatgcaggcctcatgctgctcaccaatgttcttaaggcaattggggtttgggggtcatgggtcatagctccagtgaagctagtgtttgccatcataaagaaactgatgagagctgtgagctgcctgatggggaaattgatggataggggaaggcaagtgatccatgaggaaataggggaaaatagagagggcaaccaagatgatgttaggattgagatggccagacccaggagggtaaggcattggatgtactcgcctgtcatcctgactattctagcaatagggcttgctgagggctgtgatgagatggtccatgctgattctaaacttgtttcgtgcaggcaagggagcggaaatatgaaggaatgtgttacaactgggagggcgcttcttcctgcggtgaacccagggcaagaggcgtgtctgcacttcacggcacctggaagtccggactcaaaatgtctcaaaattaaggttaagaggatcaacctaaaatgtaaaaagtcatcatcatattttgttcctgatgcccggtccaggtgtacatcagtgaggagatgtcgttgggcaggggactgccagtctgggtgcccccctcatttcacatccaactccttttctgatgattgggcaggtaagatggacagggctggtctaggattcagtggctgctctgatggatgtggaggagcagcctgcggttgctttaatgcggccccttcatgcattttctggaggaaatgggtagagaatccacatgggatcatctggaaagtatccccatgtgccgcatgggtcccatcagcggttatagagctaacaatgccctcaggggaggtgaggacattccaccccatgagcggaatccccacacaagtcttcaagggtgtgagtgtaacttacttgggctcagatatggaggtgtcaggcttgactgatctgtgtgagatagaagagctcaagtcaaagaagcttgcattagctccctgcaaccaggctggtatgggggttgtaggcaaggttggagagatacagtgcagtagcgaggaaagtgcccgtaccataaaaaaagatgggtgcatatggaatgctgacctagtgggtatagagctacgggtggatgacgctgtgtgctactctaagatcactagtgtggaggcagttgcaaactactccgccatacccaccactattggggggctgaggtttgagagaagccatgacagccagggtaaaatatctggtagccccctggacatcacagctataagaggatctttttctgtcaattatagaggccttcgattgagtctctcagaaatcactgccacttgcacaggggaagtgacaaatgtgagtgggtgttattcttgcatgacaggcgccaaagtctccatcaagttgcatagcagcaaaaatagcactgcccatgtaagatgcaaaggggatgagactgcctttagtgtcttggagggagtccatagctactctgtcagtctcagttttgattatgcagtagttgatgagcagtgccaactgaactgtgggggacatgagagtcaagtgactctgagaggcaacctcatcttcctggatgtcccgaaatttgtggatggcagctacatgcagacatatcatagtactgtgcccacaggggcaaatatccctagccctacagattggctaaatgccttgtttggcaatgggctgagtaggtggattctgggggtgataggggtcctactggggggattggctctctttttcttgatcatgtctttgtttaagctgggaacaaaacagatatttcgatcgaggacaaagctggct---
>China_KF356535_Human_YSC3_2011
atgatgaaagtcatctggttctcctctctggtctgcttagtcattcaatgcagtggggattcgggcccaatcatctgcgcaggacccatccactcaaacaagagtgctgccataccccacctgcttggttactctgagaagatttgtcagatagatcggctgatacatgtttcgtcatggctcaggaaccactcgcaatttcaaggctacgtagggcagcgaggtggacgctctcaggtgagctactacccagctgagaattcttactcgaggtggagtggacttctaagcccctgtgatgctgattggcttgggatgcttgtcgtgaagaaggccaaggggtctgatatgatagttcctgggccttcatacaaggggaaagtcttttttgaacggccaacttttgatggatacgtaggctggggctgtggcagtgggaagtctaggacagagtcaggagagctctgcagttcagactcagggactagttctggtctactgccctcggatagggttctctggataggtgatgttgcttgtcagcctatgacacccatccctgaagagacatttctggagctgaagagttttagccaaagtgaattcccagacatatgcaaaattgatggcattgtattcaaccagtgtgagggtgagagcctacctcagccctttgatgttgcatggatggatgttggccactctcataaaatcatcatgagggagcacaagaccaaatgggtgcaagagagctcatccaaggattttgtgtgctacaaggaagggactgggccttgttctgaatcagaagaaaagacttgcaagaccagtggatcatgcaggggggacatgcagttctgcaaggtagcaggttgtgaacatggggaagaggcatctgaagccaagtgtagatgctcacttgtgcacaagcccggagaagtcgttgtgtcatatggagggatgcgtgtcagaccaaagtgctatggtttctccagaatgatggcaacactggaggtgaaccaaccagagcaaaggattggtcaatgcactggctgccatctggaatgcataaatgggggtgtgaggctaataactctaaccagtgagctcaagtcagctactgtctgtgcttctcacttttgtagttctgccacaagtggcaagaaaagcacggagattcaattccactcaggatcattggttgggaaaacagcaatacacgtcaaaggggcattggtagatggaactgaattcacatttgagggtagttgcatgttcccagatggttgtgatgcggtggactgcactttctgtcgtgagtttctaaaaaatccccagtgctaccctgcaaagaagtggctgttcatcattattgtcatcctccttgggtatgcaggcctcatgctactcaccaatgtcctcaaggcaattgggatttggggatcatgggtcatagctccagtgaagctaatatttgccatcataaagaaactaatgagaactgtgagctgcttgatggggaaattgatggataggggaaggcaagtgatccatgaggagataggggagaatagagagggcaaccaagatgatgttaggattgagatggcaagacccagaaggataaggcattggatgtactcgcctgtcatcctgactattttagcaatagggcttgctgagagctgtgatgagatggtccatgctgattctaagcttgtttcatgcaggcaagggagcggaaatatgaaggaatgtgtcacaactgggagggcgcttcttcctgcggtgaacccaggtcaagaggcatgtctgcacttcacggcacctgggagtccggactcaaaatgtctcaaaattaaggttaagaggatcaacctaaaatgtaagaagtcatcatcatattttgttcctgatgcccggtctagatgtacatcagtgaggagatgtcgttgggctggagactgccagtctgggtgcccccctcatttcacatccaactccttttctgatgattgggcaggtaagatggacagggctggtctagggttcagtggctgctctgatggatgtggaggagcagcctgcggctgctttaatgcagccccttcttgcatcttctggaggaaatgggtagagaacccacatgggatcatctggaaagtatctccttgtgccgcatgggtcccatcggcagtcatagagctaacaatgccctcaggggaggtgaggacattccaccccatgagtggcatccccacacaagtcttcaagggtgtgagtgtgacttacttgggctcagatatggaggtgtctggcttgactgacctatgtgagatagaggagctcaagtccaagaagctggcattagctccctgcaaccaggctggcatgggggttgtaggcaaggttggagagatacagtgcagtagcgaggaaagtgcccgtaccataaaaaaagatgggtgcatatggaatgcagaccttgtgggcatagagctacgagtggatgacgctgtgtgctactctaagatcactagtgtggaagcagttgcaaactactctgccatacccaccactattggggggctgaggtttgagagaagctatgacagccagggtaaaatatctggtagccccctggacatcacagctataagaggatctttttctgttaattatagaggccttcgactgagcctctcagaaattactgctacctgcacaggggaggtgacaaatgtgagtggatgttattcttgcatgacaggcgccaaagtctctatcaaactacatagcagcaaaaatagcactgcccatgtaagatgcaaaggggatgagactgcattcagtgtcttggagggggtccatagctacactgtcagtctcagttttgaccatgcagtggtcgatgagcagtgccaactgaactgtgggggacatgagagtcaagtgactctaaaaggcaaccttatcttcctggatgtcccaaaatttgtggatggcagctacatgcagacatatcatagcactgtgcccacaggggcaaatatcccaagcccaacagactggctgaatgccttgttcggcaatggactgagtaggtggatcctgggggtgataggggttctacttggggggttggctctctttttcatgattatgtctttgttcaagctgggaacaaaacaggtatttcgatcaaggacgaagctggct---
>China_KF356536_Human_YSC19_2011
atgatgaaagtcatctggttctcctctctggtctgcttagtcattcaatgcagtggggattcgggcccaatcatctgcgcaggacccatccactcaaacaagagtgctgccataccccacctgcttggttactctgagaagatttgtcagatagatcggctgatacatgtttcgtcatggctcaggaaccactcgcaatttcaaggctacgtagggcagcgaggtggacgctctcaggtgagctactacccagctgagaattcttactcgaggtggagtggacttctaagcccctgtgatgctgattggcttgggatgcttgtcgtgaagaaggccaaggggtctgatatgatagttcctgggccttcatacaaggggaaagtcttttttgaacggccaacttttgatggatacgtaggctggggctgtggcagtgggaagtctaggacagagtcaggagagctctgcagttcagactcagggactagttctggtctactgccctcggatagggttctctggataggtgatgttgcttgtcagcctatgacacccatccctgaggagacatttctggagctgaagagttttagccaaagtgaattcccagacatatgtaaaattgatggcattgtgttcaaccagtgtgagggtgagagtctaccccagccctttgatgttgcatggatggatgttggccactctcataaaatcatcatgagggagcacaagaccaaatgggtacaagagagctcatccaaggattttgtgtgctacaaggaagggactggaccttgttctgaatcagaagaaaaggcttgtaagaccagtggatcatgcaggggggacatgcagttttgcaaggtggcaggttgtgaacatggggaggaggcatctgaagccaagtgtagatgctcacttgtgcacaagcctggggaagtcgttgtgtcatatggagggatgcgtgtcagaccaaagtgctatggtttctccagaatgatggcaacaatggaggtgaacccaccagagcaaaggattggtcaatgcactggctgccatctagaatgcataaatgggggtgtgagactaatcactctaaccagtgagctcaagtcagctactgtctgtgcttcccacttctgcagttctgccacaagtggtaagaaaagcacggagattcatttccactcaggatcattggttgggaaaacagctatccatgtcaaaggggcattggtagatggaactgaattcacatttgagggtagttgcatgttcccagatggatgtaatgcagtggactgcacattctgtcgtgagtttctaaaaaatcctcagtgctaccctgcaaagaagtggctgttcatcattattgtcatcctccttggatatgcaggcctcatgctactcaccaatgtccttaaggcaattggggtctgggggtcatgggtgatagctccagtgaagctaatgtttgccatcatgaagaaactaatgagaactgtgagctgcttggtggggaaattgatggataggggaaggcaagtgatccatgaggaaataggggagaatggggagggcaaccatgatgatgttaggattgagatggcaagacccagaagggtaaggcattggatgtactcacctgtcatcctgaccattctagcaatagggcttgctgagggctgtgatgagatggtccatgctgattctaaacttgtttcatgcaggcaagggagcggaaatatgaaggaatgcgtcacaactgggagggcgcttcttccttcggtgaatccaggacaagaggcgtgtctgcacttcacggcacctgggagtccggactcaaaatgtctcaaaattaaggtcaagaggatcaacctaaaatgtaagaagtcatcatcatattttgttcctattgcccggaacaggtgtacatcagtgaggagatgtcgttgggcgggagactgccagtctgggtgcccccctcatttcacatccaactccttttctgatgattgggcaggtaagatggacagggctggtcttggattcagtggctgctctgatggatgtggaggagcagcctgcggatgctttaatgcggccccttcatgcatcttctggaggaaatgggtggagaattcacatgggatcatctggaaagtatctccatgcgccgcatgggtcccatcagcagttatagagctaacaatgccctcaggtgaggtgaggacattccaccccatgagcggcatccccacacaggtcttcaagggtgtgagtgtaacttacttgggctcagatatggaggtgtctggcttgactgacctgtgtgagatagaagagctcaagtccaagaagctggcattagctccctgcaaccaggctggcatgggggttgtaggcaaggttggagagatacagtgcagtagcgaggagagtgcccgtaccataaaaaaagatgggtgtatatggaatgcagacctcgtgggaatagagctacgagtggatgacgctgtgtgctactctaagattactagtgtggaggcagttgcaaactactctgccatacctaccactattggggggctgaggtttgagagaagccatgacagccagggtaaaatatctggtagccccctggacatcacagctataagaggatccttttctgtaaattatagaggccttcgattaagtctctcagaaattactgctacttgcacaggggaggtgacaaatgtgagtgggtgttattcttgcatgacaggcgccaaagtctccatcaaattgcatagcagcaaaaatagcactgcccatgttagatgcaaaggggatgagactgcattcagtgttttggagggagtccatagctacactgtcagcctcagctttgaccatgcagtagtcgatgagcagtgccaactgaactgtgggggacatgagagtcaagtgactctaaagggcaacctcatcttcctggatgtcccaaaatttgtggatggcagctacatgcagacatatcacagtactgtgcccacaggggcaaacatcccaagccctacagattggctgaatgccttgtttggcaatgggctgagtaggtggatcctgggggtgataggggttctactggggggattggctctctttttcttgatcatgtttttgttcaagctgggaacaaaacaggtgtttcgatcgaggacgaagctggct---
>China_KF356537_Human_YGS1_2011
atgatgaaagtcatctggttctcctctctggtctgcttagtcattcaatgcagtggggattcgggcccaatcatctgcgcaggacccatccactcaaacaagagtgctgccataccccacctgcttggttactctgagaagatttgtcagatagatcggctgatacatgtttcgtcatggctcaggaaccactcgcaatttcaaggctacgtagggcagcgaggtggacgctctcaggtgagctactacccagctgagaattcttactcgaggtggagtggacttctaagcccctgtgatgctgattggcttgggatgcttgtcgtgaagaaggccaaggggtctgatatgatagttcctgggccttcatacaaggggaaagtcttttttgaacggccaacttttgatggatacgtaggctggggctgtggcagtgggaagtctaggacagagtcaggagagctctgcagttcagactcagggactagttctggtctactgccctcggatagggttctctggataggtgatgttgcttgtcagcctatgacacccatccctgaggagacatttctggagctgaagagttttagccaaagtgaattcccagacatatgtaaaattgatggcattgtgttcaaccagtgtgagggtgagagtctaccccagccctttgatgttgcatggatggatgttggccactctcataaaatcatcatgagggagcacaagaccaaatgggtacaagagagctcatctaaggattttgtgtgctacaaggaagggactggaccttgttctgaatcagaagaaaaggcttgtaagaccagtggatcatgcaggggggacatgcagttttgcaaggtggcaggttgtgaacatggggaggaggcatctgaagccaagtgtagatgctcacttgtgcacaagcctggggaagtcgttgtgtcatatggagggatgcgtgtcagaccaaagtgctatggtttctccagaatgatggcaacaatggaggtgaacccaccagagcaaaggattggtcaatgcactggctgccatctagaatgcataaatgggggtgtgagactaatcactctaaccagtgagctcaagtcagctactgtctgtgcttcccacttctgcagttctgccacaagtggtaagaaaagcacggagattcatttccactcaggatcattggttgggaaaacagctatccatgtcaaaggggcattggtagatggaactgaattcacatttgagggtagttgcatgttcccagatggatgtaatgcagtggactgcacattctgtcgtgagtttctaaaaaatcctcagtgctaccctgcaaagaagtggctgttcatcattattgtcatcctccttggatatgcaggcctcatgctactcaccaatgtccttaaggcaattggggtctgggggtcatgggtgatagctccagtgaagctaatgtttgccatcatgaagaaactaatgagaactgtgagctgcttggtggggaaattgatggataggggaaggcaagtgatccatgaggaaataggggagaatggggagggcaaccatgatgatgttaggattgagatggcaagacccagaagggtaaggcattggatgtactcacctgtcatcctgaccattctagcaatagggcttgctgagggctgtgatgagatggtccatgctgattctaaacttgtttcatgcaggcaagggagcggaaatatgaaggaatgcgtcacaactgggagggcgcttcttccttcggtgaatccaggacaagaggcgtgtctgcacttcacggcacctgggagtccggactcaaaatgtctcaaaattaaggtcaagaggatcaacctaaaatgtaagaagtcatcatcatattttgttcctgatgcccggtccaggtgtacatcagtgaggagatgtcgttgggcgggagactgccagtctgggtgcccccctcatttcacatccaactccttttctgatgattgggcaggtaagatggacagggctggtcttggattcagtggctgctctgatggatgtggaggagcagcctgcggatgctttaatgcggccccttcatgcatcttctggaggaaatgggtggagaattcacatgggatcatctggaaagtatctccatgcgccgcatgggtcccatcagcagttatagagctaacaatgccctcaggtgaggtgaggacattccaccccatgagcggcatccccacacaggtcttcaagggtgtgagtgtaacttacttgggctcagatatggaggtatctggcttgactgacctgtgtgagatagaagagctcaagtccaagaagctggcattagctccctgcaaccaggctggcatgggggttgtaggcaaggttggagagatacagtgcagtagcgaggagagtgcccgtaccataaaaaaagatgggtgtatatggaatgcagacctcgtgggaatagagctacgagtggatgacgctgtgtgctactctaagattactagtgtggaggcagttgcaaactactctgccatacctaccactattggggggctgaggtttgagagaagccatgacagccagggtaaaatatctggtagccccctggacatcacagctataagaggatccttttctgtaaattatagaggccttcgattaagtctctcagaaattactgctacttgcacaggggaggtgacaaatgtgagtgggtgttattcttgcatgacaggcgccaaagtctccatcaaattgcatagcagcaaaaatagcactgcccatgttagatgcaaaggggatgagactgcattcagtgttttggagggagtccatagctacactgtcagcctcagctttgaccatgcagtagtcgatgagcagtgccaactgaactgtgggggacatgagagtcaagtgactctaaagggcaacctcatcttcctggatgtcccaaaatttgtggatggcagctacatgcagacatatcacagtactgtgcccacaggggcaaacatcccaagccctacagattggctgaatgccttgtttggcaatgggctgagtaggtggatcctgggggtgataggggttctactggggggattggctctctttttcttgatcatgtttttgttcaagctgggaacaaaacaggtgtttcgatcgaggacgaagctggct---
>China_KF356538_Human_YNY1_2011
atgatgaaagtcatctggttctcctctctgatctgctttgtcattcaatgcagtggggactcgggcccaatcatctgcgcaggacctatccactcaaacaagagtgctgacatacctcacctgctgggttactctgagaagatatgtcagatagatcggctgatacatgtttcgtcatggctcagaaaccactcacaatttcagggctacgtagggcagcgaggtggacgctctcaggtgagctactacccagctgaaaattcttactcaaggtggagtgggcttctaagcccctgtgatgctgattggcttgggatgcttgtcgtgaagaaggccaaggggtctgatatgatagttcctgggccttcatacaaggggaaagtcttttttgagcgaccaacttttgatggatatgtaggctggggctgtggcagtgggaagtctaggacagagtcaggagagctctgcagttcagactcagggactagctctggtcttctgccctcagatagggttctctggataggtgatgttgcttgtcagcctatgacacccatccctgaggagacatttctggagctgaagagttttagccaaagtgaattcccagacatatgcaaaattgatggcattgtattcaaccagtgtgagggtgagagtctacctcagccctttgatgttgcatggatggatgttggccactctcataaaatcatcatgagggagcacaagaccaaatgggtgcaagagagctcatccaaggattttgtgtgctacaaggaagggactgggccttgttctgaatcagaagaaaagacttgcaagaccagtggatcatgcaggggggacatgcagttctgcaaggtagcaggttgtgaacatggggaagaggcatctgaggccaagtgtagatgctcacttgtgcacaagcccggagaagtcgttgtgtcatatggagggatgcgtgtcagaccaaagtgctatggtttctccagaatgatggcaacactggaggtgaaccaaccagagcaaaggattggtcaatgcactggctgccatctggaatgcataaatgggggtgtgaggctaataactctaaccagtgagctcaagtcagctactgtctgtgcttcccacttttgtagttctgccacgagtggcaagaagagcacggagattcaattccactcaggatcattggttgggaaaacagcaatacacgtcaaaggggcattggtagatggaactgaattcacatttgagggtagttgcatgttcccagatggttgtgatgcggtggactgcaccttctgtcgtgagtttctaaaaaatccccagtgctaccctgcaaagaagtggctgttcatcattattgtcatcctctttggatatgcaggcctcatgctactcaccaatgtcctcaaggcaattgggatttggggatcatgggtcatagctccagtgaagctaatatttgccatcataaagaaactaatgagaactgtgagctgcttgatggggaaattgatggataggggaaggcaagtgatccatgaggagataggggagaatagagagggcaaccaagatgatgttaggattgagatggcaagacccaggagggtaaggcattggatgtactcacctgtcatcctgactattttagcaatagggcttgctgagagctgtgatgagatggtccatgctgattctaagcttgtttcatgcaggcaagggagcggaaatatgaaggaatgtgtcacaactgggagggcgcttcttcctgcggtgaacccaggtcaagaggcttgtctgcacttcacggcacctgggagtccggactcaaaatgtctcaaaattaaggttaagaggatcaacctaaaatgtaagaagtcatcatcatattttgttcctgatgcccggtccagatgtacatcagtgaggagatgtcgttgggctggagactgccagtctgggtgcccccctcatttcacatccaactccttttctgatgattgggcaggtaagatggacagggctggtctagggttcagtggttgctctgatggatgtggaggagcagcctgcggctgctttaatgcagccccttcatgcatcttctggaggaaatgggtagagaatccacatgggatcatctggaaagtatctccttgtgccgcatgggtcccatcggcagtcatagagctaacaatgccctcaggggaggtgaggacattccaccccatgagtggcatccccacacaagtcttcaagggtgtgagtgtgacttacttgggctcagatatggaggtgtctggcttgactgacctatgtgagatagaggagctcaagtccaagaagctggcattagctccctgcaaccaggccggcatgggggttgtaggcaaggttggagagatacagtgcagtagcgaggaaagtgcccgtaccataaaaaaagatgggtgcatatggaatgcagaccttgtgggcatagagctacgagtggatgacgctgtgtgctactctaagatcactagtgtggaagcagttgcaaactactctgccatacccaccactattggggggctgaggtttgagagaagccatgacagccagggtaaaatatctggtagccccttggacatcacagctataagaggatctttttctgttaattatagaggccttcgactgagcctctcagaaattactgctacctgcacaggggaggtgacaaatgtgagtggatgttattcttgcatgacaggcgccaaagtctctatcaaactgcatagcagcaaaaatagcactgcccatgtaagatgcaaaggggatgagactgcattcagtgtcttggagggggtccatagctacactgtcagtctcagttttgaccatgcagtagtcgatgagcagtgccaactgaactgtgggggacatgagagtcaagtgactctaaaaggcaaccttatcttcctggatgtcccaaaatttgtggatggcagctacatgcagacatatcatagcactgtgcccacaggggcaaacatcccaagcccaacagactggctgaatgctttgtttggcaatgggctgagtaggtggatcctgggggtgatgggggttctgcttgggggattggctctctttttcatgatcatgtctttgttcaagctgggaacaaaacaggtatttcgatcaaggacaaagctggct---
>China_KF374684_Human_Zhao_2013
atgatgaaagtcatctggttctcctctctgatctgcttagtcattcaatgcagtggggatacgggcccaatcatatgcgcagggcccatccactcaaacaagagtgccaacataccccacctgcttggttactctgagaagatttgccagatagatcggctgatacatgtttcgtcatggctgagaaaccattcacaatttcagggctacgtggggcagcgaggtggacgctctcaggtgagttactacccagctgaaaactcttactcaaggtggagtggacttctaagcccctgtgatgctgattggcttggaatgcttgtcgtgaagaaggccaaggggtctgatatgatagttcctgggccttcatacaagggaaaagtcttttttgaacggccaacttttgatggatacgtgggctggggctgtggcagtgggaagtcaaggacagagtcaggtgagctctgcagctcagactcagggaccagttctggtcttctgccctcagatagggttctctggataggtgatgttgcttgccagcctatgacacccatccctgaggagacatttctggagctgaagagttttagccagagtgaattcccagacatatgcaagattgatggcattgtgttcaaccagtgtgagagtgagagtctacctcagccctttgatgtcgcatggatggatgtaggtcactctcataaaatcatcatgagggagcacaagaccaaatgggtacaggagagctcatctaaggactttgtgtgctacaaggaagggactgggccgtgttctgaatcagaagaaaagacttgcaagaccagtggatcatgcaggggggacatgcagttttgcaaggtggcaggttgtgaacatggggaagaggcatctgaagccaagtgtagatgctcactagtgcacaagcccggggaagttgttgtgtcatatggagggatgcgtgtcaggccaaagtgttatggtttctccagaatgatggcaacactggaggtgaacccaccagagcaaagaattggccaatgcactggctgccatctagaatgcataaatgggggtgtgaggctagtcactctaactagtgagctcaagtcagctactgtctgtgcttcccacttttgtagttctgccacaagtggcaagaaaagcacggagattcaattccattctgggtcattagttgggaaagcagcaatacacgtcaaaggggctttggtggatggtacagaattcacatttgagggcagttgcatgttcccagatggttgtgacgcagtggactgcacattctgtcgtgagtttctaaaaaatcctcagtgctaccctgcaaagaaatggttgttcattattattgtcatcctccttggatatgcaggcctcatgctactcaccaatgtccttaaagcaatcggggtttggggatcatgggtcatagctccagtgaagctaatgtttgccatcataaagaaactgatgagatctgtgagctgcttgatggggaaattgatggataggggaaggcaagtgatccatgaagaaataggggagaatagagagggcaaccaagatgatgttaggatcgagatggtaagacccagaagggtgaggcattggatgtactctcctgtcatcctgactattctagcaattgggcttactgagggctgcgatgagatggtccatgcagattctaaacttgtttcgtgcaggcaagggagcggaaatatgaaggaatgtgtcacaactgggagggcgctccttcctgcggtgaacccaggacaagaggcatgtctgcacttcacggcacctgggagtccggactcaaaatgtctcaaaatcaaggttaagaggatcaacctaaaatgtaagaagtcatcatcatattttgttcctgatgctcggtccaggtgtacatctgtgaggagatgtcgctgggcaggagactgccagtctgggtgcccctctcatttcacgtccaactccttctctgatgattgggcaggtaaaatggatagggctggtctaggatttagtgggtgctctgatgggtgtggaggagcagcctgcggctgctttaatgcggccccttcatgcatcttttggaggaaatgggtagagaatccacatgggatcatctggaaagtatctccatgtgctgcatgggtcccttcagcagtcatagagctaacaatgccctcgggggaagtgaggacattccaccccatgagcggcatcccaacacaagtcttcaagggtgtgagtgtgacttacttaggctcagatatggaggtgtctggcttgactgacctgtgtgagatagaagagctcaagtccaagaagctggcattagctccctgcaatcaggctggcatgggggttgtaggcaaggttggagagatacagtgcagtagcgaggaaagcgctcgtaccataaagaaagatgggtgtatatggaatgctgaccttgtgggcatagagctacgagtggatgacgctgtgtgctactctaagatcactagtgtggaggcagttgcaaactactctgccatacccaccactattggggggctgaggtttgagagaagccatgacagccagggtaaagtatctggtagccccctagacatcacagccataagagggtctttttcagttaattatagaggccttcgactgagcctctcagaaatcactgctacttgcacaggagaggtgacgaatgtgagtggatgttactcttgcatgacaggtgccaaagtctccatcaaactgcatagcagcaaaaatagcactgcccatgtgagatgcaaaggggatgagaccgcgttcagtgtactggagggggttcatagctatactgtcagtctcagctttgaccatgcagtggtcgacgagcagtgccagctgaactgtggggggcatgagagtcaagtgactctaaaaggcaacctcatcttcctggatgtcccaaaatttgtagatggcagctatatgcagacatatcatagttctgtgcccacaggagctaatatcccaagcccaacagactggctgaatgccttgtttggcaatgggctgagtaggtggattctgggggtgataggggttctactggggggattagccctcttcttcttaatcatgtctttgttcaaactgggaacaaaacaggtatttcgatcaaggacgaagctggct---
>China_KF711919_Human_2012YSH9_2012
atgatgaaagtcatctggttctcctctctgatctgcttagtcattcaatgcagtggggactcgggcccaatcatctgcgcaggacccatccactcaaacaagagtgctggcataccccacctgcttggttactctgagaagatttgtcagatagatcggctgatacatgtttcgtcatggctcaggaaccactcgcaatttcaaggctacgttgggcagcgaggtggacgctctcgggttagctactacccagctgagaattcttactcgaggtggagtggacttctaagcccctgtgatgctgattggcttgggatgcttgtcgtgaagaaggccaaggagtctgatatgatagttcctgggccttcatacaaggggaaagtcttttttgaacggccaacttttgatggatacgtaggctggggctgtggcagtgggaagtctaggactgagtcaggagagctctgcagttcagactcagggacaagttctggtcttctgccctcggatagggttctctggataggtgatgttgcttgtcagcctatgacacccatccctgaggagacatttctggagctgaagagttttagccaaagtgaattcccagacatatgtaaaattgatggcattgtgttcaaccagtgtgagggtgagagtctaccccagccctttgatgttgcatggatggatgttggccactctcataagatcatcatgagggagcacaagaccaaatgggtacaagagagctcatccaaggattttgtgtgctacaaggaagggactggaccttgttctgaatcagaagaaaaggcttgtaagaccagtggatcatgcagaggggacatgcagttttgcaaggtggcaggttgcgaacatggagaggaggcatctgaggccaagtgtagatgctcacttgtgcacaagcctggggaagtcgttgtgtcatatggagggatgcgtgtcagaccaaagtgctacggtttctccagaatgatggcaacactggaggtgaaccgtccagagcaaaggattggtcaatgcactggctgccatctagaatgcataaatgggggtgtgaggctaatcactctaaccagtgagctcaggtcagctactgtctgtgcttcccacttttgcagttctgccacaagtggtaagaaaaacacggagattcatttccactcaggatcattggttgggaaaacagctatccatgtcaaaggggcattggtagatgggactgaattcacatttgagggtagttgcatgttcccagatggatgtgatgcagtggactgcacattctgtcgtgagtttctaaaaaatcctcagtgctaccctgcaaagaagtggctgttcatcattattgtcatcctccttggatatgcaggcctcatgttactcaccaatgtccttaaggcaattggggtctggggatcatgggtaatagctccagtgaagctaatgtttgccatcataaagaaactaatgagaactgtgagctgcttggtggggaaattgatggataggggaaggcaagtgatccatgaggaaataggggagaatggggagggcaaccaagatgatgtcaggattgagatggcaagacccagaagggtaaggcattggatgtactcacctgtcatcctgaccattctagcaatagggcttgctgagggctgtgatgagatggtccatgctgattctaaacttgtttcatgcagacaagggagcggaaatatgaaggaatgcatcacaactgggagggcgcttcttcctgcggtgaacccagggcaagaggcatgtctgcacttcacagcacctgggagtccggactcaaaatgtctcaaaattaaggtcaagaggatcaacctaaaatgtaagaagtcatcatcatattttgttcctgatgcccggtccaggtgtacatcagtgaggagatgtcgttgggcgggagactgccagtctgggtgcccccctcatttcacatccaactccttttctgatgattgggcaggtaagatggacagggctggtcttggattcagtggctgctctgatggatgtggtggagcagcctgcggctgctttaatgcggccccttcatgcatcttctggaggaaatgggtggagaatccacatgggatcatctggaaagtgtctccatgcgccgcatgggtcccatcagcagttatagagctaacaatgccctcaggtgaggtgaggacattccaccccatgagcggcatccccacacaggtcttcaagggtgtgagtgtaacttacttgggctcagatatggaggtgtctggcttgactgacctgtgtgagatagaagagctcaagtccaaaaagctggcattagctccctgcaaccaggctggcatgggggttgtaggcaaggttggagagatacagtgcagtagcgaggagagtgcccgtaccataaaaaaagatgggtgcatatggaatgcagacctcgtgggtatagagctacgagtggatgacgctgtgtgctactctaagattactagtgtggaggcagttgcaaactactctgccatacccaccactattggggggctgaggtttgagagaagccatgacagccagggtaaaatatctggtagccccctggacatcacagctataagaggatccttttctgttaattatagaggccttcgattaagtctctcagaaattactgctacttgcacaggggaggtgacaaatgtgagtgggtgttattcctgcatgacaggcgccaaagtctccatcaaattgcatagcagcaaaaatagcactgcccatgttagatgcaaaggggatgagactgcattcagtgtcttggagggagtccatagctacattgtcagcctcagctttgaccatgcagtagtcgatgagcaatgccagctgaactgtgggggacatgagagtcaagtgactcttaaaggcaacctcatcttcctggatgtcccaaaatttgtggatggcagctacatgcagacatatcacagtactgtgccaacaggggcaaatatcccaagccctacagattggctgaatgccttgtttggcaatgggctgagtaggtggatcctgggggtgataggggttctactggggggattggctctctttttcttgatcatgtttttgctcaagctgggaacaaaacaggtatttcgatcgaggacgaagctggct---
>China_KF711920_Human_2012YSH91_2012
atgatgaaagtcatctggttctcctctctgatctgcttagtcattcaatgcagtggggattcgggcccaatcatctgcgcaggacccatccactcaaacaagagtgctggcataccccacctgcttggttactctgagaagatttgtcagatagatcggctgatacatgtttcgtcatggctcaggaaccactcgcaatttcaaggctacgttgggcagcgaggtggacgctctcaggttagctactacccagctgagaattcttactcgaggtggagtggacttctaagcccctgtgatgctgattggcttgggatgcttgtcgtgaagaaggctaaggagtctgatatgatagttcctgggccttcatacaaggggaaagtcttttttgaacggccaacttttgatggatacgtaggctggggctgtggcagtgggaagtctaggactgagtcaggagagctctgcagttcagactcagggacaagttctggtcttctgccctcggatagggttctctggataggtgatgttgcttgtcagcctatgacacccatccatgaggagacatttctggagctgaagagttttagccaaagtgaattcccagacatatgtaagattgatggcattgtgttcaaccagtgtgagggtgagagtctaccccagccctttgatgttgcatggatggatgttggccactctcataagatcatcatgagggagcacaagaccaaatgggtacaagagagctcatccaaggattttgtgtgctacaaggaagggactggaccttgttctgaatcagaagaaaaggcttgtaagaccagtggatcatgcagaggggacatgcagttttgcaaggtggcaggttgcgaacatggagagaaggcatctgagaccaagtgtagatgctcacttgtgcacaagcctggggaagtcgttgtgtcatatggagggatgcgtgtcagaccaaagtgctacggtatctccagaatgatggcaacactggaggtgaacccaccagagcaaaggattggtcaatgcactggctgccatctagaatgcataaatgggggtgtgaggctaatcactctaaccagtgagctcaggtcagctactgtctgtgcttcccacttttgcagttctgcctcaagtggtaagaaaagcacggagattcatttccactcaggatcattggttgggaaaacagctatccatgtcaaaggggcattggtagatggaactgaattcacatttgagggtagttgcatgttcccagatggatgtgatgcagtggactgcacattctgtcgtgagtttctaaaaaatcctcagtgctaccctgcaaagaagtggctgttcatcattattgtcatcctccttggatatgcaggcctcatgttactcaccaatgtccttaaggcaattggggtctggggatcatgggtaatagctccagtgaagctaatgtttgccatcataaagaaactaatgagaactgtgagctgcttggtggggaaattgatggataggggaaggcaagtgatccatgaggaaataggggagaatggggagggcaaccaagatgatgttaggattgagatggcaagacccagaagggtaaggcattggatgtactcacctgtcatcctgaccattctagcaatagggcttgctgagggctgtgatgagatggtccatgctgattctaaacttgtttcatgcagacaagggagcggaaacatgaaggaatgcataacaactgggagggcgcttcttcctgcggtgaacccaggacaagaggcatgtctgcacttcacagcacctgggagtccggactcaaaatgtctcaaaattaaggttaagaggatcaacataaaatgtaagaagtcatcatcatattttgttcgtgatgcccggtccaggtgtacatcagtgaggagatgtcgttgggcgggagactgccagtctgggtgcccccctcatttcacatccaactccttttctgatgattgggcaggtaagatggacagggctggtcttggattcagtggctgctctgatggatgtggaggagcagcctgcggctgctttaatgcggccccttcatgcatcttctggaggaaatgggtggagaatccacatgggatcatctggaaagtgtctccatgcgccgcatgggtcccatcagcagttatagagctaacaatgccctcaggtgaggtgaggacattccaccccatgagcggcatccccacacaggtcttcaagggtgtgagtgtaacttacttgggctcagatatggaggtgtctggcttgactgacctgtgtgagatagaagagctcaagtccaaaaagctggcattagctccctgcaaccaggctggcatgggggttgtaggcaaggttggagagaaacagtgcagtagcgaggagagtgcccgtaccataaaaaaagatgggtgcatatggaacgcagacctcgtgggtatagagctacgagtggatgacgctgtgtgctactctaagattactagtgtggaggcagttgcaaactactctgccatacccaccactattggggggctgaggtttgagagaagccatgacagccagggtaaaatatctggtagccccctggacatcacagctataagaggatccttttctgttaattatagaggccttcgattaagtctctcagaaattactgctacttgcacaggggaggtgacaaatgtgagtgggtgttattcctgcatgacaggcgccaaagtctccatcaaattgcatagcagcaaaaatagcactgcccatgttagatgcaaaggggatgagactgcattcagtgtcttggagggagtccatagctacattgtcagcctcagctttgaccatgcagtagtcgatgagcaatgccagctgaactgtgggggacatgagagtcaagtgactcttaaaggcaacctcatcttcctggatgtcccaaaatttgtggatggcagctacatgcagacatatcacagtactgtgccaacaggggcaaatatcccaagccctacagattggctgaatgccttgtttggcaatgggctgagtaggtggatcctgggggtgataggggttctactggggggattggctctctttttcttgatcatgtttttgctcaagctgggaacaaaacaggtatttcgatcgaggacgaagctggct---
>China_KF711921_Human_2012YSH6_2012
atgatgaaagtcatctggttctcctctctgatctgcttagtcattcaatgcagtggggattcgggcccaatcatctgcgcaggacccatccactcaaacaagagtgctggcataccccacctgcttggttactctgagaagatttgtcagatagatcggctgatacatgtttcgtcatggctcaggaaccactcgcaatttcaaggctacgttgggcagcgaggtggacgctctcaggttagctactacccagctgaaaattcttactcgaggtggaatggacttctaagcccctgtgatgctgattggcttgggatgcttgtcgtgaagaaggccaaggagtctgatatgatagttcctgggccttcatacaaggggaaagtcttttttgaacggccaacttttgatggatacgtaggctggggctgtggcagtgggaagtctaggactgagtcaggagagctctgcagttcagactcagggacaagttctggtcttctgccctcggatagggttctctggataggtgatgttgcttgtcagcctatgacacccatccctgaggagacatttctggagctgaagagttttagccaaagtgaattcccagacatatgtaaaattgatggcattgtgttcaaccagtgtgagggtgagagtctaccccagccctttgatgttgcatggatggatgttggccactctcataagatcatcatgagggagcacaagaccaaatgggtacaagagagctcatccaaggattttgtgtgctacaaggaagggactggaccttgttctgaatcagaagaaaaggcttgtaagaccagtggatcatgcagaggggacatgcagttttgcaaggtagcaggttgcgaacatggagaggaggcatctgaggccaagtgtagatgctcacttgtgcacaagcctggggaagtcgttgtgtcatatggagggatgcgtgtcagaccaaagtgctacggtttctccagaatgatggcaacactggaggtgaacccaccagagcaaaggattggtcaatgcactggctgccatctagaatgcataaatgggggtgtgaggctaatcactctaaccagtgagctcaggtcagctactgtctgtgcttcccacttttgcagttctgccacaagtggtaagaaaagcacggagattcatttccactcaggatcattggttgggaaaacagctatccatgtcaaaggggcattagtagatggaactgaattcacatttgagggtagttgcatgttcccagatggatgtgatgcagtggactgcacattctgtcgtgagtttctaaaaaatcctcagtgctaccctgcaaagaagtggctgttcatcattattgtcatcctccttggatatgcaggcctcatgttagtcaccaatgtccttaaggcaattggggtctggggatcatgggtaatagctccagtgaagctaatgtttgccatcataaagaaactaatgagaactgtgagctgcttggtggggaaattgatggataggggaaggcaagtgatccatgaggaaataggggagaatggggagggcaaccaagatgatgttaggattgagatggcaagacccagaagggtaaggcattggatgtactcacctgtcatcctgaccattctagcaatagggcttgctgagggctgtgatgagatggtccatgctgattctaaacttgtttcatgcagacaagggagcggaaatatgaaggaatgcatcacaactgggagggcgcttcttcctgcggtgaacccagggcaagaggcatgtctgcacttcacagcacctgggagtccggactcaaaatgtctcaaaattaaggtcaagaggatcaacctaaaatgtaagaagtcatcatcatattttgttcctgatgcccggtccagatgtacatcagtgaggagatgtcgttgggcgggagactgccagtctgggtgcccccctcatttcacatccaactccttttctgatgattgggcaggtaagatggacagggctggtcttggattcagtggctgctctgatggatgtggaggagcagcctgcggctgctttaatgcggccccttcatgcatcttctggaggaaatgggtggagaatccacatgggatcatctggaaagtgtctccatgcgccgcatgggtcccatcagcagttatagagctaacaatgccctcaggtgaggtgaggacattccaccccatgagcggcatccccacacaggtcttcaagggtgtgagtgtaacttacttgggctcagatatggaggtgtctggcttgactgacctgtgtgagatagaagagctcaagtccaaaaagctggcattagctccctgcaaccaggctggcatgggggttgtaggcaaggttggagagatacagtgcagtagcgaggagagtgcccgtaccataaaaaaagatgggtgcatatggaatgcagacctcgtgggtatagagctacgagtggatgacgctgtgtgctactctaagattactagtgtggaggcagttgcaaactactctgccatacccaccactattggggggctgaggtttgagagaagccatgacagccagggtaaaatatctggtagccccctggacatcacagctataagaggatccttttctgttaattatagaggccttcgattaagtctctcagaaattactgctacttgcacaggggaggtgacaaatgtgagtgggtgttattcctgcatgacaggcgccaaagtctccatcaagttgcatagcagcaaaaatagcactgcccatgttagatgcaaaggggatgagactgcattcagtgtcttggagggagtccatagctacattgtcagcctcagctttgaccatgcagtagtcgatgagcaatgccagctgaactgtgggggacatgagagtcaagtgactcttaaaggcaacctcatcttcctggatgtcccaaaatttgtggatggcagctacatgcagacatatcacagtactgtgccaacaggggcaaatatcccaagccctacagattggctgaatgccttgtttggcaatgggctgagtaggtggatcctgggggtgataggggttctactggggggattggctctctttttcttgatcatgtttttgctcaagctgggaacaaaacaggtatttcgatcgaggacgaagctggct---
>China_KF711922_Human_2011YGS7_2011
atgatgaaagtcatctggttctcctctctggtctgcttagtcattcaatgcagtggggattcgggcccaatcatctgcgcaggacccatccactcaaacaagagtgctgccataccccacctgcttggttactctgagaagatttgtcagatagatcggctgatacatgtttcgtcatggctcaggaaccactcgcaatttcaaggctacgtagggcagcgaggtggacgctctcaggtgagctactacccagctgagaattcttactcgaggtggagtggacttctaagcccctgtgatgctgattggcttgggatgcttgtcgtgaagaaggccaaggggtctgatatgatagttcctgggccttcatacaaggggaaagtcttttttgaacggccaacttttgatggatacgtaggctggggctgtggcagtgggaagtctaggacagagtcaggagagctctgcagttcagactcagggactagttctggtctactgccctcggatagggttctctggataggtgatgttgcttgtcagcctatgacacccatccctgaggagacatttctggagctgaagagttttagccaaagtgaattcccagacatatgtaaaattgatggcattgtgttctaccagtgtgagggtgagagtctaccccagccctttgatgttgcatggatggatgttggccactctcataaaatcatcatgagggagcacaagaccaaatgggtacaagagagctcatctaaggattttgtgtgctacaaggaagggactggaccttgttctgaatcagaagaaaaggcttgtaagaccagtggatcatgcaggggggacatgcagttttgcaaggtggcaggttgtgaacatggggaggaggcatctgaagccaagtgtagatgctcacttgtgcacaagcctggggaagtcgttgtgtcatatggagggatgcgtgtcagaccaaagtgctatggtttctccagaatgatggcaacaatggaggtgaacccaccagagcaaaggattggtcaatgcactggctgccatctagaatgcataaatgggggtgtgagactaatcactctaaccagtgagctcaagtcagctactgtctgtgcttcccacttctgcagttctgccacaagtggtaagaaaagcacggagattcatttccactcaggatcattggttgggaaaacagctatccatgtcaaaggggcattggtagatggaactgaattcacatttgagggtagttgcatgttcccagatggatgtaatgcagtggactgcacattctgtcgtgagtttctaaaaaatcctcagtgctaccctgcaaagaagtggctgttcatcattattgtcatcctccttggatatgcaggcctcatgctactcaccaatgtccttaaggcaattggggtctgggggtcatgggtgatagctccagtgaagctaatgtttgccatcatgaagaaactaatgagaactgtgagctgcttggtggggaaattgatggataggggaaggcaagtgatccatgaggaaataggggagaatggggagggcaaccatgatgatgttaggattgagatggcaagacccagaagggtaaggcattggatgtactcacctgtcatcctgaccattctagcaatagggcttgctgagggctgtgatgagatggtccatgctgattctaaacttgtttcatgcaggcaagggagcggaaatatgaaggaatgcgtcacaactgggagggcgcttcttccttcggtgaatccaggacaagaggcgtgtctgcacttcacggcacctgggagtccggactcaaaatgtctcaaaattaaggtcaagaggatcaacctaaaatgtaagaagtcatcatcatattttgttcctgatgcccggaacaggtgtacatcagtgaggagatgtcgttgggcgggagactgccagtctgggtgcccccctcatttcacatccaactccttttctgatgattgggcaggtaagatggacagggctggtcttggattcagtggctgctctgatggatgtggaggagcagcctgcggatgctttaatgcggccccttcatgcatcttctggaggaaatgggtggagaattcacatgggatcatctggaaagtatctccatgcgccgcatgggtcccatcagcagttatagagctaacaatgccctcaggtgaggtgaggacattccaccccatgagcggcatccccacacaggtcttcaagggtgtgagtgtaacttacttgggctcagatatggaggtgtctggcttgactgacctgtgtgagatagaagagctcaagtccaagaagctggcattagctccctgcaaccaggctggcatgggggttgtaggcaaggttggagagatacagtgcagtagcgaggagagtgcccgtaccataaaaaaagatgggtgtatatggaatgcagacctcgtgggaatagagctacgagtggatgacgctgtgtgctactctaagattactagtgtggaggcagttgcaaactactctgccatacctaccactattggggggctgaggtttgagagaagccatgacagccagggtaaaatatctggtagccccctggacatcacagctataagaggatccttttctgtaaattatagaggccttcgattaagtctctcagaaattactgctacttgcacaggggaggtgacaaatgtgagtgggtgttattcttgcatgacaggcgccaaagtctccatcaaattgcatagcagcaaaaatagcactgcccatgttagatgcaaaggggatgagactgcattcagtgttttggagggagtccatagctacactgtcagcctcagctttgaccatgcagtagtcgatgagcagtgccaactgaactgtgggggacatgagagtcaagtgactctaaagggcaacctcatcttcctggatgtcccaaaatttgtggatggcagctacatgcagacatatcacagtactgtgcccacaggggcaaacatcccaagccctacagattggctgaatgccttgtttggcaatgggctgagtaggtggatcctgggggtgataggggttctactggggggattggctctctttttcttgatcatgtttttgttcaagctgggaacaaaacaggtgtttcgatcgaggacgaagctggct---
>China_KF711923_Human_2011YPQ17_2011
atgatgaaagtcatctggttctcctctctggtctgcttagtcattcaatgcagtggggattcgggcccaatcatctgcgcaggacccatccactcaaacaagagtgctgccataccccacctgcttggttactctgagaagatttgtcagatagatcggctgatacatgtttcgtcatggctcaggaaccactcgcaatttcaaggctacgtagggcagcgaggtggacgctctcaggtgagctactacccagctgagaattcttactcgaggtggagtggacttctaagcccctgtgatgctgattggcttgggatgcttgtcgtgaagaaggccaaggggtctgatatgatagttcctgggccttcatacaaggggaaagtcttttttgaacggccaacttttgatggatacgtaggctggggctgtggcagtgggaagtctaggacagagtcaggagagctctgcagttcagactcagggactagttctggtctactgccctcggatagggttctctggataggtgatgttgcttgtcagcctatgacacccatccctgaggagacatttctggagctgaagagttttagccaaagtgaattcccagacatatgtaaaattgatggcattgtgttcaaccagtgtgagggtgagagtctaccccagccctttgatgttgcatggatggatgttggccactctcataaaatcatcatgagggagcacaagaccaaatgggtacaagagagctcatctaaggattttgtgtgctacaaggaagggactggaccttgttctgaatcagaagaaaaggcttgtaagaccagtggatcatgcaggggggacatgcagttttgcaaggtggcaggttgtgaacatggggaggaggcatctgaagccaagtgtagatgctcacttgtgcacaagcctggggaagtcgttgtgtcatatggagggatgcgtgtcagaccaaagtgctatggtttctccagaatgatggcaacaatggaggtgaacccaccagagcaaaggattggtcaatgcactggctgccatctagaatgcataaatgggggtgtgagactaatcactctaaccagtgagctcaagtcagctactgtctgtgcttcccacttctgcagttctgccacaagtggtaagaaaagcacggagattcatttccactcaggatcattggttgggaaaacagctatccatgtcaaaggggcattggtagatggaactgaattcacatttgagggtagttgcatgttcccagatggatgtaatgcattggactgcacattctgtcgtgagtttctaaaaaatcctcattgctaccctgcaaagaagtggctgttcatcattattgtcatcctccttggatatgcaggcctcatgctactcaccaatgtccttaaggcaattggggtctgggggtcatgggtgatagctccagtgaagctaatgtttgccatcatgaagaaactaatgagaactgtgagctgcttggtggggaaattgatggataggggaaggcaagtgatccatgaggaaataggggagaatggggagggcaaccatgatgatgttaggattgagatggcaagacccagaagggtaaggcattggatgtactcacctgtcatcctgaccattctagcaatagggcttgctgagggctgtgatgagatggtccatgctgattctaaacttgtttcatgcaggcaagggagcggaaatatgaaggaatgcgtcacaactgggagggcgcttcttccttcggtgaatccaggacaagaggcgtgtctgcatttcacggcacctgggagtccggactcaaaatgtctcaaaattaaggtcaagaggatcaacctaaaatgtaagaagtcatcatcatattttgttcctgatgcccggaacaggtgtacatcagtgaggagatgtcgttgggcgggagactgccagtctgggtgcccccctcatttcacatccaactccttttctgatgattgggcaggtaagatggacagggctggtcttggattcagtggctgctctgatggatgtggaggagcagcctgcggatgctttaatgcggccccttcatgcatcttctggaggaaatgggtggagaattcacatgggatcatctggaaagtatctccatgcgccgcatgggtcccatcagcagttatagagctaacaatgccctcaggtgaggtgaggacattccaccccatgagcggcatccccacacaggtcttcaagggtgtgagtgtaacttacttgggctcagatatggaggtgtctggcttgactgacctgtgtgagatagaagagctcaagtccaagaagctggcattagctccctgcaaccaggctggcatgggggttgtaggcaaggttggagagatacagtgcagtagcgaggagagtgcccgtaccataaaaaaagatgggtgtatatggaatgcagacctcgtgggaatagagctacgagtggatgacgctgtgtgctactctaagattactagtgtggaggcagttgcaaactactctgccatacctaccactattggggggctgaggtttgagagaagccatgacagccagggtaaaatatctggtagccccctggacatcacagctataagaggatccttttctgtaaattatagaggccttcgattaagtctctcagaaattactgctacttgcacaggggaggtgacaaatgtgagtgggtgttattcttgcatgacaggcgccaaagtctccatcaaattgcatagcagcaaaaatagcactgcccatgttagatgcaaaggggatgagactgcattcagtgttttggagggagtccatagctacactgtcagcctcagctttgaccatgcagtagtcgatgagcagtgccaactgaactgtgggggacatgagagtcaagtgactctaaagggcaacctcatcttcctggatgtcccaaaatttgtggatggcagctacatgcagacatatcacagtactgtgcccacaggggcaaacatcccaagccctacagattggctgaatgccttgtttggcaatgggctgagtaggtggatcctgggggtgataggggttctactggggggattggctctctttttcttgatcatgtttttgttcaagctgggaacaaaacaggtgtttcgatcgaggacgaagctggct---
>China_KF711924_Human_2011YXX9_2011
atgatgaaagtcatctggttctcctctctggtctgcttagtcattcaatgcagtggggattcgggcccaatcatctgcgcaggacccatccactcaaacaagagtgctgccataccccacctgcttggttactctgagaagatttgtcagatagatcggctgatacatgtttcgtcatggctcaggaaccactcgcaatttcaaggctacgtagggcagcgaggtggacgctctcaggtgagctactacccagctgagaattcttactcgaggtggagtggacttctaagcccctgtgatgctgattggcttgggatgcttgtcgtgaagaaggccaaggggtctgatatgatagttcctgggccttcatacaaggggaaagtcttttttgaacggccaacttttgatggatacgtaggctggggctgtggcagtgggaagtctaggacagagtcaggagagctctgcagttcagactcagggactagttctggtctactgccctcggatagggttctctggataggtgatgttgcttgtcagcctatgacacccatccctgaggagacatttctggagctgaagagttttagccaaagtgaattcccagacatatgtaaaattgatggcattgtgttcaaccagtgggagggtgagagtctaccccagccctttgatgttgcatggatggatgttggccactctcataaaatcatcatgagggagcacaagaccaaatgggtacaagagagctcatctaaggattttgtgtgctacaaggaagggactggaccttgttctgaatcagaagaaaaggcttgtaagaccagtggatcatgcaggggggacatgcagttttgcaaggtggcaggttgtgaacatggggaggaggcatctgaagccaagtgtagatgctcacttgtgcacaagcctggggaagtcgttgtgtcatatggagggatgcgtgtcagaccaaagtgctatggtttctccagaatgatggcaacaatggaggtgaacccaccagagcaaaggattggtcaatgcactggctgccatctagaatgcataaatgggggtgtgagactaatcactctaaccagtgagctcaagtcagctactgtctgtgcttcccacttctgcagttctgccacaagtggtaagaaaagcacggagattcatttccactcaggatcattggttgggaaaacagctatccatgtcaaaggggcattggtagatggaactgaattcacatttgagggtagttgcatgttcccagatggatgtaatgcagtggactgcacattctgtcgtgagtttctaaaaaatcctcagtgctaccctgcaaagaagtggctgttcatcattattgtcatcctccttggatatgcaggcctcatgctactcaccaatgtccttaaggcaattggggtctgggggtcatgggtgatagctccagtgaagctaatgtttgccatcatgaagaaactaatgagaactgtgagctgcttggtggggaaattgatggataggggaaggcaagtgatccatgaggaaataggggagaatggggagggcaaccatgatgatgttaggattgagatggcaagacccagaagggtaaggcattggatgtactcacctgtcatcctgaccattctagcaatagggcttgctgagggctgtgatgagatggtccatgctgattctaaacttgtttcatgcaggcaagggagcggaaatatgaaggaatgcgtcacaactgggagggcgcttcttccttcggtgaatccaggacaagaggcgtgtctgcacttcacggcacctgggagtccggactcaaaatgtctcaaaattaaggtcaagaggatcaacctaaaatgtaagaagtcatcatcatattttgttcctgatgcccggaacaggtgtacatcagtgaggagatgtcgttgggcgggagactgccagtctgggtgcccccctcatttcacatccaactccttttctgatgattgggcaggtaagatggacagggctggtcttggattcagtggctgctctgatggatgtggaggagcagcctgcggatgctttaatgcggccccttcatgcatcttctggaggaaatgggtggagaattcacatgggatcatctggaaagtatctccatgcgccgcatgggtcccatcagcagttatagagctaacaatgccctcaggtgaggtgaggacattccaccccatgagcggcatccccacacaggtcttcaagggtgtgagtgtaacttacttgggctcagatatggaggtgtctggcttgactgacctgtgtgagatagaagagctcaagtccaagaagctggcattagctccctgcaaccaggctggcatgggggttgtaggcaaggttggagagatacagtgcagtagcgaggagagtgcccgtaccataaaaaaagatgggtgtatatggaatgcagacctcgtgggaatagagctacgagtggatgacgctgtgtgctactctaagattactagtgtggaggcagttgcaaactactctgccatacctaccactattggggggctgaggtttgagagaagccatgacagccagggtaaaatatctggtagccccctggacatcacagctataagaggatccttttctgtaaattatagaggccttcgattaagtctctcagaaattactgctacttgcacaggggaggtgacaaatgtgagtgggtgttattcttgcatgacaggcgccaaagtctccatcaaattgcatagcagcaaaaatagcactgcccatgttagatgcaaaggggatgagactgcattcagtgttttggagggagtccatagctacactgtcagcctcagctttgaccatgcagtagtcgatgagcagtgccaactgaactgtgggggacatgagagtcaagtgactctaaagggcaacctcatcttcctggatgtcccaaaatttgtggatggcagctacatgcagacatatcacagtactgtgcccacaggggcaaacatcccaagccctacagattggctgaatgccttgtttggcaatgggctgagtaggtggatcctgggggtgataggggttctactggggggattggctctctttttcttgatcatgtttttgttcaagctgggaacaaaacaggtgtttcgatcgaggacgaagctggct---
>China_KF711925_Human_2011YGS5_2011
atgatgaaagtcatctggttctcctctctggtctgcttagtcattcaatgcagtggggattcgggcccaatcatctgcgcaggacccatccactcaaacaagagtgctgccataccccacctgcttggttactctgagaagatttgtcagatagatcggctgatacatgtttcgtcatggctcaggaaccactcgcaatttcaaggctacgtagggcagcgaggtggacgctctcaggtgagctactacccagctgagaattcttactcgaggtggagtggacttctaagcccctgtgatgctgattggcttgggatgcttgtcgtgaagaaggccaaggggtctgatatgatagttcctgggccttcatacaaggggaaagtcttttttgaacggccaacttttgatggatacgtaggctggggctgtggcagtgggaagtctaggacagagtcaggagagctctgcagttcagactcagggactagttctggtctactgccctcggatagggttctctggataggtgatgttgcttgtcagcctatgacacccatccctgaggagacatttctggagctgaagagttttagccaaagtgaattcccagacatatgtaaaattgatggcattgtgttcaaccagtgtgaaggtgagagtctaccccagccctttgatgttgcatggatggatgttggccactctcataaaatcatcatgagggagcacaagaccaaatgggtacaagagagctcatctaaggattttgtgtgctacaaggaagggactggaccttgttctgaatcagaagaaaaggcttgtaagaccagtggatcatgcaggggggacatgcagttttgcaaggtggcaggttgtgaacatggggaggaggcatctgaagccaagtgtagatgctcacttgtgcacaagcctggggaagtcgttgtgtcatatggagggatgcgtgtcagaccaaagtgctatggtttctccagaatgatggcaacaatggaggtgaacccaccagagcaaaggattggtcaatgcactggctgccatctagaatgcataaatgggggtgtgagactaatcactctaaccagtgagctcaagtcagctactgtctgtgcttcccacttctgcagttctgccacaagtggtaagaaaagcacggagattcatttccactcaggatcattggttgggaaaacagctatccatgtcaaaggggcattggtagatggaactgaattcacatttgagggtagttgcatgttcccagatggatgtaatgcagtggactgcacattctgtcgtgagtttctaaaaaatcctcagtgctaccctgcaaagaagtggctgttcatcattattgtcatcctccttggatatgcaggcctcatgctactcaccaatgtccttaaggcaattggggtctgggggtcatgggtgatagctccagtgaagctaatgtttgccatcatgaagaaactaatgagaactgtgagctgcttggtggggaaattgatggataggggaaggcaagtgatccatgaggaaataggggagaatggggagggcaaccatgatgatgttaggattgagatggcaagacccagaagggtaaggcattggatgtactcacctgtcatcctgaccattctagcaatagggcttgctgagggctgtgatgagatggtccatgctgattctaaacttgtttcatgcaggcaagggagcggaaatatgaaggaatgcgtcacaactgggagggcgcttcttcctgcggtgaatccaggacaagaggcgtgtctgcacttcacggcacctgggagtccggactcaaaatgtctcaaaattaaggtcaagaggatcaacctaaaatgtaagaagtcatcatcatattttgttcctgatgcccggaacaggtgtacatcagtgaggagatgtcgttgggcgggagactgccagtctgggtgcccccctcatttcacatccaactccttttctgatgattgggcaggtaagatggacagggctggtcttggattcagtggctgctctgatggatgtggaggagcagcctgcggatgctttaatgcggccccttcatgcatcttctggaggaaatgggtggagaattcacatgggatcatctggaaagtatctccatgcgccgcatgggtcccatcagcagttatagagctaacaatgccctcaggtgaggtgaggacattccaccccatgagcggcatccccacacaggtcttcaagggtgtgagtgtaacttacttgggctcagatatggaggtgtctggcttgactgacctgtgtgagatagaagagctcaagtccaagaagctggcattagctccctgcaaccaggctggcatgggggttgtaggcaaggttggagagatacagtgcagtagcgaggagagtgcccgtaccataaaaaaagatgggtgtatatggaatgcagacctcgtgggaatagagctacgagtggatgacgctgtgtgctactctaagattactagtgtggaggcagttgcaaactactctgccatacctaccactattggggggctgaggtttgagagaagccatgacagccagggtaaaatatctggtagccccctggacatcacagctataagaggatccttttctgtaaattatagaggccttcgattaagtctctcagaaattactgctacttgcacaggggaggtgacaaatgtgagtgggtgttattcttgcatgacaggggccaaagtctccatcaaattgcatagcagcaaaaatagcactgcccatgttagatgcaaaggggatgagactgcattcagtgttttggagggagtccatagctacactgtcagcctcagctttgaccatgcagtagtcgatgagcagtgccaactgaactgtgggggacatgagagtcaagtgactctaaagggcaacctcatcttcctggatgtcccaaaatttgtggatggcagctacatgcagacatatcacagtactgtgcccacaggggcaaacatcccaagccctacagattggctgaatgccttgtttggcaatgggctgagtaggtggatcctgggggtgataggggttctactggggggattggctctctttttcttgatcatgtttttgttcaagctgggaacaaaacaggtgtttcgatcgaggacgaagctggct---
>China_KF711926_Human_2011YPQ11_2011
atgatgaaagtcatctggttctcctctctggtctgcttagtcattcaatgcagtggggattcgggcccaatcatctgcgcaggacccatccactcaaacaagagtgctgccataccccacctgcttggttactctgagaagatttgtcagatagatcggctgatacatgtttcgtcatggctcaggaaccactcgcaatttcaaggctacgtagggcagcgaggtggacgctctcaggtgagctactacccagctgagaattcttactcgaggtggagtggacttctaagcccctgtgatgctgattggcttgggatgcttgtcgtgaagaaggccaaggggtctgatatgatagttcctgggccttcatacaaggggaaagtcttttttgaacggccaacttttgatggatacgtaggctggggctgtggcagtgggaagtctaggacagagtcaggagagctctgcagttcagactcagggactagttctggtctactgccctcggatagggttctctggataggtgatgttgcttgtcagcctatgacacccatccctgaggagacatttctggagctgaagagttttagccaaagtgaattcccagacatatgtaaaattgatggcattgtgttcaaccagtgtgagggtgagagtctaccccagccctttgatgttgcatggatggatgttggccactctcataaaatcatcatgagggagcacaagaccaaatgggtacaagagagctcatctaaggattttgtgtgctacaaggaagggactggaccttgttctgaatcagaagaaaaggcttgtaagaccagtggatcatgcaggggggacatgcagttttgcaaggtggcaggttgtgaacatggggaggaggcatctgaagccaagtgtagatgctcacttgtgcacaagcctggggaagtcgttgtgtcatatggagggatgcgtgtcagaccaaagtgctatggtttctccagaatgatggcaacaatggaggtgaacccaccagagcaaaggattggtcaatgcactggctgccatctagaatgcataaatgggggtgtgagactaatcactctaaccagtgagctcaagtcagctactgtctgtgcttcccacttctgcagttctgccacaagtggtaagaaaagcacggagattcatttccactcaggatcattggttgggaaaacagctatccatgtcaaaggggcattggtagatggaactgaattcacatttgagggtagttgcatgttcccagatggatgtaatgcagtggactgcacattctgtcgtgagtttctaaaaaatcctcagtgctaccctgcaaagaagtggctgttcatcattattgtcatcctccttggatatgcaggcctcatgctactcaccaatgtccttaaggcaattggggtctgggggtcatgggtgatagctccagtgaagctaatgtttgccatcatgaagaaactaatgagaactgtgagctgcttggtggggaaattgatggataggggaaggcaagtgatccatgaggaaataggggagaatggggagggcaaccatgatgatgttaggattgagatggcaagacccagaagggtaaggcattggatgtactcacctgtcatcctgaccattctagcaatagggcttgctgagggctgtgatgagatggtccatgctgattctaaacttgtttcatgcaggcaagggagcggaaatatgaaggaatgcgtcacaactgggagggcgcttcttccttcggtgaatccaggacaagaggcgtgtctgcacttcacggcacctgggagtccggactcaaaatgtctcaaaattaaggtcaagaggatcaacctaaaatgtaagaagtcatcatcatattttgttcctgatgcccggtacaggtgtacatcagtgaggagatgtccatgggcgggagactgccagtctgggtgcccccctcatttcacatccaactccttttctgatgattgggcaggtaagatggacagggctggtcttggattcagtggctgctctgatggatgtggaggagcagcctgcggatgctttaatgcggccccttcatgcatcttctggaggaaatgggtggagaattcacatgggatcatctggaaagtatctccatgcgccgcatgggtcccatcagcagttatagagctaacaatgccctcaggtgaggtgaggacattccaccccatgagcggcatccccacacaggtcttcaagggtgtgagtgtaacttacttgggctcagatatggaggtgtctggcttgactgacctgtgtgagatagaagagctcaagtccaagaagctggcattagctccctgcaaccaggctggcatgggggttgtaggcaaggttggagagatacagtgcagtagcgaggagagtgcccgtaccataaaaaaagatgggtgtatatggaatgcagacctcgtgggaatagagctacgagtggatgacgctgtgtgctactctaagattactagtgtggaggcagttgcaaactactctgccatacctaccactattggggggctgaggtttgagagaagccatgacagccagggtaaaatatctggtagccccctggacatcacagctataagaggatccttttctgtaaattatagaggccttcgattaagtctctcagaaattactgctacttgcacaggggaggtgacaaatgtgagtgggtgttattcttgcatgacaggcgccaaagtctccatcaaattgcatagcagcaaaaatagcactgcccatgttagatgcaaaggggatgagactgcattcagtgttttggagggagtccatagctacactgtcagcctcagctttgaccatgcagtagtcgatgagcagtgccaactgaactgtgggggacatgagagtcaagtgactctaaagggcaacctcatcttcctggatgtcccaaaatttgtggatggcagctacatgcagacatatcacagtactgtgcccacaggggcaaacatcccaagccctacagattggctgaatgccttgtttggcaatgggatgagtaggtggatcctgggggtgataggggttctactggggggattggctctctttttcttgatcatgtttttgttcaagctgggaacaaaacaggtgtttcgatcgaggacgaagctggct---
>China_KF711927_Human_2011YSC22_2011
atgatgaaagtcatctggttctcctctctggtctgcttagtcattcaatgcagtggggattcgggcccaatcatctgcgcaggacccatccactcaaacaagagtgctgccataccccacctgcttggttactctgagaagatttgtcagatagatcggctgatacatgtttcgtcatggctcaggaaccactcgcaatttcaaggctacgtagggcagcgaggtggacgctctcaggtgagctactacccagctgagaattcttactcgaggtggagtggacttctaagcccctgtgatgctgattggcttgggatgcttgtcgtgaagaaggccaaggggtctgatatgatagttcctgggccttcatacaaggggaaagtcttttttgaacggccaacttttgatggatacgtaggctggggctgtggcagtgggaagtctaggacagagtcaggagagctctgcagttcagactcagggactagttctggtctactgccctcggatagggttctctggataggtgatgttgcttgtcagcctatgacacccatccctgaggagacatttctggagctgaagagttttagccaaagtgaattcccagacatatgtaaaattgatggcattgtgttcaaccagtgtgaaggtgagagtctaccccagccctttgatgttgcatggatggatgttggccactctcataaaatcatcatgagggagcacaagaccaaatgggtacaagagagctcatctaaggattttgtgtgctacaaggaagggactggaccttgttctgaatcagaagaaaaggcttgtaagaccagtggatcatgcaggggggacatgcagttttgcaaggtggcaggttgtgaacatggggaggaggcatctgaagccaagtgtagatgctcacttgtgcacaagcctggggaagtcgttgtgtcatatggagggatgcgtgtcagaccaaagtgctatggtttctccagaatgatggcaacaatggaggtgaacccaccagagcaaaggattggtcaatgcactggctgccatctagaatgcataaatgggggtgtgagactaatcactctaaccagtgagctcaagtcagctactgtctgtgcttcccacttctgcagttctgccacaagtggtaagaaaagcacggagattcatttccactcaggatcattggttgggaaaacagctatccatgtcaaaggggcattggtagatggaactgaattcacatttgagggtagttgcatgttcccagatggatgtaatgcagtggactgcacattctgtcgtgagtttctaaaaaatcctcagtgctaccctgcaaagaagtggctgttcatcattattgtcatcctccttggatatgcaggcctcatgctactcaccaatgtccttaaggcaattggggtctgggggtcatgggtgatagctccagtgaagctaatgtttgccatcatgaagaaactaatgagaactgtgagctgcttggtggggaaattgatggataggggaaggcaagtgatccatgaggaaataggggagaatggggagggcaaccatgatgatgttaggattgagatggcaagacccagaagggtaaggcattggatgtactcacctgtcatcctgaccattctagcaatagggcttgctgagggctgtgatgagatggtccatgctgattctaaacttgtttcatgcaggcaagggagcggaaatatgaaggaatgcgtcacaactgggagggcgcttcttccttcggtgaatccaggacaagaggcgtgtctgcacttcacggcacctgggagtccggactcaaaatgtctcaaaattaaggtcaagaggatcaacgtaaaatgtaagaagtcatcatcatattttgttcctgatgcccggaacaggtgtacatcagtgaggagatgtcgttgggcgggagactgccagtctgggtgcccccctcatttcacatccaactccttttctgatgattgggcaggtaagatggacagggctggtcttggattcagtggctgctctgatggatgtggaggagcagcctgcggatgctttaatgcggccccttcatgcatcttctggaggaaatgggtggagaattcacatgggatcatctggaaagtatctccatgcgccgcatgggtcccatcagcagttatagagctaacaatgccctcaggtgaggtgaggacattccaccccatgagcggcatccccacacaggtcttcaagggtgtgagtgtaacttacttgggctcagatatggaggtgtctggcttgactgacctgtgtgagatagaagagctcaagtccaagaagctggcattagctccctgcaaccaggctggcatgggggttgtaggcaaggttggagagatacagtgcagtagcgaggagagtgcccgtaccataaaaaaagatgggtgtatatggaatgcagacctcgtgggaatagagctacgagtggatgacgctgtgtgctactctaagattactagtgtggaggcagttgcaaactactctgccatacctaccactattggggggctgaggtttgagagaagccatgacagccagggtaaaatatctggtagccccctggacatcacagctataagaggatccttttctgtaaattatagaggccttcgattaagtctctcagaaattactgctacttgcacaggggaggtgacaaatgtgagtgggtgttattcttgcatgacaggcgccaaagtctccatcaaattgcatagcagcaaaaatagcactgcccatgttagatgcaaaggggatgagactgcattcagtgttttggagggagtccatagctacactgtcagcctcagctttgaccatgcagtagtcgatgagcagtgccaactgaactgtgggggacatgagagtcaagtgactctaaagggcaacctcatcttcctggatgtcccaaaatttgtggatggcagctacatgcagacatatcacagtactgtgcccacaggggcaaacatcccaagccctacagattggctgaatgccttgttgggcaatgggatgagtaggtggatcctgggggtgataggggttctactggggggattggctctctttttcttgatcatgtttttgttcaagctgggaacaaaacaggtgtttcgatcgaggacgaagctggct---
>China_KF711928_Human_2011YSH52_2011
atgatgaaagtcatctggttctcctctctgatctgcttagtcattcaatgcggtggggatacgggcccaatcatctgcgcaggacccatccactcaaacaagagtgctgacataccccacctgcttggctactctgagaagatttgtcagatagatcggctgatacatgtttcgtcttggcttagaaaccactcacaatttcagggctacgtagggcagcgaggtggacgctctcaggtgagctactacccagctgaaaattcttactcaaggtggagtgggcttctaagcccctgtgatgctgattggcttgggatgcttgtcgtgaagaaggccaaggggtctgatatgatagttcctgggccttcatacaaggggaaagtcttttttgaacggccaacttttgatggatacgtaggctggggctgtggtagtgggaagtctaggactgagtcaggtgagctctgcagttcagactccgggactagttctggtcttctgccctcggatagggttctctggataggtgatgttgcttgtcagccaatgacacccatccctgaggagacatttctggagctgaagagctttagccaaagtgaattcccagacatatgcaaaattgatggcattgtgttcaaccagtgtgagggtgagagtctaccccagccctttgatgttgcatggatggatgttggccactctcataaaatcatcatgagggagcataagaccaaatgggtacaagagagctcatccaaggattttgtgtgctataaggaagggactgggccgtgttctgaatcagaagaaaagacttgcaagaccagtggatcatgcaggggggacatgcagttttgcaaggtggcaggttgtgaacatggggaagaggcatctgaagccaagtgtagatgctcacttgtgcacaagccaggggaagtcgttgtgtcatatggagggatgcgtgtcagaccaaagtgctatggtttctccagaatgatggcaacactggaggtgagccagccagagcaaaggattggtcaatgcactggctgccatctagaatgcataaatgggggtgtgaggctaatcactctaaccagtgagctcaagtcagctactgtctgcgcttctcacttttgcagttctgccacaagtggtaagaaaagcacggagattcaattccactcaggatcattggttggaaaaacagcaatccacgtcaaaggggcattggtagatggaactgaattcacatttgagggtagttgcatgttcccagatggttgtgatgcagtggactgcacattctgtcgtgagtttctaaaaaatccccagtgctaccctgcaaagaagtggctgttcatcattattgtcatcctccttggatatgcaggcttcatgctgctcaccaatgttcttaaggcaattggggtttgggggtcatgggtcatagctccagtgaagctagtgtttgccatcataaagaaactgatgagagctgtgagctgcctgatggggaaattgatggataggggaaggcaagtgatccatgaggaaataggggagaatagagagggcaaccaagatgatgttaggattgagatggccagacccaggagggtaaggcattggatgtactcgcctgtcatcctgactattctagcaatagggcttgctgagggctgtgatgagatggtccatgctgattctaaacttgtttcgtgcaggcaagggagcggaaatatgaaggaatgtgtcacaactgggagggcgcttcttcctgcggtgaacccagggcaagaggcgtgtctgcacttcacggcacctggaagtccggactcaaaatgtctcaaaattaaggttaagaggatcaacaaaaaatgtaaaaagtcatcatcatattttgttcctgatgcccggtacaggtgtacatcagtgaggagatgtcgttgggcaggggactgccagtctgggtgcccccctcatttcacatccaactccttttctgatgattgggcaggtaagatggacagggctggtctaggattcagtggctgctctgatggatgtggaggagcagcctgcggttgctttaatgcggccccttcatgcattttctggaggaaatgggtagagaatccacatgggatcatctggaaagtatctccatgtgccgcatgggtcccatcagcggttatagagctaacaatgccctcaggggaggtgaggacattccaccccatgagcggaatccccacacaagtcttcaagggtgtgagtgtaacttacttgggctcagatatggaggtgtcaggcttgtctgatctgtgtgagatagaagagctcaactcaaagaagctcgcattagctccctgcaaccaggctggtatgggggtcgtaggcaaggttggagagatacagtgcagtagcgaggaaagtgcccgtaccataaaaaaagatgggtgcataaggaatgctgacctcgtgggtatagaggtacgcgtggatgacgctgtgttctactttaagatcactagtgtggaggcagttgcaaactactccgccatacccaccactattggggggctgaggtttgagagaagccatgacagccagggtaaaatatctggtagccccctggacatcacagctataagaggatctttttctgtcaattatagaggccttcgactgagtctctcagaaatcactgctacttgcacaggggaagtgacaaatgtgagtgggtgttattcttgcatgacaggcgccaaagtctccatcaagttgcatagcagcaaaaatagcactgcccatgtaagatgcaaaggggatgagactgccttcagtgtcttggagggagtccatagctactctgtcagtctcagttttgatcatgcagtagttgatgagcagtgccaactgaactgtgggggacatgagagtcaagtgactctgagaggcaacctcatcttcctggatgtcccgaaatttgtggatggcagctacatgcagacatatcatagtactgtgcccacaggggcaaatatcccaagccctacagattggctaaatgccttgtttggcaatgggctgagtaggtggattctgggggtgataggggtcctactggggggattggctctctttttcttgatcttgtctttgtttaagctgggaacaaaacagatatttcgatcgaggacaaagctggct---
>China_KF711929_Human_2012YXX1_2012
atgatgaaagtcatctggttctcctctctgatctgcttagtcattcaatgcggtggggacacgggcccaatcatttgcgcaggacccatccactcaaacaagagtgctgacataccccacctgcttggctactctgagaagatttgtcagatagatcggctgatacatgtttcgtcttggcttagaaaccactcacaatttcagggctacgtagggcagcgaggtggacgctctcaggtgagctactacccagctgaaaattcttactcaaggtggagtgggcttctaagcccctgtgatgctgattggcttgggatgcttgtcgtgaagaaggccaaggggtctgatatgatagttcctgggccttcatacaaggggaaagtcttttttgaacggccaacttttgatggatacgtaggctggggctgtggtagtgggaagtctaggactgagtcaggtgagctctgcagttcagactccgggactagttctggtcttctgccctcggatagggttctctggataggtgatgttgcttgtcagccaatgacacccatccctgaggagacatttctggagctgaagagctttagccaaagtgaattcccagacatatgcaaaattgatggcattgtgttcaaccagtgtgagggtgagagtctaccccagccctttgatgttgcatggatggatgttggccactctcataaaatcatcatgagggagcacaagaccaaatgggtacaagagagctcatccaaggattttgtgtgctataaggaagggactgggccgtgttctgaatcagaagaaaagacttgcaagaccagtggatcatgcaggggggacatgcagttttgcaaggtggcaggttgtgaacatggggaagaggcatctgaagccaagtgtagatgctcacttgtgcacaagccaggggaagtcgttgtgtcatatggagggatgcgtgtcagaccaaagtgctatggtttctccagaatgatggcaacactggaggtgagccagccagagcaaaggattggtcaatgcactggctgccatctagaatgcataaatgggggtgtgaggctgatcactctaaccagtgagctcaagtcagctactgtctgcgcttctcacttttgcagttctgccacaagtggtaagaaaagcacggagattcaattccactcaggatcattggttggaaaaacagcaatccacgtcaaaggggcattggtagatggaactgaattcacatttgagggtagttgcatgttcccagatggttgtgatgcagtggactgcacattctgtcgtgagtttctaaaaaatccccagtgctaccctgcaaagaagtggctgttcatcattattgtcatcctccttggatatgcaggcctcatgctgctcaccaatgttcttaaggcaattggggtttgggggtcatgggtcatagctccagtgaagctagtgtttgccatcataaagaaactgatgagagctgtgagctgcctgatggggaaattgatggataggggaaggcaagtgatccatgaggaaataggggagaatagagagggcaaccaagatgatgttaggattgagatggccagacccaggagggtaaggcattggatgtactcgcctgtcatcctgactattctagcaatagggcttgctgagggctgtgatgagatggtccatgctgattctaaacttgtttcgtgcaggcaagggagcggaaatatgaaggaatgtgtcacaactgggagggcgcttcttcctgcggtgaacccagggcaagaggcgtgtctgcacttcacggcacctggaagtccggactcaaaatgtctcaaaattaaggttaagaggatcaacctaaaatgtaaaaagtcatcatcatattttgttcctgatgcccggtccaggtgtacatcagtgaggagatgtcgttgggcaggggactgccagtctgggtgcccccctcatttcacatccaactccttttctgatgattgggcaggtaagatggacagggctggtctaggattcagtggctgctctgatggatgtggaggagcagcctgcggttgctttaatgcggccccttcatgcattttctggaggaaatgggtagagaatccacatgggatcatctggaaagtatctccatgtgccgcatgggtcccatcagcagttatagagctaacaatgccctcaggggaggtgaggacgttccaccccatgagcggaatccccacacaagtcttcaagggtgtgagtgtaacttacttgggctcagatatggaggtgtcaggcttgactgatctgtgtgagatagaagagctcaagtcaaagaagcttgcattagctccctgcaaccaggctggtatgggggttgtaggcaaggttggagagatacagtgcagtagcgaggaaagtgcccgtaccataaaaaaagatgggtgcatatggaatgctgacctcgtgggtatagagctacgggtggatgatgctgtgtgctactctaagatcactagtgtggaggcagttgcaaactactccgccatacccaccactattggggggctgaggtttgagagaagccatgacagccagggtaaaatatctggtagccccctggatatcacagctataagaggatctttttctgtcaattatagaggccttcgactgagtctctcagaaatcactgctacttgcacaggggaagtgacaaatgtgagtgggtgttattcttgcatgacaggcgccaaagtctccatcaagttgcatagcagcaaaaatagcactgcccatgtaagatgcaaaggggatgagactgccttcagtgtcttggagggagtccatagctactctgtcagtctcagtttcgatcatgcagtagttgatgagcagtgccaactgaactgtgggggacatgagagtcaagtgactctgagaggcaacctcatcttcctggatgtcccgaaatttgtggatggcagctacatgcagacatatcatagtactgtgcccacaggggcaaatatcccaagccctacagattggctaaatgccttgtttggcaatgggctgagtaggtggattctgggggtgataggggtcctactggggggattggctctctttttcttgatcatgtctttgtttaagctgggaacaaaacagatatttcgatcgaggacaaagctggct---
>China_KF711930_Human_2011YPQ12_2012
atgatgaaagtcatctggttctcctctctgatctgctttgtcattcaatgcagtggggactcgggcccaatcatctgcgcaggacccatccactcaaacaagagtgctgacatacctcacctgctgggttactctgagaagatatgtcagatagatcggctgatacatgtttcgtcatggctcagaaaccactcacaatttcagggctacgtagggcagcgaggtggacgctctcaggtgagctactacccagctgaaaattcttactcaaggtggagtgggcttctaagcccctgtgatgctgattggcttgggatgcttgtcgtgaagaaggccaaggggtctgatatgatagttcctgggccttcatacaagggaaaagtcttttttgagcggccaacttttgatggatatgtaggctggggctgtggcagtgggaagtctaggacagagtcaggagagctctgcagttcagactcagggactagctctggtcttctgccctcaaatagggttctctggataggtgatgttgcttgtcagcctatgacacccatccctgaggagacatttctggagctgaagagttttagccaaagtgaattcccagacatatgcaaaattgatggcattgtgttcaaccagtgtgagggtgagagtctaccccagccctttgatgttgcatggatggatgttggccactctcataaaatcatcatgagggagcacaagaccaaatgggtacaagagagctcatccaaggattttgtgtgctataaggaagggactgggccgtgttctgaatcagaagaaaagacttgcaagaccagtggatcatgcaggggggacatgcagttttgcaaggtggcaggttgtgaacatggggaagaggcatctgaagccaagtgtagatgctcacttgtgcacaagccaggggaagtcgttgtgtcatatggagggatgcgtgtcagaccaaagtgctatggtttctccagaatgatggcaacactggaggtgagccagccagagcaaaggattggtcaatgcactggctgccatctagaatgcataaatgggggtgtgaggctaatcactctaaccagtgagctcaagtcagctactgtctgcgcttctcacttttgcagttctgccacaagtggtaagaaaagcacggagattcaattccactcaggatcattggttggaaaaacagcaatccacgtcaaaggggcattggtagatggaactgaattcacatttgagggtagttgcatgttcccagatggttgtgatgcagtggactgcacattctgtcgtgagtttctaaaaaatccccagtgctaccctgcaaagaagtggctgttcatcattattgtcatcctccttggatatgcaggcctcatgctgctcaccaatgttcttaaggcaattggggtttgggggtcatgggtcatagctccagtgaagctagtgtttgccatcataaagaaactgatgagagctgtgagctgcctgatggggaaattgatggataggggaaggcaagtgatccatgaggaaataggggagaatagagagggcaaccaagatgatgttaggattgagatggccagacccaggagggtaaggcattggatgtactcgcctgtcatcctgactattctggcaatagggcttgctgagggctgtgatgagatggtccatgctgattctaaacttgtttcgtgcaggcaggggagcggaaatatgaaggaatgtgtcacaactgggagggcgcttcttcctgcggtgaacccagggcaagaggcgtgtctgcacttcacggcacctggaagtccggactcaaaatgtctcaaaattaaggttaagaggatcaacctaaaatgtaaaaagtcatcatcatattttgttcctgttgcccggtacaggtgtacatcagtgaggagatgtcgttgggcaggggactgccagtctgggtgcccccctcatttcacatccaactccttttctgatgattgggcaggtaagatggacagggctggtctaggattcagtggctgctctgatggatgtggaggagcagcctgcggttgctttaatgcggccccttcatgcattttctggaggaaatgggtagagaatccacatgggatcatctggaaagtatctccatgtgccgcatgggtcccatcagcggttatagagctaacaatgccctcaggggaggtgaggacattccaccccatgagcggaatccccacacaagtcttcaagggtgtgagtgtaacttacttgggctcagatatggaggtgtcaggcttgactgatctgtgtgagatagaagagctcaagtcaaagaagcttgcattagctccctgcaaccaggctggtatgggggttgtaggcaaggttggagagatacagtgcagtagcgaggaaagtgcccgtaccataaaaaaagatgggtgcatatggaatgctgacctcgtgggtatagagctacgggtggatgacgctgtgtgctactctaagatcactagtgtggaggcagttgcaaactactccgccatacccaccactattggggggctgaggtttgagagaagccatgacagccagggtaaaatatctggtagccccctggacatcacagctataagaggatctttttctgtcaattatagaggccttcgactgagtctctcagaaatcactgctacttgcacaggggaagtgacaaatgtgagtgggtgttattcttgcatgacaggcgccaaagtctccatcaagttgcatagcagcaaaaatagcactgcccatgtaagatgcaaaggggatgagactgccttcagtgtcttggagggagtccatagctactctgtcagtctcagttttgatcatgcagtagttgatgagcagtgccaactgaactgtgggggacatgagagtcaagtgactctgagaggcaacctcatcttcctggatgtcccgaaatttgtggatggcagctacatgcagacatatcatagtactgtgcccacaggggcaaatatcccaagccctacagattggctaaatgccttgtttggcaatgggctgagtaggtggattctgggggtgataggggtcctactggggggattggctctctttttcttgatcatgtctttgtttaagctgggaacaaaacagatatttcgatcgaggacaaagctggct---
>China_KF711931_Human_2012YSC6_2012
atgatgaaagtcatctggttctcctctctgatctgctttgtcattcaatgcagtgggggctcaggcccaatcatctgcgcaggacccatccactcaaacaagagtgctgacatacctcacctgctgggttactctgagaagatatgtcagatagatcggctgatacatgtttcgtcatggctcaggaaccactcacaatttcagggctacgtaggccagcgaggtggacgctctcaggtgagctactacccagctgaaaattcttactcaaggtggagtgggcttctaagcccctgtgatgctgattggcttgggatgcttgtcgtgaagaaggccaaggggtctgatatgatagttcctgggccttcatacaaggggaaagtcttttttgagcggccaacttttgatggatatgtaggctggggctgtggcagtgggaagtctaggacagagtcaggagagctctgcagttcagactcagggactagctctggtcttctgccctcagatagggttctctggataggtgatgttgcttgtcagcctatgacacccatccctgaagagacatttctggagctgaagagttttagccaaagtgaattcccagacatatgcaaaattgatggcattgtattcaaccagtgtgagggtgagagcctacctcagcccattgatgttgcatggatggatgttggccactctcataaaatcatcatgagggagcacaagaccaaatgggtgcaagagagctcatccaaggattttgtgtgctacaaggaagggactgggccttgttctgaatcagaagaaaagacttgcaagaccagtggatcatgcaggggggacatgcagttctgcaaggtagcaggttgtgaacatggggaagaggcatctgaagccaagtgtagatgctcacttgtgcacaagcccggagaagtcgttgtgtcatatggagggatgcgtgtcagaccaaagtgctatggtttctccagaatgatggcaacactggaggtgaaccaaccagagcaaaggattggtcaatgcactggctgccatctggaatgcataaatgggggtgtgaggctaataactctaaccagtgagctcaagtcagctactgtctgtgcttctcacttttgtagttctgccacaagtggcaagaaaagcacggagattcaattccactcaggatcattggttgggaaaacagcaatacacgtcaaaggggcattggtagatggaactgaattcacatttgagggtagttgcatgttcccagatggttgtgatgcggtggactgcactttctgtcgtgagtttctaaaaaatccccagtgctaccctgcaaagaagtggctgttcatcattattgtcatcctccttgggtatgcaggcctcatgctactcaccaatgtcctcaaggcaattgggatttggggatcatgggtcatagctccagtgaagctaatatttgccatcataaagaaactaatgagaactgtgagctgcttgatggggaaattgatggataggggaaggcaagtgatccatgaggagataggggagaacagagagggcaaccaagatgatgttaggattgagatggcaagacccagaagggtaaggcattggatgtactcacctgtcatcctgactattttagcaatagggcttgctgagagctgtgatgagatggtccatgctgattctaagcttgtttcatgcaggcaagggagcggaaatatgaaggaatgtgtcacaactgggagggcgcttcttcctgcggtgaacccaggtcaagaggcatgtctgcacttcacggcacctgggagtccggactcaaaatgtctcaaaattaaggttaagaggatcaacctaaaatgtaagaagtcatcatcatattttgttcctgatgcccggtccagatgtacatcagtgaggagatgtcgttgggctggagactgccagtctgggtgcccccctcatttcacatccaactccttttctgatgattgggcaggtaagatggacagggctggtctagggttcagtggctgctctgatggatgtggaggagcagcctgcggctgctttaatgcagccccttcttgcatcttctggaggaaatgggtagagaacccacatgggatcatctggaaagtatctccttgtgccgcatgggtcccatcggcagtcatagagctaacaatgccctcaggggaggtgaggacattccaccccatgagtggcatacccacacaagtcttcaagggtgtgagtgtgacttacttgggctcagatatggaggtgtctggcttgactgacctgtgtgagatagaagagctcaagtccaaaaagctggcattagctccctgcaaccaggctggcatgggggttgtaggcaaggttggagagatacagtgcagtagcgaggagagtgcccgtaccataaaaaaagatgggtgcatatggaatgcagacctcgtgggtatagagctacgagtggatgacgctgtgtgctactctaagattactagtgtggaggcagttgcaaactactctgccatacccaccactattggggggctgaggtttgagagaagccatgacagccagggtaaaatatctggtagccccctggacatcacagctataagaggatctttttctgttaattatagaggccttcgattgagcctctcagaaattactgctacctgcacaggggaggtgacaaatgtgagtggatgttattcttgcatgacaggcgccaaagtctctatcaaactacatagcagcaaaaatagcactgcccatgtaagatgcaaaggggatgagactgcattcagtgtcttggagggggtccatagctacactgtcagtctcagttttgaccatgcagtggtcgatgagcagtgccaactgaactgtgggggacatgagagtcaagtgactctaaaaggcaaccttatcttcctggatgtcccaaaatttgtggatggcagctacatgcagacatatcatagcactgtgcccacaggggcaaatatccctagcccaacagactggctgaatgccttgtttggcaatgggctgagtaggtggatcctgggggtgataggggttctacttggggggttggctctctttttcatgattatgtctttgttcaagctgggaacaaaacaggtatttcgatcaaggacgaagctggct---
>China_KF711932_Human_2012YSH27_2012
atgatgaaagtcatctggttctcctctttgatctgctttgtcattcaatgcagtgggggctcaggcccaatcatctgcgcaggacccatccactcaaacaagagtgctgacatacctcacctgctgggttactctgagaagatatgtcagatagatcggctgatacatgtttcgtcatggctcaggaaccactcacaatttcagggctacgtaggccagcgaggtggacgctctcaggtgagctactacccagctgaaaattcttactcaaggtggagtgggcttctaagcccctgtgatgctgattggcttgggatgcttgtcgtgaagaaggccaaggggtctgatatgatagttcctgggccttcatacaaggggaaagtcttttttgagcggccaacttttgatggatatgtaggctggggctgtggcagtgggaagtctaggacagagtcaggagagctctgcagttcagactcagggactagctctggtcttctgccctcagatagggttctctggataggtgatgttgcttgtcagcctatgacacccatccctgaagagacatttctggagctgaagagttttagccaaagtgaattcccagacatatgcaaaattgatggcattgtattcaaccagtgtgagggtgagagcctacctcagcccattgatgttgcatggatggatgttggccactctcataaaatcatcatgagggagcacaagaccaaatgggtgcaagagagctcatccaaggattttgtgtgctacaaggaagggactgggccttgttctgaatcagaagaaaagacttgcaagaccagtggatcatgcaggggggacatgcagttctgcaaggtagcaggttgtgaacatggggaagaggcatctgaagccaagtgtagatgctcacttgtgcacaagcccggagaagtcgttgtgtcatatggagggatgcgtgtcagaccaaagtgctatggtttctccagaatgatggcaacactggaggtgaaccaaccagagcaaaggattggtcaatgcactggctgccatctggaatgcataaatgggggtgtgaggctaataactctaaccagtgagctcaagtcagctactgtctgtgcttctcacttttgtagttctgccacaagtggcaagaaaagcacggagattcaattccactcaggatcattggttgggaaaacagcaatacacgtcaaaggggcattggtagatggaactgaattcacatttgagggtagttgcatgttcccagatggttgtgatgcggtggactgcactttctgtcgtgagtttctaaaaaatccccagtgctaccctgcaaagaagtggctgttcatcattattgtcatcctccttgggtatgcaggcctcatgctactcaccaatgtcctcaaggcaattgggatttggggatcatgggtcatagctccagtgaagctaatatttgccatcataaagaaactaatgagaactgtgagctgcttgatggggaaattgatggataggggaaggcaagtgatccatgaggagataggggagaacagagagggcaaccaagatgatgttaggattgagatggcaagacccagaagggtaaggcattggatgtactcacctgtcatcctgactattttagcaatagggcttgctgagagctgtgatgagatggtccatgctgattctaagcttgtttcatgcaggcaagggagcggaaatatgaaggaatgtgtcacaactgggagggcgcttcttcctgcggtgaacccaggtcaagaggcatgtctgcacttcacggcacctgggagtccggactcaaaatgtctcaaaattaaggttaagaggatcaacctaaaatgtaagaagtcatcatcatattttgttcctgatgcccggtccagatgtacatcagtgaggagatgtcgttgggctggagactgccagtctgggtgcccccctcatttcacatccaactccttttctgatgattgggcaggtaagatggacagggctggtctagggttcagtggctgctctgatggatgtggaggagcagcctgcggctgctttaatgcagccccttcttgcatcttctggaggaaatgggtagagaacccacatgggatcatctggaaagtatctccttgtgccgcatgggtcccatcggcagtcatagagctaacaatgccctcaggggaggtgaggacattccaccccatgagtggcatacccacacaagtcttcaagggtgtgagtgtgacttacttgggctcagatatggaggtgtctggcttgactgacctatgtgagatagaggagctcaagtccaagaagctggcattagctccctgcaaccaggctggcatgggggttgtaggcaaggttggagagatacagtgcagtagcgaggaaagtgcccgtaccataaaaaaagatgggtgcatatggaatgcagaccttgtgggcatagagctacgagtggatgacgctgtgtgctactctaagatcactagtgtggaagcagttgcaaactactctgccatacccaccactattggggggctgaggtttgagagaagccatgacagccagggtaaaatatctggtagccccctggacatcacagctataagaggatctttttctgttaattatagaggccttcgactgagcctctcagaaattactgctacctgcacaggggaggtgacaaatgtgagtggatgttattcttgcatgacaggcgccaaagtctctatcaaactacatagcagcaaaaatagcactgcccatgtaagatgcaaaggggatgagactgcattcagtgtcttggagggggtccatagctacactgtcagtctcagttttgaccatgcagtggtcgatgagcagtgccaactgaactgtgggggacatgagagtcaagtgactctaaaaggcaaccttatcttcctggatgtcccaaaatttgtggatggcagctacatgcagacatatcatagcactgtgcccacaggggcaaatatccctagcccaacagactggctgaatgccttgtttggcaatgggctgagtaggtggatcctgggggtgataggggttctacttggggggttggctctctttttcatgattatgtctttgttcaagctgggaacaaaacaggtatttcgatcaaggacgaagctggct---
>China_KF711933_Human_2012YGS4_2012
atgatgaaagtcatctggttctcctctctgatctgctttgtcattcaatgcagtggggactcaggcccaatcatctgcgcaggacccatccactcaaacaagagtgctgacatacctcacctgctgggttactctgagaagatatgtcagatagatcggctgatacatgtttcgtcatggctcaggaaccactcacaatttcagggctacgtaggccagcgaggtggacgctctcaggtgagctactacccagctgaaaattcttactcaaggtggagtgggcttctaagcccctgtgatgctgattggcttgggatgcttgtcgtgaagaaggccaaggggtctgatatgatagttcctgggccttcatacaagggaaaagtcttttttgagcggccaacttttgatggatatgtaggctggggctgtggcagtgggaagtctaggacagagtcaggagagctctgcagttcagactcagggactagctctggtcttctgccctcagatagggttctctggataggtgatgttgcttgtcagcctatgacacccatccctgaagagacatttctggagctgaagagttttagccaaagtgaattcccagacatatgcaaaattgatggcattgtattcaaccagtgtgagggtgagagcctacctcagccctttgatgttgcatggatggatgttggccactctcataaaatcatcatgagggagcacaagaccaaatgggtgcaagagagctcatccaaggattttgtgtgctacaaggaagggactgggccttgttctgaatcagaagaaaagacttgcaagaccagtggatcatgcaggggggacatgcagttctgcaaggtagcaggttgtgaacatggggaagaggcatctgaagccaagtgtagatgctcacttgtgcacaagcccggagaagtcgttgtgtcatatggagggatgcgtgtcagaccaaagtgctatggtttctccagaatgatggcaacactggaggtgaaccaaccagagcaaaggattggtcaatgcactggctgccatctggaatgcataaatgggggtgtgaggctaataactctaaccagtgagctcaagtcagctactgtctgtgcttctcacttttgtagttctgccacaagtggcaagaaaagcacggagattcaattccactcaggatcattggttgggaaaacagcaatacacgtcaaaggggcattggtagatggaactgaattcacatttgagggtagttgcatgttcccagatggttgtgatgcggtggactgcactttctgtcgtgagtttctaaaaaatccccagtgctaccctgcaaagaagtggctgttcatcattattgtcatcctccttgggtatgcaggcctcatgctactcaccaatgtcctcaaggcaattgggatttggggatcatgggtcatagctccagtgaagctaatatttgccatcataaagaaactaatgagaactgtgagctgcttgatggggaaattgatggataggggaaggcaagtgatccatgaggagataggggagaatagagagggcaaccaagatgatgttaggattgagatggcaagacccagaagggtaaggcattggatgtactcacctgtcatcctgactattttagcaatagggcttgctgagagctgtgatgagatggtccatgctgattctaagcttgtttcatgcaggcaagggagcggaaatatgaaggaatgtgtcacaactgggagggcgcttcttcctgcggtgaacccaggtcaagaggcatgtctgcacttcacggcacctgggagtccggactcaaaatgtctcaaaattaaggttaagaggatcaacctaaaatgtaagaagtcatcatcatattttgttcctgatgcccggtccagatgtacatcagtgaggagatgtcgttgggctggagactgccagtctggttgcccccctcatttcacatccaactccttttctgatgattgggcaggtaagatggacagggctggtctagggttcagtggctgctctgatggatgtggaggagcagcctgcggctgctttaatgcagccccttcatgcatcttctggaggaaatgggtagagaacccacatgggatcatctggaaagtatctccttgtgccgcatgggtcccatcggcagtcatagagctaacaatgccctcaggggaggtgaggacattccaccccatgagtggcatacccacacaagtcttcaagggtgtgagtgtgacttacttgggctcagatatggaggtgtctggcttgactgacctatgtgagatagaggagctcaagtccaagaagctggcattagctccctgcaaccaggctggcatgggggttgtaggcaaggttggagagatacagtgcagtagcgaggaaagtgcccgtaccataaaaaaagatgggtgcatatggaatgcagaccttgtgggcatagagctacgagtggatgacgctgtgtgctactctaagatcactagtgtggaagcagttgcaaactactctgccatacccaccactattggggggctgaggtttgagagaagccatgacagccaaggtaaaatatctggtatccccctggacatcacagctataagaggatctttttctgttaattatagaggccttcgactgagcctctcagaaattactgctacctgcacaggggaggtgacaaatgtgagtggatgttattcttgcatgacaggcgccaaagtctctatcaaactacatagcagcaaaaatagcactgcccatgtaagatgcaaaggggatgagactgcattcagtgtcttggagggggtccatagctacactgtcagtctcagttttgaccatgcagtggtcgatgagcagtgccaactgaactgtgggggacatgagagtcaagtgactctaaaaggcaaccttatcttcctggatgtcccaaaatttgtggatggcagctacatgcagacatatcatagcactgtgcccacaggggcaaatatcccaagcccaacagactggctgaatgccttgtttggcaatgggctgagtaggtggatcctgggggtgataggggttctacttggggggttggctctctttttcatgattatgtctttgttcaagctgggaacaaaacaggtatttcgatcaaggacgaagctggct---
>China_KF711934_Human_2012YSH16_2012
atgatgaaagtcatctggttctcctctctgatctgctttgtcattcaatgcagtggggactcaggcccaatcatctgcgcaggacccatccactcaaacaagagtgctgacatacctcacctgctgggttactctgagaagatatgtcagatagatcggctgatacatgtttcgtcatggctcaggaaccactcacaatttcagggctacgtaggccagcgaggtggacgctctcaggtgagctactacccagctgaaaattcttactcaaggtggagtgggcttctaagcccctgtgatgctgattggcttgggatgcttgtcgtgaagaaggccaaggggtctgatatgatagttcctgggccttcatacaagggaaaagtcttttttgagcggccaacttttgatggatatgtaggctggggctgtggcagtgggaagtctaggacagagtcaggagagctctgcagttcagactcagggactagctctggtcttctgccctcagatagggttctctggataggtgatgttgcttgtcagcctatgacacccatccctgaagagacatttctggagctgaagagttttagccaaagtgaattcccagacatatgcaaaattgatggcattgtattcaaccagtgtgagggtgagagcctacctcagccctttgatgttgcatggatggatgttggccactctcataaaatcatcatgagggagcacaagaccaaatgggtgcaagagagctcatccaaggattttgtgtgctacaaggaagggactgggccttgttctgaatcagaagaaaagacttgcaagaccagtggatcatgcaggggggacatgcagttctgcaaggtagcaggttgtgaacatggggaagaggcatctgaagccaagtgtagatgctcacttgtgcacaagcccggagaagtcgttgtgtcatatggagggatgcgtgtcagaccaaagtgctatggtttctccagaatgatggcaacactggaggtgaaccaaccagagcaaaggattggtcaatgcactggctgccatctggaatgcataaatgggggtgtgaggctaataactctcaccagtgagctcaagtcagctactgtctgtgcttctcacttttgtagttctgccacaagtggcaagaaaagcacggagattcaattccactcaggatcattggttgggaaaacagcaatacacgtcaaaggggcattggtagatggaactgaattcacatttgagggtagttgcatgttcccagatggttgtgatgcggtggactgcactttctgtcgtgagtttctaaaaaatccccagtgctaccctgcaaagaagtggctgttcatcattattgtcatcctccttgggtatgcaggcctcatgctactcaccaatgtcctcaaggcaattgggatttggggatcatgggtcatagctccagtgaagctaatatttgccatcataaagaaactaatgagaactgtgagctgcttgatggggaaattgatggataggggaaggcaagtgatccatgaggagataggggagaatagagagggcaaccaagatgatgttaggattgagatggcaagacccagaagggtaaggcattggatgtactcacctgtcatcctgactattttagcaatagggcttgctgagagctgtgatgagatggtccatgctgattctaagcttgtttcatgcaggcaagggagcggaaatatgaaggaatgtgtcacaactgggagggcgcttcttcctgcggtgaacccaggtcaagaggcatgtctgcacttcacggcacctgggagtccggactcaaaatgtctcaaaattaaggttaagaggatcaacctaaaatgtaagaagtcatcatcatattttgttcctgatgcccggtacagatgtacatcagtgaggagatgtcgttgggctggagactgccagtctgggtgcccccctcatttcacatccaactccttttctgatgattgggcaggtaagatggacagggctggtctagggttcagtggctgctctgatggatgtggaggagcagcctgcggctgctttaatgcagccccttcttgcatcttctggaggaaatgggtagagaacccacatgggatcatctggaaagtatctccttgtgccgcatgggtcccatcggcagtcatagagctaacaatgccctcaggggaggtgaggacattccaccccatgagtggcatccccacacaagtcttcaagggtgtgagtgtgacttacttgggctcagatatggaggtgtctggcttgactgacctatgtgagatagaggagctcaagtccaagaagctggcattagctccctgcaaccaggctggcatgggggttgtaggcaaggttggagagatacagtgcagtagcgaggaaagtgcccgtaccataaaaaaagatgggtgcatatggaatgcagaccttgtgggcatagagctacgagtggatgacgctgtgtgctactctaagatcactagtgtggaagcagttgcaaactactctgccatacccaccactattggggggctgaggtttgagagaagccatgacagccagggtaaaatatctggtagccccctggacatcacagctataagaggatctttttctgttaattatagaggccttcgactgagcctctcagaaattactgctacctgcacaggggaggtgacaaatgtgagtggatgttattcttgcatgacaggcgccaaagtctctatcaaactacatagcagcaaaaatagcactgcccatgtaagatgcaaaggggatgagactgcattcagtgtcttggagggggtccatagctacactgtcagtctcagttttgaccatgcagtggtcgatgagcagtgccaactgaactgtgggggacatgagagtcaagtgactctaaaaggcaaccttatcttcctggatgtcccaaaatttgtggatggcagctacatgcagacatatcatagcactgtgcccacaggggcaaatatcccaagcccaacagactggctgaatgccttgtttggcaatgggctgagtaggtggatcctgggggtgataggggttctacttggggggttggctctctttttcatgattatgtctttgttcaagctgggaacaaaacaggtatttcgatcaaggacgaagctggct---
>China_KF711935_Human_2012YSH89_2012
atgatgaaagtcatctggttctcctctctgatctgctttgtcattcaatgcagtggggactcaggcccaatcatctgcgcaggacccatccactcaaacaagagtgctgacatacctcacctgctgggttattctgagaagatatgtcagatagatcggctgatacatgtttcgtcatggctcaggaaccactcacaatttcagggctacgtaggccagcgaggtggacgctctcaggtgagctactacccagctgaaaattcttactcaaggtggagtgggcttctaagcccctgtgatgctgattggcttgggatgcttgtcgtgaagaaggccaaggggtctgatatgatagttcctgggccttcatacaagggaaaagtcttttttgagcggccaacttttgatggatatgtaggctggggctgtggcagtgggaagtctaggacagagtcaggagagctctgcagttcagactcagggactagctctggtcttctgccctcagatagggttctctggataggtgatgttgcttgtcagcctatgacacccatccctgaagagacatttctggagctgaagagttttagccaaagtgaattcccagacatatgcaaaattgatggcattgtattcaaccagtgtgagggtgagagcctacctcagccctttgatgttgcatggatggatgttggccactctcataaaatcatcatgagggagcacaagaccaaatgggtgcaagagagctcatccaaggattttgtgtgctacaaggaagggactgggccttgttctgaatcagaagaaaagacttgcaagaccagtggatcatgcaggggggacatgcagttctgcaaggtagcaggttgtgaacatggggaagaggcatctgaagccaagtgtagatgctcacttgtgcacaagcccggagaagtcgttgtgtcatatggagggatgcgtgtcagaccaaagtgctatggtttctccagaatgatggcaacactggaggtgaaccaaccagagcaaaggattggtcaatgcactggctgccatctggaatgcataaatgggggtgtgaggctaataactctcaccagtgagctcaagtcagctactgtctgtgcttctcacttttgtagttctgccacaagtggcaagaaaagcacggagattcaattccactcaggatcattggttgggaaaacagcaatacacgtcaaaggggcattggtagatggaactgaattcacatttgagggtagttgcatgttcccagatggttgtgatgcggtggactgcactttctgtcgtgagtttctaaaaaatccccagtgctaccctgcaaagaagtggctgttcatcattattgtcatcctccttgggtatgcaggcctcatgctactcaccaatgtcctcaaggcaattgggatttggggatcatgggtcatagctccagtgaagctaatatttgccatcataaagaaactaatgagaactgtgagctgcttgatggggaaattgatggataggggaaggcaagtgatccatgaggagataggggagaatagagagggcaaccaagatgatgttaggattgagatggcaagacccagaagggtaaggcattggatgtactcacctgtcatcctgactattttagcaatagggcttgctgagagctgtgatgagatggtccatgctgattctaagcttgtttcatgcaggcaagggagcggaaatatgaaggaatgtgtcacaactgggagggcgcttcttcctgcggtgaacccaggtcaagaggcatgtctgcacttcacggcacctgggagtccggactcaaaatgtctcaaaattaaggttaagaggatcaacctaaaatgtaagaagtcatcatcatattttgttcctgatgcccggtccagatgtacatcagtgaggagatgtcgttgggctggagactgccagtctgggtgcccccctcatttcacatccaactccttttctgatgattgggcaggtaagatggacagggctggtctagggttcagtggctgctctgatggatgtggaggagcagcctgcggctgctttaatgcagccccttcttgcatcttctggaggaaatgggtagagaacccacatgggatcatctggaaagtatctccttgtgccgcatgggtcccatcggcagtcatagagctaacaatgccctcaggggaggtgaggacattccatcccatgagtggcatccccacacaagtcttcaagggtgtgagtgtgacttacttgggctcagatatggaggtgtctggcttgactgacctatgtgagatagaggagctcaagtccaagaagctggcattagctccctgcaaccaggctggcatgggggttgtaggcaaggttggagagatacagtgcagtagcgaggaaagcgcccgtaccataaaaaaagatgggtgcatatggaatgcagaccttgtgggcatagagctacgagtggatgacgctgtgtgctactctaagatcactagtgtggaagcagttgcaaactactctgccatacccaccactattggggggctgaggtttgagagaagccatgacagccagggtaaaatatctggtagccccctggacatcacagctataagaggatctttttctgttaattatagaggccttcgactgagcctctcagaaattactgctacctgcacaggggaggtgacaaatgtgagtggatgttattcttgcatgacaggcgccaaagtctctatcaaactacatagcagcaaaaatagcactgcccatgtaagatgcaaaggggatgaggctgcattcagtgtcttggagggggtccatagctacactgtcagcctcagttttgaccatgcagtggtcgatgagcagtgccaactgaactgtgggggacatgagagtcaagtgactctaaaaggcaaccttatcttcctggatgtcccaaaatttgtggatggcagctacatgcagacatatcatagcactgtgcccacaggggcaaatatcccaagcccaacagactggctgaatgccttgtttggcaatgggctgagtaggtggatcctgggggtgataggggttctacttggggggttggctctctttttcatgattatgtctttgttcaagctgggaacaaaacaggtatttcgatcaaggacgaagctggct---
>China_KF711936_Human_2012YSH37_2012
atgatgaaagtcatctggttctcctctctgatctgctttgtcattcaatgcagtggggactcaggcccaatcatctgcgcaggacccatccactcaaacaagagtgctgacatacctcacctgctgggttactctgagaagatatgtcagatagatcggctgatacatgtttcgtcatggctcaggaaccactcacaatttcagggctacgtaggccagcgaggtggacgctctcaggtgagctactacccagctgaaaattcttactcaaggtggagtgggcttctaagcccctgtgatgctgattggcttgggatgcttgtcgtgaagaaggccaaggggtctgatatgatagttcctgggccttcatacaagggaaaagtcttttttgagcggccaacttttgatggatatgtaggctggggctgtggcagtgggaagtctaggacagagtcaggagagctctgcagttcagactcagggactagctctggtcttctgccctcagatagggttctctggataggtgatgttgcttgtcagcctatgacacccatccctgaagagacatttctggagctgaagagttttagccaaagtgaattcccagacatatgcaaaattgatggcattgtattcaaccagtgtgagggtgagagcctacctcagccctttgatgttgcatggatggatgttggccactctcataaaatcatcatgagggagcacaagaccaaatgggtgcaagagagctcatccaaggattttgtgtgctacaaggaagggactgggccttgttctgaatcagaagaaaagacttgcaagaccagtggatcatgcaggggggacatgcagttctgcaaggtagcaggttgtgaacatggggaagaggcatctgaagccaagtgtagatgctcacttgtgcacaagcccggagaagtcgttgtgtcatatggagggatgcgtgtcagaccaaagtgctatggtttctccagaatgatggcaacactggaggtgaaccaaccagagcaaaggattggtcaatgcactggctgccatctggaatgcataaatgggggtgtgaggctaataactctaaccagtgagctcaagtcagctactgtctgtgcttctcacttttgtagttctgccacaagtggcaagaaaagcacggagattcaattccactcaggatcattggttgggaaaacagcaatacacgtcaaaggggcattggtagatggaactgaattcacatttgagggtagttgcatgttcccagatggttgtgatgcggtggactgcactttctgtcgtgagtttctaaaaaatccccagtgctaccctgcaaagaagtggctgttcatcattattgtcatcctccttgggtatgcaggcctcatgctactcaccaatgtcctcaaggcaattgggatttggggatcatgggtcatagctccagtgaagctaatatttgccatcataaagaaactaatgagaactgtgagctgcttgatggggaaattgatggataggggaaggcaagtgatccatgaggagataggggagaatagagagggcaaccaagatgatgttaggattgagatggcaagacccagaagggtaaggcattggatgtactcacctgtcatcctgactattttagcaatagggcttgctgagagctgtgatgagatggtccatgctgattctaagcttgtttcatgcaggcaagggagcggaaatatgaaggaatgtgtcacaactgggagggcgcttcttcctgcggtgaacccaggtcaagaggcatgtctgcacttcacggcacctgggagtccggactcaaaatgtctcaaaattaaggttaagaggatcaacctaaaatgtaagaagtcatcatcatattttgttcctgatgcccggtccagatgtacatcagtgaggagatgtcgttgggctggagactgccagtctgggtgcccccctcatttcacatccaactccttttctgatgattgggcaggtaagatggacagggctggtctagggttcagtggctgctctgatggatgtggaggagcagcctgcggctgctttaatgcagccccttcttgcatcttctggaggaaatgggtagagaacccacatgggatcatctggaaagtatctccttgtgccgcatgggtcccatcggcagtcatagagctaacaatgccctcaggggaggtgaggacattccaccccatgagtggcatccccacacaagtcttcaagggtgtgagtgtgacttacttgggctcagatatggaggtgtctggcttgactgacctatgtgagatagaggagctcaagtccaagaagctggcattagctccctgcaaccaggctggcatgggggttgtaggcaaggttggagagatacagtgcagtagcgaggaaagtgcccgtaccataaaaaaagatgggtgcatatggaatgcagaccttgtgggcatagagctacgagtggatgacgctgtgtgctactctaagatcactagtgtggaagcagttgcaaactactctgccatacccaccactattggggggctgaggtttgagagaagccatgacagccagggtaaaatatctggtagccccctggacatcacagctataagaggatctttttctgttaattatagaggccttcgactgagcctctcagaaattactgctacctgcacaggggaggtgacaaatgtgagtggatgttattcttgcatgacaggcgccaaagtctctatcaaactacatagcagcaaaaatagcactgcccatgtaagatgcaaaggggatgagactgcattcagtgtcttggagggggtccatagctacactgtcagtctcagttttgaccatgcagtggtcgatgagcagtgccaactgaactgtgggggacatgagagtcaagtgactctaaaaggcaaccttatcttcctggatgtcccaaaatttgtggatggcagctacatgcagacatatcatagcactgtgcccacaggggcaaatatcccaagcccaacagactggctgaatgccttgtttggcaatgggctgagtaggtggatcctgggggtgataggggttctacttggggggttggctctctttttcatgattatgtctttgttcaagctgggaacaaaacaggtatttcgatcaaggacgaagctggct---
>China_KF711937_Human_2012YGS10_2012
atgatgaaagtcatctggttctcctctctgatctgctttgtcattcaatgcagtggggactcaggcccaatcatctgcgcaggacccatccactcaaacaagagtgctgacatacctcacctgctgggttactctgagaagatatgtcagatagatcggctgatacatgtttcgtcatggctcaggaaccactcacaatttcagggctacgtaggccagcgaggtggacgctctcaggtgagctactacccagctgaaaattcttactcaaggtggagtgggcttctaagcccctgtgatgctgattggcttgggatgcttgtcgtgaagaaggccaaggggtctgatatgatagttcctgggccttcatacaagggaaaagtcttttttgagcggccaacttttgatggatatgtaggctggggctgtggcagtgggaagtctaggacagagtcaggagagctctgcagttcagactcagggactagctctggtcttctgccctcagatagggttctctggataggtgatgttgcttgtcagcctatgacacccatccctgaagagacatttctggagctgaagagttttagccaaagtgaattcccagacatatgcaaaattgatggcattgtattcaaccagtgtgagggtgagagcctacctcagccctttgatgttgcatggatggatgttggccactctcataaaatcatcatgagggagcacaagaccaaatgggtgcaagagagctcatccaaggattttgtgtgctacaaggaagggactgggccttgttctgaatcagaagaaaagacttgcaagaccagtggatcatgcaggggggacatgcagttctgcaaggtagcaggttgtgaacatggggaagaggcatctgaagccaagtgtagatgctcacttgtgcacaagcccggagaagtcgttgtgtcatatggagggatgcgtgtcagaccaaagtgctatggtttctccagaatgatggcaacactggaggtgaaccaaccagagcaaaggattggtcaatgcactggctgccatctggaatgcataaatgggggtgtgaggctaataactctaaccagtgagctcaagtcagctactgtctgtgcttctcacttttgtagttctgccacaagtggcaagaaaagcacggagattcaattccactcaggatcattggttgggaaaacagcaatacacgtcaaaggggcattggtagatggaactgaattcacatttgagggtagttgcatgttcccagatggttgtgatgcggtggactgcactttctgtcgtgagtttctaaaaaatccccagtgctaccctgcaaagaagtggctgttcatcattattgtcatcctccttgggtatgcaggcctcatgctactcaccaatgtcctcaaggcaattgggatttggggatcatgggtcatagctccagtgaagctaatatttgccatcataaagaaactaatgagaactgtgagctgcttgatggggaaattgatggataggggaaggcaagtgatccatgaggagataggggagaatagagagggcaaccaagatgatgttaggattgagatggcaagacccagaagggtaaggcattggatgtactcacctgtcatcctgactgttttagcaatagggcttgctgagagctgtgatgagatggtccatgctgattctaagcttgtttcatgcaggcaagggagcggaaatatgaaggaatgtgtcacaactgggagggcgcttcttcctgcggtgaacccaggtcaagaggcatgtctgcacttcacggcacctgggagtccggactcaaaatgtctcaaaattaaggttaagaggatcaacctaaaatgtaagaagtcatcatcatattttgttcctgatgcccggtccagatgtacatcagtgaggagatgtcgttgggctggagactgccagtctgggtgcccccctcatttcacatccaactccttttctgatgattgggcaggtaagatggacagggctggtctagggttcagtggctgctctgatggatgtggaggagcagcctgcggctgctttaatgcagccccttcttgcatcttctggaggaaatgggtagagaacccacatgggatcatctggaaagtatctccttgtgccgcatgggtcccatcggcagtcatagagctaacaatgccctcaggggaggtgaggacattccaccccatgagtggcatccccacacaagtcttcaagggtgtgagtgtgacttacttgggctcagatatggaggtgtctggcttgactgacctatgtgagatagaggagctcaagtccaagaagctggcattagctccctgcaaccaggctggcatgggggttgtaggcaaggttggagagatacagtgcagtagcgaggaaagtgcccgtaccataaaaaaagatgggtgcatatggaatgcagaccttgtgggcatagagctacgagtggatgacgctgtgtgctactctaagatcactagtgtggaagcagttgcaaactactctgccatacccaccactattggggggctgaggtttgagagaagccatgacagccagggtaaaatatctggtagccccctggacatcacagctataagaggatctttttctgttaattatagaggccttcgactgagcctctcagaaattactgctacctgcacaggggaggtgacaaatgtgagtggatgttattcttgcatgacaggcgccaaagtctctatcaaactacatagcagcaaaaatagcactgcccatgtaagatgcaaaggggatgagactgcattcagtgtcttggagggggtccatagctacactgtcagtctcagttttgaccatgcagtggtcgatgagcagtgccaactgaactgtgggggacatgagagtcaagtgactctaaaaggcaaccttatcttcctggatgtcccaaaatttgtggatggcagctacatgcagacatatcatagcactgtgcccacaggggcaaatatcccaagcccaacagactggctgaatgccttgtttggcaatgggctgagtaggtggatcctgggggtgataggggttctacttggggggttggctctctttttcatgattatgtctttgttcaagctgggaacaaaacaggtatttcgatcaaggacgaagctggct---
>China_KF711938_Human_2012YSH14_2012
atgatgaaagtcatctggttctcctctctgatctgctttgtcattcaatgcagtggggactcaggcccaatcatctgcgcaggacccatccactcaaacaagagtgctgacatacctcacctgctgggttactctgagaagatatgtcagatagatcggctgatacatgtttcgtcatggctcaggaaccactcacaatttcagggctacgtaggccagcgaggtggacgctctcaggtgagctactacccagctgaaaattcttactcaaggtggagtgggcttctaagcccctgtgatgctgattggcttgggatgcttgtcgtgaagaaggccaaggggtctgatatgattgttcctgggccttcatacaaggggaaagtcttttttgagcggccaacttttgatggatatgtaggctggggctgtggcagtgggaagtctaggacagagtcaggagagctctgcagttcagactcagggactagctctggtcttctgccctcagatagggttctctggataggtgatgttgcttgtcagcctatgacacccatccctgaagagacatttctggagctgaagagttttagccaaagtgaattcccagacatatgcaaaattgatggcattgtattcaaccagtgtgagggtgagagcctacctcagccctttgatgttgcatggatggatgttggccactctcataaaatcatcatgagggagcacaagaccaaatgggtgcaagagagctcatccaaggattttgtgtgctacaaggaagggactgggccttgttctgaatcagaagaaaagacttgcaagaccagtggatcatgcaggggggacatgcagttctgcaaggtagcaggttgtgaacatggggaagaggcatctgaagccaagtgtagatgctcacttgtgcacaagcccggagaagtcgttgtgtcatatggagggatgcgtgtcagaccaaagtgctatggtttctccagaatgatggcaacactggaggtgaaccaaccagagcaaaggattggtcaatgcactggctgccatctggaatgcataattgggggtgtgaggctaataactctaaccagtgagctcaagtcagctactgtctgtgcttctcacttttgtagttctgccacaagtggcaagaaaagcacggagattcaattccactcaggatcattggttgggaaaacagcaatacacgtcaaaggggcattggtagatggaactgaattcacatttgagggtagttgcatgttcccagatggttgtgatgcggtggactgcactttctgtcgtgagtttctaaaaaatccccagtgctaccctgcaaagaagtggctgttcatcattattgtcatcctccttgggtatgcaggcctcatgctactcaccaatgtcctcaaggcaattgggatttggggatcatgggtcatagctccagtgaagctaatatttgccatcataaagaaactaatgagaactgtgagctgcttgatggggaaattgatggataggggaaggcaagtgatccatgaggagataggggagaatagagagggcaaccaagatgatgttaggattgagatggcaagacccagaagggtaaggcattggatgtactcacctgtcatcctgactattttagcaatagggcttgctgagagctgtgatgagatggtccatgctgattctaagcttgtttcatgcaggcaagggagcggaaatatgaaggaatgtgtcacaactgggagggcgcttcttcctgcggtgaacccaggtcaagaggcatgtctgcacttcacggcacctgggagtccggactcaaaatgtctcaaaattaaggttaagaggatcaacctaaaatgtaagaagtcatcatcatattttgttcctgatgcccggtccagatgtacatcagtgaggagatgtcgttgggctggagactgccagtctgggtgcccccctcatttcacatccaactccttttctgatgattgggcaggtaagatggacagggctggtctagggttcagtggctgctctgatggatgtggaggagcagcctgcggctgctttaatgcagccccttcttgcatcttctggaggaaatgggtagagaacccacatgggatcatctggaaagtatctccttgtgccgcatgggtcccatcggcagtcatagagctaacaatgccctcaggggaggtgaggacattccaccccatgagtggcatccccacacaagtcttcaagggtgtgagtgtgacttacttgggctcagatatggaggtgtctggcttgactgacctatgtgagatagaggagctcaagtcaaagaagctggcattagctccctgcaaccaggctggcatgggggttgtaggcaaggttggagagatacagtgcagtagcgaggaaagtgcccgtaccataaaaaaagatgggtgcatatggaatgcagaccttgtgggcatagagctacgagtggatgacgctgtgtgctactctaagatcactagtgtggaagcagttgcaaactactctgccatacccaccactattggggggctgagatttgagagaagccatgacagccagggtaaaatatctggtagccccctggacatcacagctataagaggatctttttctgttaattatagaggccttcgactgagcctctcagaaattactgctacctgcacaggggaggtgacaaatgtgagtggatgttattcttgcatgacaggcgccaaagtctctatcaaactacatagcagcaaaaatagcactgcccatgtaagatgcaaaggggatgagactgcattcagtgtcttggagggggtccatagctacactgtcagtctcagttttgaccatgcagtggtcgatgagcagtgccaactgaactgtgggggacatgagagtcaagtgactctaaaaggcaaccttatcttcctggatgtcccaaaatttgtggatggcagctacatgcagacatatcatagcactgtgcccacaggggcaaatatcccaagcccaacagactggctgaatgccttgtttggcaatgggctgagtaggtggatcctgggggtgataggggttctacttggggggttggctctctttttcatgattatgtctttgttcaagctgggaacaaaacaggtatttcgatcaaggacgaagctggct---
>China_KF711939_Human_2012YSH86_2012
atgatgaaagtcatctggttctcctctctgatctgctttgtcattcaatgcagtggggactcaggcccaatcatctgcgcaggacccatccactcaaacaagagtgctgacatacctcacctgctgggttactctgagaagatatgtcagatagatcggctgatacatgtttcgtcatggctcaggaaccactcacaatttcagggctacgtaggccagcgaggtggacgctctcaggtgagctactacccagctgaaaattcttactcaaggtggagtgggcttctaagcccctgtgatgctgattggcttgggatgcttgtcgtgaagaaggccaaggggtctgatatgatagttcctgggccttcatacaaggggaaagtcttttttgagcggccaacttttgatggatatgtaggctggggctgtggcagtgggaagtctaggacagagtcaggagagctctgcagttcagactcagggactagctctggtcttctgccctcagatagggttctctggataggtgatgttgcttgtcagcctatgacacccatccctgaagagacatttctggagctgaagagttttagccaaagtgaattcccagacatatgcaaaattgatggcattgtattcaaccagtgtgagggtgagagcctacctcagccctttgatgttgcatggatggatgttggccactctcataaaatcatcatgagggagcacaagaccaaatgggtgcaagagagctcatccaaggattttgtgtgctacaaggaagggactgggccttgttctgaatcagaagaaaagacttgcaagaccagtggatcatgcaggggggacatgcagttctgcaaggtagcaggttgtgaacatggggaagaggcatctgaagccaagtgtagatgctcacttgtgcacaagcccggagaagtcgttgtgtcatatggagggatgcgtgtcagaccaaagtgccatggtttctccagaatgatggcaacactggaggtgaaccaaccagagcaaaggattggtcaatgcactggctgccatctggaatgcataaatgggggtgtgaggctaataactctaaccagtgagctcaagtcagctactgtctgtgcttctcacttttgtagttctgccacgagtggcaagaaaagcacggagattcaattccactcaggatcattggttgggaaaacagcaatacacgtcaaaggggcattggtagatggaactgaattcacatttgagggtagttgcatgttcccagatggttgtgatgcggtggactgcactttctgtcgtgagtttctaaaaaatccccagtgctaccctgcaaagaagtggctgttcatcattattgtcatcctccttgggtatgcaggcctcatgctactcaccaatgtcctcaaggcaattgggatttggggatcatgggtcatagctccagtgaagctaatgtttgccatcataaagaaactaatgagaactgtgagctgcttgatggggaaattgatggataggggaaggcaagtgatccatgaggagataggggagaatagagagggcaaccaagatgatgtcaggattgagatggcaagacccagaagggtaaggcattggatgtactcacctgtcatcctgactattttagcaatagggcttgctgagagctgtgatgagatggtccatgctgattctaagcttgtttcatgcaggcaagggagcggaaatatgaaggaatgtgtcacaactgggagggcgcttcttcctgcggtgaacccaggtcaagaggcatgtctgcacttcacggcacctgggagtccggactcaaaatgtctcaaaattaaggttaagaggatcaacctaaaatgtaagaagtcatcatcatattttgttcctgatgcccggtccagatgtacatcagtgaggagatgtcgttgggctggagactgccagtctgggtgcccccctcatttcacatccaactccttttctgatgattgggcaggtaagatggacagggctggtctagggttcagtggctgctctgatggatgtggaggagcagcctgcggctgctttaatgcagccccttcttgcatcttctggaggaaatgggtagagaacccacatgggatcatctggaaagtatctccttgtgccgcatgggtcccatcggcagtcatagagctaacaatgccctcaggggaggtgaggacattccaccccatgagtggcatccccacacaagtcttcaagggtgtgagtgtgacttacttgggctcagatatggaggtgtctggcttgactgacctatgtgagatagaggagctcaagtccaagaagctggcattagctccctgcaaccaggctggcatgggggttgtaggcaaggttggagagatacagtgcagtagcgaggaaagtgcccgtaccataaaaaaagatgggtgcatatggaatgcagaccttgtgggcatagagctacgagtggatgacgctgtgtgctactctaagatcactagtgtggaagcagttgcaaactactctgccatacccaccactattggggggctgaggtttgagagaagccatgacagccagggtaaaatatctggtagccccctggacatcacagctataagaggatctttttctgttaattatagaggccttcgactgagcctctcagaaattactgctacctgcacaggggaggtgacaaatgtgagtggatgttattcttgcatgacaggcgccaaagtctctatcaaactgcatagcagcaaaaatagcactgcccatgtaagatgcaaaggggatgagactgcattcagtgtcttggagggggttcatagctacactgtcagtctcagttttgaccatgcagtggtcgatgagcagtgccaactgaactgtgggggacatgagagtcaagtgactctaaaaggcaaccttatcttcctggatgtcccaaaatttgtggatggcagctacatgcagacatatcatagcactgtgcccacaggggcaaatatcccaagcccaacagactggctgaatgccttgtttggcaatgggctgagtaggtggatcctgggggtgataggggttctacttggggggttggctctctttttcatgattatgtctttgttcaagctgggaacaaaacaggtattacgatcaaggacgaagctggct---
>China_KF711940_Human_2012YSH10_2012
atgatgaaagtcatctggttctcctctctgatctgctttgtcattcaatgcagtggggactcgggcccaatcatctgcgcaggacccatccactcaaacaagagtgctgacatacctcacctgctgggttactctgagaagatatgtcagatagatcggctgatacatgtttcgtcatggctcagaaaccactcacaatttcagggctacgtagggcagcgaggtggacgctctcaggtgagctactacccagctgaaaattcttactcaaggtggagtgggcttctaagcccctgtgatgctgattggcttgggatgcttgtcgtgaagaaggccaaggggtctgatatgatagttcctgggccttcatacaagggaaaagtcttttttgagcggccaacttttgatggatatgtaggctggggctgtggcagtgggaagtctaggacagagtcaggagagctctgcagttcagactcagggactagctctggtcttctgccctcaaatagggttctctggataggtgatgttgcttgtcagcctatgacacccatccctgaggagacatttctggagctgaagagttttagccaaagtgaattcccagacatatgcaaaattgatggcattgtgttcaaccagtgtgagggtgagagtctacctcagccctttgatgttgcatggatggatgttggccactctcacaaaatcatcatgagggagcacaagaccaaatgggtgcaagagagctcatccaaggattttgtgtgctacaaggaagggactgggccttgttctgaatcagaagaaaagacttgcaagaccagtggatcatgcaggggggacatgcagttctgcaaggtagcaggttgtgaacatggggaagaggcatctgaagccaagtgtagatgctcacttgtgcacaagcccggagaagtcgttgtgtcatatggagggatgcgtgtcagaccaaagtgctatggtttctccagaatgatggcaacactggaggtgaaccaaccagagcaaaggattggtcaatgcactggctgccatctggaatgcataaatgggggtgtgaggctaataactctaaccagtgagctcaagtcagctactgtctgtgcttcccacttttgtagttctgccatgagtggcaagaagagcacggagattcaattccactcaggatcattggttgggaaaacagcaatacacgtcaaaggggcattggtagatggaactgaattcacatttgagggtagttgcatgttcccagatggttgtgatgcggtggactgcactttctgtcgtgagtttctaaaaaatccccagtgctaccctgcaaagaagtggctgttcatcattattgtcatcctccttggatatgcaggcctcatgctactcaccaatgtcctcaaggcaattgggatttggggatcatgggtcatagctccagtgaagctaatatttgccatcataaagaaactaatgagaactgtgagctgcttgatggggaaattgatggataggggaaggcaagtgatccatgaggagataggggagaatagagagggcaaccaagatgatgttaggattgagatggcaagacccaggagggtaaggcattggatgtactcacctgtcatcctgactattttagcaatagggcttgctgagagctgtgatgagatggtccatgctgattctaagcttgtttcatgcaggcaagggagcggaaatatgaaggaatgtgtcacaactgggagggcgcttcttcctgcggtgaacccaggtcaagaggcatgtctgcacttcacggcacctgggagtccggactcaaaatgtctcagaattaaggttaagaggatcaacctaaaatgtaagaagtcatcatcatattttgttcctgatgcccggtccagatgtacatcagtgaggagatgtcgttgggctggagactgccagtctgggtgcccccctcatttcacatccaactccttttctgatgattgggcaggtaagatggacagggctggtctagggttcagtggttgctctgatggatgtggaggagcagcctgcggctgctttaatgcagccccttcatgcatcttctggaggaaatgggtagagaatccacatgggatcatctggaaagtatctccttgtgccgcatgggtcccatcggcagtcatagagctaacaatgccctcaggggaggtgaggacattccaccccatgagtggcatccccacacaagtcttcaagggtgtgagtgtgacttacttgggctcagatatggaggtgtctggcttgactgacctatgtgagatagaggagctcaagtccaagaagctggcattagctccctgcaaccaggctggcatgggggttgtaggcaaggttggagagatacagtgcagtagcgaggaaagtgcccgtaccataaaaaaagatgggtgcatatggaatgcagaccttgtgggcatagagctacgagtggatgacgctgtgtgctactctaagatcactagtgtggaagcagttgcaaactactctgccatacccaccactattggggggctgaggtttgagagaagccatgacagccagggtaaaatatctggtagccccctggacatcacagctataagaggatctttttctgttaattatagaggccttcgactgagcctctcagaaattactgctacctgcacaggggaggtgacaaatgtgagtggatgttattcttgcatgacaggcgccaaagtctctatcaaactgcatagcagcaaaaatagcactgcccatgtaagatgcaaaggggatgagactgcattcagtgtcttggagggggtccatagctacactgtcagtctcagttttgaccatgcagtagtcgatgagcagtgccaactgaactgtgggggacatgagagtcaagtaactctaaaaggcaaccttatcttcctggatgtcccaaaatttgtggatggcagctacatgcagacatatcatagcactgtgcccacaggggcaaacatcccaagtccaacagactggctgaatgccttgtttggcaatgggctgagtaggtgggtcctgggggtgatgggggttctgcttgggggattggctctctttttcatgatcatgtctttgttcaagctgggaacaaaacaggtatttcgatcaaggacaaagctggct---
>China_KF711941_Human_2012YSH92_2012
atgatgaaagtcatctggttctcctctctgatctgctttgtcattcaatgcagtggggactcgggcccaatcatctgcgcaggacccatccactcaaacaagagtgctgacatacctcacctgctgggttactctgagaagatatgtcagatagatcggctgatacatgtttcgtcatggctcagaaaccactcacaatttcagggctacgtagggcagcgaggtggacgctctcaggtgagctactacccagctgaaaattctcactcaaggtggagtgggcttctaagcccctgtgatgctgattggcttgggatgcttgtcgtgaagaaggccaaggggtctgatatgatagttcctgggccttcatacaagggaaaagtcttttttgagcggccaacttttgatggatatgtaggctggggctgtggcagtgggaagtctaggacagagtcaggagagctctgcagttcagactcagggactagctctggtcttctgccctcaaatagggttctctggataggtgatgttgcttgtcagcctatgacacccatccctgaggagacatttctggagctgaagagttttagccaaagtgaattcccagacatatgcaaaattgatggcattgtgttcaaccagtgtgagggtgagagtctacctcagccctttgatgttgcatggatggatgttggccactctcacaaaatcatcatgagggagcacaagaccaaatgggtgcaagagagctcatccaaggattttgtgtgctacaaggaagggactgggccttgttctgaatcagaagaaaagacttgcaagaccagtggatcatgcaggggggacatgcagttctgcaaggtagcaggttgtgaacatggggaagaggcatctgaagccaagtgtagatgctcacttgtgcacaagcccggagaagtcgttgtgtcatatggagggatgcgtgtcagaccaaagtgctatggtttctccagaatgatggcaacactggaggtgaaccaaccagagcaaaggattggtcaatgcactggctgccatctggaatgcataaatgggggtgtgaggctaataactctaaccagtgagctcaagtcagctactgtctgtgcttcccacttttgtagttctgccacgagtggcaagaagagcacggagattcaattccactcaggatcattggttgggaaaacagcaatacacgtcaaaggggcattggtagatggaactgaattcacatttgagggtagttgcatgttcccagatggttgtgatgcggtggactgcactttctgtcgtgagtttctaaaaaatcctcagtgctaccctgcaaagaagtggctgttcatcattattgtcatcctccttggatatgcaggcctcatgctactcaccaatgtcctcaaggcaattgggatttggggatcatgggtcatagctccagtgaagctaatatttgccatcataaagaaactaatgagaactgtgagctgcttgatggggaaattgatggataggggaaggcaagtgatccatgaggagataggggagaatagagagggcaaccaagatgatgttaggattgagatggcaagacccaggagggtaaggcattggatgtactcacctgtcatcctgactattttagcaatagggcttgctgagagctgtgatgagatggtccatgctgattctaagcttgtttcatgcaggcaagggagcggaaatatgaaggaatgtgtcacgactgggagggcgcttcttcctgcggtgaacccaggtcaagaggcatgtctgcacttcacggcacctgggagtccggactcaaaatgtctcagaattaaggttaagaggatcaacctaaaatgtaagaagtcatcatcatattttgttcctgatgcccggtccagatgtacatcagtgaggagatgtcgttgggctggagactgccagtctgggtgcccccctcatttcacatccaactccttttctgatgattgggcaggtaagatggacagggctggtctagggttcagtggttgctctgatggatgtggaggagcagcctgcggctgctttaatgcagccccttcatgcatcttctggaggaaatgggtagagaatccacatgggatcatctggaaagtatctccttgtgccgcatgggtcccatcggcagtcatagagctaacaatgccctcaggggaggtgaggacattccaccccatgagtggcatccccacacaagtcttcaagggtgtgagtgtgacttacttgggctcagatatggaggtgtctggcttgactgacctatgtgagatagaggagctcaagtccaagaagctggcattagctccctgcaaccaggctggcatgggggttgtaggcaaggttggagagatacagtgcagtagcgaggaaagtgcccgtaccataaaaaaagatgggtgcatatggaatgcagaccttgtgggcatagagctacgagtggatgatgctgtgtgctactctaagatcactagtgtggaagcagttgcaaactactctgccatacccaccactattggggggctgaggtttgagagaagccatgacagccagggtaaaatatctggtagccccctggacatcacagctataagaggatctttttctgttaattatagaggccttcgactgagcctctcagaaattactgctacctgcacaggggaggtgacaaatgtgagtggatgttattcttgcatgacaggcgccaaagtctctatcaaactgcatagcagcaaaaatagcactgcccatgtaagatgcaaaggggatgagactgcattcagtgtcttggagggggtccatagctacactgtcagtctcagttttgaccatgcagtagtcgatgagcagtgccaactgaactgtgggggacatgagagtcaagtaactctaaaaggcaaccttatcttcctggatgtcccaaaatttgtggatggcagctacatgcagacatatcatagcactgtgcccacaggggcaaacatcccaagcccaacagactggctgaatgccttgtttggcaatgggctgagtaggtgggtcctgggggtgatgggggttctgcttgggggattggctctctttttcatgatcatgtctttgttcaagctgggaacaaaacaggtatttcgatcaaggacaaagctggct---
>China_KF711942_Human_2012YSH107_2012
atgatgaaagtcatctggttctcctctctgatctgctttgtcattcaatgcagtggggactcgggcccaatcatctgcgcaggacccatccactcaaacaagagtgctgacatacctcacctgctgggttactctgagaagatatgtcagatagatcggctgatacatgtttcgtcatggctcagaaaccactcacaatttcagggctacgtagggcagcgaggtggacgctctcaggtgagctactacccagctgaaaattcttactcaaggtggagtgggcttctaagcccctgtgatgctgattggcttgggatgcttgtcgtgaagaaggccaaggggtctgatatgatagttcctgggccttcatacaagggaaaagtcttttttgagcggccaacttttgatggatatgtaggctggggctgtggcagtgggaagtctaggacagagtcaggagagctctgcagttcagactcagggactagctctggtcttctgccctcaaatagggttctctggataggtgatgttgcttgtcagcctatgacacccatccctgaggagacatttctggagctgaagagttttagccaaagtgaattcccagacatatgcaaaattgatggcattgtgttcaaccagtgtgagggtgagagtctacctcagccctttgatgttgcatggatggatgttggccactctcacaaaatcatcatgagggagcacaagaccaaatgggtgcaagagagctcatccaaggattttgtgtgctacaaagaagggactgggccttgttctgaatcagaagaaaagactggcaagaccagtggatcatgcaggggggacatgcagttctgcaaggtagcaggttgtgaacatggggaagaggcatctgaagccaagtgtagatgctcacttgtgcacaagcccggagaagtcgttgtgtcatatggagggatgcgtgtcagaccaaagtgctatggtttctccagaatgatggcaacactggaggtgaaccaaccagagcaaaggattggtcaatgcactggctgccatctggaatgcataaatgggggtgtgaggctaataactctaaccagtgagctcaagtcagctactgtctgtgcttcccacttttgtagttctgccacgagtggcaagaagagcacggagattcaattccactcaggatcattggttgggaaaacagcaatacacgtcaaaggggcattggtagatggaactgaattcacatttgagggtagttgcatgttcccagatggttgtgatgcggtggactgcactttctgtcgtgagtttctaaaaaatccccagtgctaccctgcaaagaagtggctgttcatcattattgtcatcctccttggatatgcaggcctcatgctactcaccaatgtcctcaaggcaattgggatttggggatcatgggtcatagctccagtgaagctaatatttgccatcataaagaaactaatgagaactgtgagctgcttgatggggaaattgatggataggggaaggcaagtgatccatgaggagataggggagaatagagagggcaaccaagatgatgttaggattgagatggcaagacccaggagggtaaggcattggatgtactcacctgtcatcctgactattttagcaatagggcttgctgagagctgtgatgagatggtccatgctgattctaagcttgtttcatgcaggcaagggagcggaaatatgaaggaatgtgtcacgactgggagggcgcttcttcctgcggtgaacccaggtcaagaggcatgtctgcacttcacggcacctgggagtccggactcaaaatgtctcagaattaaggttaagaggatcaacctaaaatgtaagaagtcatcatcatattttgttcctgatgcccggtacagatgtacatcagtgaggagatgtcgttgggctggagactgccagtctgggtgcccccctcatttcacatccaactccttttctgatgattgggcaggtaagatggacagggctggtctagggttcagtggttgctctgatggatgtggaggagcagcctgcggctgctttaatgcagccccttcatgcatcttctggaggaaatgggtagagaatccacatgggatcatctggaaagtatctccttgtgccgcatgggtcccatcggcagtcatagagctaacaatgccctcaggggaggtgaggacattccaccccatgagtggcatccccacacaagtcttcaagggtgtgagtgtgacttacttgggctcagatatggaggtgtctggcttgactgacctatgtgagatagaggagctcaagtccaagaagctggcattagctccctgcaaccaggctggcatgggggttgtaggcaaggttggagagatacagtgcagtagcgaggaaagtgcccgtaccataaaaaaagatgggtgcatatggaatgcagaccttgtgggcatagagctacgagtggatgacgctgtgtgctactctaagatcactagtgtggaagcagttgcaaactactctgccatacccaccactattggggggctgaggtttgagagaagccatgacagccagggtaaaatatctggtagccccctggacatcacagctataagaggatctttttctgttaattatagaggccttcgactgagcctctcagaaattactgctacctgcacaggggaggtgacaaatgtgagtggatgttattcttgcatgacaggcgccaaagtctctatcaaactgcatagcagcaaaaatagcactgcccatgtaagatgcaaaggggatgagactgcattcagtgtcttggagggggtccatagctacactgtcagtctcagttttgaccatgcagtagtcgatgagcagtgccaactgaactgtgggggacatgagagtcaagtaactctaaaaggcaaccttatcttcctggatgtcccaaaatttgtggatggcagctacatgcagacatatcatagcactgtgcccacaggggcaaacatcccaagcccaacagactggctgaatgccttgtttggcaatgggctgagtaggtgggtcctgggggtgatgggggttctgcttgggggattagctctctttttcatgatcatgtctttgttcaagctgggaacaaaacaggtatttcgatcaaggacaaagctggct---
>China_KF711943_Human_2012YSH104_2012
atgatgaaagtcatctggttctcctctctgatctgctttgtcattcaatgcagtggggactcgggcccaatcatctgcgcaggacccatccactcaaacaagagtgctgacatacctcacctgctgggttactctgagaagatatgtcagatagatcggctgatacatgtttcgtcatggctcagaaaccactcacaatttcagggctacgtagggcagcgaggtggacgctctcaggtgagctactacccagctgaaaattcttactcaaggtggagtgggcttctaagcccctgtgatgctgattggcttgggatgcttgtcgtgaagaaggccaaggggtctgatatgatagttcctgggccttcatacaagggaaaagtcttttttgagcggccaacttttgatggatatgtaggctggggctgtggcagtgggaagtctaggacagagtcaggagagctctgcagttcagactcagggactagctctggtcttctgccctcaaatagggttctctggataggtgatgttgcttgtcagcctatgacacccatccctgaggagacatttctggagctgaagagttttagccaaagtgaattcccagacatatgcaaaattgatggcattgtgttcaaccagtgtgagggtgagagtctacctcagccctttgatgttgcatggatggatgttggccactctcacaaaatcatcatgagggagcacaagaccaaatgggtgcaagagagctcatccaaggattttgtgtgctacaaggaagggactgggccttgttctgaatcagaagaaaagacttgcaagaccagtggatcatgcaggggggacatgcagttctgcaaggtagcaggttgtgaacatggggaagaggcatctgaagccaagtgtagatgctcacttgtgcacaagcccggagaagtcgttgtgtcatatggagggatgcgtgtcagaccaaagtgctatggtttctccagaatgatggcaacactggaggtgaaccaaccagagcaaaggattggtcaatgcactggctgccatctggaatgcataaatgggggtgtgaggctaataactctaaccagtgagctcaagtcagctactgtctgtgcttcccacttttgtagttctgccacgagtggcaagaagagcacggagattcaattccactcaggatcattggttgggaaaacagcaatacacgtcaaaggggcattggtagatggaactgaattcacatttgagggtagttgcatgttcccagatggttgtgatgcggtggactgcactttctgtcgtaagtttctaaaaaatccccagtgctaccctgcaaagaagtggctgttcatcattattgtcatcctccttggatatgcaggcctcatgctactcaccaatgtcctcaaggcaattgggatttggggatcatgggtcatagctccagtgaagctaatatttgccatcataaagaaactaacgagaactgtgagctgcttgatggggaaattgatggataggggaaggcaagtgatccatgaggagataggggagaatagagagggcaaccaagatgatgttaggattgagatggcaagacccaggagggtaaggcattggatgtactcacctgtcatcctgactattttagcaatagggcttgctgagagctgtgatgagatggtccatgctgattctaagcttgtttcatgcaggcaagggagcggaaatatgaaggaatgtgtcacaactgggagggcgcttcttcctgcggtgaacccaggtcaagaggcatgtctgcacttcacggcacctgggagtccggactcaaaatgtctcagaattaaggttaagaggatcaacctaaaatgtaagaagtcatcatcatattttgttcctgatgcccggtacagatgtacatcagtgaggagatgtcgttgggctggagactgccagtctgggtgcccccctcatttcacatccaactccttttctgatgattgggcaggtaagatggacagggctggtctagggttcagtggttgctctgatggatgtggaggagcagcctgcggctgctttaatgcagccccttcatgcatcttctggaggaaatgggtagagaatccacatgggatcatctggaaagtatctccttgtgccgcatgggtcccatcggcagtcatagagctaacaatgccctcaggggaggtgaggacattccaccccatgagtggcatccccacacaagtcttcaagggtgtgagtgtgacttacttgggctcagatatggaggtgtctggcttgactgacctatgtgagatagaggagctcaagtccaagaagctggcattagctccctgcaaccaggctggcatgggggttgtaggcaaggttggagagatacagtgcagtagcgaggaaagtgcccgtaccataaaaaaagatgggtgcatatggaatgcagaccttgtgggcatagagctacgagtggatgacgctgtgtgctactctaagatcactagtgtggaagcagttgcaaactactctgccatacccaccactattggggggctgaggtttgagagaagccatgacagccagggtaaaatatctggtagccccctggacatcacagctataagaggatctttttctgttaattatagaggccttcgactgagcctctcagaaattactgctacctgcacaggggaggtgacaaatgtgagtggatgttattcttgcatgacaggcgccaaagtctctatcaagctgcatagcagcaaaaatagcactgcccatgtaagatgcaaaggggatgagactgcattcagtgtcttggagggggtccatagctacactgtcagtctcagttttgaccatgcagtagtcgatgagcagtgccaactgaactgtgggggacatgagagtcaagtaactctaaaaggcaaccttatcttcctggatgtcccaaaatttgtggatggcagctacatgcagacatatcatagcactgtgcccacaggggcaaacatcccaagcccaacagactggctgaatgccttgtttggcaatgggctgagtaggtgggtcctgggggtgatgggggttctgcttgggggattggctctctttttcatgatcatgtctttgttcaagctgggaacaaaacaggtatttcgatcaaggacaaagctggct---
>China_KF711944_Human_2012YSH105_2012
atgatgaaagtcatctggttctcctctctgatctgctttgtcattcaatgcagtggggactcgggcccaatcatctgcgcaggacccatccactcaaacaagagtgctgacatacctcacctgctgggttactctgagaagatatgtcagatagatcggctgatacatgtttcgtcatggctcagaaaccactcacaatttcagggctacgtagggcagcgaggtggacgctctcaggtgagctactacccagctgaaaattcttactcaaggtggagtgggcttctaagcccctgtgatgctgattggcttgggatgcttgtcgtgaagaaggccaaggggtctgatatgatagttcctgggccttcatacaagggaaaagtcttttttgagcggccaacttttgatggatatgtaggctggggctgtggcagtgggaagtctaggacagagtcaggagagctctgcagttcagactcagggactagctctggtcttctgccctcaaatagggttctctggataggtgatgttgcttgtcagcctatgacacccatccctgaggagacatttctggagctgaagagttttagccaaagtgaattcccagacatatgcaaaattgatggcattgtgttcaaccagtgtgagggtgagagtctacctcagccctttgatgttgcatggatggatgttggccactctcacaaaatcatcatgagggagcacaagaccaaatgggtgcaagagagctcatccaaggattttgtgtgctacaaggaagggactgggccttgttctgaatcagaagaaaagacttgcaagaccagtggatcatgcaggggggacatgcagttctgcaaggtagcaggttgtgaacatggggaagaggcatctgaagccaagtgtagatgctcacttgtgcacaagcccggagaagtcgttgtgtcatatggagggatgcgtgtcagaccaaagtgctatggtttctccagaatgatggcaacactggaggtgaaccaaccagagcaaaggattggtcaatgcactggctgccatctggaatgcataaatgggggtgtgaggctaataactctaaccagtgagctcaagtcagctactgtctgtgcttcccacttttgtagttctgccacgagtggcaagaagagcacggagattcaattccactcaggatcattggttgggaaaacagcaatacacgtcaaaggggcattggtagatggaactgaattcacatttgagggtagctgcatgttcccagatggttgtgatgcggtggactgcactttctgtcgtgagtttctaaaaaatccccagtgctaccctgcaaagaagtggctgttcatcattattgtcatcctccttggatatgcaggcctcatgctactcaccaatgtcctcaaggcaattgggatttggggatcatgggtcatagctccagtgaagctaatatttgccatcataaagaaactaatgagaactgtgagctgcttgatggggaaattgatggataggggaaggcaagtgatccatgaggagataggggagaatagagagggcaaccaagatgatgttaggattgagatggcaagacccaggagggtaaggcattggatgtactcacctgtcatcctgactattttagcaatagggcttgctgagagctgtgatgagatggtccatgctgattctaagcttgtttcatgcaggcaagggagcggaaatatgaaggaatgtgtcacaactgggagggcgcttcttcctgcggtgaacccaggtcaagaggcatgtctgcacttcacggcacctgggagtccggactcaaaatgtctcagaattaaggttaagaggatcaacctaaaatgtaagaagtcatcatcatattttgttcctgatgcccggtccagatgtacatcagtgaggagatgtcgttgggctggagactgccagtctgggtgcccccctcatttcacatccaactccttttctggtgattgggcaggtaagatggacagggctggtctagggttcagtggttgctctgatggatgtggaggagcagcctgcggctgctttaatgcagccccttcatgcatcttctggaggaaatgggtagagaatccacatgggatcatctggaaagtatctccttgtgccgcatgggtcccatcggcagtcatagagctaacaatgccctcaggggaggtgaggacattccaccccatgagtggcatccccacacaagtcttcaagggtgtgagtgtgacttacttgggctcagatatggaggtgtctggcttgactgacctatgtgagatagaggagctcaagtccaagaagctagcattagctccctgcaaccaggctggcatgggggttgtaggcaaggttggagagatacagtgcagtagcgaggaaagtgcccgtaccataaaaaaagatgggtgcatatggaatgcagaccttgtgggcatagagctacgagtggatgacgctgtgtgctactctaagatcactagtgtggaagcagttgcaaactactctgccatacccaccactattggggggctgaggtttgagagaagccatgacagccagggtaaaatatctggtagccccctggacatcacagctataagaggatctttttctgttaattatagaggccttcgactgagcctctcagaaattactgctacctgcacaggggaggtgacaaatgtgagtggatgttattcttgcatgacaggcgccaaagtctctatcaaactgcatagcagcaaaaatagcactgcccatgtaagatgcaaaggggatgagactgcattcagtgtcttggagggggtccatagctacactgtcagtctcagttttgaccatgcagtagtcgatgagcagtgccaactgaactgtgggggacatgagagtcaagtaactctaaaaggcaaccttatcttcctggatgtcccaaaatttgtggatggcagctacatgcagacatatcatagcactgtgcccacaggggcaaacatcccaagcccaacagactggctgaatgccttgtttggcaatgggctgagtaggtggatcctgggggtgatgggggttctgcttgggggattggctctctttttcatgatcatgtctttgttcaagctgggaacaaaacaggtatttcgatcaaggacaaagctggct---
>China_KF711945_Human_2011YSC60_2011
atgatgaaagtcatctggttctcctctctgatctgcttagtcattcaatgcggtggggatacgggcccaatcatctgcgcaggacccatccactcaaacaagagtgctgacataccccacctgcttggctactctgagaagatttgtcagatagatcggctgatacatgtttcgtcttggcttagaaaccactcacaatttcagggctacgtagggcagcgaggtggacgctctcaggtgagctactacccagctgaaaattcttactcaaggtggagtgggcttctaagcccctgtgatgctgattggcttgggatgcttgtcgtgaagaaggccaaggggtctgatatgatagttcctgggccttcatacaaggggaaagtcttttttgaacggccaacttttgatggatacgtaggctggggctgtggtagtgggaagtctaggactgagtcaggtgagctctgcagttcagactccgggactagttctggtcttctgccctcggatagggttctctggataggtgatgttgcttgtcagccaatgacacccatccctgaggagacatttctggagctgaagagttttagccaaagtgaattcccagacatatgcaaaattgatggcattgtgttcaaccagtgtgagggtgagagtctacctcagccctttgatgttgcatggatggatgttggccactctcacaaaatcatcatgagggagtacaagaccaaatgggtgcaagagagctcatccaaggattttgtgtgctacaaggaagggactgggccttgttctgaatcagaagaaaagacttgcaagaccagtggatcatgcaggggggacatgcagttctgcaaggtagcaggttgtgaacatggggaagaggcatctgaagccaagtgtagatgctcacttgtgcacaagcccggagaagtcgttgtgtcatatggagggatgcgtgtcagaccaaagtgctatggtttctccagaatgatggcaacactggaggtgaaccaaccagagcaaaggattggtcaatgcactggctgccatctggaatgcataaatgggggtgtgaggctaataactctaaccagtgagctcaagtcagctactgtctgtgcttcccacttttgtagttctgccacgagtggcaagaagagcacggagattcaattccactcaggatcattggttgggaaaacagcaatacacgtcaaaggggcattggtagatggaactgaattcacatttgagggtagttgcatgttcccagatggttgtgatgcggtggactgcactttctgtcgtgagtttctaaaaaatccccagtgctaccctgcaaagaagtggctgttcatcattattgtcatcctccttggatatgcaggcctcatgctactcaccaatgtcctcaaggcaattgggatttggggatcatgggtcatagctccagtgaagctaatatttgccatcataaagaaactaatgagaactgtgagctgcttgatggggaaattgatggataggggaaggcaagtgatccatgaggagataggggagaatagagagggcaaccaagatgatgttaggattgagatggcaagacccaggagggtaaggcattggatgtactcacctgtcatcctgactattttagcaatagggcttgctgagagctgtgatgagatggtccatgctgattctaagcttgtttcatgcaggcaagggagcggaaatatgaaggaatgtgtcacaactgggagggcgcttcttcctgcggtgaacccaggtcaagaggcatgtctgcacttcacggcacctgggagtccggactcaaaatgtctcagaattaaggttaagaggatcaacctaaaatgtaagaagtcatcatcatattttgttcctgatgcccggaacagatgtacatcagtgaggagatgtcgttgggctggagactgccagtctgggtgcccccctcatttcacatccaactccttttctgatgattgggcaggtaagatggacagggctggtctagggttcagtggttgctctgatggatgtggaggagcagcctgcggctgctttaatgcagccccttcatgcatcttctggaggaaatgggtagagaatccacatgggatcatctggaaagtatctccttgtgccgcatgggtcccatcggcagtcatagagctaacaatgccctcaggggaggtgaggacattccaccccatgagtggcatccccacacaagtcttcaagggtgtgagtgtgacttacttgggctcagatatggaggtgtctggcttgactgacctatgtgagatagaggagctcaagtccaagaagctggcattagctccctgcaaccaggctggcatgggggttgtaggcaaggttggagagatacagtgcagtagcgaggaaagtgcccgtaccataaaaaaagatgggtgcatatggaatgcagaccttgtgggcatagagctacgagtggatgacgctgtgtgctactctaagatcactagtgtggaagcagttgcaaactactctgccatacccaccacgattggggggctgaggtttgagagaagccatgacagccagggtaaaatatctggtagccccctggacatcacagctataagaggatctttttctgttaattatagaggccttcgactgagcctctcagaaattactgctacctgcacaggggaggtgacaaatgtgagtggatgttattcttgcatgacaggcgccaaagtctctatcaaactgcatagcagcaaaaatagcactgcccatgtaagatgcaaaggggatgagactgcattcagtgtcttggagggggtccatagctacactgtcagtctcagttttgaccatgcagtagtcgatgagcagtgccaactgaactgtgggggacatgagagtcaagtaactctaaaaggcaaccttatcttcctggatgtcccaaaatttgtggatggcagctacatgcagacatatcatagcactgtgcccacaggggcaaacatcccaagtccaacagactggctgaatgccttgtttggcaatgggctgagtaggtgggtcctgggggtgatgggggttctgcttgggggattggctctctttttcatgatcatgtctttgttcaagctgggaacaaaacaggtatttcgatcaaggacaaagctggct---
>China_KF711946_Human_2012YSH93_2012
atgatgaaagtcatctggttctcctctctgatctgctttgtcattcaatgcagtggggactcgggcccaatcatctgcgcaggacccatccactcaaacaagagtgctgacatacctcacctgctgggttactctgagaagatatgtcagatagatcggctgatacatgtttcgtcatggctcagaaaccactcacaatttcagggctacgtagggcagcgaggtggacgctctcaggtgagctactacccagctgaaaattcttactcaaggtggagtgggcttctaagcccctgtgatgctgattggcttgggatgcttgtcgtgaagaaggccaaggggtctgatatgatagttcctgggccttcatacaagggaaaagtcttttttgagcggccaacttttgatggatatgtaggctggggctgtggcagtgggaagtctaggacagagtcaggagagctctgcagttcagactcagggactagctctggtcttctgccctcaaatagggttctctggataggtgatgttgcttgtcagcctatgacacccatccctgaggagacatttctggagctgaagagtttcagccaaagtgaattcccagacatatgcaaaattgatggcattgtattcaaccagtgtgagggtgagagcctaccccagccctttgatgttgcatggatggatgttggccactctcataaaatcatcatgagggagcacaagaccaaatgggtgcaagagagctcatccaaggattttgtgtgctacaaggaagggactgggccttgttctgaatcagaagaaaagacttgcaagaccagtggatcatgcaggggggacatgcagttctgcaaggtagcaggttgtgaacatggggaagaggcatctgaagccaagtgtagatgctcacttgtgcacaagcccggagaagtcgttgtgtcatatggagggatgcgtgtcagaccaaagtgctatggtttctccagaatgatggcaacactggaggtgaaccaaccagagcaaaggattggtcaatgcactggctgccatctggaatgcataaatgggggtgtgaggctaataactctaaccagtgagctcaagtcagctactgtctgtgcttctcacttttgtagttctgccacaagtggcaagaaaagcacggagattcaattccactcaggatcattggttgggaaaacagcaatacacgtcaaaggggcattggtagatggaactgaattcacatttgagggtagttgcatgttcccagatggttgtgatgcggtggactgcactttctgtcgtgagtttctaaaaaatccccagtgctaccctgcaaagaagtggctgttcatcattattgtcatcctccttggatatgcaggcctcatgctactcaccaatgtcctcaaggcaattgggatttggggatcatgggtcatagctccagtgaagctaatatttgccatcataaagaaactaacgagaactgtgagctgcttgatggggaaattgatggataggggaaggcaagtgatccatgaggagataggggagaatagagagggcaaccaagatgatgttaggattgagatggcaagacccaggagggtaaggcattggatgtactcacctgtcatcctgactattttagcaatagggcttgctgagagctgtgatgagatggtccatgctgattctaagcttgtttcatgcaggcaagggagcggaaatatgaaggaatgtgtcacaactgggagggcgcttcttcctgcggtgaacccaggtcaagaggcatgtctgcacttcacggcacctgggagtccggactcaaaatgtctcaaaattaaggttaagaggatcaacctaaaatgtaagaagtcatcatcatattttgttcctgatgcccggtacagatgtacatcagtgaggagatgtcgttgggctggagactgccagtctgggtgcccccctcatttcacatccaactccttttctgatgattgggcaggtaagatggacagggctggtctagggttcagtggctgctctgatggatgtggaggagcagcctgcggctgctttaatgcagccccttcttgcatcttctggaggaaatgggtagagaacccacatgggatcatctggaaagtatctccttgtgccgcatgggtcccatcggcagtcatagagctaacaatgccctcaggggaggtgaggacattccaccccatgagtggcatccccacacaagtcttcaagggtgtgagtgtgacttacttgggctcagatatggaggtgtctggcttgactgacctatgtgagatagaggagctcaagtccaagaagctggcattagctccctgcaaccaggctggcatgggggttgtaggcaaggttggagagatacagtgcagtagcgaggaaagtgcccgtaccataaaaaaagatgggtgcatatggaatgcagaccttgtgggcatagagctacgagtggatgacgctgtgtgctactctaagatcactagtgtggaagcagttgcaaactactctgccatacccaccactattggggggctgaggtttgagagaagccatgacagccagggtaaaatatctggtagccccctggacatcacagctataagaggatctttttctgttaattatagaggccttcgactgagcctctcagaaattactgctacctgcacaggggaggtgacaaatgtgagtggatgttattcttgcatgacaggcgccaaagtctctatcaaactacatagcagcaaaaatagcactgcccatgtaagatgcaaaggggatgagactgcattcagtgtcttggagggggtccatagctacactgtcagtctcagttttgaccatgcagtggtcgatgagcagtgccaactgaactgtgggggacatgagagtcaagtgactctaaaaggcaaccttatcttcctggatgtcccaaaatttgtggatggcagctacatgcagacatatcatagcactgtgcccacaggggcaaacatcccaagcccaacagactggctgaatgccttgtttggcaatgggctgagtaggtgggtcctgggggtgatgggggttctgcttgggggattggctctctttttcatgatcatgtctttgttcaagctgggaacaaaacaggtatttcgatcaaggacaaagctggct---
>China_KF711947_Human_2011YSH45_2011
atgatgaaagtcatctggttctcctctctgatctgctttgtcattcaatgcagtggggactcgggcccaatcatctgcgcaggacctatccactcaaacaagagtgctgacatacctcacctgctgggttactctgagaagatatgtcagatagatcggctgatacatgtttcgtcatggctcagaaaccactcacaatttcagggctacgtagggcagcgaggtggacgctctcaggtgagctactacccagctgaaaattcttactcaaggtggagtgggcttctaagcccctgtgatgctgattggcttgggatgcttgtcgtgaagaaggccaaggggtctgatatgatagttcctgggccctcatacaaggggaaagtcttttttgagcgaccaacttttgatggatatgtaggctggggctgtggcagtgggaagtctaggacagagtcaggagagctctgcagttcagactcagggactagctctggtcttctgccctcagatagggttctctggataggtgatgttgcttgtcagcctatgacacccatccctgaggagacatttctggagctgaagagttttagccaaagtgaattcccagacatatgcaaaattgatggcattgtgttcaaccagtgtgagggtgagagtctacctcagccctttgatgttgcatggatggatgttggccactctcataaaatcatcatgagggagcacaagaccaaatgggtgcaagagagctcatccaaggattttgtgtgctacaaggaagggactgggccttgttctgaatcagaagaaaagacttgcaagaccagtggatcatgcaggggggacatgcagttctgcaaggtagcaggttgtgaacatggggaagaggcatctgaagccaagtgtagatgctcacttgtgcacaagcccggagaagtcgttgtgtcatatggagggatgcgtgtcagaccaaagtgctatggtttctccagaatgatggcaacactggaggtgaaccaaccagagcaaaggattggtcaatgcactggctgccatctggaatgcataaatgggggtgtgaggctaataactctaaccagtgagctcaagtcagctactgtctgtgcttcccacttttgtagttctgccacgagtggcaagaagagcacggagattcaattccactcaggatcattggttgggaaaacagcaatacacgtcaaaggggcattggtagatggaactgaattcacatttgagggtagttgcatgttcccagatggttgtgatgcggtggactgcactttctgtcgtgagtttctaaaaaatccccagtgctaccctgcaaagaagtggctgttcatcattattgtcatcctccttggatatgcaggcctcatgctactcaccaatgtcctcaaggcaattgggatttggggatcatgggtcatagctccagtgaagctaatatttgccatcataaagaaactaatgagaactgtgagctgcttgatggggaaattgatggataggggaaggcaagtgatccatgaggagataggggagaatagagagggcaaccaagatgatgttaggattgagatggcaagacccaggagggtaaggcattggatgtactcacctgtcatactgactattttagcaatagggcttgctgagagctgtgatgagatggtccatgctgattccaagcttgtttcatgcaggcaagggagcggaaatatgaaggaatgtgtcacaactgggagggcgcttcttcctgcggtgaacccaggtcaagaggcatgtctgcacttcacggcacctgggagtccggactcaaaatgtctcaaaattaaggttaagaggatcaacctagaatgtaagaagtcatcatcatattttgttcctgatgcccggaacagatgtacatcagtgaggagatgtcgttgggctggagactgccagtctgggtgcccccctcatttcacatctaactccttttctgatgattgggcaggtaagatggacagggctggtctagggttcagtggttgctctgatggatgtggaggagcagcctgcggctgctttaatgcagccccttcatgcatcttctggaggaaatgggtagagaatccacatgggatcatctggaaagtatctccttgtgccgcatgggtcccatcggcagtcatagagctaacaatgccctcaggggaggtgaggacattccaccccatgagtggcatccccacacaagtcttcaagggtgtgagtgtgacttacttgggctcagatatggaggtgtctggcttgactgacctatgcgagatagaggagctcaagtccaagaagctggcattagctccctgcaaccaggctggcatgggggttgtaggcaaggttggagagatacagtgcagtagcgaggaaagtgcccgtaccataaaaaaagatgggtgcatatggaatgcagaccttgtgggcatagagctacgagtggatgacgctgtgtgctactctaagatcactagtgtggaagcagttgcaaactactctgccatacccaccactattggggggctgaggtttgagagaagccatgacagccagggtaaaatatctggtagccccctggacatcacagctataagaggatctttttctgttaattatagaggccttcgactgagcctctcagaaattactgctacctgcacaggggaggtgacaaatgtgagtggatgttattcttgcatgacaggcgccaaagtctctatcaaactgcatagcagcagaaatagcactgcccatgtaagatgcaaaggggatgagactgcattcagtgttttggagggggtccatagctacactgtcagtctcagttttgaccatgcagtagtcgatgagcagtgccaactgaactgtgggggacatgagagtcaagtgactctaaaaggcaaccttatcttcctggatgtcccaaaatttgtggatggcagctacatgcagacatatcatagcactgtgcccacaggggcaaacatcccaagcccaacagactggctgaatgccttgtttggcaatgggctgagtaggtgggtcctgggggtgatgggggttctgcttgggggattggctctctttttcatgatcatgtctttgttcaagctgggaacaaaacaggtatttcgatcaaggacaaagctggct---
>China_KF791953_Human_HL_Injected_2013
atgatgaaagtcatctggttctcctctctgatctgcttagtcattcaatgcggtggggatacgggcccaatcatctgcgcaggacccatccactcaaacaagagtgctgacataccccacctgcttggctactctgagaagatttgtcagatagatcggctgatacatgtttcgtcttggcttagaaaccactcacaatttcagggctacgtagggcagcgaggtggacgctctcaggtgagctactacccagctgaaaattcttactcaaggtggagtgggcttctaagcccctgtgatgctgattggcttgggatgcttgtcgtgaagaaggccaaggggtctgatatgatagttcctgggccttcatacaaggggaaagtcttttttgaacggccaacttttgatggatacgtaggctggggctgtggtagtgggaagtctaggactgagtcaggtgagctctgcagttcagactccgggactagttctggtcttctgccctcggatagggttctctggataggtgatgttgcttgtcagccaatgacacccatccctgaggagacatttctggagctgaaaagctttagccaaagtgaattcccagacatatgcaaaattgatggcattgtgttcaaccagtgtgagggtgagagtctaccccagccctttgatgttgcatggatggatgttggccactctcataaaatcatcatgagggagcacaagaccaaatgggtacaagagagctcatccaaggattttgtgtgctataaggaagggactgggccgtgttctgaatcagaagaaaagacttgcaagaccagtggatcatgcaggggggacatgcagttttgcaaggtggcaggttgtgaacatggggaagaggcatctgaagccaagtgtagatgctcacttgtgcacaagccaggggaagtcgttgtgtcatatggagggatgcgtgtcagaccaaagtgctatggtttctccagaatgatggcaacactggaggtgagccagccagagcaaaggattggtcaatgcactggctgccatctagaatgcataaatgggggtgtgaggctaatcactctaaccagtgagctcaagtcagctactgtctgcgcttctcacttttgcagttctgccacaagtggtaagaaaagcacggagattcaattccactcaggatcattggttggaaaaacagcaatccacgtcaaaggggcattggtagatggaactgaattcacatttgagggtagttgcatgttcccagatggttgtgatgcagtggactgcacattctgtcgtgagtttctaaaaaatccccagtgctaccctgcaaagaagtggctgttcatcattattgtcatcctccttggatatgcaggcctcatgctgctcaccaatgttcttaaggcaattggggtttgggggtcatgggtcatagctccagtgaagctagtgtttgccatcataaagaaactgatgagagctgtgagctgcctgatggggaaattgatggataggggaaggcaagtgatccatgaggaaataggggagaatagagagggcaaccaagatgatgttaggattgagatggccagacccaggagggtaaggcattggatgtactcgcctgtcatcctgactattctggcaatagggcttgctgagggctgtgatgagatggtccatgctgattctaaacttgtttcgtgcaggcaggggagcggaaatatgaaggaatgtgtcacaactgggagggcgcttcttcctgcggtgaacccagggcaagaggcgtgtctgcacttcacggcacctggaagtccggactcaaaatgtctcaaaattaaggttaagaggatcaacctaaaatgtaaaaagtcatcatcatattttgttcctgatgcccggtccaggtgtacatcagtgaggagatgtcgttgggcaggggactgccagtctgggtgcccccctcatttcacatccaactccttttctgatgattgggcaggtaagatggacagggctggtctaggattcagtggctgctctgatggatgtggaggagcagcctgcggttgctttaatgcggccccttcatgcattttctggaggaaatgggtagagaatccacatgggatcatctggaaagtatctccatgtgccgcatgggtcccatcagcggttatagagctaacaatgccctcaggggaggtgaggacattccaccccatgagcggaatccccacacaagtcttcaagggtgtgagtgtaacttacttgggctcagatatggaggtgtcaggcttgactgatctgtgtgagatagaagagctcaagtcaaagaagcttgcattagctccctgcaaccaggctggtatgggggttgtaggcaaggttggagagatacagtgcagtagcgaggaaagtgcccgtaccataaaaaaagatgggtgcatatggaatgctgacctcgtgggtatagagctacgggtggatgacgctgtgtgctactctaagatcactagtgtggaggcagttgcaaactactccgccatacccaccactattggggggctgaggtttgagagaagccatgacagccagggtaaaatatctggtagccccctggacatcacagctataagaggatctttttctgtcaattatagaggccttcgactgagtctctcagaaatcactgctacttgcacaggggaagtgacaaatgtgagtgggtgttattcttgcatgacaggcgccaaagtctccatcaagttgcatagcagcaaaaatagcactgcccatgtaagatgcaaaggggatgagactgccttcagtgtcttggagggagtccatagctactctgtcagtctcagttttgatcatgcagtagttgatgagcagtgccaactgaactgtgggggacatgagagtcaagtgactctgagaggcaacctcatcttcctggatgtcccgaaatttgtggatggcagctacatgcagacatatcatagtactgtgcccacaggggcaaatatcccaagccctacagattggctaaatgccttgtttggcaatgggctgagtaggtggattctgggggtgataggggtcctactggggggattggctctctttttcttgatcatgtctttgtttaagctgggaacaaaacagatatttcgatcgaggacaaagctggct---
>China_KF791954_Tick_HL_Egg_G2_2013
atgatgaaagtcatctggttctcctctctgatctgcttagtcattcaatgcggtggggatacgggcccaatcatctgcgcaggacccatccactcaaacaagagtgctgacataccccacctgcttggctactctgagaagatttgtcagatagatcggctgatacatgtttcgtcttggcttagaaaccactcacaatttcagggctacgtagggcagcgaggtggacgctctcaggtgagctactacccagctgaaaattcttactcaaggtggagtgggcttctaagcccctgtgatgctgattggcttgggatgcttgtcgtgaagaaggccaaggggtctgatatgatagttcctgggccttcatacaaggggaaagtcttttttgaacggccaacttttgatggatacgtaggctggggctgtggtagtgggaagtctaggactgagtcaggtgagctctgcagttcagactccgggactagttctggtcttctgccctcggatagggttctctggataggtgatgttgcttgtcagccaatgacacccatccctgaggagacatttctggagctgaaaagctttagccaaagtgaattcccagacatatgcaaaattgatggcattgtgttcaaccagtgtgagggtgagagtctaccccagccctttgatgttgcatggatggatgttggccactctcataaaatcatcatgagggagcacaagaccaaatgggtacaagagagctcatccaaggattttgtgtgctataaggaagggactgggccgtgttctgaatcagaagaaaagacttgcaagaccagtggatcatgcaggggggacatgcagttttgcaaggtggcaggttgtgaacatggggaagaggcatctgaagccaagtgtagatgctcacttgtgcacaagccaggggaagtcgttgtgtcatatggagggatgcgtgtcagaccaaagtgctatggtttctccagaatgatggcaacactggaggtgagccagccagagcaaaggattggtcaatgcactggctgccatctagaatgcataaatgggggtgtgaggctaatcactctaaccagtgagctcaagtcagctactgtctgcgcttctcacttttgcagttctgccacaagtggtaagaaaagcacggagattcaattccactcaggatcattggttggaaaaacagcaatccacgtcaaaggggcattggtagatggaactgaattcacatttgagggtagttgcatgttcccagatggttgtgatgcagtggactgcacattctgtcgtgagtttctaaaaaatccccagtgctaccctgcaaagaagtggctgttcatcattattgtcatcctccttggatatgcaggcctcatgctgctcaccaatgttcttaaggcaattggggtttgggggtcatgggtcatagctccagtgaagctagtgtttgccatcataaagaaactgatgagagctgtgagctgcctgatggggaaattgatggataggggaaggcaagtgatccatgaggaaataggggagaatagagagggcaaccaagatgatgttaggattgagatggccagacccaggagggtaaggcattggatgtactcgcctgtcatcctgactattctggcaatagggcttgctgagggctgtgatgagatggtccatgctgattctaaacttgtttcgtgcaggcaggggagcggaaatatgaaggaatgtgtcacaactgggagggcgcttcttcctgcggtgaacccagggcaagaggcgtgtctgcacttcacggcacctggaagtccggactcaaaatgtctcaaaattaaggttaagaggatcaacctaaaatgtaaaaagtcatcatcatattttgttcctgatgcccggtccaggtgtacatcagtgaggagatgtcgttgggcaggggactgccagtctgggtgcccccctcatttcacatccaactccttttctgatgattgggcaggtaagatggacagggctggtctaggattcagtggctgctctgatggatgtggaggagcagcctgcggttgctttaatgcggccccttcatgcattttctggaggaaatgggtagagaatccacatgggatcatctggaaagtatctccatgtgccgcatgggtcccatcagcggttatagagctaacaatgccctcaggggaggtgaggacattccaccccatgagcggaatccccacacaagtcttcaagggtgtgagtgtaacttacttgggctcagatatggaggtgtcaggcttgactgatctgtgtgagatagaagagctcaagtcaaagaagcttgcattagctccctgcaaccaggctggtatgggggttgtaggcaaggttggagagatacagtgcagtagcgaggaaagtgcccgtaccataaaaaaagatgggtgcatatggaatgctgacctcgtgggtatagagctacgggtggatgacgctgtgtgctactctaagatcactagtgtggaggcagttgcaaactactccgccatacccaccactattggggggctgaggtttgagagaagccatgacagccagggtaaaatatctggtagccccctggacatcacagctataagaggatctttttctgtcaattatagaggccttcgactgagtctctcagaaatcactgctacttgcacaggggaagtgacaaatgtgagtgggtgttattcttgcatgacaggcgccaaagtctccatcaagttgcatagcagcaaaaatagcactgcccatgtaagatgcaaaggggatgagactgccttcagtgtcttggagggagtccatagctactctgtcagtctcagttttgatcatgcagtagttgatgagcagtgccaactgaactgtgggggacatgagagtcaagtgactctgagaggcaacctcatcttcctggatgtcccgaaatttgtggatggcagctacatgcagacatatcatagtactgtgcccacaggggcaaatatcccaagccctacagattggctaaatgccttgtttggcaatgggctgagtaggtggattctgggggtgataggggtcctactggggggattggctctctttttcttgatcatgtctttgtttaagctgggaacaaaacagatatttcgatcgaggacaaagctggct---
>China_KF791955_Tick_HL_Larvae_G2_2013
[truncated: 665,059 more chars]
