# Supplementary material for: Genome-informed investigation of the molecular evolution and genetic reassortment of severe fever with thrombocytopenia syndrome virus
Source: PLoS Negl Trop Dis. 2023 Sep 15;17(9):e0011630. doi: 10.1371/journal.pntd.0011630 (PMC10529592; doi:10.1371/journal.pntd.0011630)
Supplement: S1 Data — (ZIP) [file pntd.0011630.s004.zip › S_data1/SFTSV_S.txt]

>China_HM745932_Human_HB29_2010
ATTTGACTGAGCTTGAGGACTTCGCGAGAGAGCTGGCCTATGAAGGCCTTGACCCTGCTTTGATCATCAAGAAGCTGAAGGAGACAGGTGGAGATGATTGGGTGAAGGATACAAAGTTCATCATTGTCTTTGCCCTGACTCGAGGCAATAAGATCGTCAAGGCATCAGGGAAAATGTCAAACTCAGGGTCCAAGAGGTTGATGGCACTCCAAGAGAAATATGGACTGGTTGAGAGGGCAGAGACCAGGCTCTCAATCACTCCAGTGAGGGTTGCGCAGAGCCTTCCCACTTGGACATGTGCTGCTGCAGCAGCTCTAAAGGAGTATCTCCCAGTAGGGCCAGCCGTCATGAACCTGAAGGTTGAGAATTATCCCCCTGAGATGATGTGCATGGCCTTTGGATCCCTGATTCCAACTGCGGGGGTATCTGAAGCCACAACCAAGACCCTGATGGAGGCCTACTCTCTGTGGCAAGATGCCTTCACCAAGACTATCAATGTAAAGATGCGCGGAGCCAGCAAGACAGAAGTTTACAACTCCTTCAGGGACCCTCTTCATGCTGCTGTGAACTCTGTCTTCTTTCCCAATGATGTTCGGGTAAAGTGGCTGAAGGCCAAGGGGATCCTTGGCCCAGATGGGGTCCCCAGCAGAGCTGCTGAGGTTGCTGCTGCTGCTTACAGAAACCTGTAAGCAGCAATTTGACATATCCAATTAGGCTAAAATTCATGATCCAATTCGACAAAATTAGACCTCCTTCGGGAGGTCACCAATGGCTGGCCAATCTCTTCCCCAGATGGTGTTCAGGGCTGCAGTTCTCAGCTCTTCATCAAACCTGATGAGGTTGTGGAAAGGGCACCTATTTAAATAGTGTGCCATCAGATGTGGGTAACCATGAAGGACTCCAGGCTCATCATCCTCATCCAAGACACTGTAAGAGCCATCTGTCTTCTTTTTGCGGACAGGAATAAAGAAGTCCCAACAGTCCAATAGAGGCTTACGCAATGAGGGAGAAGTGAATAAGTGGTGGTTCAAGCTCAGGCCTCTTAGCCTTGCAAGTGACTCTATCTGGAGGAGGGCCACATCCAGAATTGGGGATAGTCCAGTTATTAGGATCTCAGGTAACCCAAGTCTAAGCCTCCGCTTCTCAATGGCTTCAAGAGAATCTAATATCATGTCCCCTTCAAAAAGGTACTTCTGGCCTTTTGTAATCCTGTGGAAGAGGCCCCGCCAGTTCTCTCTTCCGGTTTCCATTGCCCAGCTGTTCTTGATGGAGAAGAACATGTGAGCTGCCTGTAGGAACCATACAGATGGTTTTCCACTAGGCCACCTGAGAGCACTCAGCTCTCTCTGGGAGTAGCACCTCATGTCCTTGTAGTACATGTCCAACAACTGCTCAAGTCCGGGCTCAAGCTGGTGAAGAGGATTTTTTGGGTTGCCAAATAACCAAACAGTGTTGGTCATCTTACCCATCCTCTTGACCATTGACAGAGTCAACACACTACAAGAGCACTCAACGAGGTCTCTCCTGAGAGTGGGGTACTCTCCTAGAGATGGCTCAAGCCTGACAGTGTTGGCATTCATTGCTACAGATTTGAGGTCAACGTTGGAGCATTTGCTCAGCGACAT
>China_HM802204_Human_SD4_2010
ATTTGACTGAGCTTGAGGATTTCGCGAGAGAGCTAGCCTATGAAGGCCTTGACCCTGCTTTGATCATCAAGAAGCTGAAGGAGACAGGTGGAGATGATTGGGTGAAGGATACTAAGTTCATCATTGTCTTTGCCCTGACTCGAGGTAATAAGATCGTCAAGGCATCAGGGAAAATGTCAAACTCAGGGTCTAAGAGGTTGATGGCACTCCAGGAGAAATATGGACTGGTTGAGAGGGCAGAGACCAGGCTCTCAATCACTCCTGTGAGGGTAGCGCAGAGCCTTCCCACTTGGACATGTGCTGCTGCAGCAGCCTTAAAGGAGTATCTCCCAGTGGGGCCAGCCGTCATGAACCTGAAGGTCGAGAATTATCCCCCTGAGATGATGTGCATGGCCTTTGGGTCCCTGATTCCAACTGCGGGGGTATCTGAAGCCACAACCAAGACCCTGATGGAGGCCTACTCTCTGTGGCAAGATGCCTTCACCAAGACTATCAATGTGAAGATGCGCGGAGCCAGCAAGACAGAAGTTTACAACTCCTTCAGGGATCCTCTCCATGCTGCTGTGAACTCTGTCTTCTTTCCCAATGATGTTCGGGTGAAGTGGCTGAAGGCCAAGGGAATCCTTGGCCCAGATGGGGTCCCCAGCAGAGCTGCTGAGGTTGCTGCTGCTGCTTACAGAAACCTGTAAGCAGCAATTTGACATGTCCAATTAGGCTAAATTTCATGATCCAATTCGACAAAATTAGACCTCCTTCGGGGGGTCACCAATGGCTGGCCAATCTCTTCCCCAGATGGTGTTCAGGGCTGCAGTTCTCAGCTCCTCATCAAACCTGATGAGGTTGTGAAATGGGCACCTGTTTAAATAGTGTGCCATCAGATATGGGTAACCTTGAAGGACTCCAGGCTCATCATCCTCATCCAAGACACTGTATGAGCCATCTGTCTTCTTTTTGCGGATAGGGATAAAGAAGTCCCAACAGTCTAACAGAGGCTTACGCAATGAGGAAGACGTGAATAAGTGGTGGTTCAAGCTCATGCCTCTTAGCCTTGCAAGTGACTCTATCTGGAGGAGGGCCACATCCAGAATTGGAGATAGTCCAGTTATTAGGATCTCAGGTAACCCAAGTCTAAGCCTTCGCTTCTCTATGGCTTCAAGAGAATCCAATATCATGTCCCCTTCAAAAAGATACTTCTGGCCTTTTGTTATCCTGTGGAAGAGGCCCCGCCAGTTCTCTCTCCCAGTTTCCATTGCCCAGCTGTTCTTGATGGAGAAGAACATATGAGCTGCCTGTAAGAACCATACAGATGGCTTTCCACTAGGCCACCTAAGAGCACTCAGCTCTCTCTGGGAGTAGCACCTCATGTCCTTGTAGTACATGTCCAATAGTTGCTCAAGCCCAGGCTCAAGCTGGTGAAGAGGATTTTTCGGGTTGCCAAACAACCACACAGTGTTGGTCATTTTACCCATCCTCTTGACCATTGACAGAGTCAACACACTGCAAGAGCATTCAACGAGGTCCCTCCTAAGAGTGGGGTACTCTCCTAGAGATGGCTCAAGCCTGACGGTGTTGGCATTCATTGCAACAGATTTGAGGTCAACGTTGGAGCATTTGCTCAGTGACAT
>China_HM802205_Human_SD24_2010
ATTTGACTGAGCTTGAGGACTTCGCGAGAGAGCTGGCCTATGAAGGCCTTGACCCTGCTTTGATCATCAAGAAGCTGAAGGAGACAGGTGGAGATGATTGGGTGAAGGATACAAAGTTCATCATTGTCTTTGCCCTGACTCGAGGCAATAAGATCGTCAAGGCATCAGGGAAAATGTCAAACTCAGGGTCCAAGAGGTTGATGGCACTCCAAGAGAAATATGGACTGGTTGAGAGGGCAGAGACCAGGCTCTCAATCACTCCAGTGAGGGTTGCGCAGAGCCTTCCCACTTGGACATGTGCTGCTGCAGCAGCTCTAAAGGAGTATCTCCCAGTAGGGCCAGCCGTCATGAACCTGAAGGTTGAGAATTATCCCCCTGAGATGATGTGCATGGCCTTTGGATCCCTGATTCCAACTGCGGGGGTAACTGAAGCCACAACCAAGACCCTGATGGAGGCCTACTCTCTGTGGCAAGATGCCTTCACCAAGACTATCAATGTGAAGATGCGCGGAGCCAGCAAGACAGAAGTTTACAACTCCTTCAGGGACCCTCTTCATGCTGCTGTGAACTCTGTCTTCTTTCCCAATGATGTTCGGGTAAAGTGGCTGAAGGCCAAGGGGATCCTTGGCCCAGATGGGGTCCCCAGCAGAGCTGCTGAGGTTGCTGCTGCTGCTTACAGAAACCTGTAAGCAGCAATTTGACATATCCAATTAGGCTAAATTTCATGATCCAATTCGACAAAATTAGACCTCCTTCGGGAGGTCACCAATGGCTGGCCAATCTCTTCCCCAGATGGTGTTCAGGGCTGCAGTTCTCAGCTCTTCATCAAACCTGATGAGGTTGTGGAAAGGGCACCTATTTAAATAGTGTGCCATCAGATGTGGGTAACCATGAAGGACTCCAGGCTCATCATCCTCATCCAAGACACTGTAAGAGCCATCTGTCTTCTTTTTGCGGACAGGAATAAAGAAGTCCCAACAGTCCAATAGAGGCTTACGCAATGAGGGAGAAGTGAATAAGTGGTGGTTCAAGCTCATGCCTCTTAGCCTTGCAAGTGACTCTATCTGGAGGAGGGCCACATCCAGAATTGGGGATAGTCCAGTTATTAGGATCTCAGGTAACCCAAGTCTAAGCCTTCGCTTCTCAATGGCTTCAAGAGAATCCAATATCATGTCCCCTTCAAAAAGGTACTTCTGGCCTTTTGTTATCCTGTGGAAGAGGCCCCGCCAGTTCTCTCTTCCGGTTTCCATTGCCCAGCTGTTCTTGATGGAGAAGAACATGTGAGCTGCCTGTAGGAACCATACAGATGGTTTTCCACTAGGCCACCTGAGAGCACTCAGCTCTCTCTGGGAGTAGCACCTCATGTCCTTGTAGTACATGTCCAACAACTGCTCAAGTCCGGGCTCAAGCTGGTGAAGAGGATTTTTTGGGTTGCCAAATAACCAAACAGTGTTGGTCATCTTACCCATCCTCTTGACCATTGACAGAGTCAACACACTACAAGAGCACTCAACGAGGTCTCTCCTGAGAGTGGGGTACTCTCCTAGAGATGGCTCAAGCCTGACAGTGTTGGCATTCATTGCTACAGATTTGAGGTCAACGTTGGAGCATTTGCTCAGCGACAT
>China_HQ141591_Human_AH12_2010
ATTTGACTGAGCTTGAGGATTTTGCGAGAGAGCTGGCCTATGAAGGCCTTGATCCTGCTTTGATCATCAAGAAGCTGAAGGAGACAGGTGGAGATGACTGGGTGAAGGACACCAAGTTCATCATTGTCTTTGCCCTGACTCGAGGCAATAAGATCGTCAAGGCATCAGGGAAGATGTCAAACTCAGGGTCTAAGAGGTTGATGGCGCTCCAGGAGAAATATGGACTGGTTGAGAGGGCAGAGACCAGGCTCTCAATCACCCCTGTAAGGGTAGCGCAGAGCCTCCCCACTTGGACATGTGCTGCAGCAGCAGCCTTAAAGGAGTATCTCCCAGTGGGGCCAGCCGTCATGAACCTGAAGGTCGAGAATTATCCCCCTGAGATGATGTGCATGGCCTTCGGGTCCCTGATTCCAACTACAGGGGTATCTGAAGCCACGACCAAGACCCTGATGGAGGCTTACTCTTTGTGGCAAGATGCCTTCACCAAGACTATCAATGTGAAGATGCGCGGAGCCAGCAAGACAGAAGTTTACAACTCCTTCAGGGATCCTCTCCATGCTGCTGTGAACTCTGTCTTCTTCCCCAATGATGTTCGGGTGAAGTGGCTGAAGGCCAAGGGAATCCTTGGCCCAGATGGGGTCCCCAGCAGAGCTGCTGAGGTTGCTGCTGCTGCTTACAGGAACCTGTAAGCAGCAATTTGACATATCCAATTAGGCTAAATTTCATGATCCAATTCGACAAAATTAGACCTCCTTCGGGGGGTCACCAATGGCTGGCCAATCTCTTCCCCAGATGGTGTTCAGGGCTGCAGTTCTAAGCTCCTCATCAAACCTGATGAGGTTGTGGAATGGGCACCTGTTTAAATAGTGTGCCATCAGATATGGGTAACCTTGAAGGACCCCAGGCTCATCATCCTCATCCAAGACACTGTATGAGCCATCTGTCTTCTTTTTGCGGATAGGAATAAAGAAGTCCCAACAGTCTAACAGAGGCTTACGCAATGAGGAAGAAGTGAACAAGTGGTGGTTCAAGCTCATACCTCTTAGCCTTGCAAGTGACTCTATCTGAAGGAGGGCCACGTCCAGAATTGGGGACAGTCCAGTTATCAGGATATCAGGTAACCCAAGTCTAAGCCTTCGCTTCTCTATGGCTTCAAGAGAATCCAATATCATGTCCCCTTCAAAAAGATACCTCCGGCCTTTTGTTATCCTGTGGAAGAGGCCCCGCCAGTTCTCTCTCCCAGTTTCCATTGCCCAGCTGTTCTTGATGGAGAAGAACATATGAGCTGCCTGCAAGAACCATACAGATGGCTTCCCACTAGGCCACCTAAGAGCACTCAGCTCTCTCTGGGAGTAGCACCTCATGTCCTTGTAGTACATGTCCAATAGCTGCTCAAGTCCAGGCTCAAGCTGGTGAAGAGGATTTTTAGGGTTGCCAAACAGCCATACTGTGTTGGTCATCTTGCCCATCCTCTTGACCATTGACAGAGTCAAGACACTGCAAGAGCATTCAACGAGGTCCCTCCTAAGAGTGGGGTACTCTCCTAGAGATGGCTCAAGCCTGACTGTGTTGGCATTCATTGCAACAGATTTGAGGTCAACGTTGGAGCATTTGCTCAGTGACAT
>China_HQ141594_Human_AH15_2010
ATTTGACTGAGCTTGAGGATTTCGCGAGAGAGCTGGCCTATGAAGGCCTTGATCCTGCATTGATCATCAAGAAGCTGAAGGAGACAGGTGGAGATGATTGGGTGAAGGATACGAAGTTCATCATTGTCTTTGCCCTGACTCGAGGCAATAAGATCGTCAAGGCATCAGGGAAAATGTCTAACTCAGGGTCTAAGAGGTTGATGGCACTCCAAGAGAAATATGGACTGGTTGAGAGGGCAGAAACCAGGCTCTCAATCACTCCTGTGAGGGTAGCGCAGAGCCTTCCCACCTGGACATGTGCAGCAGCAGCAGCCTTAAAGGAGTATCTCCCAGTGGGGCCAGCCGTCATGAACCTGAAGGTTGAGAATTATCCACCTGAGATGATGTGCATGGCCTTTGGATCCCTGATTCCAACTGCAGGAGTATCTGAAGCCACAACCAAGACCCTTATGGAGGCCTACTCTCTGTGGCAAGATGCCTTCACCAAGACTATCAATGTGAAGATGCGTGGAGCCAGCAAGACAGAAGTTTACAACTCCTTCAGGGACCCTCTCCATGCTGCTGTGAACTCTGTCTTCTTTCCCAATGATGTTCGGGTGAAGTGGCTGAAGGCCAAGGGAATCCTTGGCCCAGATGGGGTTCCCAGCAGAGCTGCTGAGGTTGCTGCTGCTGCTTACAGAAACCTGTAAGCAGCAATTTGACATATCCAATTAGGCTAAATTCCATGATCCAATTCGACAAAATTAGACCTCCTTCGGGAGGTCACCAATGGCTGGCCAATCTCTTCCCCAAATGGTGTTCAGGGCTGCAGTTCTCAGTTCTTCATCAAACCTGATGAGGTTGTGGAATGGGCACCTATTTAAATAGTGTGCCATCAGATATGGGTAACCCTGGAGAACCCCAGGCTCATCATCCTCATCCAAGACACTGTATGAGCCATCTGTCTTCTTTTTGCGGATAGGAATGAAGAAATCCCAACAGTCTAACAGAGGCTTACGCAATGAGGAAGAAGTGAACAAGTGGTGGTTCAAGCTCATGCCTCTTAGCCTTGCAAGTGACTCTATCTGGAGGAGAGCCACATCCAGAATTGGGGATAGACCAGTTATCAGAATCTCAGGCAACCCAAGTCTAAGTCTTCGCTTCTCTATGGCTTCAAGAGAATCCAATATCATGTCCCCTTCAAAAAGATACTTTTGGCCTTTTGTTATCCTGTGGAAGAGGCCCCGCCAATTCTCTCTTCCGGTTTCCATTGCCCAGCTGTTCTTGATGGAGAAGAACATATGAGCTGCCTGTAGGAACCATACAGATGGCTTCCCACTAGGCCACCTAAGAGCACTCAGTTCTCTCTGGGAGTAGCACCTCATGTCCTTGTAGTACATGTCTAACAGCTGCTCAAGTCCAGGCTCAAGCTGATGAAGAGGATTTTTAGGGTTGCCAAACAACCATACTGTGTTGGTCATCTTACCCATCCTCTTGACCATTGACAAAGTCAACACACTACAAGAGCATTCCACGAGGTCTCTCCTAAGAGTGGGGTACTCTCCCAGGGAAGGCTCAAGCCTAACAGTGTTAGCATTCATTGCTACAGATTTGAGGTCAACGTTGGAGCATTTGCTCAGCGACAT
>China_HQ141597_Human_HN6_2010
ATTTGACTGAGCTTGAGGATTTCGCGAGAGAGCTAGCCTATGAAGGCCTTGACCCTGCTTTGATCATCAAGAAGCTGAAGGAGACAGGTGGAGATGACTGGGTGAAGGATACTAAGTTCATCATTGTCTTTGCCCTGACTCGAGGCAATAAGATCGTCAAGGCATCAGGGAAGATGTCAAACTCAGGGTCAAAGAGGTTGATGGCACTCCAGGAGAAATATGGGCTGGTTGAGAGGGCAGAGACCAGGCTCTCAATCACCCCTGTGAGGGTAGCGCAGAGCCTCCCCACTTGGACATGTGCTGCAGCAGCAGCCTTAAAGGAGTATCTCCCAGTGGGGCCAGCCGTCATGAACCTGAAGGTTGAGAATTATCCCCCTGAGATGATGTGCATGGCCTTCGGGTCCCTGATTCCAACTGCAGGGGTATCTGAAGCCACGACCAAGACCCTGATGGAGGCTTACTCTTTATGGCAAGATGCCTTCACCAAGACTATCAATGTGAAGATGCGCGGAGCCAGCAAGACAGAAGTTTACAACTCCTTCAGGGATCCTCTCCATGCTGCTGTGAACTCTGTCTTCTTCCCCAATGATGTTCGGGTGAAGTGGCTGAAGGCCAAGGGAATCCTTGGCCCAGATGGGGTCCCCAGCAGAGCTGCTGAGGTTGCTGCTGCTGCTTACAGGAACCTGTAAGCAGCAATTTGACATATCCAATTAGGCTAAATTTCATGATCCAATTCGACAAAATTAGACCTCCTTCGGGGGGTCACCAATGGCTGGCCAATCTCTTCCCCAGATGGTGTTCAGGGCTGCAATTCTCAGCTCCTCATCAAACCTGATGAGGTTGTGGAATGGGCACCTGTTTAAATAGTGTGCCATCAGATATGGGTAACCTTGAAGGACCCCAGGCTCATCATCCTCATCCAAGACACTGTATGAGCCATCTGTCTTCTTTTTGCGGATAGGGATAAAGAAGTCCCAACAGTCTAACAGAGGCTTACGCAATGAGGAAGAAGTGAACAAGTGGTGGTTCAAGCTCATGCCTCTTAGCCTTGCAAGTGACTCTATCTGAAGGAGGGCCACATCCAGAATTGGGGACAGTCCAGTTATTAGGATATCAGGTAACCCAAGTCTAAGCCTTCGCTTCTCTATGGCTTCTAGAGAATCCAATATCATGTCCCCTTCAAAAAGATACCTTCGGCCTTTTGTTATCCTGTGGAAGAGGCCCCGCCAGTTCTCTCTCCCAGTTTCCATTGCCCAGCTGTTCTTGATGGAGAAGAACATATGAGCTGCCTGCAAGAACCATACAGATGGCTTCCCACTAGGCCACCTAAGAGCACTCAGCTCTCTCTGGGAGTAGCACCTCATGTCCTTGTAGTACATGTCCAATAGCTGCTCAAGACCAGGCTCAAGCTGGTGAAGAGGATTTTTGGGGTTGCCAAACAACCATACTGTGTTGGTCATCTTACCCATCCTCTTGACCATCGACAGAGTCAACACACTGCAAGAGCATTCAACGAGGTCCCTCCTAAGAGTGGGGTACTCTCCTAGAGATGGCTCAAGCCTGACTGTGTTGGCATTCATTGCAACAGATTTGAGATCAACGTTGGAGCATTTGCTCAGTGACAT
>China_HQ141600_Human_HN13_2010
ATTTGACTGAGCTTGAGGATTTCGCGAGAGAGCTGGCCTATGAAGGCCTTGATCCTGCTTTGATCATCAAGAAGCTGAAGGAGACAGGTGGAGATGATTGGGTGAAGGATACGAAGTTCATCATTGTCTTTGCCCTGACTCGAGGCAATAAGATCGTCAAGGCATCAGGGAAAATGTCTAACTCAGGGTCTAAGAGGTTGATGGCACTCCAAGAGAAGTATGGACTGGTTGAGAGGGCAGAAACCAGGCTCTCAATCACTCCTGTGAGGGTAGCGCAGAGTCTTCCCACCTGGACTTGTGCGGCAGCAGCAGCCTTAAAGGAGTATCTCCCAGTGGGGCCAGCCGTCATGAACCTGAAGGTTGAGAATTATCCCCCTGAGATGATGTGCATGGCCTTTGGATCCCTAATTCCAACTGCGGGGGTATCTGAAGCCACAACCAAGACCCTTATGGAGGCTTACTCTCTGTGGCAAGATGCCTTCACCAAGACTATCAATGTGAAGATGCGTGGAGCCAGCAAGACAGAAGTTTATAACTCCTTCAGGGACCCTCTCCATGCTGCTGTGAACTCTGTCTTCTTTCCCAATGATGTTCGGGTGAAGTGGCTGAAGGCCAAGGGAATCCTTGGCCCAGATGGGGTTCCCAGCAGAGCTGCTGAGGTTGCTGCTGCTGCTTACAGAAACCTGTAAGCAGCAATTTGACATATCCAATTAGGCTAAATTCCATGATCCAATTCGACAAAATTAGACCTCCTTCGGGAGGTCACCAATGGCTGGCCAATCTCTTCCCCAAATGGTGTCCAGGGCTGCAGTTCTCAGTTCTTCATCAAACCTGATGAGGTTGTGGAATGGGCACCTATTTAAATAGTGTGCCATCAGATATGGGTAACCCTGGAGGACCCCAGGCTCATCATCCTCATCCAAGACACTGTATGAGCCATCTGTCTTCTTTTTGCGGATAGGAATGAAGAAATCCCAACAGTCTAACAGAGGCTTACGCAATGAGGAAGAAGTGAACAAGTGGTGGTTCAAGCTCATGCCTCTTAGCCTTGCAAGTGACTCTATCTGGAGGAGGGCCACATCCAGAATTGGGGATAGTCCTGTTATCAGAATCTCAGGCAACCCAAGTCTAAGTCTTCGCTTCTCTATGGCTTCAAGAGAATCCAATATCATGTCCCCTTCAAAAAGATACTTTTGGCTTTTTGTTATCCTGTGGAAGAGGCCCCGCCAGTTCTCTCTTCCGGTTTCCATTGCCCAGCTGTTCTTGATGGAGAAGAACATATGAGCTGCCTGTAGGAACCATACAGATGGCTTCCCACTAGGCCACCTAAGAGCACTCAGTTCTCTCTGGGAGTAGCACCTCATGTCCTTGTAGTACATGTCTAACAGCTGTTCAAGTCCAGGCTCAAGCTGATGAAGAGGATTTTTAGGGTTGCCAAACAACCATACTGTGTTGGTCATCTTGCCCATCCTCTTGACCATCGACAAAGTCAACACACTACAAGAGCATTCAACGAGGTCTCTCCTAAGAGTGGGGTACTCTCCCAGGGAAGGCTCAAGCCTAACAGTGTTAGCATTCATTGCTACAGATTTGAGGTCAACGTTGGAGCATTTGCTCAGCGACAT
>China_HQ141603_Human_JS3_2010
ATTTGACTGAGCTTGAGGATTTCGCGAGAGAGCTGGCCTATGAAGGCCTTGATCCTGCTCTGATCATCAAGAAGCTGAAGGAGACAGGTGGAGATGATTGGGTGAAGGATACGAAGTTCATCATTGTCTTTGCCCTGACTCGAGGCAATAAGATCGTCAAGGCATCAGGGAAAATGTCAAGCTCAGGGTCTAAGAGGTTGATGGCACTCCAAGAGAAATATGGACTGGTTGAGAGGGCAGAAACCAGGCTCTCAATCACTCCTGTGAGGGTAGCGCAGAGCCTTCCCACCTGGACATGTGCAGCAGCAGCAGCCTTAAAGGAGTATCTCCCAGTGGGGCCAGCCGTCATGAACCTGAAGGTTGAGAATTACCCCCCTGAAATGATGTGCATGGCCTTTGGATCCCTGATTCCAACTGCGGGGGTATCTGAAGCCACGACCAAGACCCTGATGGAGGCCTACTCTCTGTGGCAAGATGCCTTCACCAAGACCATCAATGTGAAGATGCGTGGAGCCAGCAAGACAGAAGTTTACAACTCCTTCAGGGACCCTCTCCATGCTGCTGTGAACTCTGTCTTCTTTCCCAATGATGTTCGGGTGAAGTGGCTAAAGGCCAAGGGAATCCTTGGCCCAGATGGGGTCCCCAGCAGAGCTGCTGAGGTTGCTGCTGCTGCTTACAGAAACCTGTAAGCAGCAATTTGACATATCCAATTAGGCTAAATTCCATGATCCAATTCGACAAAATTAGACCTCCTTCGGGAGGTCACCAATGGCTGGCCAATCTCTTCCCCAAATGGTGTTCAGGGCTGCAGTTCTCAGTTCTTCATCAAACCTGATGAGGTTGTGGAATGGGCACCTATTTAGATAGTGTGCCATCAGATATGGGTAACCCTGGAGGACCCCAGGCTCATCATCCTCATCCAAGACACTGTATGAGCCATCTGTCTTCTTTTTGCGGATAGGAATGAAGAAATCCCAACAGTCTAACAGAGGCTTACGTAATGAGGAAGAAGTGAACAAGTGGTGGTTCAAGCTCATGCCTCTTAGCCTTGCAAGTGACTCTATCTGGAGGAGGGCCACATCCAGAATTGGGGATAGTCCAGTTATCAGAATCTCAGGCAACCCAAGTCTAAGTCTTCGCTTCTCTATGGCTTCAAGAGAATCCAATATCATGTCCCCTTCAAAAAGATACTTTTGGCCTTTTGTTATCCTGTGGAAGAGGCCCCGCCAGTTCTCTCTTCCGGTTTCCATTGCCCAGCTGTTCTTGATGGAGAAGAACATGTGAGCTGCCTGTAGGAACCATACAGATGGCTTCCCACTAGGCCACCTAAGAGCACTCAGTTCTCTCTGGGAGTAGCACCTCATGTCCTTGTAGTACATGTCTAACAGCTGCTCAAGTCCAGGCTCAAGCTGATGAAGAGGATTTTTAGGGTTGCCAAACAACCATACTGTGTTTGTCATCTTGCCCATCCTCTTGACCATTGACAAAGTCAACACACTACAAGAGCATTCAACGAGGTCTCTCCTAAGAGTGGGGTACTCTCCCAGGGAAGGCTCAAGCCTAACAGTGTTAGCATTCATTGCTACAGATTTGAGGTCAACGTTGGAGCATTTGCTCAGCGACAT
>China_HQ141606_Human_JS4_2010
ATTTGACTGAGCTTGAGGATTTCGCGAGAGAGCTAGCCTATGAAGGCCTTGACCCTGCTTTGATCATCAAGAAGCTGAAGGAGACAGGTGGAGATGATTGGGTGAAGGATACTAAGTTCATCATTGTCTTTGCCCTGACTCGAGGTAATAAGATCGTCAAGGCATCAGGGAAAATGTCAAACTCAGGGTCTAAGAGGTTGATGGCACTCCAGGAGAAATATGGACTGGTTGAGAGGGCAGAGACCAGGCTCTCAATCACTCCTGTGAGGGTAGCGCAGAGCCTTCCCACTTGGACATGTGCTGCTGCAGCAGCCTTAAAGGAGTATCTCCCAGTGGGGCCAGCCGTCATGAACCTGAAGGTCGAGAATTATCCCCCTGAGATGATGTGCATGGCCTTTGGGTCCCTGATTCCAACTGCGGGGGTATCTGAAGCCACAACCAAGACCCTGATGGAGGCCTACTCTCTGTGGCAAGATGCCTTCACCAAGACTATCAATGTGAAGATGCGCGGAGCCAGCAAGACAGAAGTTTACAACTCCTTCAGGGATCCTCTCCATGCTGCTGTGAACTCTGTCTTCTTTCCCAATGATGTTCGGGTGAAGTGGCTGAAGGCCAAGGGAATCCTTGGCCCAGATGGGGTCCCCAGCAGAGCTGCTGAGGTTGCTGCTGCTGCTTACAGAAACCTGTAAGCAGCAATTTGACATGTCCAATTAGGCTAAATTTCATGATCCAATTCGACAAAATTAGACCTCCTTCGGGGGGTCACCAATGGCTGGCCAATCTCTTCCCCAGATGGTGTTCAGGGCTGCAGTTCTCAGCTCCTCATCAAACCTGATGAGGTTGTGAAATGGGCACCTGTTTAAATAGTGTGCCATCAGATATGGGTAACCTTGAAGGACTCCAGGCTCATCATCCTCATCCAAGACACTGTATGAGCCATCTGTCTTCTTTTTGCGGATAGGGATAAAGAAGTCCCAACAGTCTAACAGAGGCTTACGCAATGAGGAAGAAGTGAATAAGTGGTGGTTCAAGCTCATGCCTCTTAGCCTTGCAAGTGACTCTATCTGGAGGAGGGCCACATCCAGAATTGGAGATAGTCCAGTTATTAGGATCTCAGGTAACCCAAGTCTAAGCCTTCGCTTCTCTATGGCTTCAAGAGAATCCAATATCATGTCCCCTTCAAAAAGATACTTCTGGCCTTTTGTTATCCTGTGGAAGAGGCCCCGCCAGTTCTCTCTCCCGGTTTCCATTGCCCAGCTGTTCTTGATGGAGAAGAACATATGAGCTGCCTGTAAGAACCATACAGATGGCTTTCCACTAGGCCACCTAAGAGCACTCAGCTCTCTCTGGGAGTAGCACCTCATGTCCTTGTAGTACATGTCCAATAGTTGCTCAAGCCCAGGCTCAAGCTGGTGAAGAGGATTTTTCGGGTTGCCAAACAACCATACAGTGTTGGTCATTTTACCCATCCTCTTGACCATTGACAGAGTCAACACACTGCAAGAGCATTCAACGAGGTCCCTCCTAAGAGTGGGGTACTCTCCTAGAGATGGCTCAAGCCTGACGGTGTTGGCATTCATTGCAACAGATTTGAGGTCAACGTTGGAGCATTTGCTCAGTGACAT
>China_HQ141609_Human_LN2_2010
ATTTGACTGAGCTTGAGGATTTCGCGAGAGAGCTAGCCTATGAAGGCCTTGATCCCGCTTTGATCATCAAGAAGCTGAAGGAGACAGGTGGAGATGACTGGGTGAAGGATACTAAGTTCATCATTGTCTTTGCCCTGACTCGAGGCAACAAGATCGTCAAGGCATCAGGGAAGATGTCAAACTCAGGGTCTAAGAGGTTGATGGCACTCCAGGAGAAATATGGGCTGGTTGAGAGGGCAGAGACCAGGCTCTCAATCACCCCTGTAAGGGTTGCGCAGAGCCTCCCCACTTGGACATGTGCTGCAGCAGCAGCCTTAAAGGAGTATCTCCCAGTGGGGCCAGCCGTCATGAACCTGAAGGTCGAGAATTATCCCCCTGAGATGATGTGCATGGCCTTCGGGTCCCTGATTCCAACTGCAGGGGTATCTGAAGCCACGACCAAGACCCTGATGGAGGCTTACTCTTTATGGCAAGATGCCTTCACCAAGACTATCAATGTGAAGATGCGCGGAGCCAGCAAGACAGAAGTTTACAACTCCTTCAGGGATCCTCTCCATGCTGCTGTGAACTCTGTCTTCTTCCCCAATGATGTTCGGGTGAAGTGGCTGAAGGCCAAGGGAATCCTTGGCCCAGATGGGGTCCCCAGCAGAGCTGCTGAGGTTGCTGCTGCTGCTTACAGGAATCTGTAAGCAGCAATTTGACATATCCAATTAGGCTAAATTTCATGATCCAATTCGACAAAATTAGACCTCCTTCGGGGGGTCACCAATGGCTGGCCAATCTCTTCCCCAGATGGTGTTCAGGGCTGCAGTTCTCAGCTCCTCATCAAACCTGATGAGGTTGTGGAATGGGCACCTGTTTAAATAGTGTGCCATCAGATATGGGTAACCTTGAAGGACCCCAGGCTCATCATCCTCATCCAAGACACTGTATGAGCCATCTGTCTTCTTTTTGCGGATAGGAATAAAGAAGTCCCAACAGTCTAACAGAGGCTTACGCAATGAGGAAGAAGTGAACAAGTGGTGGTTCAAGCTCATGCCTCTTAGCCTTGCAAGTGACTCTATCTGAAGGAGGGCCACATCCAGAATTGGGGACAGTCCAGTTATTAAGATATCAGGTAACCCAAGTCTAAGCCTTCGCTTCTCTATGGCTTCAAGAGAATCCAATATCATGTCCCCTTCAAAAAGATACCTTCGGCCTTTTGTTATCCTGTGGAAGAGGCCCCGCCAGTTCTCTCTCCCAGTTTCCATTGCCCAGCTGTTCTTGATGGAGAAGAACATATGAGCTGCCTGCAAGAACCATACAGATGGCTTCCCACTAGGCCACCTAAGAGCACTCAGCTCTCTCTGGGAGTAGCACCTCATGTCCTTGTAGTACATGTCCAATAGCTGCTCAAGTCCAGGCTCAAGCTGGTGAAGAGGATTTTTAGGGTTGCCAAACAACCATACTGTGTTGGTCATCTTGCCCATCCTCTTGACCATTGACAGAGTCAACACACTGCAAGAGCATTCAACGAGGTCCCTCCTAAGAGTGGGGTACTCTCCTAGAGATGGCTCAAGCCTGACTGTGTTGGCATTCATTGCAACAGATTTGAGGTCAACGTTGGAGCATTTGCTCAGCGACAT
>China_HQ141612_Human_LN3_2010
ATTTGACTGAGCTTGAGGATTTCGCAAGAGAGCTGGCCTATGAAGGCCTTGATCCTGCTCTGATCATCAAGAAGCTGAAGGAGACAGGTGGAGATGATTGGGTGAAGGATACGAAGTTCATCATTGTCTTTGCCCTGACTCGAGGCAATAAGATCGTCAAGGCATCAGGGAAAATGTCAAACTCAGGGTCTAAGAGGTTGATGGCACTCCAAGAGAAATATGGACTGGTTGAGAGGGCAGAAACCAGGCTCTCAATCACTCCTGTGAGGGTAGCGCAGAGCCTTCCCACCTGGACATGTGCAGCAGCAGCAGCCTTAAAGGAGTATCTCCCAGTGGGGCCAGCCGTCATGAACCTGAAGGTTGAGAATTATCCCCCTGAGATGATGTGCATGGCCTTTGGATCCCTGATTCCAACTGCGGGGGTATCTGAAGCCACGACCAAGACCCTGATGGAGGCCTACTCTCTGTGGCAAGATGCCTTCACCAAGACCATCAATGTGAAGATGCGTGGAGCCAGCAAGACAGAAGTTTACAACTCCTTCAGGGACCCTCTCCATGCAGCTGTGAACTCTGTCTTCTTTCCCAATGATGTTCGGGTGAAGTGGCTGAAGGCCAAGGGAATCCTTGGCCCAGATGGGGTCCCCAGCAGAGCTGCTGAGGTTGCTGCTGCTGCTTACAGAAACCTGTAAGCAGCAATTTGACATATCCAATTAGGCTAAATTCCATGATCCAATTCGACAAAATTAGACCTCCTTCGGGAGGTCACCAATGGCTGGCCAATCTCTTCCCCAAATGGTGTTCAGGGCTGCAGTTCTCAGTTCTTCATCAAACCTGATGAGGTTGTGGAATGGGCACCTATTTAAATAGTGTGCCATCAGATATGGGTAACCCTGGAGGACCCCAGGCTCATCATCCTCATCCAAGACACTGTATGAGCCATCTGTCTTCTTTTTGCGGATAGGAATGAAGAAATCCCAACAGTCTAACAGAGGCTTACGCAATGAGGAAGAAGTGAACAAGTGGTGGTTCAAGCTCATGCCTCTTAGCCTTGCAAGTGACTCTATCTGGAGGAGGGCCACATCCAGAATTGGGGATAGTCCAGTTATCAGAATCTCAGGCAACCCAAGTCTAAGTCTTCGCTTCTCTATGGCTTCAAGAGAATCCAATATCATGTCCCCTTCAAAAAGATACTTTTGGCCTTTTGTTATCCTGTGGAAGAGGCCCCGCCAGTTCTCTCTTCCGGTTTCCATTGCCCAGCTGTTCTTGATGGAGAAGAACATGTGAGCTGCCTGTAGGAACCATACAGATGGCTTCCCACTAGGCCACCTAAGAGCACTCAGTTCTCTCTGGGAGTAGCACCTCATGTCCTTGTAGTACATGTCTAACAGCTGCTCAAGTCCAGGCTCAAGCTGATGAAGAGGATTTTTGGGGTTGCCAAACAACCATACTGTGTTGGTCATCTTGCCCATCCTCTTGACCATTGACAAAGTCAACACACTACAAGAGCATTCAACGAGGTCTCTCCTAAGAGTGGGGTACTCTCCCAGGGAAGGCTCAAGCCTAACAGTGTTAGCATTCATTGCTACAGATTTGAGGTCAACGTTGGAGCATTTGCTCAGCGACAT
>China_HQ171191_Human_S_WJ_2009
ATTTGACTGAGCTTGAGGATTTCGCGAGAGAGCTAGCCTATGAAGGCCTTGGTCCTGCTTTGATCATCAAGAAGCTGAAGGAGACAGGTGGAGATGACTGGGTGAAGGATACTAAGTTCATCATTGTCTTTGCCCTGACTCGAGGCAATAAGATCGTTAAGGCATCAGGGAAGATGTCAAACTCAGGGTCAAAGAGGTTGATGGCACTCCAGGAGAAATATGGGCTGGTTGAGAGGGCAGAGACCAGGCTCTCAATCACCCCTGTAAGGGTAGCGCAGAGCCTCCCCACTTGGACATGTGCTGCAGCAGCAGCCTTAAAGGAGTATCTCCCAGTGGGGCCAGCCGTCATGAACCTGAAGGTTGAGAATTATCCCCCTGAGATGATGTGCATGGCCTTCGGGTCCCTGATTCCAACTGCAGGGGTATCTGAAGCCACGACCAAGACCCTGATGGAGGCTTACTCTTTATGGCAAGATGCCTTCACCAAGACTATCAATGTGAAGATGCGCGGAGCCAGCAAGACAGAAGTTTACAACTCCTTCAGGGATCCTCTCCATGCTGCTGTGAACTCTGTCTTCTTCCCCAATGATGTTCGGGTGAAGTGGCTGAAGGCCAAGGGAATCCTTGGCCCAGATGGGGTCCCCAGCAGAGCTGCTGAGGTTGCTGCTGCTGCTTACAGGAACCTGTAAGCAGCAATTTGACATATCCAATTAGGCTAAATTTCATGATCCAATTCGACAAAATTAGACCTCCTTCGGGGGGTCACCAATGGCTGGCCAATCTCTTCCCCAGATGGTGTTCAGGGCTGCAGTTCTCAGCTCCTCATCAAACCTGATGAGGTTGTGGAATGGGCACCTGTTTAAATAGTGTGCCATCAGATATGGGTAACCTTGAAGGACCCCAGGCTCATCATCCTCATCCAAGACACTGTATGAGCCATCTGTCTTCTTTTTGCGGATAGGGATAAAGAAGTCCCAACAGTCCAACAGAGGCTTACGCAATGAGGAAGAAGTGAACAAGTGGTGGTTCAAGCTCATGCCTCTTAGCCTTGCAAGTGACTCTATCTGAAGGAGGGCCACATCCAGAATTGGGGACAGTCCAGTTATTAGGATATCAGGTAACCCAAGTCTAAGCCTTCGCTTCTCTATGGCTTCTAGAGAATCCAATATCATGTCCCCTTCAAAAAGATACCTTCGGCCTTTTGTTATCCTGTGGAAGAGGCCCCGCCAGTTCTCTCTCCCAGTTTCCATTGCCCAGCTGTTCTTGATGGAGAAGAACATATGAGCTGCCTGCAAGAACCATACAGATGGCTTCCCACTAGGCCACCTGAGAGCACTCAGCTCTCTCTGGGAGTAGCACCTCATGTCCTTGTAGTACATGTCCAATAGCTGCTCAAGTCCAGGCTCAAGCTGGTGAAGAGGATTTTTGGGGTTGCCAAACAACCATACTGTGTTGGTCATCTTACCCATCCTCTTGACCATCGACAGAGTCAACACACTGCAAGAGCATTCAACGAGGTCCCTCCTAAGAGTGGGGTACTCTCCTAGAGATGGCTCAAGCCTGACTGTGTTGGCATTCATTGCAACAGATTTGAGATCAACGTTGGAGCATTTGCTCAGTGACAT
>China_HQ171192_Human_S_HGX_2010
ATTTGACTGAGCTTGAGGATTTCGCGAGAGAGCTAGCCTATGAAGGCCTTGATCCTGCTTTGATCATCAAGAAGCTGAAGGAGACAGGTGGAGATGACTGGGTGAAGGATACCAAGTTCATCATTGTCTTTGCCCTGACTCGAGGCAATAAGATCGTCAAGGCATCAGGGAAGATGTCAAACTCAGGGTCAAAGAGGTTGATGGCACTCCAGGAGAAATATGGGCTGGTTGAGAGGGCAGAGACCAGGCTCTCAATCACCCCTGTAAGGGTAGCGCAGAGCCTCCCCACTTGGACATGTACTGCAGCAGCAGCCTTAAAGGAGTATCTCCCAGTGGGGCCAGCCGTCATGAACCTGAAGGTTGAGAATTATCCCCCTGAGATGATGTGCATGGCCTTCGAGTCCCTGATTCCAACTGCAGGGGTATCTGAAGCCACGACCAAGACCCTGATGGAGGCTTACTCTTTATGGCAAGATGCCTTCACCAAGACTATCAATGTGGAGATGCGCGGAGCCAGCAAGACAGAAGTTTACAACTCCTTCAGGGATCCTCTCCATGCTGCTGTGAACTCTGTCTTCTTCCCCAACGATGTTCGGGTGAAGTGGCTGAAGGCCAAGGGAATCCTTGGCCCAGATGGGGTCCCCAGCAGAGCTGCTGAGGTTGCTGCTGCTGCTTACAGGAACCTGTAAGCAGCAATTTGACATATCCAATTAGGCTAAATTTCATGATCCAATTCGACAAAATTAGACCTCCTTCGGGGGGTCACCAATGGCTGGCCAATCTCTTCCCCAGATGGTGTTCAGGGCTGCAGTTCTCAGCTCCTCATCAAACCTGATGAGGTTGTGGAATGGGCACCTGTTTAAATAGTGTGCCATCAGATATGGGTAACCTTGAAGGACCCCAGGCTCATCATCCTCATCCAAGACACTGTATGAGCCATCTGTCTTCTTTTTGCGGATAGGGATAAAAAAGTCCCAACAGTCTAACAGAGGCTTACGCAATGAGGAAGAAGTGAACAAGTGGTGGTTCAAGCTCATGCCTCTTAGCCTTGCAAGTGACTCTATCTGAAGGAGGGCCACATCCAGAATTGGGGACAGTCCAGTTATTAGGATATCAGGTAACCCAAGTCTAAGCCTTCGCTTCTCTATGGCTTCTAGAGAATCCAATATCATGTCCCCTTCAAAAAGATACCTTCGGCCTTTTGTTATCCTGTGGAAGAGGCCCCGCCAGTTCTCTCTCCCAGTTTCCATTGCCCAGCTGTTCTTGATGGAGAAGAACATATGAGCTGCCTGCAAGAACCATACAGATGGCTTCCCACTAGGCCACCTAAGAGCACTCAGCTCTCTCTGGGAGTAGGACCTCATGTCCTTGTAGTACATGTCCAATAGCTGCTCAAGTCCAGGCTCAAGCTGGTGAAGAGGATTTTTGGGGTTGCCAAACAACCATACTGTGTTGGTCATCTTACCCATCCTCTTGACCATCGACAGAGTCAACACACTGCAAGAGCATTCAACGAGGTCCCTCCTAAGAGTGGGGTACTCTCCTAGAGATGGCTCAAGCCTGACTGTGTTGGCATTCATTGCAACAGATTTGAGATCAACGTTGGAGCATTTGCTCAGTGACAT
>China_HQ171193_Human_S_HZM_2010
ATTTGACTGAGCTTGAGGATTTTGCGAGAGAGCTGGCCTACGAAGGCCTTGACCCTGCTTTGATCATCAAGAAGCTGAAGGAGACGGGTGGAGATGACTGGGTGAAGGACACCGAGTTCATCATTGTCTTTGCCCTGACTCGAGGCAATAAGATCGTCAAGGCATCAGGGAAGATGTCAAACTCAGGGTCTAAGAGGTTGATGGCGCTCCAGGAGAAATATGGACTGGTTGAGAGGGCAGAGACCAGGCTCTCAATCACCCCTGTAAGGGTGGCGCAGAGCCTCCCCACTTGGACATGTGCTGCAGCAGCAGCTTTAAAGGAGTATCTCCCAGTGGGGCCAGCCGTCATGAACCTGAAGGTCGAGAATTATCCCCCTGAGATGATGTGCATGGCCTTCGGGTCCCTGATTCCAACTACAGGGGTATCTGAAGCCACGACCAAGACCCTGATGGAGGCTTACTCTTTGTGGCAAGATGCCTTCACCAAGACTATCAATGTGAAGATGCGCGGAGCCAGCAAGACAGAAGTTTACAACTCCTTCAGGGATCCTCTCCATGCTGCTGTGAACTCTGTCTTCTTCCCCAATGATCTCCGGGTGAAGTGGCTGAAGGCCAAGGGAATCCTTGGCCCAGATGGGGTCCCCAGCAGAGCTGCTGAGGTTGCTGCTGCTGCTTACAGGAACCTGTAAGCAGCAATTTGACATATCCAATTAGGCTAAATTTCATGATCCAATTCGACAAAATTAGACCTCCTTCGGGGGGTCACCAATGGCTGGCCAATCTCTTCCCCAGATGGTGTTCGGGGCTGCAGTTCTAAGCTCCTCATCAAACGTGATGAGGTTGTGGAATGGGCACCTGTTTAAATAGTGTGCCATCAGATATGGGTAACCTTGAAGGACCCCAGGCTCATCATCCTCATCCAAGACACTGTATGAGCCATCTGTCTTCTTTTTGCGGATAGGAATAAAGAAGTCCCAACAGTCTAACAGAGGCTTGCGCAATGAGGAAGAAGTGAACAAGCGGTGGTTCAAGCTCATACCTCTTAGCCTTGCAAGTGACTCTATCTGAAGGAGGGCCACGTCCAGAATTGGGGACAGTCCAGTTATCAGGATATCAGGTAACCCAAGTCTAAGCCTTCGCTTCTCTATGGCTTCAAGAGAATCCAATATCATGTCCCCTTCAAAAAGATACCTCCGGCCTTTTGTTATCCTGTGGAAGAGGCCCCGCCAGTTCTCTCTCCCAGTTTCCATTGCCCAGCTGTTCTTGATGGAGAAGAACATATGAGCTGCCTGCAAGAACCATACAGATGGCTTCCCACTAGGCCACCTAAGAGCACTCAGCTCTCTCTGGCAGTAGCACCTCATGTCCTTGTAGTACATGTCCAATAGCTGCTCAAGTCCAGGCTCAAGCTGGTGAAGTGGATTTTTAGGGTTGCCAAACAGCCATACTGTGTTGGTCATCTTGCCCATCCTCTTGACCATTGACAGAGTCAAGACACTGCAGGAGCATTCAACGAGGTCCCTCCTAAGAGTGGGGTACTCTCCTAGAGATGGCTCAAGCCTGACAGTGTTGGCACTCATTGCAACAGATTTGAGGTCAACGTTGGAGCATTTGCTTAGTGACAT
>China_HQ171194_Human_S_WWG_2010
ATTTGACTGAGCTTGAGGATTTTGCGAGAGAGCTGGCCTATGAAGGCCTTGACCCTGCTTTGATCATCAAGAAGCTGAAGGAGACAGGTGGAGATGACTGGGTGAAGGACACCAAGTTCATCATTGTCTTTGCCCTGACTCGAGGCAATAAGATCGTCAAGGCATCAGGGAAGATGTCAAACTCAGGGTCTAAGAGGTTGATGGCGCTCCAGGAGAAATATGGACTGGTTGAGAGGGCAGAGACCAGGCTCTCAATCACCCCTGTAAGGGTAGCGCAGAGCCTCCCCACTTGGACATGTGCTGCAGCAGCAGCCTTAAAGGAGTATCTCCCAGTGGGGCCAGCCGTCATGAACCTGAAGGTCGAGAATTATCCCCCTGAGATGATGTGCATGGCCTTCGGGTCCCTGATTCCAACTACAGGGGTATCTGAAGCCACGACCAAGACCCTGATGGAGGCTTACTCTTTGTGGCAAGATGCCTTCACCAAGACTATCAATGTGAAGATGCGCGGAGCCAGCAAGACAGAAGTTTACAACTCCTTCAGGGATCCTCTCCATGCTGCTGTGAACTCTGTCTTCTTCCCCAATGATGTTCGGGTGAAGTGGCTGAAGGCCAAGGGAATCCTTGGCCCAGATGGGGTCCCCAGCAGAGCTGCTGAGGTTGCTGCTGCTGCTTACAGGAACCTGTAAGCAGCAATTTGACATATCCAATTAGGCTAAATTTCATGATCCAATTCGACAAAATTAGACCTCCTTCGGGGGGTCACCAATGGCTGGCCAATCTCTTCCCCAGATGGTGTTCAGGGCTGCAGTTCTAAGCTCCTCATCAAACCTGATGAGGTTGTGGAATGGGCACCTGTTTAAATAGTGTGCCATCAGATATGGGTAACCTTGAAGGACCCCAGGCTCATCATCCTCATCCAAGACACTGTATGAGCCATCTGTCTTCTTTTTGCGGATAGGAATAAAGAAGTCCCAACAGTCTAACAGAGGCTTGCGCAATGAGGAAGAAGTGAACAAGTGGTGGTTCAAGCTCATACCTCTTAGCCTTGCAAGTGACTCTATCTGAAGGAGGGCCACGTCCAGAATTGGGGACAGTCCAGTTATCAGGATATCAGGTAACCCAAGTCTAAGCCTTCGCTTCTCTATGGCTTCAAGAGAATCCAATATCATGTCCCCTTCAAAAAGATACCTCCGGCCTTTTGTTATCCTGTGGAAGAGGCCCCGCCAGTTCTCTCTCCCAGTTTCCATTGCCCAGCTGTTCTTGATGGAGAAGAACATATGAGCTGCCTGCAAGAACCATACAGATGGCTTCCCACTAGGCCACCTAAGAGCACTCAGCTCTCTCTGGCAGTAGCACCTCATGTCCTTGTAGTACATGTCCAATAGCTGCTCAAGTCCAGGCTCAAGCTGGTGAAGAGGATTTTTAGGGTTGCCAAACAGCCATACTGTGTTGGTCATCTTGCCCATCCTCTTGACCATTGACAGAGTCAAGACACTGCAAGAGCATTCAACGAGGTCCCTCCTAAGAGTGGGGTACTCTCCTAGAGATGGCTCAAGCCTGACTGTGTTGGCACTCATTGCAACAGATTTGAGGTCAACGTTGGAGCATTTGCTCAGTGACAT
>China_HQ171195_Human_S_WJQ_2010
ATTTGACTGAGCTTGAGGATTTCGCGAGAGAGCTGGCCTATGAAGGCCTTGATCCTGCTTTGATCATCAAGAAGCTGAAGGAGACAGGTGGAGATGATTGGGTGAAGGATACGAAGTTCATCATTGTCTTTGCCCTGACTCGAGGCAATAAGATCGTCAAGGCATCAGGGAAAATGTCTAACTCAGGGTCTAAGAGGTTGATGGCACTCCAAGAGAAGTATGGACTGGTTGAGAGGGCAGAAACCAGGCTCTCAATCACTCCTGTGAGGGTAGCGCAGAGTCTTCCCACCTGGACATGTGCAGCAGCAGCAGCCTTAAAGGAGTATCTCCCAGTGGGGCCAGCCGTCATGAACCTGAAGGTTGAGAATTATCCCCCTGAGATGATGTGCATGGCCTTTGGATCCCTAATTCCAACTGCGGGGGTATCTGAAGCCACAACCAAGACCCTTATGGAGGCTTACTCTCTGTGGCAAGATGCCTTCACCAAGACTATCAATGTGAAGATGCGTGGAGCCAGCAAGACAGAAGTTTATAACTCCTTCAGGGACCCTCTCCATGCTGCTGTGAACTCTGTCTTCTTTCCCAATGATGTTCGGGTGAAGTGGCTGAAGGCCAAGGGAATCCTTGGCCCAGATGGGGTTCCCAGCAGAGCTGCTGAGGTTGCTGCTGCTGCTTACAGAAACCTGTAAGCAGCAATTTGACATATCCAATTAGGCTAAATTCCATGATCCAATTCGACAAAATTAGACCTCCTTCGGGAGGTCACCAATGGCTGGCCAATCTCTTCCCCAAATGGTGTCCAGGGCTGCAGTTCTCAATTCTTCATCAAACCTGATGAGGTTGTGGAATGGGCACCTATTTAAATAGTGTGCCATCAGATATGGGTAACCCTGGAGGACCCCAGGCTCATCATCCTCATCCAAGACACTGTATGAGCCATCTGTCTTCTTTTTGCGGATAGGAATGAAGAAATCCCAACAGTCTAACAGAGGCTTACGCAATGAGGAAGAAGTGAACAAGTGGTGGTTCAAGCTCATGCCTCTTAGCCTTGCAAGTGACTCTATCTGGAGGAGGGCCACATCCAGAATTGGGGATAGTCCAGTTATCAGAATCTCAGGCAACCCAAGTCTAAGTCTTCGCTTCTCTATGGCTTCAAGAGAATCCAACATCATGTCCCCTTCAAAAAGATACTTTTGGCTTTTTGTTATCCTGTGGAAGAGGCCCCGCCAGTTCTCTCTTCCGGTCTCCATTGCCCAGCTGTTCTTGATGGAGAAGAACATATGAGCTGCCTGTAGGAACCATACAGATGGCTTCCCACTAGGCCACCTAAGAGCACTCAGTTCTCTCTGGGAGTAGCACCTCATGTCCTTGTAGTACATGTCTAACAGCTGTTCAAGTCCAGGCTCAAGCTGATGAAGAGGATTTTTAGGGTTGCCAAACAACCATACTGTGTTGGTCATCTTGCCCATCCTCTTGACCATCGACAAAGTCAACACACTACAAGAGCATTCAACGAGGTCTCTCCTAAGAGTGGGGTACTCTCCCAGGGAAGGCTCAAGCCTAACAGTGTTAGCATTCATTGCTACAGATTTGAGGTCAACGTTGGAGCATTTGCTCAGCGACAT
>China_HQ419239_Unknown_2010_WSQ_2010
ATTTGACTGAGCTTGAGGACTTCGCGAGAGAGCTGGCCTATGAAGGCCTTGACCCTGCTTTGATCATCAAGAAGCTGAAGGAGACAGGTGGAGATGATTGGGTGAAGGATACAAAGTTCATCATTGTCTTTGCCCTGACTCGAGGCAATAAGATCGTCAAGGCATCAGGGAAAATGTCAAACTCAGGGTCCAAGAGGTTGATGGCACTCCAAGAGAAATATGGACTGGTTGAGAGGGCAGAGACCAGGCTCTCAATCACTCCAGTGAGGGTTGCGCAGAGCCTTCCCACTTGGACATGTGCTGCTGCAGCAGCTCTAAAGGAGTATCTCCCAGTAGGGCCAGCCGTCATGAACCTGAAGGTTGAGAATTATCCCCCTGAGATGATGTGCATGGCCTTTGGATCCCTGATTCCAACTGCAGGGGTATCTGAAGCCACAACCAAGACCCTGATGGAGGCCTACTCTCTGTGGCAAGATGCCTTCACCAAGACTATCAATGTGAAGATGCGCGGAGCCAGCAAGACAGAAGTTTACAACTCCTTCAGGGACCCTCTTCATGCTGCTGTGAACTCTGTCTTCTTTCCCAATGATGTTCGGGTAAAGTGGCTGAAGGCCAAGGGGATCCTTGGCCCAGATGGGGTCCCCAGCAGAGCTGCTGAGGTTGCTGCTGCTGCTTACAGAAACCTGTAAGCAGCAATTTGACATATCCAATTAGGCTAAATTTCATGATCCAATTCGACAAAATTAGACCTCCTTCGGGAGGTCACCAATGGCTGGCCAATCTCTTCCCCAGATGGTGTTCAGGGCTGCAGTTCTCAGCTCTTCATCAAACCTGATGAGGTTGTGGAAAGGGCACCTATTTAAATAGTGTGCCATCAGATGTGGGTAACCATGAAGGACTCCAGGCTCATCATCCTCATCCAAGACACTGTAAGAGCCATCTGTCTTCTTTTTGCGGACAGGAATAAAGAAGTCCCAACAGTCCAATAGAGGCTTACGCAATGAGGGAGAAGTGAATAAGTGGTGGTTCAAGCTCATGCCTCTTAGCCTTGCAAGTGACTCTATCTGGAGGAGGGCCACATCCAAAATTGGGGATAGTCCAGTTATTAGGATCTCAGGTAACCCAAGTCTAAGCCTTCGCTTCTCAATGGCTTCAAGAGAATCCAATATCATGTCCCCTTCAAAAAGGTACTTCTGGCCTTTTGTAATCCTGTGGAAGAGGCCCCGCCAGTTCTCTCTTCCGGTTTCCATTGCCCAGCTGTTCTTGATAGAGAAGAACATGTGAGCTGCCTGTAGGAACCATACAGATGGTTTTCCACTAGGCCACCTGAGAGCACTCAGCTCTCTCTGGGAGTAGCACCTCATGTCCTTGTAGTACATGTCCAACAACTGCTCAAGTCCGGGCTCAAGCTGGTGAAGAGGATTTTTTGGGTTGCCAAATAACCAAACAGTGTTGGTCATCTTACCCATCCTCTTGACCATTGACAGAGTCAACACACTACAAGAGCACTCAACGAGGTCTCTCCTGAGAGTGGGGTACTCTCCTAGAGATGGCTCAAGCCTGACAGTGTTGGCATTCATTGCTACAGATTTGAGGTCAACGTTGGAGCATTTGCTCAGCGACAT
>China_HQ419240_Unknown_2010_FQM_2010
ATTTGACTGAGCTTGAGGATTTCGCGAGAGAGCTGGCCTATGAAGGCCTTGATCCTGCTTTGATCATCAAGAAGCTGAAGGAGACAGGTGGAGATGATTGGGTGAAGGATACGAAGTTCATCATTGTCTTTGCCCTGACTCGAGGCAATAAGATCGTCAAGGCATCAGGGAAAATGTCTAACTCAGGGTCTAAGAGGTTGATGGCGCTCCAAGAGAAGTATGGACTGGTTGAGAGGGCAGAAACCAGGCTCTCAATCACTCCTGTGAGGGTAGCGCAGAGTCTTCCCACCTGGACATGTGCAGCAGCAGCAGCCTTAAAGGAGTATCTCCCAGTGGGGCCAGCCGTCATGAACCTGAAGGTTGAGAATTATCCCCCTGAGATGATGTGCATGGCCTTTGGATCCCTAATTCCAACTGCGGGGGTATCTGAAGCCACAACCAAGACCCTTATGGAGGCTTACTCTCTGTGGCAAGATGCCTTCACCAAGACTATCAATGTGAAGATGCGTGGAGCCAGCAAGACAGAAGTTTATAACTCCTTCAGGGACCCTCTCCATGCTGCTGTGAACTCTGTCTTCCTTCCCAATGATGTTCGGGTGAAGTGGCTGAAGGCCAAGGGAATCCTTGGCCCAGATGGGGTTCCCAGCAGAGCTGCTGAGGTTGCTGCTGCTGCTTACAGAAACCTGTAAGCAGCAATTTGACATATCCAATTAGGCTAAATTCCATGATCCAATTCGACAAAATTAGACCTCCTTCGGGAGGTCACCAATGGCTGGCCAATCTCTTCCCCAAATGGTGTCCAGGGCTGCAGTTCTCAGTTCTTCATCAAACCTGATAAGGTTGTGGAATGGGCACCTATTTAAATAGTGTGCCATCAGATATGGGTAACCCTGGAGGACCCCAGGCTCATCATCCTCATCCAAGACACTGTATGAGCCATCTGTCTTCTTTTTGCGGATAGGAATGAAGAAATCCCAACAGTCTAACAGAGGCTTACGCAATGAGGAAGAAGTGAACAAGTGGTGGTTCAAGCTCATGCCTCTTAGCCTTGCAAGTGACTCTATCTGGAGGAGGGCCACATCCAGAATTGGGGATAGTCCAGTTATCAGAATCTCAGGCAACCCAAGTCTAAGTCTTCGCTTCTCTATGGCTTCAAGAGAATCCAATATCATGTCCCCTTCAAAAAGATACTTTTGGCTTTTTGTTATCCTGTGGAAGAGGCCCCGCCAGTTCTCTCTTCCGGTTTCCATTGCCCAGCTGTTCTTGATGGAGAAGAACATATGAGCTGCCTGTAGGAACCATACAGATGGCTTCCCACTAGGCCACCTAAGAGCACTCAGTTCTCTCTGGGAGTAGCACCTCATGTCCTTGTAGTACATGTCTAACAGCTGTTCAAGCCCAGGCTCAAGCTGATGAAGAGGATTTTTGGGGTTGCCAAACAACCATACTGTGTTGGTCATCTTGCCCATCCTCTTGACCATCGACAAAGTCAACACACTACAAGAGCATTCAACGAGGTCTCTCCTAAGAGTGGGGTACTCTCCCAGGGAAGGCTCAAGCCTAACAGTGTTAGCATTCATTGCTACAGATTTGAGGTCAACGTTGGAGCATTTGCTCAGCGACAT
>China_HQ419241_Unknown_2010_ZGQ_2010
ATTTGACTGAGCTTGAGGATTTCGCGAGAGAGCTGGCCTATGAAGGCCTTGATCCTGCTTTGATCATCAAGAAGCTGAAGGAGACAGGTGGAGATGATTGGGTGAAGGATACGAAGTTCATCATTGTCTTTGCCCTGACTCGAGGCAATAAGATCGTCAAGGCATCAGGGAAAATGTCTAACTCAGGGTCTAAGAGGTTGATGTCACTCCAAGAGAAGTATGGACTGGTTGAGAGGGCAGAAACCAGGCTCTCAATCACTCCTGTGAGGGTAGCGCAGAGTCTTCCCACCTGGACATGTGCAGCAGCAGCAGCCTTAAAGGAGTATCTCCCAGTGGGGCCAGCCGTCATGAACCTGAAGGTTGAGAATTATCCCCCTGAGATGATGTGCATGGCCTTTGGATCCCTAATTCCAACTGCGGGGGTATCTGAAGCCACAACCAGGACCCTTATGGAGGCTTACTCTCTGTGGCAAGATGCCTTCACCAAGACTATCAATGTGAAGATGCGTGGAGCCAGCAAGACAGAAGTTTATAACTCCTTCAGGGACCCTCTCCATGCTGCTGTGAACTCTGTCTTCTTTCCCAATGATGTTCGGGTGAAGTGGCTGAAGGCCAAGGGAATCCTTGGCCCAGATGGGGTTCCCAGCAGAGCTGCTGAGGTTGCTGCTGCTGCTTACAGAAACCTGTAAGCAGCAATTTGACATATCCAATTAGGCTAAATTCCATGATCCAATTCGACAAAATTAGACCTCCTTCGGGAGGTCACCAATGGCTGGCCAATCTCTTCCCCAAATGGTGTCCAGGGCTGCAGTTCTCAGTTCTTCATCAAACCTGATGAGGTTGTGGAATGGGCACCTATTTAAATAGTGTGCCATCAGATATGGGTAACCCTGGAGGACCCCAGGCTCATCATCCTCATCCAAGACACTGTATGAGCCATCTGTCTTCTTTTTGCGGATAGGAATGAAGAAATCCCAACAGTCTAACAGAGGCTTACGCAATGAGGAAGAAGTGAACAAGTGGTGGTTCAAGCTCATGCCTCTTAGCCTTGCAAGTGACTCTATCTGGAGGAGGGCCACATCCAGAATTGGGGATAGTCCAGTTATCAGAATCTCAGGCAACCCAAGTCTAAGTCTTCGCTTCTCTATGGCTTCAAGAGAATCCAATATCATGTCCCCTTCAAAAAGATACTTTTGGCTTTTTGTTATCCTGTGGAAGAGGCCCCGCCAGTTCTCTCTTCCGGTTTCCATTGCCCAGCTGTTCTTGATGGAGAAGAACATATGAGCTGCCTGTAGGAACCATACAGATGGCTTCCCACTAGGCCACCTAAGAGCACTCAGTTCTCTCTGGGAGTAGCACCTCATGTCCTTGTAGTACATGTCTAACAGCTGTTCAAGTCCAGGCTCAAGCTGATGAAGAGGATTTTTAGGGTTGCCAAACAACCATACTGTGTTGGTCATCTTGCCCATCCTCTTGACCATCGACAAAGTCAACACACTACAAGAGCATTCAACGAGGTCTCTCCTAAGAGTGGGGTACTCTCCCAGGGAAGGCTCAAGCCTAACAGTGTTAGCATTCATTGCTACAGATTTGAGGTCAACGTTGGAGCATTTGCTCAGCGACAT
>China_HQ419242_Unknown_2010_WWX_2010
ATTTGACTGAGCTTGAGGATTTCGCGAGAGAGCTAGCCTATGAAGGCCTTGACCCTGCTTTGATCATCAAGAAGCTGAAGGAGACAGGTGGAGATGACTGGGTGAAGGATACTAAGTTCATCATTGTCTTTGCCCTGACTCGAGGCAATAAGATCGTCAAGGCATCAGGGAAGATGTCAAACTCAGGGTCAAAGAGGTTGATGGCACTCCAGGAGAAATATGGGCTGGTTGAGAGGGCAGAGACCAGGCTCTCAATCACCCCTGTAAGGGTAGCGCAGAGCCTCCCCACTTGGACATGTGCTGCAGCAGCAGCCTTAAAGGAGTATCTCCCAGTGGGGCCAGCCGTCATGAACCTGAAGGTTGAGAATTATCCCCCTGAGATGATGTGCATGGCCTTCGGGTCCCTGATTCCAACTGCAGGGGTATCTGAAGCCACGACCAAGACCCTGATGGAGGCTTACTCTTTATGGCAAGATGCCTTCACCAAGACTATCAATGTGAAGATGCGCGGAGCCAGCAAGACAGAAGTTTACAACTCCTTCAGGGATCCTCTCCATGCTGCTGTGAACTCTGTCTTCTTCCCCAATGATGTTCGGGTGAAGTGGCTGAAGGCCAAGGGAATCCTTGGCCCAGATGGGGTCCCCAGCAGAGCTGCTGAGGTTGCTGCTGCTGCTTACAGGAACCTGTAAGCAGCAATTTGACATATCCAATTAGGCTAAATTTCATGATCCAATTCGACAAAATTAGACCTCCTTCGGGGGGTCACCAATGGCTGGCCAATCTCTTCCCCAGATGGTGTTCAGGGCTGCAGTTCTCAGCTCCTCATCAAACCTGATGAGGTTGTGGAATGGGCACCTGTTTAAATAGTGTGCCATCAGATATGGGTAACCTTGAAGGACCCCAGGCTCATCATCCTCATCCAAGACACTGTATGAGCCATCTGTCTTCTTTTTGCGGATAGGGATAAAGAAGTCCCAACAGTCTAACAGAGGCTTACGCAATGAGGAAGAAGTGAACAAGTGGTGGTTCAAGCTCATGCCTCTTAGCCTTGCAAGTGACTCTATCTGAAGGAGGGCCACATCCAGAATTGGGGACAGTCCAGTTATTAGGATATCAGGTAACCCAAGTCTAAGCCTTCGCTTCTCTATGGCTTCTAGAGAATCCAATATCATGTCCCCTTCAAAAAGATACCTTCGGCCTTTTGTTATCCTGTGGAAGAGGCCCCGCCAGTTCTCTCTCCCAGTTTCCATTGCCCAGCTGTTCTTGATGGAGAAGAACATATGAGCTGCCTGCAAGAACCATACAGATGGCTTCCCACTAGGCCACCTAAGAGCACTCAGCTCTCTCTGGGAGTAGCACCTCATGTCCTTGTAGTACATGTCCAATAGCTGCTCAAGTCCAGGCTCAAGCTGGTGAAGAGGATTTTTGGGGTTGCCAAACAACCATACTGTGTTGGTCATCTTACCCATCCTCTTGACCATCGACAGAGTCAACACACTGCAAGAGCATTCAACGAGGTCCCTCCTAAGAGTGGGGTACTCTCCTAGAGATGGCTCAAGCCTGACTGTGTTGGCATTCATTGCAACAGATTTGAGATCAACGTTGGAGCATTTGCTCAGTGACAT
>China_HQ419243_Unknown_2010_LZR_2010
ATTTGACTGAGCTTGAGGATTTCGCGAGAGAGCTGGCCTATGAAGGCCTTGATCCTGCTTTGATCATCAAGAAGCTGAAGGAGACAGGTGGAGATGATTGGGTGAAGGATACGAAGTTCATCATTGTCTTTGCCCTAACTCGAGGCAATAAGATCGTCAAGGCATCAGGGAAAATGTCTAACTCAGGGTCTAAGAGGTTGATGGCACTCCAAGAGAAGTATGGACTGGTTGAGAGGGCAGAAACCAGGCTCTCAATCACTCCTGTGAGGGTAGCGCAGAGTCTTCCCACCTGGACATGTGCAGCAGCAGCAGCCTTAAAGGAGTATCTCCCAGTGGGGCCAGCCGTCATGAACCTGAAGGTTGAGAATTATCCCCCTGAGATGATGTGCATGGCCTTTGGATCCCTAATTCCAACTGCGGGGGTATCTGAAGCCACAACCAAGACCCTTATGGAGGCTTACTCTCTGTGGCAAGATGCCTTCACCAAGACTATCAATGTGAAGATGCGTGGAGCCAGCAAGACAGAAGTTTATAACTCCTTCAGGGACCCTCTCCATGCTGCTGTGAACTCTGTCTTCTTTCCCAATGATGTTCGGGTGAAGTGGCTGAAGGCCAAGGGAATCCTTGGCCCAGATGGGGTTCCCAGCAGAGCTGCTGAGGTTGCTGCTGCTGCTTACAGAAACCTGTAAGCAGCAATTTGACATATCCAATTAGGCTAAATTCCATGATCCAATTCGACAAAATTAGACCTCCTTCGGGAGGTCACCAATGGCTGGCCAATCTCTTCCCCAAATGGTGTCCAGGGCTGCAGTTCTCAGTTCTTCATCAAACCTGATGAGGTTGTGGAATGGGCACCTATTTAAATAGTGTGCCATCAGATATGGGTAACCCTGGAGGACCCCAGGCTCATCATCCTCATCCAAGACACTGTATGAGCCATCTGTCTTCTTTTTGCGGATAGGAATGAAGAAATCCCAACAGTCTAACAGAGGCTTACGCAATGAGGAAGAAGTGAACAAGTGGTGGTTCAAGCTCATGCCTCTTAGCCTTGCAAGTGACTCTATCTGGAGGAGGGCCACATCCAGAATTGGGGATAGTCCAGTTATCAGAATCTCAGGCAACCCAAGTCTAAGTCTTCGCTTCTCTATGGCTTCAAGAGAATCCAATATCATGTCCCCTTCAAAAAGATACTTTTGGCTTTTTGTTATCCTGTGGAAGAGGCCCCGCCAGTTCTCTCTTCCGGTTTCCATTGCCCAGCTGTTCTTGATGGAGAAGAACATATGAGCTGCCTGTAGGAACCATACAGATGGCTTCCCACTAGGCCACCTAAGAGCACTCAGTTCTCTCTGGGAGTAGCACCTCATGTCCTTGTAGTACATGTCTAACAGCTGTTCAAGTCCAGGCTCAAGCTGATGAAGAGGATTTTTAGGGTTGCCAAACAACCATACTGTGTTGGTCATCTTGCCCATCCTCTTGACCATCGACAAAGTCAACACACTACAAGAGCATTCAACGAGGTCTCTCCTAAGAGTGGGGTACTCTCCCAGGGAAGGCTCAAGCCTAACAGTGTTAGCATTCATTGCTACAGATTTGAGGTCAACGTTGGAGCATTTGCTCAGCGACAT
>China_HQ419244_Unknown_2010_CBX_2010
ATTTGACTGAGCTTGAGGATTTCGCGAGAGAGCTGGCCTATGAAGGCCTTGATCCTGCTTTGATCATCAAGAAGCTGAAGGAGACAGGTGGAGATGATTGGGTGAAGGATACGAAGTTCATCATTGTCTTTGCCCTGACTCGAGGCAATAAGATCGTCAAGGCATCAGGGAAAATGTCTAACTCAGGGTCTAAGAGGTTGATGGCACTCCAAGAGAAGTATGGACTGGTTGAGAGGGCAGAAACCAGGCTCTCAATCACTCCTGTGAGGGTAGCGCAGAGTCTTCCCACCTGGACATGTGCAGCAGCAGCAGCCTTAAAGGAGTATCTCCCAGTGGGGCCAGCCGTCATGAACCTGAAGGTTGAGAATTATCCCCCTGAGATGATGTGCATGGCCTTTGGATCCCTAATTCCAACTGCGGGGGTATCTGAAGCCACAACCAAGACCCTTATGGAGGCTTACTCTCTGTGGCAAGATGCCTTCACCAAGACTATCAATGTGAAGATGCGTGGAGCCAGCAAGACAGAAGTTTATAACTCCTTCAGGGACCCTCTCCATGCTGCTGTGAACTCTGTCTTCTTTCCCAATGATGTTCGGGTGAAGTGGCTGAAGGCCAAGGGAATCCTTGGCCCAGATGGGGTTCCCAGCAGAGCTGCTGAGGTTGCTGCTGCTGCTTACAGAAACCTGTAAGCAGCAATTTGACATATCCAATTAGGCTAAATTCCATGATCCAATTCGACAAAATTAGACCTCCTTCGGGAGGTCACCAATGGCTGGCCAATCTCTTCCCCAAATGGTGTCCAGGGCTGCAGTTCTCAGTTCTTCATCAAACCTGATGAGGTTGTGGAATGAGCACCTATTTAAATAGTGTGCCATCAGATATGGGTAACCCTGGAGGACCCCAGGCTCATCATCCTCATCCAAGGCACTGTATGAGCCATCTGTCTTCTTTTTGCGGATAGGAATGAAGAAATCCCAACAGTCTAACAGAGGCTTACGCAATGAGGAAGAAGTGAACAAGTGGTGGTTCAAGCTCATGCCTCTCAGCCTTGCAAGTGACTCTATCTGGAGGAGGGCCACATCCAGAATTGGGGATAGTCCAGTTATCAGAATCTCAGGCAACCCAAGTCTAAGTCTTCGCTTCTCTATGGCTTCAAGAGAATCCAATATCATGTCCCCTTCAAAAAGATACTTTTGGCTTTTTGTTATCCTGTGGAAGAGGCCCCGCCAGTTCTCTCTTCCGGTTTCCATTGCCCAGCTGTTCTTGATGGAGAAGAACATATGAGCTGCCTGTAGGAACCATACAGATGGCTTCCCACTAGGCCACCTAAGAGCACTCAGTTCTCTCTGGGAGTAGCACCTCATGTCCTTGTAGTACATGTCTAACAGCTGTTCAAGTCCAGGCTCAAGCTGATGAAGAGGATTTTTAGGGTTGCCAAACAACCATACTGTGTTGGTCATCTTGCCCATCCTCTTGACCATCGACAAAGTCAACACACTACAAGAGCATTCAACGAGGTCTCTCCTAAGAGTGGGGTACTCTCCCAGGGAAGGCTCAAGCCTAACAGTGTTAGCATTCATTGCTACAGATTTGAGGTCAACGTTGGAGCATTTGCTCAGCGACAT
>China_HQ642768_Human_Henan_01_2010
ATTTGACTGAGCTTGAGGATTTCGCGAGAGAGCTAGCCTATGAAGGCCTTGATCCTGCTCTGATCATCAAGAAGCTGAAGGAGACAGGTGGAGATGACTGGGTGAAGGATACTAAGTTCATCATTGTCTTTGCCCTGACTCGAGGCAATAAGATCGTCAAGGCATCAGGGAAGATGTCAAACTCAGGGTCTAAGAGGCTGATGGCACTCCAGGAGAAATATGGGCTGGTTGAGAGGGCAGAGACCAGGCTCTCAATCACCCCAGTAAGGGTAGCGCAGAGCCTCCCCACTTGGACATGTGCTGCAGCAGCAGCCTTAAAGGAGTATCTCCCTGTGGGGCCAGCCGTCATGAACCTGAAGGTCGAGAATTATCCCCCTGAGATGATGTGCATGGCCTTCGGGTCCCTGATTCCAACTGCAGGGGTATCTGAAGCCACGACCAAGACCCTGATGGAGGCTTACTCTTTATGGCAAGATGCCTTCACCAAGACTATCAATGTGAAGATGCGCGGAGCCAGCAAGACAGAAGTTTACAACTCCTTCAGGGATCCTCTCCATGCTGCTGTGAACTCTGTTTTCTTCCCCAATGATGTTCGGGTGAAGTGGCTGAAGGCCAAGGGAATCCTTGGCCCAGATGGGGTCCCCAGCAGAGCTGCTGAGGTTGCTGCTGCTGCTTACAGGAACCTGTAAGCAGCAATTTGACATATCCAATTAGGCTAAATTTCATGATCCAATTCGACAAAATTAGACCTCCTTCGGGGGGTCACCAATGGCTGGCCAATCTCTTCCCCAGATGGTGTTCAGAGCTGCAGTTCTCAGCTCCTCATCAAACCTGATGAGGTTGTGGAATGGGCACCTGTTTAAATAGTGAGCCATCAGATATGGGTAACCTTGAAGGACCCCAGGCTCATCATCCTCATCCAAGACACTGTATGAGCCATCTGTCTTCTTTTTGCGGATAGGAATAAAGAAGTCCCAACAGTCTAGCAGAGGCTTACGCAATGAGGAAGAAGTGAACAAGTGGTGGTTCAAGCTCATGCCTCTTAGCCTTGCAAGTGACTCTATCTGAAGGAGGGCCACATCCAGAATTGGGGACAGTCCAGTTATTAGGATATCAGGTAACCCAAGTCTAAGCCTTCGCTTCTCTATGGCTTCAAGAGAATCCAATATCATGTCCCCTTCAAAAAGATACCTTCGGCCTTTTGTTATCCTGTGGAAGAGGCCCCGCCAGTTCTCTCTCCCAGTTTCCATTGCCCAGCTGTTCTTGATGGAGAAGAACATATGAGCTGCCTGCAAGAACCATACAGATGGCTTCCCACTGGGCCACCTAAGAGCACTCAGCTCTCTCTGGGAGTAGCACCTCATATCCWTGKASTACATGTSSAAYAGCTGCTCAAGTCCAGGCTCAAGCTGGTGAAGAGGATTTTTAGGGTTGCCAAACAACCATACTGTGTTGGTCATCTTGCCCATCCTCTTGACCATTGACAGAGTCAACACACTGCAAGAGCATTCAACAAGGTCCCTCCTAGGAGTGGGGTACTCTCCTAGAGATGGCTCAAGCCTGACTGTGTTGGCATTCATTGCAACAGATTTGAGGTCAACGTTGGAGCATTTGCTCAGTGACAT
>China_HQ830165_Human_JS24_2010
ATTTGACTGAGCTTGAGGATTTCGCGAGAGAGCTGGCCTATGAAGGCCTTGATCCTGCTCTGATCATCAAGAAGCTGAAGGAGACAGGTGGAGATGATTGGGTGAAGGATACGAAGTTCATCATTGTCTTTGCCCTGACTCGAGGCAATAAGATCGTCAAGGCATCAGGGAAAATGTCAAACTCAGGGTCTAAGAGGTTGATGGCACTCCAAGAGAAATATGGACTGGTTGAGAGGGCAGAAACCAGGCTCTCAATCACTCCTGTGAGGGTAGCGCAGAGCCTTCCCACCTGGACATGTGCAGCAGCAGCAGCCTTAAAGGAGTATCTCCCAGTGGGGCCAGCCGTCATGAACCTGAAGGTTGAGAATTATCCCCCTGAAATGATGTGCATGGCCTTTGGATCCCTGATTCCAACTGCGGGGGTATCTGAAGCCACGACCAAGACCCTGATGGAGGCCTACTCTCTGTGGCAAGATGCCTTCACCAAGACCATCAATGTGAAGATGCGTGGAGCCAGCAAGACAGAAGTTTACAACTCCTTCAGGGACCCTCTCCATGCTGCTGTGAACTCTGTCTTCTTTCCCAATGATGTTCGGGTGAAGTGGCTAAAGGCCAAGGGAATCCTTGGCCCAGATGGGGTCCCCAGCAGAGCTGCTGAGGTTGCTGCTGCTGCTTACAGAAACCTGTAAGCAGCAATTTGACATATCCAATTAGGCTAAATTCCATGATCCAATTCGACAAAATTAGACCTCCTTCGGGAGGTCACCAATGGCTGGCCAATCTCTTCCCCAAATGGTGTTCAGGGCTGCAGTTCTCAGTTCTTCATCAAACCTGATGAGGTTGTGGAATGGGCACCTATTTAGATAGTGTGCCATCAGATATGGGTAACCCTGGAGGACCCCAGGCTCATCATCCTCATCCAAGACACTGTATGAGCCATCTGTCTTCTTTTTGCGGATAGGAATGAAGAAATCCCAACAGTCTAACAGAGGCTTACGTAATGAGGAAGAAGTGAACAAGTGGTGGTTCAAGCTCATGCCTCTTAGCCTTGCAAGTGACTCTATCTGGAGGAGGGCCACATCCAGAATTGGGGATAGTCCAGTTATCAGAATCTCAGGCAACCCAAGTCTAAGTCTTCGCTTCTCTATGGCTTCAAGAGAATCCAATATCATGTCCCCTTCAAAAAGATACTTTTGGCCTTTTGTTATCCTGTGGAAGAGGCCCCGCCAGTTCTCTCTTCCGGTTTCCATTGCCCAGCTGTTCTTGATGGAGAAGAACATGTGAGCTGCCTGTAGGAACCATACAGATGGCTTCCCACTAGGCCACCTAAGAGCACTCAGTTCTCTCTGGGAGTAGCACCTCATGTCCTTGTAGTACATGTCTAACAGCTGCTCAAGTCCAGGCTCAAGCTGATGAAGAGGATTTTTAGGGTTGCCAAACAACCATACTGTGTTGGTCATCTTGCCCATCCTCTTGACCATTGACAAAGTCAACACACTACAAGAGCATTCAACGAGGTCTCTCCTAAGAGTGGGGTACTCTCCCAGGGAAGGCTCAAGCCTAACAGTGTTAGCATTCATTGCTACAGATTTGAGGTCAACGTTGGAGCATTTGCTCAGCGACAT
>China_HQ830168_Human_JS26_2010
ATTTGACTGAGCTTGAGGATTTCGCGAGAGAGCTGGCCTATGAAGGCCTTGATCCTGCTCTGATCATCAAGAAGCTGAAGGAGACAGGTGGAGATGATTGGGTGAAGGATACGAAGTTCATCATTGTCTTTGCCCTGACTCGAGGCAATAAGATCGTCAAGGCATCAGGGAAAATGTCAAACTCAGGGTCTAAGAGGTTGATGGCACTCCAAGAGAAATATGGACTGGTTGAGAGGGCAGAAACCAGGCTCTCAATCACTCCTGTGAGGGTAGCGCAGAGCCTTCCCACCTGGACATGTGCAGCAGCAGCAGCCTTAAAGGAGTATCTCCCAGTGGGGCCAGCCGTCATGAACCTGAAGGTTGAGAATTATCCCCCTGAAATGATGTGCATGGCCTTTGGATCCCTGATTCCAACTGCGGGGGTATCTGAAGCCACGACCAAGACCCTGATGGAGGCCTACTCTCTGTGGCAAGATGCCTTCACCAAGACCATCAATGTGAAGATGCGTGGAGCCAGCAAGACAGAAGTTTACAACTCCTTCAGGGACCCTCTCCATGCTGCTGTGAACTCTGTCTTCTTTCCCAATGATGTTCGGGTGAAGTGGCTAAAGGCCAAGGGAATCCTTGGCCCAGATGGGGTCCCCAGCAGAGCTGCTGAGGTTGCTGCTGCTGCTTACAGAAACCTGTAAGCAGCAATTTGACATATCCAATTAGGCTAAATTCCATGATCCAATTCGACAAAATTAGACCTCCTTCGGGAGGTCACCAATGGCTGGCCAATCTCTTCCCCAAATGGTGTTCAGGGCTGCAGTTCTCAGTTCTTCATCAAACCTGATGAGGTTGTGGAATGGGCACCTATTTAGATAGTGTGCCATCAGATATGGGTAACCCTGGAGGACCCCAGGCTCATCATCCTCATCCAAGACACTGTATGAGCCATCTGTCTTCTTTTTGCGGATAGGAATGAAGAAATCCCAACAGTCTAACAGAGGCTTACGTAATGAGGAAGAAGTGAACAAGTGGTGGTTCAAGCTCATGCCTCTTAGCCTTGCAAGTGACTCTATCTGGAGGAGGGCCACATCCAGAATTGGGGATAGTCCAGTTATCAGAATCTCAGGCAACCCAAGTCTAAGTCTTCGCTTCTCTATGGCTTCAAGAGAATCCAATATCATGTCCCCTTCAAAAAGATACTTTTGGCCTTTTGTTATCCTGTGGAAGAGGCCCCGCCAGTTCTCTCTTCCGGTTTCCATTGCCCAGCTGTTCTTGATGGAGAAGAACATGTGAGCTGCCTGTAGGAACCATACAGATGGCTTCCCACTAGGCCACCTAAGAGCACTCAGTTCTCTCTGGGAGTAGCACCTCATGTCCTTGTAGTACATGTCTAACAGCTGCTCAAGTCCAGGCTCAAGCTGATGAAGAGGATTTTTAGGGTTGCCAAACAACCATACTGTGTTGGTCATCTTGCCCATCCTCTTGACCATTGACAAAGTCAACACACTACAAGAGCATTCAACGAGGTCTCTCCTAAGAGTGGGGTACTCTCCCAGGGAAGGCTCAAGCCTAACAGTGTTAGCATTCATTGCTACAGATTTGAGGTCAACGTTGGAGCATTTGCTCAGCGACAT
>China_HQ830171_Human_JS6_2010
ATTTGACTGAGCTTGAGGATTTCGCGAGAGAGCTGGCCTATGAAGGCCTTGATCCTGCTTTGATTATCAAGAAGCTGAAGGAGACAGGTGGAGATGATTGGGTGAAGGATACGAAGTTCATCATTGTCTTTGCCCTGACTCGAGGCAATAAGATCGTCAAGGCATCAGGGAAAATGTCTAACTCAGGGTCTAAGAGGTTGATGGCACTCCAAGAGAAATATGGACTGGTTGAGAGGGCAGAAACCAGGCTCTCAATCACTCCTGTGAGGGTAGCGCAGAGCCTTCCCACCTGGACATGTGCAGCAGCAGCAGCCTTAAAGGAGTATCTCCCAGTGGGGCCAGCCGTCATGAACCTGAAGGTTGAGAATTATCCACCTGAGATGATGTGCATGGCCTTTGGATCCCTGATTCCAACTGCGGGAGTATCTGAAGCCACAACCAAGACCCTTATGGAGGCCTACTCTCTGTGGCAAGATGCCTTCACCAAGACTATCAATGTGAAGATGCGTGGAGCCAGCAAGACAGAAGTTTACAACTCCTTCAGGGACCCTCTCCATGCTGCTGTGAACTCTGTCTTCTTTCCCAATGATGTTCGGGTGAAGTGGCTGAAGGCCAAGGGAATCCTTGGCCCAGATGGGGTTCCCAGCAGAGCTGCTGAGGTTGCTGCTGCTGCTTACAGAAACCTGTAAGCAGCAATTTGATATATCCAATTAGGCTAAATTCCATGATCCAATTCGACAAAATTAGACCTCCTTCGGGAGGTCACCAATGGCTGGCCAATCTCTTCCCCAAATGGTGTTCAGGGCTGCAGTTCTCAGTTCTTCATCAAACCTGATGAGGTTGTGGAATGGGCACCTATTTAAATAGTGTGCCATCAGATATGGGTAACCCTGGAGGACCCCAGGCTCATCATCCTCATCCAAGACACTGTATGAGCCATCTGTCTTCTTTTTGCGGATAGGAATGAAGAAATCCCAACAGTCTAACAGAGGCTTACGCAATGAGGAAGAAGTGAACAAGTGGTGGTTCAAGCTCATGCCTCTTAGCCTTGCAAGTGATTCTATCTGGAGGAGAGCCACATCCAGAATTGGGGATAGACCAGTTATCAGAATCTCAGGCAACCCAAGTCTAAGTCTTCGCTTCTCTATGGCTTCAAGAGAATCCAATATCATGTCCCCTTCAAAAAGATACTTTTGGCCTTTTGTTATCCTGTGGAAGAGGCCCCGCCAATTCTCTCTTCCGGTTTCCATTGCCCAGCTGTTCTTGATGGAGAAGAACATATGAGCTGCCTGTAGGAACCATACAGATGGCTTCCCACTAGGCCACCTAAGAGCACTCAGTTCTCTCTGGGAGTAGCACCTCATGTCCTTGTAGTACATGTCTAACAGCTGCTCAAGTCCAGGCTCAAGCTGATGAAGAGGATTTTTAGGGTTGCCAAACAACCATACTGTGTTGGTCATCTTACCCATCCTCTTGACCATTGACAAAGTCAACACACTACAAGAGCATTCAACGAGGTCTCTCCTAAGAGTGGGGTACTCTCCCAGGGAAGGCTCAAGCCTAACAGTGTTAGCATTCATTGCTACAGATTTGAGGTCAACGTTGGAGCATTTGCTCAGCGACAT
>China_JF267785_Dog_JSD1_2011
ATTTGACTGAGCTTGAGGATTTCGCGAGAGAGCTAGCCTATGAAGGCCTTGATCCTGCTTTGATCATCAAGAAGTTGAAGGAGACAGGTGGAGATGACTGGGTGAAGGATACTAAGTTCATCATTGTCTTTGCCCTGACTCGAGGCAATAAGATCGTCAAGGCATCAGGGAAGATGTCAAACTCAGGGTCAAAGAGGTTGATGGCACTCCAGGAGAAATATGGGCTGGTTGAGAGGGCAGAGACCAGGCTCTCAATCACCCCTGTAAGGGTAGCGCAGAGCCTCCCCACTTGGACATGTGCTGCAGCAGCAGCCTTAAAGGAGTATCTCCCAGTGGGGCCAGCCGTCATGAACCTGAAGGTCGAGAATTATCCCCCTGAGATGATGTGCATGGCCTTCGGGTCCCTGATTCCAACTGCAGGGGTATCTGAAGCCACGACCAAGACCCTGATGGAGGCTTACTCTTTATGGCAAGATGCCTTCACCAAGACTATCAATGTGAAGATGCGCGGAGCCAGCAAGACAGAAGTTTACAACTCCTTCAGGGATCCTCTCCATGCTGCTGTGAACTCTGTCTTCTTTCCCAATGATGTTCGGGTGAAGTGGCTGAAGGCCAAGGGAATCCTTGGCCCAGATGGGGTCCCCAGCAGAGCTGCTGAGGTTGCTGCTGCTGCTTACAGGAACCTGTAAGCAGCAATTTGACATATCCAATTAGGCTAAATTTCATGATCCAATTCGACAAAATTAGACCTCCTTCGGGGGGTCACCAATGGCTGGCCAATCTCTTCCCCAGATGGTGTTCAGGGCTACAGTTCTCAGCTCCTCATCAAACCTGATGAGGTTGTGGAATGGGCACCTGTTTAAATAGTGTGCCATCAGATATGGGTAACCTTGAAGGACCCCAGGCTCATCATCCTCATCCAAGACACTGTATGAGCCATCAGTCTTCTTTTTGCGGATGGGGATAAAGAAGTCCCAACAGTCTAACAGAGGCTTACGCAATGAGGAAGAAGTGAACAAGTGGTGGTTCAAGCTCATGCCTCTTAGCCTTGCAAGTGACTCTATCTGAAGGAGGGCCACATCCAGAATTGGGGACAGTCCAGTTATTAGGATATCAGGTAACCCAAGTCTAAGCCTTCGCTTCTCTATGGCTTCTAGAGAATCCAATATCATGTCCCCTTCAAAAAGATACCTTCGGCCTTTTGTTATCCTGTGGAAGAGGCCCCGCCAGTTCTCTCTCCCAGTTTCCATTGCCCAGCTGTTCTTGATGGAGAAGAACATATGAGCTGCCTGCAAGAACCACACAGATGGCTTCCCACTAGGCCACCTAAGAGCACTCAGCTCTCTCTGGGAGTAGCACCTCATATCCTTGTAGTACATATCCAATAGCTGCTCAAGTCCAGGCTCGAGCTGGTGAAGAGGATTTTTAGGGTTGCCAAACAACCATACTGTGTTGGTCATCTTGCCCATCCTCTTGACCATTGACAGAGTCAACACACTGCAAGAGCATTCAACGAGGTCCCTCCTAAGAGTGGGGTACTCTCCCAGAGATGGCTCAAGCCTGACTGTGTTGGCATTCATTGCAACAGATTTGAGGTCAACGTTGAAGCATTTGCTCAGTGACAT
>China_JF682775_Human_20_2010
ATTTGACTGAGCTTGAGGATTTCGCGAGAGAGCTAGCCTATGAAGGCCTTGATCCTGCTCTGATCATCAAGAAGCTGAAGGAGACAGGTGGAGATGACTGGGTGAAGGATACTAAGTTCATCATTGTCTTTGCCCTGACTCGAGGCAATAAGATCGTCAAGGCATCAGGGAAGATGTCAAACTCAGGGTCTAAGAGGTTGATGGCACTTCAGGAGAAATATGGGCTGGTTGAGAGGGCAGAGACCAGGCTCTCAATCACCCCAGTAAGGGTAGCGCAGAGCCTCCCCACTTGGACATGTGCTGCAGCAGCAGCCTTAAAGGAGTATCTCCCTGTGGGGCCAGCCGTCATGAACCTGAAGGTCGAGAATTATCCCCCTGAGATGATGTGCATGGCCTTCGGGTCCCTGATTCCAACTGCAGGAGTATCTGAAGCCACGACCAAGACCCTGATGGAGGCTTACTCTTTATGGCAAGATGCCTTCACCAAGACTATCAATGTGAAGATGCGCGGAGCCAGCAAGACAGAAGTTTACAACTCCTTCAGGGATCCTCTCCATGCTGCTGTGAACTCTGTTTTCTTCCCCAATGATGTTCGGGTGAAGTGGCTGAAGGCCAAGGGAATCCTTGGCCCAGATGGGGTCCCCAGCAGAGCTGCTGAGGTTGCTGCTGCTGCTTACAGGAACCTGTAAGCAGCAATTTGACATATCCAATTAGGCTAAATTTCATGATCCAATTCGACAAAATTAGACCTCCTTCGGGGGGTCACCAATGGCTGGCCAATCTCTTCCCCAGATGGTGTTCAGAGCTGCAGTTCTCAGCTCCTCATCAAACCTGATGAGGTTGTGGAATGGGCACCTGTTTAAATAGTGAGCCATCAGATATGGGTAACCTTGAAGGACCCCAGGCTCATCATCCTCATCCAAGACACTGTATGAGCCATCTGTCTTCTTTTTGCGGATAGGAATAAAGAAGTCCCAACAGTCTAGCAGAGGCTTACGCAATGAGGAAGAAGTGAACAAGTGGTGGTTCAAGCTCATGCCTCTTAGCCTTGCAAGTGACTCTATCTGAAGGAGGGCCACATCCAGAATTGGGGACAGTCCAGTTATTAGGATATCAGGTAACCCAAGTCTAAGCCTTCGCTTCTCTATGGCTTCAAGAGAATCCAATATCATGTCCCCTTCAAAAAGATACCTTCGGCCTTTTGTTATCCTGTGGAAGAGGCCCCGCCAGTTCTCTCTCCCAGTTTCCATTGCCCAGCTGTTCTTGATGGAGAAGAACATATGAGCTGCCTGCAAGAACCATACAGATGGCTTCCCACTGGGCCACCTAAGAGCACTCAGCTCTCTCTGGGAGTAGCACCTCATATCCTTGTAGTACATGTCCAATAGCTGCTCAAGTCCAGGCTCAAGCTGGTGAAGAGGATTTTTAGGGTTGCCAAACAACCATACTGTGTTGGTCATCTTGCCCATCCTCTTGACCATTGACAGAGTCAACACACTGCAAGAGCATTCAACAAGGTCCCTCCTAGGAGTGGGGTACTCTCCTAGAGATGGCTCAAGCCTGACTGTGTTGGCATTCATTGCAACAGATTTGAGGTCAACGTTGGAGCATTTGCTCAGTGACAT
>China_JF682778_Human_69_2010
ATTTGACTGAGCTTGAGGATTTCGCGAGAGAGCTAGCCTATGAAGGCCTTGATCCTGCTCTGATCATCAAGAAGCTGAAGGAGACAGGTGGAGATGACTGGGTGAAGGATACTAAGTTCATCATTGTCTTTGCCCTGACTCGAGGCAATAAGATCGTCAAGGCATCAGGGAAGATGTCAAACTCAGGGTCTAAGAGGCTGATGGCACTCCAGGAGAAATATGGGCTGGTTGAGAGGGCAGAGACCAGGCTCTCAATCACCCCAGTAAGGGTAGCGCAGAGCCTCCCCACTTGGACATGTGCTGCAGCAGCAGCCTTAAAGGAGTATCTCCCTGTGGGGCCAGCCGTCATGAACCTGAAGGTCGAGAATTATCCCCCTGAGATGATGTGCATGGCCTTCGGGTCCCTGATTCCAACTGCAGGGGTATCTGAAGCCACGACCAAGACCCTGATGGAGGCTTACTCTTTATGGCAAGATGCCTTCACCAAGACTATCAATGTGAAGATGCGCGGAGCCAGCAAGACAGAAGTTTACAACTCCTTCAGGGATCCTCTCCATGCTGCTGTGAACTCTGTTTTCTTCCCCAATGATGTTCGGGTGAAGTGGCTGAAGGCCAAGGGAATCCTTGGCCCAGATGGGGTCCCCAGCAGAGCTGCTGAGGTTGCTGCTGCTGCTTACAGGAACCTGTAAGCAGCAATTTGACATATCCAATTAGGCTAAATTTCATGATCCAATTCGACAAAATTAGACCTCCTTCGGGGGGTCACCAATGGCTGGCCAATCTCTTCCCCAGATGGTGTTCAGAGCTGCAGTTCTCAGCTCCTCATCAAACCTGATGAGGTTGTGGAATGGACACCTGTTTAAATAGTGAGCCATCAGATATGGGTAACCTTGAAGGACCCCAGGCTCATCATCCTCATCCAAGACACTGTATGAGCCATCTGTCTTCTTTTTGCGGATAGGAATAAAGAAGTCCCAACAGTCTAGCAGAGGCTTACGCAATGAGGAAGAAGTGAACAAGTGGTGGTTCAAGCTCATGCCTCTTAGCCTTGCAAGTGACTCTATCTGAAGGAGGGCCACATCCAGAATTGGGGACAGTCCAGTTATTAGGATATCAGGTAACCCAAGTCTAAGCCTTCGCTTCTCTATGGCTTCAAGAGAATCCAATATCATGTCCCCTTCAAAAAGATACCTTCGGCCTTTTGTTATCCTGTGGAAGAGGCCCCGCCAGTTCTCTCTCCCAGTTTCCATTGCCCAGCTGTTCTTGATGGAGAAGAACATATGAGCTGCCTGCAAGAACCATACAGATGGCTTCCCACTGGGCCACCTAAGAGCACTCAGCTCTCTCTGGGAGTAGCACCTCATATCCTTGTAGTACATGTCCAATAGCTGCTCAAGTCCAGGCTCAAGCTGGTGAAGAGGATTTTTAGGGTTGCCAAACAACCATACTGTGTTGGTCATCTTGCCCATCCTCTTGACCATTGACAGAGTCAACACACTGCAAGAGCATTCAACAAGGTCCCTCCTAGGAGTGGGGTACTCTCCTAGAGATGGCTCAAGCCTGACTGTGTTGGCATTCATTGCAACAGATTTGAGGTCAACGTTGGAGCATTTGCTCAGTGACAT
>China_JF837595_Human_JS2007_01_2011
ATTTGACTGAGCTTGAGGATTTCGCGAGAGAGCTGGCCTATGAAGGCCTTGATCCTGCTCTGATCATCAAGAAGCTGAAGGAGACAGGTGGAGATGATTGGGTGAAGGATACGAAGTTCATCATTGTCTTTGCCCTGACTCGAGGCAATAAGATCGTCAAGGCATCAGGGAAAATGTCAAACTCAGGGTCTAAGAGGTTGATGGCACTCCAAGAGAAATATGGACTGGTTGAGAGGGCAGAAACCAGGCTCTCAATCACTCCTGTGAGGGTAGCGCAGAGCCTTCCCACCTGGACATGTGCAGCAGCAGCAGCCTTAAAGGAGTATCTCCCAGTGGGGCCAGCCGTCATGAACCTGAAGGTTGAGAATTATCCTCCTGAAATGATGTGCATGGCCTTTGGATCCCTGATTCCAACTGCGGGGGTGTCTGAAGCCACGACCAAGACCCTGATGGAGGCCTACTCTCTGTGGCAAGATGCCTTCACCAAGACCATCAATGTGAAGATGCGTGGAGCCAGCAAGACAGAAGTTTACAACTCCTTCAGGGACCCTCTCCATGCTGCTGTGAACTCTGTCTTCTTTCCCAATGATGTTCGGGTGAAGTGGCTAAAGGCCAAGGGAATCCTTGGCCCAGATGGGGTCCCCAGCAGAGCTGCTGAGGTTGCTGCTGCTGCTTACAGAAACCTGTAAGCAGCAATTTGACATATCCAATTAGGCTAAATTCCATGATCCAATTCGACAAAATTAGACCTCCTTCGGGAGGTCACCAATGGCTGGCCAATCTCTTCCCCAAATGGTGTTCAGGGCTGCAGTTCTCAGTTCTTCATCAAACCTGATGAGGTTGTGGAATGGGCACCTATTTAGATAGTGTGCCATCAGATATGGGTAACCCTGGAGGACCCCAGGCTCATCATCCTCATCCAAGACACTGTATGAGCCATCTGTCTTCTTTTTGCGGATAGGAATGAAGAAATCCCAACAGTCTAACAGAGGCTTACGTAATGAGGAAGAAGTGAACAAGTGGTGGTTCAAGCTCATGCCTCTTAGCCTTGCAAGTGACTCTATCTGGAGGAGGGCCACATCCAGAATTGGGGATAGTCCAGTTATCAGAATCTCAGGCAACCCAAGTCTAAGTCTTCGCTTCTCTATGGCTTCAAGAGAATCCAATATCATGTCCCCTTCAAAAAGATACTTTTGGCCTTTTGTTATCCTGTGGAAGAGGCCCCGCCAGTTCTCTCTTCCGGTTTCCATTGCCCAGCTGTTCTTGATGGAGAAGAACATGTGAGCTGCCTGTAGGAACCATACAGATGGCTTCCCACTAGGCCACCTAAGAGCACTCAGTTCTCTCTGGGAGTAGCACCTCATGTCCTTGTAGTACATGTCTAACAGCTGCTCAAGTCCAGGCTCAAGCTGATGAAGAGGATTTTTAGGGTTGCCAAACAACCATACTGTGTTGGTCATCTTGCCCATCCTCTTGACCATTGACAAAGTCAACACACTACAAGAGCATTCAACGAGGTCTCTCCTAAGAGTGGGGTACTCTCCCAGGGAAGGCTCAAGCCTAACAGTGTTAGCATTCATTGCTACAGATTTGAGGTCAACGTTGGAGCATTTGCTCAGCGACAT
>China_JF906058_NA_XCQ_A112S_2010
ATTTGACTGAGCTTGAGGATTTCGCGAGAGAGCTAGCCTATGAAGGCCTTGATCCCGCTTTGATCATCAAGAAGCTGAAGGAAACAGGTGGAGATGACTGGGTGAAGGATACTAAGTTCATCATTGTCTTTGCCCTGACTCGAGGCAACAAGATCGTCAAGGCATCAGGGAAGATGTCAAACTCAGGGTCTAAGAGGTTGATGGCACTCCAGGAGAAATATGGGCTGGTTGAGAGGGCAGAGACCAGGCTCTCAATCACCCCTGTAAGGGTTGCACAGAGCCTCCCCACTTGGACATGTGCTGCAGCAGCAGCCTTAAAGGAGTATCTCCCAGTGGGGCCAGCCGTCATGAACCTGAAGGTCGAGAATTATCCCCCTGAGATGATGTGCATGGCCTTCGGGTCCCTGATTCCAACTGCAGGGGTATCTGAAGCCACGACCAAGACCCTGATGGAGGCTTACTCTTTATGGCAAGATGCCTTCACCAAGACTATCAATGTGAAGATGCGCGGAGCCAGCAAGACAGAAGTTTACAACTCCTTCAGGGATCCTCTCCATGCTGCTGTGAACTCTGTCTTCTTCCCCAATGATGTTCGGGTGAAGTGGCTGAAGGCCAAGGGAATCCTTGGCCCAGATGGGGTCCCCAGCAGAGCTGCTGAGGTTGCTGCTGCTGCTTACAGGAATCTGTAAGCAGCAATTTGACATATCCAATTAGGCTAAATTTCATGATCCAATTCGACAAAATTAGACCTCCTTCGGGGGGTCACCAATGGCTGGCCAATCTCCTCCCCAGATGGTGTTCAGGGCTGCAGTTCTCAGCTCCTCATCAAACATGATGAGGTTGTGGAATGGGCACCTGTTTAAATAGTGTGCCATCAGATATGGGTAACCTTGAAGGACCCCAGGCTCATCATCCTCATCCAAGACACTGTATGAGCCATCTGTCTTCTTTTTGCGGATAGGAATAAAGAAGTCCCAACAGTCTAACAGAGGCTTACGCAATGAGGAAGAAGTGAACAAGTGGTGGTTCAAGCTCATGCCTCTTAGCCTTGCAAGTGACTCTATCTGAAGGAGGGCCACATCCAGAATTGGGGACAGTCCAGTTATTAAGATATCAGGTAACCCAAGTCTAAGCCTTCGCTTCTCTATGGCTTCAAGAGAATCCAATATCATGTCCCCTTCAAAAAGATACCTTCGGCCTTTTGTTATCCTGTGGAAGAGGCCCCGCCAGTTCTCTCTCCCAGTTTCCATTGCCCAGCTGTTCTTGATGGAGAAGAACATATGAGCTGCCTGCAAGAACCATACAGATGGCTTCCCACTAGGCCACCTAAGAGCACTCAGCTCTCTCTGGGAGTAGCACCTCATGTCCTTGTAGTACATGTCCAATAGCTGCTCAAGTCCAGGCTCAAGCTGGTGAAGAGGATTTTTAGGGTTGCCAAACAACCATACTGTGTTGGTCATCTTGCTCATCCTCTTGACCATTGACAGAGTCAACACACTGCAAGAGCATTCAACGAGGTCCCTCCTAAGAGTGGGGTACTCTCCCAGAGATGGCTCAAGCCTGACTGTGTTGGCATTCATTGCAACAGATTTGAGGTCAACGTTGGAGCATTTGCTCAGCGACAT
>China_JN258705_Human_JN1_2010
ATTTGACTGAGCTTGAGGACTTCGCGAGAGAGCTGGCCTATGAAGGCCTTGACCCTGCTTTAATCATCAAGAAGCTGAAGGAGACAGGTGGAGATGATTGGGTGAAGGATACAAAGTTCATCATTGTCTTTGCCCTGACTCGAGGCAATAAGATCGTCAAGGCATCAGGGAAAATGTCAAACTCAGGGTCCAAGAGGTTGATGGCACTCCAAGAGAAATACGGACTGGTTGAGAGGGCAGAGACCAGGCTCTCAATCACTCCAGTGAGGGTTGCGCAGAGCCTTCCCACTTGGACATGTGCTGCTGCAGCAGCTCTAAAGGAGTATCTCCCAGTAGGGCCAGCCGTCATGAACCTGAAGGTTGAGAATTATCCCCCTGAGATGATGTGCATGGCCTTTGGATCCCTGATTCCAACTGCGGGGGTATCTGAAGCCACAACCAAGACCCTGATGGAGGCCTACTCTCTGTGGCAAGATGCCTTCACCAAGACTATCAATGTGAAGATGCGCGGAGCCAGCAAGACAGAAGTTTACAACTCCTTCAGGGACCCTCTTCATGCTGCTGTGAACTCTGTCTTCTTTCCCAATGATGTTCGGGTAAAGTGGCTGAAGGCCAAGGGGATCCTCGGCCCAGATGGGGTCCCCAGCAGAGCTGCTGAGGTTGCTGCTGCTGCTTACAGAAACCTGTAAGCAGCAATTTGACATATCCAATTAGGCTAAATTTCATGATCCAATTCGACAAAATTAGACCTCCTTCGGGAGGTCACCAATGGCTGGCCAATCTCTTCCCCAGATGGTGTTCAGGGCTGCAGTTCTCAGCTCTTCATCAAACCTGATGAGGTTGTGGAAAGGGCACCTATTTAAATAGTGTGCCATCAGATGTGGGTAACCATGAAGGACTCCAGGCTCATCATCCTCATCCAAGACACTGTAAGAACCATCTGTCTTCTTTTTGCGGACAGGAATAAAGAAGTCCCAACAGTCCAATAGAGGCTTACGCAATGAGGGAGAAGTGAATAAGTGGTGGTTCAAGCTCATGCCTCTTAGCCTTGCAAGTGACTCTATCTGGAGGAGGGCCACATCCAGAATTGGGGATAGTCCAGTTATTAGGATCTCAGGTAACCCGAGTCTAAGCCTTCGCTTCTCAATGGCTTCAAGAGAATCCAATATCATGTCCCCTTCAAAAAGGTACTTCTGGCCTTTTGTAATCCTGTGGAAGAGGCCCCGCCAGTTCTCTCTTCCGGTTTCCATTGCCCAGCTGTTCTTGATGGAGAAGAACATGTGAGCTGCCTGTAGGAACCATACAGATGGTTTTCCACTAGGCCACCTGAGAGCACTCAGCTCTCTCTGGGAGTAGCACCTCATGTCCTTGTAGTACATGTCCAACAACTGCTCAAGTCCGGGCTCAAGCTGGTGAAGAGGATTTTTTGGGTTGCCAAATAACCAAACAGTGTTGGTCATCTTACCCATCCTCTTGACCATTGACAGAGTCAACACACTACAAGAGCACTCAACGAGGTCTCTCCTGAGAGTGGGGTACTCTCCTAGAGATGGCTCAAGCCTGACAGTGTTGGCATTCATTGCTACAGATTTGAGGTCAACGTTGGAGCATTTGCTCAGCGACAT
>China_JQ317171_Human_JS2010_014_2010
ATTTGACTGAGCTTGAGGATTTCGCGAGAGAGCTAGCCTATGAAGGCCTTGATCCTGCTTTGATCATCAAGAAACTGAAGGAGACAGGTGGAGATGACTGGGTGAAGGATACTAAGTTCATCATTGTCTTTGCCCTGACTCGGGGCAATAAGATCGTCAAGGCATCAGGGAAGATGTCAAACTCAGGGTCAAAGAGGTTGATGGCACTCCAGGAGAAATATGGACTGGTTGAGAGGGCAGAGACCAGGCTCTCAATCACCCCTGTAAGGGTAGCGCAGAGCCTCCCCACTTGGACATGTGCTGCAGCAGCAGCCTTAAAGGAGTATCTCCCAGTGGGGCCAGCCGTCATGAACCTGAAGGTCGAGAATTATCCCCCTGAGATGATGTGCATGGCCTTCGGGTCCCTGATTCCAACTGCAGGGGTATCTGAAGCCACGACCAAGACCCTGATGGAGGCTTACTCTTTATGGCAAGATGCCTTCACCAAGACTATCAATGTGAAGATGCGCGGAGCCAGCAAGACAGAAGTTTACAACTCCTTCAGGGATCCTCTCCATGCTGCTGTGAACTCTGTCTTCTTCCCCAATGATGTTCGGGTGAAGTGGCTGAAGGCCAAGGGAATCCTTGGCCCAGATGGGGTCCCCAGCAGAGCTGCTGAGGTTGCTGCTGCTGCTTACAGGAACCTGTAAGCAGCAATTTGACATATCCAATTAGGCTAAATTTCATGATCCAATTCGACAAAATTAGACCTCCTTCGGGGGGTCACCAATGGCTGGCCAATCTCTTCCCCAGATGGTGTTCAGGGCTGCAGTTCTCAGCTCCTCATCAAACCTGATGAGATTGTGGAATGGGCACCTGTTTAAATAGTGTGCCATCAGATATGGGTAACCTTGAAGGACCCCAGGCTCATCATCCTCATCCAAGACACTGTATGAGCCATCTGTCTTCTTTTTGCGGATAGGGATAAAGAAGTCCCAACAGTCTAACAGAGGCTTACGCAATGAGGAAGAAGTGAACAAGTGGTGGTTCAAGCTCATGCCTCTTAGCCTTGCAAGTGACTCTATCTGAAGGAGGGCCACATCCAGAATTGGGGACAGTCCAGTTATTAGGATATCAGGTAACCCAAGTCTAAGCCTTCGCTTCTCTATGGCTTCTAGAGAATCCAATATCATGTCCCCTTCAAAAAGATACCTTCGGCCTTTTGTTATCCTGTGGAAGAGGCCCCGCCAGTTCTCTCTCCCAGTTTCCATTGCCCAGCTGTTCTTGATGGAGAAGAACATATGAGCTGCCTGTAGGAACCATACAGATGGCTTCCCACTAGGCCACCTAAGAGCACTCAGCTCTCTCTGGGAGTAGCACCTCATATCCTTGTAGTACATGTCCAATAGCTGCTCAAGTCCAGGCTCGAGCTGGTGAAGAGGATTTTTAGGGTTGCCAAACAACCATACTGTGTTGGTCATCTTGCCCATCCTCTTGACCATTGACAGAGTCAACACACTGCAAGAGCATTCAACGAGGTCCCTCCTAAGAGTGGGGTACTCTCCTAGAGATGGCTCAAGCCTGACTGTGTTGGCATTCATTGCAACAGATTTGAGGTCAACGTTGGAGCATTTGCTCAGTGACAT
>China_JQ317174_Human_JS2010_015_2010
ATTTGACTGAGCTTGAGGATTTCGCGAGAGAGCTAGCCTATGAAGGCCTTGATCCTGCTTTGATCATCAAGAAGTTGAAGGAGACAGGTGGAGATGACTGGGTGAAGGATACTAAGTTCATCATTGTCTTTGCCCTGACTCGAGGCAATAAGATCGTCAAGGCATCAGGGAAGATGTCAAACTCAGGGTCAAAGAGGTTGATGGCACTCCAGGAGAAATATGGACTGGTTGAGAGGGCAGAGACCAGGCTCTCAATCACTCCTGTAAGGGTAGCGCAGAGCCTCCCCACTTGGACATGTGCTGCAGCAGCAGCCTTAAAGGAGTATCTCCCAGTGGGGCCAGCCGTCATGAACCTGAAGGTCGAGAATTATCCCCCTGAGATGATGTGCATGGCCTTCGGGTCCCTGATTCCAACTGCAGGGGTATCTGAAGCCACGACCAAGACCCTGATGGAGGCTTACTCTTTATGGCAAGATGCCTTCACCAAGACTATCAATGTGAAGATGCGCGGAGCCAGCAAGACAGAAGTTTACAACTCCTTCAGGGATCCTCTCCATGCTGCTGTGAACTCTGTCTTCTTTCCCAATGATGTTCGGGTGAAGTGGCTGAAGGCCAAGGGAATCCTTGGCCCAGATGGGGTCCCCAGCAGAGCTGCTGAGGTTGCTGCTGCTGCTTACAGGAACCTGTAAGCAGCAATTTGACATATCCAATTAGGCTAAATTTCATGATCCAATTCGACAAAATTAGACCTCCTTCGGGGGGTCACCAATGGCTGGCCAATCTCTTCCCCAGATGGTGTTCAGGGCTACAGTTCTCAGCTCCTCATCAAACCTGATGAGGTTGTGGAATGGGCACCTGTTTAAATAGTGTGCCATCAGATATGGGTAACCTTGAAGGACCCCAGGCTCATCATCCTCATCCAAGACACTGTATGAGCCATCAGTCTTCTTTTTGCGGATGGGGATAAAGAAGTCCCAACAGTCTAACAGAGGCTTACGCAATGAGGAAGAAGTGAACAAGTGGTGGTTCAAGCTCATGCCTCTTAGCCTTGCAAGTGACTCTATCTGAAGGAGGGCCACATCCAGAATTGGGGACAGTCCAGTTATTAGGATATCAGGTAACCCAAGTCTAAGCCTTCGCTTCTCTATGGCTTCTAGAGAATCCAATATCATGTCCCCTTCAAAAAGATACCTTCGGCCTTTTGTTATCCTGTGGAAGAGGCCCCGCCAGTTCTCTCTCCCAGTTTCCATTGCCCAGCTGTTCTTGATGGAGAAGAACATATGAGCTGCCTGCAAGAACCACACAGATGGCTTCCCACTAGGCCACCTAAGAGCACTCAGCTCTCTCTGGGAGTAGCACCTCATATCCTTGTAGTACATATCCAATAGCTGCTCAAGTCCAGGCTCGAGCTGGTGAAAAGGATTTTTAGGGTTGCCAAACAACCATACTGTGTTGGTCATCTTGCCCATCCTCTTGACCATTGACAGAGTCAACACACTGCAAGAGCATTCAACGAGGTCCCTCCTAAGAGTGGGGTACTCTCCCAGAGATGGCTCAAGCCTGACTGTGTTGGCATTCATTGCAACAGATTTGAGGTCAACGTTGAAGCATTTGCTCAGTGACAT
>China_JQ317177_Human_JS2010_018_2010
ATTTGACTGAGCTTGAGGATTTCGCGAGAGAGCTAGCCTATGAAGGCCTAGATCCTGCTTTGATCATCAAGAAGCTGAAGGAGACAGGTGGAGATGACTGGGTGAAGGATACTAAGTTCATCATTGTCTTTGCCCTGACTCGAGGCAATAAGATCGTCAAGGCATCAGGGAAGATGTCAAACTCAGGGTCAAAGAGGTTGATGGCACTCCAGGAGAAATATGGGCTGGTTGAGAGGGCAGAGACCAGGCTCTCAATCACCCCTGTAAGGGTAGCGCAGAGCCTCCCCACTTGGACATGTGCTGCAGCAGCAGCCTTAAAGGAGTATCTCCCAGTGGGGCCAGCCGTCATGAACCTGAAGGTCGAGAATTATCCCCCTGAGATGATGTGCATGGCCTTCGGGTCCCTGATTCCAACTGCAGGGGTATCTGAAGCCACGACCAAGACCCTGATGGAGGCTTACTCTTTATGGCAAGATGCCTTCACCAAGACTATCAATGTGAAGATGCGCGGAGCCAGCAAGACAGAAGTTTACAACTCCTTCAGGGATCCTCTCCATGCTGCTGTGAACTCTGTCTTCTTCCCCAATGATGTTCGGGTGAAGTGGCTGAAGGCCAAGGGAATCCTTGGCCCAGATGGGGTCCCCAGCAGAGCTGCTGAGGTTGCTGCTGCTGCTTACAGGAACCTGTAAGCAGCAATTTGACATATCCAATTAGGCTAAATTTCATGATCCAATTCGACAAAATTAGACCTCCTTCGGGGGGTCACCAATGGCTGGCCAATCTCTTCCCCAGATGGTGTTCAGGGCTGCAGTTCTCAGCTCCTCATCAAACCTGATGAGGTTGTGGAATGGGCACCTGTTTAAATAGTGTGCCATCAGATATGGGTAACCTTGAAGGACCCCAGGCTCATCATCCTCATCCAAGACACTGTATGAGCCATCTGTCTTCTTTTTGCGGATGGGGATAAAGAAGTCCCAACAGTCTAACAGAGGCTTACGCAATGAGGAAGAAGTGAACAAGTGGTGGTTCAAGCTCATGCCTCTTAGCCTTGCAAGTGACTCTATCTGAAGGAGGGCCACATCCAGAATTGGGGACAGTCCAGTTATTAGGATATCAGGTAACCCAAGTCTAAGCCTTCGCTTCTCTATGGCTTCTAGAGAATCCAATATCATGTCCCCTTCAAAAAGATACCTTCGGCCTTTTGTTATCCTGTGGAAGAGGCCCCGCCAGTTCTCTCTCCCAGTTTCCATTGCCCAGCTGTTCTTGATGGAGAAGAACATATGAGCTGCCTGCAAGAACCACACAGATGGCTTCCCACTAGGCCACCTAAGAGCACTCAGCTCTCTCTGGGAGTAGCACCTCATATCCTTGTAGTACATGTCCAGTAGCTGCTCAAGTCCAGGCTCGAGCTGGTGAAGAGGATTTTTAGGGTTGCCAAACAACCATACTGTGTTGGTCATCTTGCCCATCCTCTTGACCATTGACAGAGTCAACACACTGCAAGAGCATTCAACGAGGTCCCTCCTAAGAGTGGGGTACTCTCCTAGAGATGGCTCAAGCCTGACTGTGTTGGCATTCATTGCAACAGATTTGAGGTCAACGTTGGAGCATTTGCTCAGCGACAT
>China_JQ317180_Human_JS2010_019_2011
ATTTGACTGAGCTTGAGGATTTCGCGAGAGAGCTAGCCTATGAAGGCCTTGATCCTGCTTTGATCATCAAGAAGCTGAAGGAGACAGGTGGAGATGACTGGGTGAAGGATACTAAGTTCATCATTGTCTTTGCCCTGACTCGAGGCAATAAGATCGTCAAGGCATCAGGGAAGATGTCAAACTCAGGGTCAAAGAGGTTGATGGCACTCCAGGAGAAATATGGGCTGGTTGAGAGGGCAGAGACCAGGCTCTCAATCACCCCTGTAAGGGTAGCGCAGAGCCTCCCCACTTGGACATGTGCTGCAGCAGCAGCCTTAAAGGAGTATCTCCCAGTGGGGCCAGCCGTCATGAACCTGAAGGTCGAGAATTATCCCCCTGAGATGATGTGCATGGCCTTCGGGTCCCTGATTCCAACTGCAGGGGTATCTGAAGCCACGACCAAGACCCTGATGGAGGCTTACTCTTTATGGCAAGATGCCTTCACCAAGACTATCAATGTGAAGATGCGCGGAGCCAGCAAGACAGAAGTTTACAACTCCTTCAGGGATCCTCTCCATGCTGCTGTGAACTCTGTCTTCTTCCCCAATGATGTTCGGGTGAAGTGGCTGAAGGCCAAGGGAATCCTTGGCCCAGATGGGGTCCCCAGCAGAGCTGCTGAGGCTGCTGCTGCTGCTTACAGGAACCTGTAAGCAGCAATTTGACATATCCAATTAGGCTAAATTTCATGATCCAATTCGACAAAATTAGACCTCCTTTGGGGGGTCACCAATGGCTGGCCAATCTCTTCCCCAGATGGTGTTCAGGGCTGCAGTTCTCAGCTCCTCATCAAACCTGATGAGGTTGTGGAATGGGCACCTGTTTAAATAGTGTGCCATCAGATATGGGTAACCTTGAAGGACCCCAGGTTCATCATCCTCATCCAAGACACTGTATGAGCCATCTGTCTTCTTTTTGCGGATAGGGATAAAGAAGTCCCAACAGTCTAACAGAGGCTTACGCAATGAGGAAGAAGTGAACAAGTGGTGGTTCAAGCTCATGCCTCTTAGCCTTGCAAGTGACTCTATCTGAAGGAGGGCCACATCCAGAATTGGGGACAGTCCAGTTATTAGGATATCAGGTAACCCAAGTCTAAGCCTTCGCTTCTCTATGGCTTCTAGAGAATCCAATATCATGTCCCCCTCAAAAAGATACCTTCGGCCTTTTGTTATCCTGTGGAAGAGGCCCCGCCAGTTCTCTCTCCCAGTTTCCATTGCCCAGCTGTTCTTGATGGAGAAGAACATATGAGCTGCCTGCAAGAACCACACAGATGGCTTCCCACTAGGCCACCTAAGAGCACTCAGCTCTCTCTGGGAGTAGCACCTCATATCCTTGTAGTACATGTCCAATAGCTGCTCAAGTCCAGGCTCGAGCTGGTGAAGAGGATTTTTAGGGTTGCCAAACAACCATACTGTGTTGGTCATCTTGCCCATCCTCTTGACCATTGACAGAGTCAACACACTGCAAGAGCATTCAACGAGGTCCCTCCTAAGAGTGGGGTACTCTCCTAGAGATGGCTCAAGCCTGACTGTGTTGGCATTCATTGCAACAGATTTGAGGTCAACGTTGGAGCATTTGCTCAGCGACAT
>China_JQ670932_Human_AHL_2011
ACTTGACTGAGCTTGAGGATTTCGCGAGAGAACTGGCCTATGAAGGCCTTGACCCTGCTTTGATCATCAAGAAGCTGAAGGAGACAGGTGGAGATGATTGGGTGAAGGATACAAAGTTCATCATTGTCTTTGCCCTGACTCGAGGCAATAAGATCGTCAAGGCATCAGGGAAAATGTCAAACTCAGGGTCCAAGAGGTTGATGGCACTCCAAGAGAAATATGGACTGGTTGAGAGGGCAGAGACCAGGCTCTCAATCACTCCTGTGAGGGTTGCGCAGAGCCTTCCCACTTGGACATGTGCTGCAGCAGCAGCCTTAAAGGAGTATCTCCCAGTGGGGCCAGCCGTCATGAACCTGAAGGTCGAGAATTATCCCCCTGAGATGATGTGCATGGCCTTTGGATCCCTGATTCCAACTGCGGGGGTATCTGAAGCCACAACCAAGACCCTGATGGAGGCCTACTCTCTGTGGCAAGATGCCTTCACCAAGACTATCAATGTGAAGATGCGCGGAGCCAGCAAGACAGAAGTTTATAACTCCTTCAGGGACCCTCTTCATGCTGCTGTGAACTCTGTCTTCTTTCCCAATGATGTTCGGGTGAAGTGGCTGAAGGCCAAGGGGATCCTTGGCCCAGATGGGGTCCCCAGCAGAGCTGCTGAGGTTGCTGCTGCTGCTTACAGAAACCTGTAAGCAGCAATTTGACATATCCAATTAGGCTAAATTTCATGATCCAATTCGACAAAATTAGACCTCCTTCGGGAGGTCACCAATGGCTGGCCAATCTCTTCCCCAGATAGTATTCAGGGCTGCAGTTCTTAGCTCTTCATCAAACCTGATGAGGTTGTGGAATGGGCACCTATTTAAATAGTGTGCCATCAGATGAGGGTAACCTTGTAGGGCCCCAGGCTCATCATCCTCATCCAAGACACTGTACGAGCCATCTGTCTTCTTTTTGCGGACAGGAATAAAGAAGTCCCAACAGTCCAATAGAGGCTTACGCAATGAGGAAGAAGTGAATAAGTGGTGGTTCAAGCTCATACCTCTTAGCCTTGCAAGTGACTCTATCTGGAGGAGGGCCACATCCAGAATTGGGGATAGTCCAGTTATTAGGATCTCAGGTAACCCAAGTCTAAGCCTTCGCTTCTCAATGGCCTCAAGAGAATCCAGTATCATGTCCCCTTCAAAAAGGTACTTCTGGCCTTTTGTTATCCTGTGGAAGAGGCCCCGCCAGTTCTCTCTTCCAGTTTCCATTGCCCAGCTGTTCTTGATGGAGAAGAACATATGAGCTGCCTGTAGGAACCAAACAGATGGTTTCCCACTAGGCCATCTGAGAGCACTCAGCTCTCTCTGGGAGTAGCACCTCATGTCCTTGTAGTACATGTCCAACAACTGCTCAAGTCCAGGCTCAAGCTGGTGAAGAGGATTTTTTGGGTTGCCAAATAACCAAACTGTGTTGGTCATCTTGCCCATCCTCTTGACCATTGACAGAGTCAACACACTACAAGAGCATTCAACGAGGTCTCTCCTGAGAGTGGGGTACTCTCCTAGAGATGGCTCAAGCCTGACAGTGTTGGCATTCATTGCTACAGATTTGAGGTCAACGTTGGAGCATTTGCTCAGCGACAT
>China_JQ670933_Human_AHZ_2011
ATTTGACTGAGCTTGAGGATTTCGCGAGAGAGCTAGCCTATGAAGGCCTTGATCCTGCTTTAATCATCAAGAAGCTGAAGGAGACAGGTGGAGATGACTGGGTGAAGGATACTAAGTTCATCATTGTCTTTGCCCTGACTCGAGGCAATAAGATCGTCAAGGCATCAGGGAAGATGTCAAACTCAGGGTCAAAGAGGTTGATGGCACTCCAGGAGAAATATGGGCTGGTTGAGAGGGCAGAGACCAGGCTCTCAATCACCCCTGTAAGGGTAGCGCAGAGCCTCCCCACTTGGACATGTGCTGCAGCAGCAGCCTTAAAGGAGTATCTCCCAGTGGGGCCAGCCGTCATGAACCTGAAGGTTGAGAATTATCCCCCTGAGATGATGTGCATGGCCTTCGGGTCCCTGATTCCAACTGCAGGGGTGTCTGAAGCCACGACCAAGACCCTGATGGAGGCTTACTCCTTATGGCAAGATGCCTTCACCAAGACTATCAATGTGAAGATGCGCGGAGCCAGCAAGACAGAAGTTTACAACTCCTTCAGGGATCCTCTCCATGCTGCTGTGAACTCTGTCTTCTTCCCCAATGATGTTCGGGTGAAGTGGCTGAAGGCCAAGGGAATCCTTGGCCCAGATGGGGTCCCCAGCAGAGCTGCTGAGGTTGCTGCTGCTGCTTACAGGAACCTGTAAGCAGCAATTTGACATATCCAATTAGGCTAAATTTCATGATCCAATTCGACAAAATTAGACCTCCTTCGGGGGGTCACCAATGGCTGGCCAATCTCTTCCCCAGATGGTGTTCAGGGCTGCAGTTCTCAGCTCCTCATCAAACCTGATGAGGTTGTGGAATGGGCACCTGTTTAAATAGTGTGCCATCAGATATGGGTAACCTTGAAGGACCCCAGGCTCATCATCCTCATCCAAGACACTGTATGAGCCATCTGTCTTCTTTTTGCGGATAGGGATGAAGAAGTCCCAACAGTCTAACAGAGGCTTACGCAATGAGGAAGAAGTGAACAAGTGGTGGTTCAAGCTCATGCCTCTTAGCCTTGCAAGTGACTCTATCTGAAGGAGGGCCACATCCAGAATTGGGGACAGTCCAGTTATTAGGATATCAGGTAACCCAAGTCTAAGCCTTCGCCTCTCTATGGCTTCTAGAGAATCCAATATCATGTCCCCTTCAAAAAGATACCTTCGGCCTTTTGTTATCCTGTGGAAGAGGCCCCGCCAGTTCTCTCTCCCAGTTTCCATTGCCCAGCTGTTCTTGATGGAGAAGAACATATGAGCTGCCTGCAAGAACCATACAGATGGCTTCCCACTAGGCCACCTAAGAGCACTCAGCTCTCTCTGGGAGTAGCACCTCATGTCCTTGTAGTACATGTCCAATAGCTGCTCAAGTCCAGGCTCAAGCTGGTGAAGAGGATTTTTTGGGTTGCCAAACAACCATACTGTGTTGGTCATCTTGCCCATCCTCTTGACCATTGACAGAGTCAACACACTGCAAGAGCATTCAACGAGGTCCCTCCTAAGAGTGGGGTACTCTCCTAGAGATGGCTCAAGCCTGACTGTGTTGGCATTCATTGCAACAGATTTGAGGTCAACGTTGGAGCATTTGCTCAGTGACAT
>China_JQ684873_Tick_SDLZtick12_2010
ATTTGACTGAGCTTGAGGATTTCGCGAGAGAGCTAGCCTATGAAGGCCTTGATCCTGCTTTGATCATCAAGAAGCTGAAGGAGACAGGTGGAGATGACTGGGTGAAGGATACTAAGTTCATCATTGTCTTTGCCCTGACTCGAGGCAATAAGATCGTCAAGGCATCAGGGAAGATGTCAAACTCAGGGTCAAAGAGGTTGATGGCACTCCAGGAGAAATATGGGCTGGTTGAGAGGGCAGAGACCAGGCTCTCAATCACCCCTGTAAGGGTAGCGCAGAGCCTCCCCACTTGGACATGTGCTGCAGCAGCAGCCTTAAAGGAGTATCTCCCAGTGGGGCCAGCCGTCATGAACCTGAAGGTCGAGAATTATCCCCCTGAGATGATGTGCATGGCCTTCGGGTCCCTGATTCCAACTGCAGGGGTATCTGAAGCCACGACCAAGACCCTGATGGAGGCTTACTCTTTATGGCAAGATGCCTTCACCAAGACTATCAATGTGAAGATGCGCGGAGCCAGCAAGACAGAAGTTTACAACTCCTTCAGGGATCCTCTCCATGCTGCTGTGAACTCTGTCTTCTTCCCCAATGATGTTCGGGTGAAGTGGCTGAAGGCCAAGGGAATCCTTGGCCCAGATGGGGTCCCCAGCAGAGCTGCTGAGGTTGCTGCTGCTGCTTACAGGAACCTGTAAGCAGCAATTTGACATATCCAATTAGGCTAAATTTCATGATCCAATTCGACAAAATTAGACCTCCTTCGGGGGGTCACCAATGGCTGGCCAATCTCTTCCCCAGATGGTGTTCAGGGCTGCAGTTCTCAGCTCCTCATCAAACCTGATGAGGTTGTGGAATGGGCACCTGTTTAAATAGTGTGCCATCAGATATGGGTAACCTTGAAGGACCCCAGGCTCATCATCCTCATCCAAGACACTGTATGAGCCATCTGTCTTCTTTTTGCGGATGGGGATAAAGAAGTCCCAACAGTCTAGCAGAGGCTTACGCAATGAGGAAGAAGTGAACAAGTGGTGGTTCAAGCTCATGCCTCTTAGCCTTGCAAGTGACTCTATCTGAAGGAGGGCCACATCCAGAATTGGGGACAGTCCAGTTATTAGGATATCAGGTAACCCAAGTCTAAGCCTTCGCTTCTCTATGGCTTCTAGAGAATCCAATATCATGTCCCCTTCAAAAAGATACCTTCGGCCTTTTGTTATCCTGTGGAAGAGGCCCCGCCAGTTCTCTCTCCCAGTTTCCATTGCCCAGCTGTTCTTGATGGAGAAGAACATATGAGCTGCCTGCAAGAACCACACAGATGGCTTCCCACTAGGCCACCTAAGAGCACTCAGCTCTCTCTGGGAGTAGCACCTCATATCCTTGTAGTACATGTCCAATAGCTGCTCAAGTCCAGGCTCGAGCTGGTGAAGAGGATTTTTAGGGTTGCCAAACAACCATACTGTGTTGGTCATCTTGCCCATCCTCTTGACCATTGACAGAGTCAACACACTGCAAGAGCATTCAACGAGGTCCCTCCTAAGAGTGGGGTACTCTCCTAGAGATGGCTCAAGCCTGACTGTGTTGGCATTCATTGCAACAGATTTGAGGTCAACGTTGGAGCATTTGCTCAGTGACAT
>China_JQ693001_Cattle_SDLZCattle01_2011
ATTTGACTGAGCTTGAGGACTTCGCGAGAGAGCTGGCCTATGAAGGCCTTGACCCTGCTTTGATCATCAAGAAGCTGAAGGAGACAGGTGGAGATGATTGGGTGAAGGATACAAAGTTCATCATTGTCTTTGCCCTGACTCGAGGCAATAAGATCGTCAAGGCATCAGGGAAAATGTCAAACTCAGGGTCCAAGAGGTTGATGGCACTCCAAGAGAAATATGGACTGGTTGAGAGGGCAGAGACCAGGCTCTCAATCACTCCAGTGAGGGTTGCGCAGAGCCTTCCCACTTGGACATGTGCTGCTGCAGCAGCTCTAAAGGAGTATCTCCCAGTAGGGCCAGCCGTCATGAACCTGAAGGTTGAGAATTATCCCCCTGAGATGATGTGCATGGCCTTTGGATCCCTGATTCCAACTGCGGGGGTATCTGAAGCCACAACCAAGACCCTGATGGAGGCCTACTCTCTGTGGCAAGATGCCTTCACCAAGACTATCAATGTAAAGATGCGCGGAGCCAGCAAGACAGAAGTTTACAACTCCTTCAGGGATCCTCTCCATGCTGCTGTGAACTCTGTCTTCTTTCCCAATGATGTTCGGGTGAAGTGGCTGAAGGCCAAGGGAATCCTTGGCCCAGATGGGGTCCCCAGCAGAGCTGCTGAGGTTGCTGCTGCTGCTTACAGAAACCTGTAAGCAGCAATTTGACATGTCCAATTAGGCTAAATTTCATGATCCAATTCGACAAAATTAGACCTCCTTCGGGGGGTCACCAATGGCTGGCCAATCTCTTCCCCAGATGGTGTTCAGGGCTGCAGTTCTCAGCTCCTCATCAAACCTGATGAGGTTGTGAAATGGGCACCTGTTTAAATAGTGTGCCATCAGATATGGGTAACCTTGAAGGACTCCAGGCTCATCATCCTCATCCAAGACACTGTATGAGCCATCTGTCTTCTTTTTGCGGATAGGGATAAAGAAGTCCCAACAGTCTAACAGAGGCTTACGCAATGAGGAAGACGTGAATAAGTGGTGGTTCAAGCTCATGCCTCTTAGCCTTGCAAGTGACTCTATCTGGAGGAGGGCCACATCCAGAATTGGAGATAGTCCAGTTATTAGGATCTCAGGTAACCCAAGTCTAAGCCTTCGCTTCTCTATGGCTTCAAGAGAATCCAATATCATGTCCCCTTCAAAAAGGTACTTCTGGCCTTTTGTTATCCTGTGGAAGAGGCCCCGCCAGTTCTCTCTTCCGGTTTCCATTGCCCAGCTGTTCTTGATGGAGAAGAACATATGAGCTGCCTGTAGGAACCATACAGATGGTTTTCCACTAGGCCACCTGAGAGCACTCAGCTCTCTCTGGGAGTAGCACCTCATGTCCTTGTAGTACATGTCCAACAACTGCTCAAGCCCAGGCTCAAGCTGGTGAAGAGGATTTTTTGGGTTGCCAAATAACCAAACTGCGTTGGTCATCTTGCCCATCCTCTTGACCATTGACAGAGTCAACACACTACAAGAGCATTCAACGAGGTCTCTCCTAAGAGTGGGGTACTCTCCTAGAGATGGCTCAAGCCTGACAGTGTTGGCATTCATTGCTACAGATTTGAGGTCAACGTTGGAGCATTTGCTCAGCGACAT
>China_JQ693002_Sheep_SDLZSheep01_2011
ATTTGACTGAGCTTGAGGATTTCGCGAGAGAACTGGCCTATGAAGGCCTTGACCCTGCTTTGATCATCAAGAAGCTGAAGGAGACAGGTGGAGATGATTGGGTGAAGGATACAAAGTTCATCATTGTCTTTGCCCTGACTCGAGGCAATAAGATCGTCAAGGCATCAGGCAAAATGTCAAACTCAGGGTCCAAGAGGTTGATGGCACTCCAAGAGAAATATGGACTGGTTGAGAGGGCAGAGACCAGGCTCTCAATCACTCCTGTGAGGGTTGCGCAGAGCCTTCCCACTTGGACATGTGCTGCAGCAGCAGCCTTAAAGGAGTATCTCCCAGTGGGGCCAGCCGTCATGAACCTGAAGGTCGAGAATTATCCCCCTGAGATGATGTGCATGGCCTTTGGATCCCTGATTCCAACTGCGGGGGTATCTGAAGCCACAACCAAGACCCTGATGGAGGCCTACTCTCTGTGGCAAGATGCCTTCACCAAGACTATCAATGTGAAGATGCGCGGAGCCAGCAAGACAGAAGTTTACAACTCCTTCAGGGATCCTCTCCATGCTGCTGTGAACTCTGTCTTCTTTCCCAATGATGTTCGGGTGAAGTGGCTGAAGGCCAAGGGAATCCTTGGCCCAGATGGGGTCCCCAGCAGAGCTGCTGAGGTTGCTGCTGCTGCTTACAGAAACCTGTAAGCAGCAATTTGACATGTCCAATTAGGCTAAATTTCATGATCCAATTCGACAAAATTAGACCTCCTTCGGGGGGTCACCAATGGCTGGCCAATCTCTTCCCCAGATGGTGTTCAGGGCTGCAGTTCTCAGCTCCTCATCAAACCTGATGAGGTTGTGAAATGGGCACCTGTTTAAATAGTGTGCCATCAGATATGGGTAACCTTGAAGGACTCCAGGCTCATCATCCTCATCCAAGACACTGTATGAGCCATCTGTCTTCTTTTTGCGGATAGGGATAAAGAAGTCCCAACAGTCTAACAGAGGCTTACGCAATGAGGAAGACGTGAATAAGTGGTGGTTCAAGCTCATGCCTCTTAGCCTTGCAAGTGACTCTATCTGGAGGAGGGCCACATCCAGAATTGGAGATAGTCCAGTTATTAGGATCTCAGGTAACCCAAGTCTAAGCCTTCGCTTCTCTATGGCTTCAAGAGAATCCAATATCATGTCCCCTTCAAAAAGATACTTCTGGCCTTTTGTTATCCTGTGGAAGAGGCCCCGCCAGTTCTCTCTCCCAGTTTCCATTGCCCAGCTGTTCTTGATGGAGAAGAACATATGAGCTGCCTGTAAGAACCATACAGATGGCTTTCCACTAGGCCACCTAAGAGCACTCAGCTCTCTCTGGGAGTAGCACCTCATGTCCTTGTAGTACATGTCCAATAGTTGCTCAAGCCCAGGCTCAAGCTGGTGAAGAGGATTTTTCGGGTTGCCAAACAACCACACAGTGTTGGTCATTTTACCCATCCTCTTGACCATTGACAGAGTCAACACACTGCAAGAGCATTCAACGAGGTCCCTCCTAAGAGTGGGGTACTCTCCTAGAGATGGCTCAAGCCTGACGGTGTTGGCATTCATTGCAACAGATTTGAGGTCAACGTTGGAGCATTTGCTCAGTGACAT
>China_JQ693003_Dog_SDLZDog01_2011
ATTTGACTGAGCTTGAGGATTTCGCGAGAGAACTGGCCTATGAAGGCCTTGACCCTGCTTTGATCATCAAGAAGCTGAAGGAGACAGGTGGAGATGATTGGGTGAAGGATACAAAGTTCATCATTGTCTTTGCCCTGACTCGAGGCAATAAGATCGTCAAGGCATCAGGCAAAATGTCAAACTCAGGGTCCAAGAGGTTGATGGCACTCCAAGAGAAATATGGACTGGTTGAGAGGGCAGAGACCAGGCTCTCAATCACTCCTGTGAGGGTTGCGCAGAGCCTTCCCACTTGGACATGTGCTGCAGCAGCAGCCTTAAAGGAGTATCTCCCAGTGGGGCCAGCCGTCATGAACCTGAAGGTCGAGAATTATCCCCCTGAGATGATGTGCATGGCCTTTGGATCCCTGATTCCAACTGCGGGGGTATCTGAAGCCACAACCAAGACCCTGATGGAGGCCTACTCTCTGTGGCAAGATGCCTTCACCAAGACTATCAATGTGAAGATGCGCGGAGCCAGCAAGACAGAAGTTTACAACTCCTTCAGGGACCCTCTTCATGCTGCTGTGAACTCTGTCTTCTTTCCCAATGATGTTCGGGTAAAGTGGCTGAAGGCCAAGGGGATCCTTGGCCCAGATGGGGTCCCCAGCAGAGCTGCTGAGGTTGCTGCTGCTGCTTACAGAAACCTGTAAGCAGCAATTTGACATATCCAATTAGGCTAAATTTCATGATCCAATTCGACAAAATTAGACCTCCTTCGGGAGGTCACCGATGGCTGGCCAATCTCTTCCCCAGATGGTGTTCAGGGCTGCAGTTCTTAGCTCTTCATCAAACCTGATGAGGTTGTGGAATGGGCACCTATTTAAATAGTGTGCCATCAGATGAGGGTAACCTTGCAGGGCCCCAGGCTCATCATCCTCATCCAAGACACTGTACGAGCCATCTGTCTTCTTTTTGCGGACAGGAATAAAGAAGTCCCAACAGTCCAATAGAGGCTTACGCAATGAGGAAGAAGTGAATAAGTGGTGGTTCAAGCTCATGCCTCTTAGCCTTGCAAGTGACTCTATCTGGAGGAGGGCCACATCCAGAATTGGGGATAGTCCAGTTATTAGGATCTCAGGTAACCCAAGTCTAAGCCTTCGCTTCTCAATGGCTTCAAGAGAATCCAATATCATGTCCCCTTCAAAAAGGTACTTCTGGCCTTTTGTTATCCTGTGGAAGAGGCCCCGCCAGTTCTCTCTTCCGGTTTCCATTGCCCAGCTGTTCTTGATGGAGAAGAACATATGAGCTGCCTGTAGGAACCAAACAGATGGTTTCCCACTAGGCCATCTGAGAGCACTCAGCTCTCTCTGGGAGTAGCACCTCATGTCCTTGTAGTACATGTCCAACAACTGCTCAAGTCCAGGCTCAAGCTGGTGAAGAGGATTTTTTGGGTTGCCAAATAACCAAACTGTGTTGGTCATCTTGCCCATCCTCTTGACCATTGACAGAGTCAACACACTACAAGAGCATTCAACGAGGTCTCTCCTAAGAGTGGGGTACTCTCCTAGAGATGGCTCAAGCCTGACAGTGTTGGCATTCATTGCTACAGATTTGAGGTCAACGTTGGAGCATTTGCTCAGCGACAT
>China_JQ693004_Human_SDLZP01_2011
ATTTGACTGAGCTTGAGGACTTCGCGAGAGAGCTGGCCTATGAAGGCCTTGACCCTGCTTTGATCATCAAGAAGCTGAAGGAGACAGGTGGAGATGATTGGGTGAAGGATACAAAGTTCATCATTGTCTTTGCCCTGACTAGAGGCAATAAGATCGTCAAGGCATCAGGGAAAATGTCAAACTCAGGGTCCAAGAGGTTGATGGCACTCCAAGAGAAATATGGACTGGTTGAGAGGGCAGAGACCAGGCTCTCAATTACTCCTGTGAGGGTTGCGCAGAGCCTTCCCACTTGGACATGTGCTGCAGCAGCAGCCTTAAAAGAGTACCTTCCAGTGGGGCCAGCCGTCATGAACCTGAAGGTCGAGAATTATCCCCCTGAGATGATGTGCATGGCCTTTGGATCCCTGATTCCAACTGCGGGGGTATCTGAAGCCACAACCAAGACCCTGATGGAGGCCTACTCTCTGTGGCAGGATGCCTTCACAAAGACTATCAATGTGAAGATGCGCGGAGCTAGCAAGACAGAAGTCTACAACTCCTTCAGGGACCCTCTTCATGCTGCTGTGAACTCTGTTTTCTTTCCCAATGATGTTCGGGTAAAGTGGCTGAAGGCCAAGGGAATCCTTGGCCCAGATGGGGTCCCCAGCAGAGCTGCTGAGGTTGCTGCTGCTGCTTACAGAAACCTGTAAGCAGCAATTTGACATATCCAATTAGGCTAAATTTCATAATCCAATTCGACAAAATTAGACCTCCTTCGGGAGGTCACCAATGGCTGGCCAATCTCTCCCCCAGATGGTGTTCAGGGCTGCAGTTCTCAGCTCTTCATCAAACCTGATGAGGTTGTGGAATGGGCACCTATTTAAATAGTGTGCCATCAGATATGGGTAACCTTGGAGGACCCCAGGCTCATCATCCTCATCCAAGACACTGTAAGAGCCATCTGTCTTCTTTTTGCGGACAGGAATAAAGAAGTCCCAACAGTCTAATAGGGGCTTACGCAATGAGGAAGAAGTGAATAAGTGGTGGTTCAAGCTCATGCCTCTTAGCCTTGCAAGTGATTCTATCTGGAGGAGGGCCACATCCAGAATTGGGGATAGTCCAGTTATTAGGATCTCAGGCAACCCAAGCCTAAGCCTTCGCTTCTCAATGGCTTCAAGAGAATCCAATATCATGTCCCCTTCAAAAAGGTACTTCTGGCCTTTTGTTATCCTGTGGAAGAGGCCCCGCCAGTTCTCTCTTCCGGTTTCCATTGCCCAGCTGTTCTTGATGGAGAAGAACATATGAGCTGCCTGTAGGAACCATACAGATGGTTTTCCACTAGGCCACCTGAGAGCACTCAGCTCTCTCTGGGAGTAGCACCTCATGTCCTTGTAGTACATGTCCAACAACTGCTCAAGCCCAGGCTCAAGCTGGTGAAGAGGATTTTTTGGGTTGCCAAATAACCAAACTGCGTTGGTCATCTTGCCCATCCTCTTGACCATTGACAGAGTCAACACACTACAAGAGCATTCAACGAGGTCTCTCCTAAGAGTGGGGTACTCTCCTAGAGATGGCTCAAGCCTGACAGTGTTGGCATTCATTGCTACAGATTTGAGGTCAACGTTGGAGCATTTGCTCAGCGACAT
>China_JQ693005_Human_SDLZP02_2011
ATTTGACTGAGCTTGAGGATTTCGCGAGAGAGCTAGCCTATGAAGGCCTTGATCCTGCTTTGATCATCAAGAAGCTGAAGGAGACAGGTGGAGATGACTGGGTGAAGGATACTAAGTTCATCATTGTCTTTGCCCTGACTCGAGGCAATAAGATCGTCAAGGCATCAGGGAAGATGTCAAACTCAGGGTCAAAGAGGTTGATGGCACTCCAGGAGAAATATGGGCTGGTTGAGAGGGCAGAGACCAGGCTCTCAATCACCCCTGTAAGGGTAGCGCAGAGCCTCCCCACTTGGACATGTGCTGCAGCAGCAGCCTTAAAGGAGTATCTCCCAGTGGGGCCAGCCGTCATGAACCTGAAGGTCGAGAATTATCCCCCTGAGATGATGTGCATGGCCTTCGGGTCCCTGATTCCAACTACAGGGGTATCTGAAGCCACGACCAAGACCCTGATGGAGGCTTACTCTTTATGGCAAGATGCCTTCACCAAGACTATCAATGTGAAGATGCGCGGAGCCAGCAAGACAGAAGTTTACAACTCCTTCAGGGATCCTCTCCATGCTGCTGTGAACTCTGTCTTCTTCCCCAATGATGTTCGGGTGAAGTGGCTGAAGGCCAAGGGAATCCTTGGCCCAGATGGGGTCCCCAGCAGAGCTGCTGAGGTTGCTGCTGCTGCTTACAGGAACCTGTAAGCAGCAATTTGACATATCCAATTAGGCTAAATTTCATGATCCAATTCGACAAAATTAGACCTCCTTCGGGGGGTCACCAATGGCTGGCCAATCTCTTCCCCAGATGGTGTTCAGGGCTGCAGTTCTCAGCTCCTCATCAAACCTGATGAGGTTGTGGAATGGGCACCTGTTTAAATAGTGTGCCATCAGATATGGGTAACCTTGAAGGACCCCAGGCTCATCATCCTCATCCAAAACACTGTATGAGCCATCTGTCTTCTTTTTGCGGATGGGGATAAAGAAGTCCCAACAGTCTAACAGAGGCTTACGCAATGAGGAAGAAGTGAACAAGTGGTGGTTCAAGCTCATGCCTCTTAGCCTTGCAAGTGACTCTATCTGAAGGAGGGCCACATCCAGAATTGGGGACAGTCCAGTTATTAGGATATCAGGTAACCCAAGTCTAAGCCTTCGCTTCTCTATGGCTTCTAGAGATTCCAATATCATGTCCCCTTCAAAAAGATACCTTCGGCCTTTTGTTATCCTGTGGAAGAGGCCCCGCCAGTTCTCTCTCCCAGTTTCCATTGCCCAGCTGTTCTTGATGGAGAAGAACATATGAGCTGCCTGCAAGAACCACACAGATGGCTTCCCACTAGGCCACCTAAGAGCACTCAGCTCTCTCTGGGAGTAGCACCTCATATCCTTGTAGTACATGTCCAATAGCTGCTCAAGTCCAGGCTCGAGCTGGTGAAGAGGATTTTTAGGGTTGCCAAACAACCATACTGTGTTGGTCATCTTGCCCATCCTCTTGACCATTGACAGAGTCAACACACTGCAAGAGCATTCAACGAGGTCCCTCCTAAGAGTGGGGTACTCTCCTAGAGATGGCTCAAGCCTGACTGTGTTGGCATTCATTGCAACAGATTTGAGGTCAACGTTGGAGCATTTGCTCAGTGACAT
>China_JQ693006_Human_SDLZP03_2011
ATTTGACTGAGCTTGAGGATTTCGCGAGAGAGCTAGCCTATGAAGGCCTTGATCCTGCTTTGATCATCAAGAAGCTGAAGGAGACAGGTGGAGATGACTGGGTGAAGGATACTAAGTTCATCATTGTCTTTGCCCTGACTCGAGGCAATAAGATCGTCAAGGCATCAGGGAAGATGTCAAACTCAGGGTCAAAGAGGTTGATGGCACTCCAGGAGAAATATGGGCTGGTTGAGAGGGCAGAGACCAGGCTCTCAATCACCCCTGTAAGGGTAGCGCAGAGCCTCCCCACTTGGACATGTGCTGCAGCAGCAGCCTTAAAGGAGTATCTCCCAGTGGGGCCAGCCGTCATGAACCTGAAGGTCGAGAATTATCCCCCTGAGATGATGTGCATGGCCTTCGGGTCCCTGATTCCAACTGCAGGGGTATCTGAAGCCACGACCAAGACCCTGATGGAGGCTTACTCTTTATGGCAAGATGCCTTCACCAAGACTATCAATGTGAAGATGCGCGGAGCCAGCAAGACAGAAGTTTACAACTCCTTCAGGGATCCTCTCCATGCTGCTGTGAACTCTGTCTTCTTCCCCAATGATGTTCGGGTGAAGTGGCTGAAGGCCAAGGGAATCCTTGGCCCAGATGGGGTCCCCAGCAGAGCTGCTGAGGTTGCTGCTGCTGCTTACAGGAACCTGTAAGCAGCAATTTGACATATCCAATTAGGCTAAATTTCATGATCCAATTCGACAAAATTAGACCTCCTTCGGGGGGTCACCAATGGCTGGCCAATCTCTTCCCCAGATGGTGTTCAGGGCTGCAGTTCTCAGCTCCTCATCAAACCTGATGAGGTTGTGGAATGGGCACCTGTTTAAATAGTGTGCCATCAGATATGGGTAACCTTGAAGGACCCCAGGCTCATCATCCTCATCCAAGACACTGTATGAGCCATCTGTCTTCTTTTTGCGGATGGGGATAAAGAAGTCCCAACAGTCTAACAGAGGCTTACGCAATGAGGAAGAAGTGAACAAGTGGTGGTTCAAGCTCATGCCTCTTAGCCTTGCAAGTGACTCTATCTGAAGGAGGGCCACATCCAGAATTGGGGACAGTCCAGTTATTAGGATATCAGGTAACCCAAGTCTAAGCCTTCGCTTCTCTATGGCTTCTAGAGAATCCAATATCATGTCCCCTTCAAAAAGATACCTTCGGCCTTTTGTTATCCTGTGGAAGAGGCCCCGCCAGTTCTCTCTCCCAGTTTCCATTGCCCAGCTGTTCTTGATGGAGAAGAACATATGAGCTGCCTGCAAGAACCACACAGATGGCTTCCCACTAGGCCACCTAAGAGCACTCAGCTCTCTCTGGGAGTAGCACCTCATATCCTTGTAGTACATGTCCAATAGCTGCTCAAGTCCAGGCTCGAGCTGGTGAAGAGGATTTTTAGGGTTGCCAAACAACCATACTGTGTTGGTCATCTTGCCCATCCTCTTGACCATTGACAGAGTCAACACACTGCAAGAGCATTCAACGAGGTCCCTCCTAAGAGTGGGGTACTCTCCTAGAGATGGCTCAAGCCTGACTGTGTTGGCATTCATTGCAACAGATTTGAGGTCAACGTTGGAGCATTTGCTCAGTGACAT
>China_JQ693007_Human_SDLZP04_2011
ATTTGACTGAGCTTGAGGATTTCGCGAGAGAGCTAGCCTATGAAGGCCTTGATCCTGCTTTGATCATCAAGAAGCTGAAGGAGACAGGTGGAGATGACTGGGTGAAGGATACTAAGTTCATCATTGTCTTTGCCCTGACTCGAGGCAATAAGATCGTCAAGGCATCAGGGAAGATGTCAAACTCAGGGTCAAAGAGGTTGATGGCACTCCAGGAGAAATATGGGCTGGTTGAGAGGGCAGAGACCAGGCTCTCAATCACCCCTGTAAGGGTAGCGCAGAGCCTCCCCACTTGGACATGTGCTGCAGCAGCAGCCTTAAAGGAGTATCTCCCAGTGGGGCCAGCCGTCATGAACCTGAAGGTCGAGAATTATCCCCCTGAGATGATGTGCATGGCCTTCGGGTCCCTGATTCCAACTGCAGGGGTATCTGAAGCCACGACCAAGACCCTGATGGAGGCTTACTCGTTATGGCAAGATGCCTTCACCAAGACTATCAATGTGAAGATGCGCGGAGCCAGCAAGACAGAAGTTTACAACTCCTTCAGGGATCCTCTCCATGCTGCTGTGAACTCTGTCTTCTTCCCCAATGATGTTCGGGTGAAGTGGCTGAAGGCCAAGGGAATCCTTGGCCCAGATGGGGTCCCCAGCAGAGCTGCTGAGGTTGCTGCTGCTGCTTACAGGAACCTGTAAGCAGCAATTTGACATATCCAATTAGGCTAAATTTCATGATCCAATTCGACAAAATTAGACCTCCTTCGGGGGGTCACCAATGGCTGGCCAATCTCTTCCCCAGATGGTGTTCAGGGCTGCAGTTCTCAGCTCCTCATCAAACCTGATGAGGTTGTGGAATGGGCACCTGTTTAAATAGTGTGCCATCAGATATGGGTAACCTTGAAGGACCCCAGGCTCATCATCCTCATCCAAGACACTGTATGAGCCATCTGTCTTCTTTTTGCGGATGGGGATAAAGAAGTCCCAACAGTCTAACAGAGGCTTACGCAATGAGGAAGAAGTGAACAAGTGGTGGTTCAAGCTCATGCCTCTTAGCCTTGCAAGTGACTCTATCTGAAGGAGGGCCACATCCAGAATTGGGGACAGTCCAGTTATTAGGATATCAGGTAACCCAAGTCTAAGCCTTCGCTTCTCTATGGCTTCTAGAGAATCCAATATCATGTCCCCTTCAAAAAGATACCTTCGGCCTTTTGTTATCCTGTGGAAGAGGCCCCGCCAGTTCTCTCTCCCAGTTTCCATTGCCCAGCTGTTCTTGATGGAGAAGAACATATGAGCTGCCTGCAAGAACCACACAGATGGCTTCCCACTAGGCCACCTAAGAGCACTCAGCTCTCTCTGGGAGTAGCACCTCATATCCTTGTAGTACATGTCCAATAGCTGCTCAAGTCCAGGCTCGAGCTGGTGAAGAGGATTTTTAGGGTTGCCAAACAACCATACTGTGTTGGTCATCTTGCCCATCCTCTTGACCATTGACAGAGTCAACACACTGCAAGAGCATTCAACGAGGTCCCTCCTAAGAGTGGGGTACTCTCCTAGAGATGGCTCAAGCCTGACTGTGTTGGCATTCATTGCAACAGATTTGAGGTCAACGTTGGAGCATTGGCTCAGTGACAT
>China_JQ693008_Human_SDLZP05_2011
ATTTGACTGAGCTTGAGGATTTCGCGAGAGAGCTAGCCTATGAAGGCCTTGATCCTGCTTTGATCATCAAGAAGCTGAAGGAGACAGGTGGAGATGACTGGGTGAAGGATACTAAGTTCATCATTGTCTTTGCCCTGACTCGAGGCAATAAGATCGTCAAGGCATCAGGGAAGATGTCAAACTCAGGGTCAAAGAGGTTGATGGCACTCCAGGAGAAATATGGGCTGGTTGAGAGGGCAGAGACCAGGCTCTCAATCACCCCTGTAAGGGTAGCGCAGAGCCTCCCCACTTGGACATGTGCTGCAGCAGCAGCCTTAAAGGAGTATCTCCCAGTGGGGCCAGCCGTCATGAACCTGAAGGTCGAGAATTATCCCCCTGAGATGATGTGCATGGCCTTCGGGTCCCTGATTCCAACTGCAGGGGTATCTGAAGCCACGACCAAGACCCTGATGGAGGCTTACTCGTTATGGCAAGATGCCTTCACCAAGACTATCAATGTGAAGATGCGCGGAGCCAGCAAGACAGAAGTTTACAACTCCTTCAGGGATCCTCTCCATGCTGCTGTGAACTCTGTCTTCTTCCCCAATGATGTTCGGGTGAAGTGGCTGAAGGCCAAGGGAATCCTTGGCCCAGATGGGGTCCCCAGCAGAGCTGCTGAGGTTGCTGCTGCTGCTTACAGGAACCTGTAAGCAGCAATTTGACATATCCAATTAGGCTAAATTTCATGATCCAATTCGACAAAATTAGACCTCCTTCGGGGGGTCACCAATGGCTGGCCAATCTCTTCCCCAGATGGTGTTCAGGGCTGCAGTTCTCAGCTCCTCATCAAACCTGATGAGGTTGTGGAATGGGCACCTGTTTAAATAGTGTGCCATCAGATATGGGTAACCTTGAAGGACCCCAGGCTCATCATCCTCATCCAAGACACTGTATGAGCCATCTATCTTCTTTTTGCGGATGGGGATAAAGAAGTCCCAACAGTCTAACAGAGGCTTACGCAATGAGGAAGAAGTGAACAAGTGGTGGTTCAAGCTCATGCCTCTTAGCCTTGCAAGTGACTCCATCTGAAGGAGGGCCACATCCAGAATTGGGGACAGTCCAGTTATTAGGATATCAGGTAACCCAAGTCTAAGCCTTCGCTTCTCTATGGCTTCTAGAGAATCCAATATCATGTCCCCTTCAAAAAGATACCTTCGGCCTTTTGTTATCCTGTGGAAGAGGCCCCGCCAGTTCTCTCTCCCAGTTTCCATTGCCCAGCTGTTCTTGATGGAGAAGAACATATGAGCTGCCTGCAAGAACCACACAGATGGCTTCCCACTAGGCCACCTAAGAGCACTCAGCTCTCTCTGGGAGTAGCACCTCATATCCTTGTAGTACATGTCCAATAGCTGCTCAAGTCCAGGCTCGAGCTGGTGAAGAGGATTTTTAGGGTTGCCAAACAACCATACTGTGTTGGTCATCTTGCCCATCCTCTTGACCATTGACAGAGTCAACACACTGCAAGAGCATTCAACGAGGTCCCTCCTAAGAGTGGGGTACTCTCCTAGAGATGGCTCAAGCCTGACTGTGTTGGCATTCATTGCAACAGATTTGAGGTCAACGTTGGAGCATTTGCTCAGTGACAT
>China_JQ693009_Human_SDLZP06_2011
ATTTGACTGAGCTTGAGGATTTCGCGAGAGAGCTAGCCTATGAAGGCCTTGATCCTGCTTTGATCATCAAGAAGCTGAAGGAGACAGGTGGAGATGACTGGGTGAAGGATACTAAGTTCATCATTGTCTTTGCCCTGACTCGAGGCAATAAGATCGTCAAGGCATCAGGGAAGATGTCAAACTCAGGGTCAAAGAGGTTGATGGCACTCCAGGAGAAATATGGGCTGGTTGAGAGGGCAGAGACCAGGCTCTCAATCACCCCTGTAAGGGTAGCGCAGAGCCTCCCCACTTGGACATGTGCTGCAGCAGCAGCCTTAAAGGAGTATCTCCCAGTGGGGCCAGCCGTCATGAACCTGAAGGTCGAGAATTATCCCCCTGAGATGATGTGCATGGCCTTCGGGTCCCTGATTCCAACTGCAGGGGTATCTGAAGCCACGACCAAGACCCTGATGGAGGCTTACTCTTTATGGCAAGATGCCTTCACCAAGACTATCAATGTGAAGATGCGCGGAGCCAGCAAGACAGAAGTTTACAACTCCTTCAGGGATCCTCTCCATGCTGCTGTGAACTCTGTCTTCTTCCCCAATGATGTTCGGGTGAAGTGGCTGAAGGCCAAGGGAATCCTTGGCCCAGATGGGGTCCCCAGCAGAGCTGCTGAGGTTGCTGCTGCTGCTTACAGGAACCTGTAAGCAGCAATTTGACATATCCAATTAGGCTAAATTTCATGATCCAATTCGACAAAATTAGACCTCCTTCGGGGGGTCACCAATGGCTGGCCAATCTCTTCCCCAGATGGTGTTCAGGGCTGCAGTTCTCAGCTCCTCATCAAACCTGATGAGGTTGTGGAATGGGCACCTGTTTAAATAGTGTGCCATCAGATATGGGTAACCTTGAAGGACCCCAGGCTCATCATCCTCATCCAAGACACTGTATGAGCCATCTGTCTTCTTTTTGCGGATGGGGATAAAGAAGTCCCAACAGTCTAACAGAGGCTTACGCAATGAGGAAGAAGTGAACAAGTGGTGGTTCAAGCTCATGCCTCTTAGCCTTGCAAGTGACTCTATCTGAAGGAGGGCCACATCCAGAATTGGGGACAGTCCAGTTATTAAGATATCAGGTAACCCAAGTCTAAGCCTTCGCTTCTCTATGGCTTCTAGAGAATCCAATATCATGTCCCCTTCAAAAAGATACCTTCGGCCTTTTGTTATCCTGTGGAAGAGGCCCCGCCAGTTCTCTCTCCCAGTTTCCATTGCCCAGCTGTTCTTGATGGAGAAGAACATATGAGCTGCCTGCAAGAACCACACAGATGGCTTCCCACTAGGCCACCTAAGAGCACTCAGCTCTCTCTGGGAGTAGCACCTCATATCCTTGTAGTACATGTCCAATAGCTGCTCAAGTCCAGGCTCGAGCTGGTGAAGAGGATTTTTAGGGTTGCCAAACAACCATACTGTGTTGGTCATCTTGCCCATCCTCTTGACCATTGACAGAGTCAACACACTGCAAGAGCATTCAACGAGGTCCCTCCTAAGAGTGGGGTACTCTCCAAGAGATGGCTCAAGCCTGACTGTGTTGGCATTCATTGCAACAGATTTGAGGTCAACGTTGGAGCATTTGCTCAGTGACAT
>China_JQ693010_Human_SDLZP07_2011
ATTTGACTGAGCTTGAGGATTTCGCGAGAGAACTAGCCTATGAAGGCCTTGATCCTGCTTTGATCATCAAGAAGCTGAAGGAGACAGGTGGAGATGACTGGGTGAAGGATACTAAGTTCATCATTGTCTTTGCCCTGACTCGAGGCAATAAGATCGTCAAGGCATCAGGGAAGATGTCAAACTCAGGGTCAAAGAGGTTGATGGCACTCCAGGAGAAATATGGGCTGGTTGAGAGGGCAGAGACCAGGCTCTCAATCACCCCTGTAAGGGTAGCGCAGAGCCTCCCCACTTGGACATGTGCTGCAGCAGCAGCCTTAAAGGAGTATCTCCCAGTGGGGCCAGCCGTCATGAACCTGAAGGTCGAGAATTATCCCCCTGAGATGATGTGCATGGCCTTCGGGTCCCTGATCCCAACTGCAGGGGTATCTGAAGCCACGACCAAGACCCTGATGGAGGCTTACTCTTTATGGCAAGATGCCTTCACCAAGACTATCAATGTGAAGATGCGCGGAGCCAGCAAGACAGAAGTTTACAACTCCTTCAGGGATCCTCTCCATGCTGCTGTGAACTCTGTCTTCTTCCCCAATGATGTTCGAGTGAAGTGGCTGAAGGCCAAGGGAATCCTTGGCCCAGATGGGGTCCCCAGCAGAGCTGCTGAGGTTGCTGCTGCTGCTTACAGGAACCTGTAAGCAGCAATTTGACATATCCAATTAGGCTAAATTTCATGATCCAATTCGACAAAATTAGACCTCCTTCGGGGGGTCACCAATGGCTGGCCAATCTCTTCCCCAGATGGTGTTCAGGGCTGCAGTTCTCAGCTCCTCATCAAACCTGATGAGGTTGTGGAATGGGCACCTGTTTAAATAGTGTGCCATCAGATATGGGTAACCTTGAAGGACCCCAGGCTCATCATCCTCATCCAAGACACTGTATGAGCCATCTGTCTTCTTTTTGCGGATGGGGATAAAGAAGTCCCAACAGTCTAACAGAGGCTTACGCAATGAGGAAGAAGTGAACAAGTGGTGGTTCAAGCTCATGCCTCTTAGCCTTGCAAGTGACTCTATCTGGAGGAGGGCCACATCCAGAATTGGGGATAGTCCAGTTATTAGGATCTCAGGTAACCCAAGTCTAAGCCTTCGCTTCTCAATGGCTTCAAGAGAATCCAATATCATGTCCCCTTCAAAAAGGTACTTCTGGCCTTTTGTTATCCTGTGGAAGAGGCCCCGCCAGTTCTCTCTTCCGGTTTCCATTGCCCAGCTGTTCTTGATGGAGAAGAACATGTGAGCTGCCTGTAGGAACCATACAGATGGTTTTCCACTAGGCCACCTGAGAGCACTCAGCTCTCTCTGGGAGTAGCACCTCATGTCCTTGTAGTACATGTCCAACAACTGCTCAAGTCCGGGCTCAAGCTGGTGAAGAGGATTTTTTGGGTTGCCAAATAACCAAACAGTGTTGGTCATCTTACCCATCCTCTTGACCATTGACAGAGTCAACACACTACAAGAGCACTCAACGAGGTCTCTCCTGAGAGTGGGGTACTCTCCTAGAGATGGCTCAAGCCTGACAGTGTTGGCATTCATTGCTACAGATTTGAGGTCAACGTTGGAGCATTTGCTCAGCGACAT
>China_JQ693011_Human_SDLZP08_2011
ATTTGACTGAGCTTGAGGATTTCGCGAGAGAACTAGCCTATGAAGGCCTTGATCCTGCTTTGATCATCAAGAAGCTGAAGGAGACAGGTGGAGATGACTGGGTGAAGGATACTAAGTTCATCATTGTCTTTGCCCTGACTCGAGGCAATAAGATCGTCAAGGCATCAGGGAAGATGTCAAACTCAGGGTCAAAGAGGTTGATGGCACTCCAGGAGAAATATGGGCTGGTTGAGAGGGCAGAGACCAGGCTCTCAATCACCCCTGTAAGGGTAGCGCAGAGCCTCCCCACTTGGACATGTGCTGCAGCAGCAGCCTTAAAGGAGTATCTCCCAGTGGGGCCAGCCGTCATGAACCTGAAGGTCGAGAATTATCCCCCTGAGATGATGTGCATGGCCTTCGGGTCCCTGATCCCAACTGCAGGGGTATCTGAAGCCACGACCAAGACCCTGATGGAGGCTTACTCTTTATGGCAAGATGCCTTCACCAAGACTATCAATGTGAAGATGCGCGGAGCCAGCAAGACAGAAGTTTACAACTCCTTCAGGGATCCTCTCCATGCTGCTGTGAACTCTGTCTTCTTCCCCAATGATGTTCGAGTGAAGTGGCTGAAGGCCAAGGGAATCCTTGGCCCAGATGGGGTCCCCAGCAGAGCTGCTGAGGTTGCTGCTGCTGCTTACAGGAACCTGTAAGCAGCAATTTGACATATCCAATTAGGCTAAATTTCATGATCCAATTCGACAAAATTAGACCTCCTTCGGGGGGTCACCAATGGCTGGCCAATCTCTTCCCCAGATGGTGTTCAGGGCTGCAGTTCTCAGCTCCTCATCAAACCTGATGAGGTTGTGGAATGGGCACCTGTTTAAATAGTGTGCCATCAGATATGGGTAACCTTGAAGGACCCCAGGCTCATCATCCTCATCCAAGACACTGTATGAGCCATCTGTCTTCTTTTTGCGGATGGGGATAAAGAAGTCCCAACAGTCTAACAGAGGCTTACGCAATGAGGAAGAAGTGAACAAGTGGTGGTTCAAGCTCATGCCTCTTAGCCTTGCAAGTGACTCTATCTGAAGGAGGGCCACATCCAGAATTGGGGACAGTCCAGTTATTAGGATATCAGGTAACCCAAGTCTAAGCCTTCGCTTCTCAATGGCTTCAAGAGAATCCAATATCATGTCCCCTTCAAAAAGATACCTCCGGCCTTTTGTTATCCTGTGGAAGAGGCCCCGCCAGTTCTCTCTCCCAGTTTCCATTGCCCAGCTGTTCTTGATGGAGAAGAACATATGAGCTGCCTGCAAGAACCACACAGATGGCTTCCCACTAGGCCACCTAAGAGCACTCAGCTCTCTCTGGGAGTAGCACCTCATATCCTTGTAGTACATGTCCAACAACTGCTCAAGTCCAGGCTCAAGCTGGTGAAGAGGATTTTTAGGGTTGCCAAACAACCAAACAGTGTTGGTCATCTTACCCATCCTCTTGACCATTGACAGAGTCAACACACTACAAGAGCACTCAACGAGGTCCCTCCTAAGAGTGGGGTACTCTCCTAGAGATGGCTCAAGCCTGACAGTGTTGGCATTCATTGCAACAGATTTGAGGTCAACGTTGGAGCATTTGCTCAGCGACAT
>China_JQ693012_Human_SDLZP09_2011
ATTTGACTGAGCTTGAGGATTTCGCGAGAGAGCTAGCCTATGAAGGCCTTGATCCTGCTTTGATCATCAAGAAGCTGAAGGAGACAGGTGGAGATGACTGGGTGAAGGATACTAAGTTCATCATTGTCTTTGCCCTGACTCGAGGCAATAAGATCGTCAAGGCATCAGGGAAGATGTCAAACTCAGGGTCAAAGAGGTTGATGGCACTCCAGGAGAAATATGGGCTGGTTGAGAGGGCAGAGACCAGGCTCTCAATCACCCCTGTAAGGGTAGCGCAGAGCCTCCCCACTTGGACATGTGCTGCAGCAGCAGCCTTAAAGGAGTATCTCCCAGTGGGGCCAGCCGTCATGAACCTGAAGGTCGAGAATTATCCCCCTGAGATGATGTGCATGGCCTTCGGGTCCCTGATTCCAACTGCAGGGGTATCTGAAGCCACGACCAAAACCCTGATGGAGGCTTACTCTTTATGGCAAGATGCCTTCACCAAGACTATCAATGTGAAGATGCGCGGAGCCAGCAAGACAGAAGTTTACAACTCCTTCAGGGATCCTCTCCATGCTGCTGTGAACTCTGTCTTCTTCCCCAATGATGTTCGGGTGAAGTGGCTGAAGGCCAAGGGAATCCTTGGCCCAGATGGGGTCCCCAGCAGAGCTGCTGAGGTTGCTGCTGCTGCTTACAGGAACCTGTAAGCAGCAATTTGACATATCCAATTAGGCTAAATTTCATGATCCAATTCGACAAAATTAGACCTCCTTCGGGGGGTCACCAATGGCTGGCCAATCTCTTCCCCAGATGGTGTTCAGGGCTGCAGTTCTCAGCTCCTCATCAAACCTGATGAGGTTGTGGAATGGGCACCTGTTTAAATAGTGTGCCATCAGATATGGGTAACCTTGAAGGACCCCAGGCTCATCATCCTCATCCAAGACACTGTATGAGCCATCTGTCTTCTTTTTGCGGATGGGGATAAAGAAGTCCCAACAGTCTAACAGAGGCTTACGCAATGAGGAAGAAGTGAACAAGTGGTGGTTCAAGCTCATGCCTCTTAGCCTTGCAAGTGACTCTATCTGAAGGAGGGCCACATCCAGAATTGGGGACAGTCCAGTTATTAGGATATCAGGTAACCCAAGTCTAAGCCTTCGCTTCTCTATGGCTTCTAGAGAATCCAATATCATGTCCCCTTCAAAAAGATACCTTCGGCCTTTTGTTATCCTGTGGAAGAGGCCCCGCCAGTTCTCTCTCCCAGTTTCCATTGCCCAGCTGTTCTTGATGGAGAAGAACATATGAGCTGCCTGCAAGAACCACACAGATGGCTTCCCACTAGGCCACCTAAGAGCACTCAGCTCTCTCTGGGAGTAGCACCTCATATCCTTGTAGTACATGTCCAATAGCTGCTCAAGTCCAGGCTCGAGCTGGTGAAGAGGATTTTTAGGGTTGCCAAACAACCATACTGTGTTGGTCATCTTGCCCATCCTCTTGACCATTGACAGAGTCAACACACTGCAAGAGCATTCAACGAGGTCCCTCCTAAGAGTGGGGTACTCTCCTAGAGATGGCTCAAGCCTGACTGTGTTGGCATTCATTGCAACAGATTTGAGGTCAACGTTGGAGCATTTGCTCAGTGACAT
>China_JQ693013_Human_SDPLP01_2011
ATTTGACTGAGCTTGAGGATTTCGCGAGAGAACTGGCCTATGAAGGCCTTGACCCTGCTTTGATCATCAAGAAGCTGAAGGAGACAGGTGGAGATGATTGGGTGAAGGATACAAAGTTCATCATTGTCTTTGCCCTGACTCGAGGCAATAAGATCGTCAAGGCATCAGGGAAAATGTCAAACTCAGGGTCCAAGAGGTTGATGGCACTCCAAGAGAAATATGGACTGGTTGAGAGGGCAGAGACCAGGCTCTCAATCACTCCTGTGAGGGTTGCGCAGAGCCTTCCCACTTGGACATGTGCTGCAGCAGCAGCCTTAAAGGAGTATCTCCCAGTGGGGCCAGCCGTCATGAACCTGAAGGTCGAGAATTATCCCCCTGAGATGATGTGCATGGCCTTTGGATCCCTGATTCCAACTGCGGGGGTATCTGAAGCCACAACCAAGACCCTGATGGAGGCCTACTCTCTGTGGCAAGATGCCTTCACCAAGACTATCAATGTGAAGATGCGCGGAGCCAGCAAGACAGAAGTTTACAACTCCTTCAGGGACCCTCTTCATGCTGCTGTGAACTCTGTCTTCTTTCCCAATGATGTTCGGGTAAAGTGGCTGAAGGCCAAGGGGATCCTTGGCCCAGATGGGGTCCCCAGCAGAGCTGCTGAGGTTGCTGCTGCTGCTTACAGAAACCTGTAAGCAGCAATTTGACATATCCAATTAGGCTAAATTTCATGATCCAATTCGACAAAATTAGACCTCCTTCGGGAGGTCACCGATGGCTGGCCAATCTCTTCCCCAGATGGTGTTCAGGGCTGCAGTTCTTAGCTCTTCATCAAACCTGATGAGGTTGTGGAATGGGCACCTATTTAAATAATGTGCCATCAGATGAGGGTAACCTTGCAGGGCCCCAGGCTCATCATCCTCATCCAAGACACTGTACGAGCCATCTGTCTTCTTTTTGCGGACAGGAATAAAGAAGTCCCAACAGTCCAATAGAGGCTTACGCAATGAGGAAGAAGTGAATAAGTGGTGGTTCAAGCTCATGCCTCTTAGCCTTGCAAGTGACTCTATCTGGAGGAGGGCCACATCCAGAATTGGGGATAGTCCAGTTATTAGGATCTCAGGTAACCCAAGTCTAAGCCTTCGCTTCTCAATGGCTTCAAGAGAATCCAATATCATGTCCCCTTCAAAAAGGTACTTCTGGCCTTTTGTTATCCTGTGGAAGAGGCCCCGCCAGTTCTCTCTTCCGGTTTCCATTGCCCAGCTGTTCTTGATGGAGAAGAACATATGAGCTGCCTGTAGGAACCAAACAGATGGTTTCCCACTAGGCCATCTGAGAGCACTCAGCTCTCTCTGGGAGTAGCACCTCATGTCCTTGTAGTACATGTCCAACAACTGCTCAAGTCCAGGCTCAAGCTGGTGAAGAGGATTTTTTGGGTTGCCAAATAACCAAACTGTGTTGGTCATCTTGCCCATCCTCTTGACCATTGACAGAGTCAACACACTACAAGAGCATTCAACGAGGTCTCTCCTAAGAGTGGGGTACTCTCCTAGAGATGGCTCAAGCCTGACAGTGTTGGCATTCATTGCTACAGATTTGAGGTCAACGTTGGAGCATTTGCTCAGCGACAT
>China_JQ733562_Human_HB154_2011
ATTTGACTGAGCTTGAGGACTTCGCGAGAGAGCTGGCCTATGAAGGCCTTGACCCTGCTTTGATCATCAAGAAGCTGAAGGAGACAGGTGGAGATGATTGGGTGAAGGATACAAAGTTCATCATTGTCTTTGCCCTGACTCGAGGCAATAAGATCGTCAAGGCATCAGGGAAAATGTCAAACTCAGGGTCCAAGAGGTTGATGGCACTCCAAGAGAAATATGGACTGGTTGAGAGGGCAGAGACCAGGCTCTCAATCACTCCAGTAAGGGTTGCGCAGAGCCTTCCCACTTGGACATGTGCTGCTGCAGCAGCACTAAAGGAATATCTCCCAGTAGGGCCAGCCGTCATGAACCTGAAGGTTGAGAATTATCCCCCTGAGATGATGTGCATGGCCTTTGGATCCCTGATTCCAACTGCGGGGGTATCTGAAGCCACAACCAAGACCCTGATGGAGGCCTACTCTCTGTGGCAAGATGCCTTCACCAAGACTATCAATGTGAAGATGCGCGGAGCCAGCAAGACAGAAGTTTACAACTCCTTCAGGGACCCTCTTCATGCTGCTGTGAACTCTGTCTTCTTTCCCAATGATGTTCGGGTAAAGTGGCTGAAGGCCAAGGGGATCCTTGGCCCAGATGGGGTCCCCAGCAGAGCTGCTGAGGTTGCTGCTGCTGCTTACAGAAACCTGTAAGCAGCAATTTGACATATCCAATTAGGCTAAATTTCATGATCCAATTCGACAAAATTAGACCTCCTTCGGGAGGTCACCAATRGCTGGCCAATCTCTTCCCCAGATGGTGTTCAGGGCTGCAGTTCTCAGCTCTTCATCAAACCTGATGAGGTTGTGGAAAGGGCACCTATTTAAATAGTGTGCCATCAGATGTGGGTAACCATGAAGGACTCCAGGCTCATCATCCTCATCCAAGACACTGTAAGAGCCATCTGTCTTCTTTTTGCGGACAGGAATAAAGAAGTCCCAACAGTCCAATAGAGGCTTACGCAATGAGGGAGAAGTGAATAAGTGGTGGTTCAAGCTCATGCCTCTTAGCCTTGCAAGTGACTCTATCTGGAGGAGGGCCACATCCAGAATTGGGGATAGTCCAGTTATTAGGATCTCAGGTAACCCAAGTCTAAGCCTTCGCTTCTCAATGGCTTCAAGAGAATCCAATATCATGTCCCCTTCAAAAAGGTACTTCTGGCCTTTTGTAATCCTGTGGAAGAGGCCCCGCCAGTTCTCTCTTCCGGTTTCCATTGCCCAGCTGTTCTTGATGGAGAAGAACATGTGAGCTGCCTGTAGGAACCATACAGATGGTTTTCCACTAGGCCACCTGAGAGCACTCAGCTCTCTCTGGGAGTAGCACCTCATGTCCTTGTAGTACATGTCCAACAACTGCTCAAGTCCGGGCTCAAGCTGGTGAAGAGGATTTTTTGGGTTGCCAAATAACCAAACAGTGTTGGTCATCTTACCCATCCTCTTGACCATTGACAGAGTCAACACACTACAAGAGCACTCAACGAGGTCTCTCCTGAGAGTGGGGTACTCTCCTAGAGATGGCTCAAGCCTGACAGTGTTGGCATTCATTGCTACAGATTTGAGGTCAACGTTGGAGCATTTGCTCAGCGACAT
>China_JQ733565_Human_HB155_2011
ACTTGACTGAGCTTGAGGACTTCGCGAGAGAGCTGGCCTATGAAGGCCTTGACCCTGCTTTGATCATCAAGAAGCTGAAGGAGACAGGTGGAGATGATTGGGTGAAGGATACAAAGTTCATCATTGTCTTTGCCCTGACTCGAGGCAATAAGATCGTCAAGGCATCAGGGAAAATGTCAAACTCAGGGTCCAAGAGGTTGATGGCACTCCAAGAGAAATATGGACTGGTTGAGAGGGCAGAGACCAGGCTCTCAATCACTCCAGTGAGGGTTGCGCAGAGCCTTCCCACTTGGACATGTGCTGCTGCAGCAGCTCTAAAGGAGTATCTCCCAGTAGGGCCAGCCGTCATGAACCTGAAGGTTGAGAATTATCCCCCTGAGATGATGTGCATGGCCTTTGGATCCCTGATTCCAACTGCGGGGGTATCTGAAGCCACAACCAAGACCCTGATGGAGGCCTACTCTCTGTGGCAAGATGCCTTCACCAAGACTATCAATGTGAAGATGCGCGGAGCCAGCAAGACAGAAGTTTACAACTCCTTCAGGGACCCTCTTCATGCTGCTGTGAACTCTGTCTTCTTTCCCAATGATGTTCGGGTAAAGTGGCTGAAGGCCAAGGGGATCCTTGGCCCAGATGGGGTCCCCAGCAGAGCTGCTGAGGTTGCTGCTGCTGCTTACAGAAACCTGTAAGCAGCAATTTGACATATCCAATTAGGCTAAATTTCATGATCCAATTCGACAAAATTAGACCTCCTTCGGGAGGTCACCAATGGCTGGCCAATCTCTTCCCCAGATGGTGTTCAGGGCTGCAGTTCTCAGCTCTTCATCAAACCTGATGAGGTTGTGGAAAGGGCACCTATTTAAATAGTGTGCCATCAGATGTGGGTAACCATGAAGGACTCCAGGCTCTTCATCCTCATCCAAGACACTGTAAGAGCCATCTGTCTTCTTTTTGCGGACAGGAATAAAGAAGTCCCAACAGTCCAATAGAGGCTTACGCAATGAGGGAGAAGTGAATAAGTGGTGGTTCAAGCTCATGCCTCTTAGCCTTGCAAGTGACTCTATCTGGAGGAGGGCCACATCCAGAATTGGGGATAGTCCAGTTATTAGGATCTCAGGTAACCCAAGTCTAAGCCTTCGCTTCTCAATGGCTTCAAGAGAATCCAATATCATGTCCCCTTCAAAAAGGTACTTCTGGCCTTTTGTAATCCTGTGGAAGAAGCCCCGCCAGTTCTCTCTTCCGGTTTCCATTGCCCAGCTGTTCTTGATGGAGAAGAACATGTGAGCTGCCTGTAGGAACCATACAGATGGTTTTCCACTAGGCCACCTGAGAGCACTCAGCTCTCTCTGGGAGTAGCACCTCATGTCCTTGTAGTACATGTCCAACAACTGCTCAAGTCCGGGCTCAAGCTGGTGAAGAGGATTTTTTGGGTTGCCAAATAACCAAACAGTGTTGGTCATCTTACCCATCCTCTTGACCATTGACAGAGTCAACACACTACAAGAGCACTCAACGAGGTCTCTCCTGAGAGTGGGGTACTCTCCTAGAGATGGCTCAAGCCTGACAGTGTTGGCATTCATTGCTACAGATTTGAGGTCAACGTTGGAGCATTTGCTCAGCGACAT
>China_JQ733568_Human_HB156_2011
ATTTGACTGAGCTTGAGGACTTCGCGAGAGAGCTGGCCTATGAAGGCCTTGACCCTGCTTTGATCATCAAGAAGCTGAAGGAGACAGGTGGAGATGATTGGGTGAAGGATACAAAGTTCATCATTGTCTTTGCCCTGACTCGAGGCAATAAGATCGTCAAGGCATCAGGGAAAATGTCAAACTCAGGGTCCAAGAGGTTGATGGCACTCCAAGAGAAATATGGACTGGTTGAGAGGGCAGAGACCAGGCTCTCAATCACTCCAGTAAGGGTTGCGCAGAGCCTTCCCACTTGGACATGTGCTGCTGCAGCAGCACTAAAGGAATATCTCCCAGTAGGGCCAGCCGTCATGAACCTGAAGGTTGAGAATTATCCCCCTGAGATGATGTGCATGGCCTTTGGATCCCTGATTCCAACTGCGGGGGTATCTGAAGCCACAACCAAGACCCTGATGGAGGCCTACTCTCTGTGGCAAGATGCCTTCACCAAGACTATCAATGTGAAGATGCGCGGAGCCAGCAAGACAGAAGTTTACAACTCCTTCAGGGACCCTCTTCATGCTGCTGTGAACTCTGTCTTCTTTCCCAATGATGTTCGGGTAAAGTGGCTGAAGGCCAAGGGGATCCTTGGCCCAGATGGGGTCCCCAGCAGAGCTGCTGAGGTTGCTGCTGCTGCTTACAGAAACCTGTAAGCAGCAATTTGACATATCCAATTAGGCTAAATTTCATGATCCAATTCGACAAAATTAGACCTCCTTCGGGAGGTCACCAATGGCTGGCCAATCTCTTCCCCAGATGGTGTTCAGGGCTGCAGTTCTCAGCTCTTCATCAAACCTGATGAGGTTGTGGAAAGGGCACCTATTTAAATAGTGTGCCATCAGATGTGGGTAACCATGAAGGACTCCAGGCTCATCATCCTCATCCAAGACACTGTAAGAGCCATCTGTCTTCTTTTTGCGGACAGGAATAAAGAAGTCCCAACAGTCCAATAGAGGCTTACGCAATGAGGGAGAAGTGAATAAGTGGTGGTTCAAGCTCATGCCTCTTAGCCTTGCAAGTGACTCTATCTGGAGGAGGGCCACATCCAGAATTGGGGATAGTCCAGTTATTAGGATCTCAGGTAACCCAAGTCTAAGCCTTCGCTTCTCAATGGCTTCAAGAGAATCCAATATCATGTCCCCTTCAAAAAGGTACTTCTGGCCTTTTGTAATCCTGTGGAAGAGGCCCCGCCAGTTCTCTCTTCCGGTTTCCATTGCCCAGCTGTTCTTGATGGAGAAGAACATGTGAGCTGCCTGTAGGAACCATACAGATGGTTTTCCACTAGGCCACCTGAGAGCACTCAGCTCTCTCTGGGAGTAGCACCTCATGTCCTTGTAGTACATGTCCAACAACTGCTCAAGTCCGGGCTCAAGCTGGTGAAGAGGATTTTTTGGGTTGCCAAATAACCAAACAGTGTTGGTCATCTTACCCATCCTCTTGACCATTGACAGAGTCAACACACTACAAGAGCACTCAACGAGGTCTCTCCTGAGAGTGGGGTACTCTCCTAGAGATGGCTCAAGCCTGACAGTGTTGGCATTCATTGCTACAGATTTGAGGTCAACGTTGGAGCATTTGCTCAGCGACAT
>China_KC292273_Human_HNXY_212_2012.08
ATTTGACTGAGCTAGAGGATTTCGCGAGAGAGCTGGCCTATGAAGGCCTTGACCCTGCTTTGATCATCAAGAAGCTGAAGGAGACAGGTGGAGATGATTGGGTGAAGGATACAAAGTTCATCATTGTCTTTGCCCTGACTCGAGGCAATAAGATCGTCAAGGCATCAGGGAAAATGTCAAACTCAGGGTCCAAGAGGTTAATGGCACTCCAAGAGAAATATGGACTGGTTGAGAGGGCAGAGACCAGGCTCTCAATCACTCCTGTGAGGGTTGCGCAGAGCCTTCCCACTTGGACATGTGCTGCTGCAGCAGCCCTAAAGGAGTATCTCCCAGTAGGGCCAGCCGTCATGAACCTGAAGGTCGAGAATTATCCCCCTGAGATGATGTGCATGGCCTTTGGATCCCTGATTCCAACTGCGGGGGTATCTGAAGCCACAACCAAGACCCTGATGGAGGCCTACTCTCTGTGGCAAGATGCCTTCACCAAGACTATCAATGTGAAGATGCGCGGAGCCAGCAAGACAGAAGTTTACAACTCCTTCAGGGACCCTCTTCATGCTGCTGTGAACTCTGTCTTCTTTCCCAATGATGTTCGGGTAAAGTGGCTGAAGGCCAAGGGGATCCTTGGCCCAGATGGGGTCCCCAGCAGAGCTGCTGAGGTTGCTGCTGCTGCTTACAGAAACCTGTAAGCAGCAATTTGACATATCCAATTAGGCTAAATTTCATGATCCAATTCGACAAAATTAGACCTCCTTCGGGAGGTCACTAATGGCTGGCCAATCTCTTCCCCAGATGGTGTTCAGGGCTGCAGTTCTCAGTTCTTCATCAAACCTGATGAGGTTGTGGAAAGGGCACCTATTTAAATAGTGTGCCATCAGATGTGGGTAACCTTGAAGGACCCCAGGCTCATCATCCTCATCCAAGACACCGTAAGAGCCATCTGTCTTCTTTTTGCGGACAGGAATAAAGAAGTCCCAACAGTCCAAAAGAGGCTTACGCAATGAGGAAGAAGTGAATAAGTGGTGGTTCAAGCTCATGCCTCTTAGCCTTGCAAGTGACTCTATCTGGAGGAGGGCCACATCCAGAATTGGGGATAGTCCAGTTATTAGGGTCTCAGGTAACCCAAGTCTAAGCCTTCGCTTTTCAATGGCTTCAAGAGAATCCAATATCATGTCCCCTTCAAAAAGGTACTTCTGGCCTTTTGTTATCCTGTGGAAGAGGCCCCGCCAGTTCTCTCTTCCGGTTTCCATTGCCCAGCTGTTCTTGATGGAGAAGAACATATGAGCTGCCTGCAGGAACCATACAGATGGTTTTCCACTAGGCCACCTGAGAGCACTCAGCTCTCTCTGGGAGTAGCACCTCATGTCCTTGTAGTACATGTCTAACAACTGCTCAAGTCCGGGCTCAAGCTGGTGCAGAGGATTTTTTGGGTTGCCAAATAACCAAACTGTGTTGGTCATCTTGCCCATCCTCTTGACCATTGACAGAGTCAACACACTACAAGAGCATTCAACGAGGTCTCTCCTAAGAGTGGGGAACTCTCCCAGAGATGGCTCAAGCCTGACAGTGTTGGCATTCAATGCCACAGATTTGAGGTCAACGTTGGAGCATTTGCTCAGCGACAT
>China_KC292274_Human_HNXY_188_2012.08
ATTTGACTGAGCTTGAGGATTTCGCGAGAGAGCTGGCCTATGAAGGCCTTGATCCTGCTTTGATCATCAAGAAGCTGAAGGAGACAGGTGGAGATGATTGGGTGAAGGATACGAAGTTCATCATTGTCTTTGCCCTAACTCGAGGCAATAAGATCGTCAAGGCATCAGGGAAAATGTCTAACTCAGGGTCTAAGAGGTTGATGGCACTCCAAGAGAAGTATGGACTGGTTGAGAGGGCAGAAACCAGGCTCTCAATCACTCCTGTGAGGGTAGCGCAGAGTCTTCCCACCTGGACATGTGCAGCAGCAGCAGCCTTAAAGGAGTATCTCCCAGTGGGGCCAGCCGTCATGAACCTGAAGGTTGAGAATTATCCCCCTGAGATGATGTGCATGGCCTTTGGATCCCTAATTCCAACTGCGGGGGTATCTGAAGCCACAACCAAGACCCTCATGGAGGCTTACTCTCTGTGGCAAGATGCCTTCACCAAGACTATCAATGTGAAGATGCGTGGAGCCAGCAAGACAGAAGTTTATAACTCCTTCAGGGACCCTCTCCATGCTGCTGTGAACTCTGTCTTCTTTCCCAATGATGTTCGGGTGAAGTGGCTGAAGGCCAAGGGAATCCTTGGACCAGATGGGGTTCCCAGCAGAGCTGCTGAGGTTGCTGCTGCTGCTTACAGAAACCTGTAAGCAGCAATTTGACATATCCAATTAGGCTAAATTCCATGATCCAATTCGACAAAATTAGACCTCCTTCGGGAGGTCACCAATGGCTGGCCAATCTCTTCCCCAAATGGTGTCCAGGGCTGCAGTTCTCAGTTCTTCATCAAACCTGATGAGGTTGTGGAATGGGCACCTATTTAAATAGTGTGCCATCAGATATGGGTAACCCTGGAGGACCCCAGGCCCATCATCCTCATCCAAGACACTGTATGAGCCATCTGTCTTCTTTTTGCGGATAGGAATGAAGAAATCCCAACAGTCTAACAGAGGCTTACGCAATGAGGAAGAAGTGAACAAGTGGTGGTTCAAGCTCATGCCTCTTAGCCTTGCAAGTGACTCTATCTGGAGGAGGGCCACATCCAGAATTGGGGATAGTCCAGTTATCAGAATCTCAGGCAACCCAAGTCTAAGTCTTCGCTTCTCTATGGCTTCAAGAGAATCCAATATCATGTCCCCTTCAAAAAGATACTTTTGGCTTTTTGTTATCCTGTGGAAGAGGCCCCGCCAGTTCTCTCTTCCGGTTTCCATTGCCCAGCTGTTCTTGATGGAGAAGAACATATGAGCTGCCTGTAGGAACCATACAGATGGCTTCCCACTAGGCCACCTAAGAGCACTCAGTTCTCTCTGGGAGTAGCACCTCATGTCCTTGTAGTACATGTCTAACAGCTGTTCAAGTCCAGGCTCAAGCTGATGAAGAGGATTTTTAGGGTTGCCAAACAACCATACTGTGTTGGTCATCTTGCCCATCCTCTTGACCATCGACAAAGTCAACACACTACAAGAGCATTCAACGAGGTCTCTCCTAAGAGTGGGGTACTCTCCCAGGGAAGGCTCAAGCCTAACAGTGTTAGCATTCATTGCTACAGATTTGAGGTCAACGTTGGAGCATTTGCTCAGTGACAT
>China_KC292275_Human_HNXY_206_2012.08
ATTTGACTGAGCTTGAGGATTTCGCGAGAGAGCTGGCCTATGAAGGCCTTGATCCTGCTTTGATCATCAAGAAGCTGAAGGAGACAGGTGGAGATGATTGGGTGAAGGATACGAAGTTCATCATTGTCTTTGCCCTAACTCGAGGCAATAAGATCGTCAAGGCATCAGGGAAAATGTCTAACTCAGGGTCTAAGAGGCTGATGGCACTCCAAGAGAAGTATGGACTGGTTGAGAGGGCAGAAACCAGGCTCTCAATCACTCCTGTGAGGGTAGCGCAGAGTCTTCCCACCTGGACATGTGCAGCAGCAGCAGCCTTAAAGGAGTATCTCCCAGTGGGGCCAGCCGTCATGAACCTGAAGGTTGAGAATTATCCCCCTGAGATGATGTGCATGGCCTTTGGATCCCTAATTCCAACTGCGGGGGTATCTGAAGCCACAACCAAGACCCTTATGGAGGCTTACTCTCTGTGGCAAGATGCCTTCACCAAGACTATCAATGTGAAGATGCGTGGAGCCAGCAAGACAGAAGTTTATAACTCCTTCAGGGACCCTCTCCATGCTGCTGTGAACTCTGTCTTCTTTCCCAATGATGTTCGGGTGAAGTGGCTGAAGGCCAAGGGAATCCTTGGCCCAGATGGGGTTCCCAGCAGAGCTGCTGAGGTTGCTGCTGCTGCTTACAGAAACCTGTAAGCAGCAATTTGACATATCCAATTAGGCTAAATTCCATGATCCAATTCGACAAAATTAGACCTCCTTCGGGAGGTCACCAATGGCTGGCCAATCTCTTCCCCAAATGGTGTCCAGGGCTGCAGTTCTCAGTTCTTCATCAAACCTGATGAGGTTGTGGAATGGGCACCTATTTAAATAGTGTGCCATCAGATATGGGTAACCCTGGAGGACCCCAGGCTCATCATCCTCATCCAAGACACTGTATGAGCCATCTGTCTTCTTTTTGCGGATAGGAATGAAGAAATCCCAACAGTCTAACAGAGGCTTACGCAATGAGGAAGAAGTGAACAAGTGGTGGTTCAAGCTCATGCCTCTTAGCCTTGCAAGTGACTCTATCTGGAGGAGGGCCACATCCAGAATTGGGGATAGTCCAGTTATCAGAATCTCAGGCAACCCAAGTCTAAGTCTTCGCTTCTCTATGGCTTCAAGAGAATCCAATATCATGTCCCCTTCAAAAAGATACTTTTGGCTTTTTGTTATCCTGTGGAAGAGGCCCCGCCAGTTCTCTCTTCCGGTTTCCATTGCCCAGCTGTTCTTGATGGAGAAGAACATATGAGCTGCCTGTAGGAACCATACAGATGGCTTCCCACTAGGCCACCTAAGAGCACTCAGTTCTCTCTGGGAGTAGCACCTCATGTCCTTGTAGTACATGTCTAACAGCTGTTCAAGTCCAGGCTCAAGCTGATGAAGAGGATTTTTAGGGTTGCCAAACAACCATACTGTGTTGGTCATCTTGCCCATCCTCTTGACCATCGACAAAGTCAACACACTACAAGAGCATTCAACGAGGTCTCTCCTAAGAGTGGGGTACTCTCCCAGGGAAGGCTCAAGCCTAACAGTGTTAGCATTCATTGCTACAGATTTGAGGTCAACGTTGGAGCATTTGCTCAGCGACAT
>China_KC292276_Human_HNXY_293_2012.08
ATTTGACTGAGCTTGAGGATTTCGCGAGAGAGCTAGCCTATGAAGGCCTTGATCCTGCTCTGATCATCAAGAAGCTGAAGGAGACAGGTGGAGATGACTGGGTGAAGGATACTAAGTTCATCATTGTCTTTGCCCTGACTCGGGGCAATAAGATCGTCAAGGCATCAGGGAAGATGTCAAACTCAGGGTCTAAGAGGTTGATGGCACTCCAGGAGAAATATGGGCTGGTTGAGAGGGCAGAGACCAGGCTCTCAATCACCCCAGTAAGGGTAGCGCAGAGCCTCCCCACTTGGACATGTGCTGCAGCAGCAGCCTTAAAGGAGTATCTCCCTGTGGGGCCAGCCGTCATGAACCTGAAGGTCGAGAATTATCCCCCTGAGATGATGTGCATGGCCTTCGGGTCCCTGATTCCAACTGCAGGGGTATCTGAAGCCACGACCAAGACCCTGATGGAGGCTTACTCTTTATGGCAAGATGCCTTCACCAAGACTATCAATGTGAAGATGCGCGGAGCCAGCAAGACAGAAGTTTACAACTCCTTCAGGGATCCTCTCCATGCTGCTGTGAACTCTGTTTTCTTCCCCAATGATGTTCGGGTGAAGTGGCTGAAGGCCAAGGGAATCCTTGGCCCAGATGGGGTCCCCAGCAGAGCTGCTGAGGTTGCTGCTGCTGCTTACAGGAACCTGTAAGCAGCAATTTGACATATCCAATTAGGCTAAATTTCATGATCCAATTCGACAAAATTAGACCTCCTTCGGGGGGTCACCAATGGCTGGCCAATCTCTTCCCCAGATGGTGTTCAGAGCTGCAGTTCTCAGCTCCTCATCAAACCTGATGAGGTTGTGGAATGGGCACCTGTTTAAATAGTGAGCCATCAGATATGGGTAACCTTGAAGGACCCCAGGCTCATCATCCTCATCCAAGACACTGTATGAGCCATCTGTCTTCTTTTTGCGGATAGGAATAAAGAAGTCCCAACAGTCTAGCAGAGGCTTACGCAATGAGGAAGAAGTGAACAAGTGGTGGTTCAAGCTCATGCCTCTTAGCCTTGCAAGTGACTCTATCTGAAGGAGGGCCACATCCAGAATTGGGGACAGTCCAGTTATTAGGATATCAGGTAACCCAAGTCTAAGCCTTCGCTTCTCTATGGCTTCAAGAGAATCCAATATCATGTCCCCTTCAAAAAGATACCTTCGGCCTTTTGTTATCCTGTGGAAGAGGCCCCGCCAGTTCTCTCTCCCAGTTTCCATTGCCCAGCTGTTCTTGATGGAGAAGAACATATGAGCTGCCTGCAAGAACCATACAGATGGCTTCCCACTGGGCCACCTAAGAGCACTCAGCTCTCTCTGGGAGTAGCACCTCATATCCTTGTAGTACATGTCCAATAGCTGCTCAAGTCCAGGCTCAAGCTGGTGAAGAGGATTTTTAGGGTTGCCAAACAACCATACTGTGTTGGTCATCTTGCCCATCCTCTTGACCATTGACAGAGTCAACACACTGCAAGAGCATTCAACAAGGTCCCTCCTAAGAGTGGGGTACTCTCCTAGAGATGGCTCAAGCCTGACTGTGTTGGCATTCATTGCAACAGATTTGAGGTCAACGTTGGAGCATTTGCTCAGTGACAT
>China_KC292277_Human_HNXY_170_2012.08
ATTTGACTGAGCTTGAGGATTTCGCGAGAGAGCTAGCCTATGAAGGCCTTGATCCTGCTCTGATCATCAAGAAGCTGAAGGAGACAGGTGGAGATGACTGGGTGAAGGATACTAAGTTCATCATTGTCTTTGCCTTGACTCGAGGCAATAAGATCGTCAAGGCATCAGGGAAGATGTCAAACTCAGGGTCTAAGAGGTTGATGGCACTCCAGGAGAAATATGGGCTGGTTGAGAGGGCAGAGACCAGGCTCTCAATCACCCCAGTAAGGGTAGCGCAGAGCCTCCCCACTTGGACATGTGCTGCAGCAGCAGCCTTAAAGGAGTATCTCCCTGTGGGGCCAGCCGTCATGAACCTGAAGGTCGAGAATTATCCCCCTGAGATGATGTGCATGGCCTTCGGGTCCCTGATTCCAACTGCAGGAGTATCTGAAGCCACGACCAAGACCCTGATGGAGGCTTACTCTTTATGGCAAGATGCCTTCACCAAGACTATCAATGTGAAGATGCGCGGAGCCAGCAAGACAGAAGTTTACAACTCCTTCAGGGATCCTCTCCATGCTGCTGTGAACTCTGTTTTCTTCCCCAATGATGTTCGGGTGAAGTGGCTGAAGGCCAAGGGAATCCTTGGCCCAGATGGGGTCCCCAGCAGAGCTGCTGAGGTTGCTGCTGCTGCTTACAGGAACCTGTAAGCAGCAATTTGACATATCCAATTAGGCTAAATTTCATGATCCAATTCGACAAAATTAGACCTCCTTCGGGGGGTCACCAATGGCTGGCCAATCTCTTCCCCAGATGGTGTTCAGAGCTGCAGTTCTCAGCTCCTCATCAAACCTGATGAGGTTGTGGAATGGGCACCTGTTTAAATAGTGAGCCATCAGATATGGGTAACCTTGAAGGACCCCAGGCTCATCATCCTCATCCAAGACACTGTATGAGCCATCTGTCTTCTTTTTACGGATAGGAATAAAGAAGTCCCAACAGTCTAGCAGAGGCTTACGCAATGAGGAAGAAGTGAACAAGTGGTGGTTCAAGCTCATGCCTCTTAGCCTTGCAAGTGACTCTATCTGAAGGAGGGCCACATCCAGAATTGGGGACAGTCCAGTTATTAGGATATCAGGTAACCCAAGTCTAAGCCTTCGCTTCTCTATGGCTTCAAGAGAATCCAATATCATGTCCCCTTCAAAAAGATACCTTCGGCCTTTTGTTATCCTGTGGAAGAGGCCCCGCCAGTTCTCTCTCCCAGTTTCCATTGCCCAGCTGTTCTTGATGGAGAAGAACATATGAGCTGCCTGCAAGAACCATACAGATGGCTTCCCACTGGGCCACCTAAGAGCACTCAGCTCTCTCTGGGAGTAGCACCTCATATCCTTGTAGTACATGTCCAATAGCTGCTCAAGTCCAGGCTCAAGCTGGTGAAGAGGATTTTTAGGGTTGCCAAACAACCATACTGTGTTGGTCATCTTGCCCATCCTCTTGACCATTGACAGAGTCAACACACTGCAAGAGCATTCAACAAGGTCCCTCCTAAGAGTGGGGTACTCTCCTAGAGATGGCTCAAGCCTGACTGTGTTGGCATTCATTGCAACAGATTTGAGGTCAACGTTGGAGCATTTGCTCAGTGACAT
>China_KC292278_Human_HNXY_157_2012.08
ATTTGACTGAGCTTGAGGATTTCGCGAGAGAGCTAGCCTATGAAGGCCTTGATCCTGCTCTGATCATCAAGAAGCTGAAGGAGACAGGTGGAGATGACTGGGTGAAGGATACTAAGTTCATCATTGTCTTTGCCTTGACTCGAGGCAATAAGATCGTCAAGGCATCAGGGAAGATGTCAAACTCAGGGTCTAAGAGGTTGATGGCACTCCAGGAGAAATATGGGCTGGTTGAGAGGGCAGAGACCAGGCTCTCAATCACCCCAGTAAGGGTAGCGCAGAGCCTCCCCACTTGGACATGTGCTGCAGCAGCAGCCTTAAAGGAGTATCTCCCTGTGGGGCCAGCCGTCATGAACCTGAAGGTCGAGAATTATCCCCCTGAGATGATGTGCATGGCCTTCGGGTCCCTGATTCCAACTGCAGGAGTATCTGAAGCCACGACCAAGACCCTGATGGAGGCTTACTCTTTATGGCAAGATGCCTTCACCAAGACTATCAATGTGAAGATGCGCGGAGCCAGCAAGACAGAAGTTTACAACTCCTTCAGGGATCCTCTCCATGCTGCTGTGAACTCTGTTTTCTTCCCCAATGATGTTCGGGTGAAGTGGCTGAAGGCCAAGGGAATCCTTGGCCCAGATGGGGTCCCCAGCAGAGCTGCTGAGGTTGCTGCTGCTGCTTACAGGAACCTGTAAGCAGCAATTTGACATATCCAATTAGGCTAAATTTCATGATCCAATTCGACAAAATTAGACCTCCTTCGGGGGGTCACCAATGGCTGGCCAATCTCTTCCCCAGATGGTGTTCAGAGCTGCAGTTCTCAGCTCCTCATCAAACCTGATGAGGTTGTGGAATGGGCACCTGTTTAAATAGTGAGCCATCAGATATGGGTAACCTTGAAGGACCCCAGGCTCATCATCCTCATCCAAGACACTGTATGAGCCATCTGTCTTCTTTTTACGGATAGGAATAAAGAAGTCCCAACAGTCTAGCAGAGGCTTACGCAATGAGGAAGAAGTGAACAAGTGGTGGTTCAAGCTCATGCCTCTTAGCCTTGCAAGTGACTCTATCTGAAGGAGGGCCACATCCAGAATTGGGGACAGTCCAGTTATTAGGATATCAGGTAACCCAAGTCTAAGCCTTCGCTTCTCTATGGCTTCAAGAGAATCCAATATCATGTCCCCTTCAAAAAGATACCTTCGGCCTTTTGTTATCCTGTGGAAGAGGCCCCGCCAGTTCTCTCTCCCAGTTTCCATTGCCCAGCTGTTCTTGATGGAGAAGAACATATGAGCTGCCTGCAAGAACCATACAGATGGCTTCCCACTGGGCCACCTAAGAGCACTCAGCTCTCTCTGGGAGTAGCACCTCATATCCTTGTAGTACATGTCCAATAGCTGCTCAAGTCCAGGCTCAAGCTGGTGAAGAGGATTTTTAGGGTTGCCAAACAACCATACTGTGTTGGTCATCTTGCCCATCCTCTTGACCATTGACAGAGTCAACACACTGCAAGAGCATTCAACAAGGTCCCTCCTAAGAGTGGGGTACTCTCCTAGAGATGGCTCAAGCCTGACTGTGTTGGCATTCATTGCAACAGATTTGAGGTCAACGTTGGAGCATTTGCTCAGTGACAT
>China_KC292279_Human_HNXY_174_2012.08
ATTTGACTGAGCTTGAGGATTTCGCGAGAGAGCTAGCCTATGAAGGCCTTGATCCTGCTTTGATCATCAAGAAGCTGAAGGAGACAGGTGGAGATGACTGGGTGAAGGACACTAAGTTCATCATTGTCTTTGCCCTGACTCGAGGCAATAAGATCGTCAAGGCATCAGGGAAGATGTCAAACTCAGGGTCTAAGAGGTTGATGGCACTCCAGGAGAAATATGGGCTGGTTGAGAGGGCAGAGACCAGGCTCTCAATCACCCCAGTAAGGGTAGCGCAGAGCCTCCCCACTTGGACATGTGCTGCAGCAGCAGCCTTAAAGGAGTATCTCCCTGTGGGGCCAGCTGTCATGAACCTGAAGGTCGAGAATTATCCCCCTGAGATGATGTGCATGGCCTTCGGGTCCCTGATTCCAACTGCAGGGGTTTCTGAAGCCACGACCAAGACCCTGATGGAGGCTTACTCTTTATGGCAAGATGCCTTCACCAAGACTATCAATGTGAAGATGCGCGGAGCCAGCAAGACAGAAGTTTACAACTCCTTCAGGGATCCTCTCCATGCTGCTGTGAACTCTGTTTTCTTCCCGAATGATGTTCGGGTGAAGTGGCTGAAGGCCAAGGGAATCCTTGGCCCAGATGGGGTCCCCAGCAGAGCTGCTGAGGTTGCTGCTGCTGCTTACAGGAACCTGTAAGCAGCAATTTGACATATCCAATTAGGCCAAATTTCATGATCCAATTCGACAAAATTAGACCTCCTTCGGGGGGTCACCAATGGCTGGCCAATCTCTTCCCCAGATGGTGTTCAGGGCTGCAGTTCTCAGCTCCTCATCAAACCTGATGAGGTTGTGGAATGGGCACCTGTTTAAATAGTGAGCCATCAGATATGGGTAACCTTGAAGGACCCCAGGCTCATCATCCTCATCCAAGACACTGTATGAGCCATCTGTTTTCTTTTTGCGGATAGGAATAAAGAAGTCCCAACAGTCTAGCAGAGGCTTACGCAATGAGGAGGAAGTGAACAAGTGGTGGTTCAAGCTCATGCCTCTTAGCCTTGCAAGTGACTCTATCTGAAGGAGGGCCACATCCAGAATTGGGGACAGTCCAGTTATTAGGATATCAGGTAACCCAAGTCTAAGCCTTCGCTTCTCTATGGCTTCAAGAGAATCCAATATCATGTCCCCTTCAAAAAGATACCTTCGGCCTTTTGTTATCCTGTGGAAGAGGCCCCGCCAGTTCTCTCTCCCAGTTTCCATTGCCCAGCTGTTCTTGATGGAGAAGAACATATGAGCTGCCTGCAAGAACCATACAGATGGCTTCCCACTGGGCCACCTAAGAGCACTCAGCTCTCTCTGGGAGTAGCACCTCATATCCTTGTAGTACATGTCCAATAGCTGCTCAAGTCCAGGCTCAAGCTGGTGAAGAGGATTTTTAGGGTTGCCAAACAACCATACTGTGTTGGTCATCTTGCCCATCCTCTTGACCATTGACAGAGTCAACACACTGCAAGAGCATTCAACAAGGTCCCTCCTAAGAGTGGGGTACTCTCCTAGAGATGGCTCAAGCCTGACTGTGTTGGCATTCATTGCAACAGATTTGAGGTCAACGTTGGAGCATTTGCTCAGTGACAT
>China_KC292280_Human_HNXY_144_2012.08
ATTTGACTGAGCTTGAGGATTTCGCGAGAGAGCTAGCCTATGAAGGCCTTGATCCTGCTTTGATCATCAAGAAGCTGAAGGAGACAGGTGGAGATGACTGGGTGAAGGATACTAAGTTCATCATTGTCTTTGCCCTGACTCGAGGCAATAAGATCGTCAAGGCATCAGGGAAGATGTCAAACTCAGGGTCTAAGAGGTTGATGGCACTCCAGGAGAAATATGGGCTGGTTGAGAGGGCAGAGACCAGGCTCTCAATCACCCCAGTAAGGGTAGCGCAGAGCCTCCCCACTTGGACATGTGCTGCAGCAGCAGCCTTAAAGGAGTATCTCCCTGTGGGGCCAGCCGTCATGAACCTGAAGGTCGAGAATTATCCCCCTGAGATGATGTGCATGGCCTTCGGGTCCCTGATTCCAACTGCAGGGGTATCTGAAGCCACGACCAAGACCCTGATGGAGGCTTACTCTTTATGGCAAGATGCCTTCACCAAGACCATCAATGTGAAGATGCGCGGAGCCAGCAAGACAGAAGTTTACAACTCCTTCAGGGATCCTCTCCATGCTGCTGTGAACTCTGTCTTCTTCCCCAATGATGTTCGGGTGAAGTGGCTGAAGGCCAAGGGAATCCTTGGCCCAGATGGGGTCCCCAGCAGAGCTGCTGAGGTTGCTGCTGCTGCTTACAGGAACCTGTAAGCAGCAATTTGACATATCCAATTAGGCTAAATTTCATGATCCAATTCGACAAAATTAGACCTCCTTCGGGGGGTCACCAATGGCTGGCCAATCTCTTCCCCAGATGGTGTTCAGGGCTGCAGTTCTCAGCTCCTCATCAAACCTGATGAGGTTGTGGAATGGGCACCTGTTTAAATAGTGAGCCATCAGATATGGGTAACCTTGAAGGACCCCAGGCTCATCATCCTCATCCAAGACACTGTATGAGCCATCTGTCTTCTTTTTGCGGATAGGAATAAAGAAGTCCCAACAGTCTAGCAGAGGCTTACGCAATGAGGAAGAAGTGAACAAGTGGTGGTTCAAGCTCATGCCTCTTAGCCTTGCAAGTGACTCTATCTGAAGGAGGGCCACATCCAGAATTGGGGACAGTCCAGTTATTAGGATATCAGGTAACCCAAGTCTAAGCCTTCGCTTCTCTATGGCTTCAAGAGAATCCAATATCATGTCCCCTTCAAAAAGATACCTTCGGCCTTTTGTTATCCTGTGGAAGAGGCCCCGCCAGTTCTCCCTCCCAGTTTCCATTGCCCAGCTGTTCTTGATGGAGAAGAACATATGAGCTGCCTGCAAGAACCATACAGATGGCTTCCCACTGGGCCACCTAAGAGCACTCAGCTCTCTCTGGGAGTAGCACCTCATATCCTTGTAGTACATGTCCAATAGCTGCTCAAGTCCAGGCTCAAGCTGGTGAAGAGGATTTTTAGGGTTGCCAAACAACCATACTGTGTTGGTCATCTTGCCCATCCTCTTGACCATTGACAGAGTCAACACACTGCAAGAGCATTCAACGAGGTCCCTCCTAAGAGTGGGGTACTCTCCTAGAGATGGCTCAAGCCTGACTGTGTTGGCATTCATTGCAACAGATTTGAGGTCAACGTTGGAGCATTTGCTCAGTGACAT
>China_KC292281_Human_HNXY_186_2012.08
ATTTGACTGAGCTTGAGGATTTCGCGAGAGAGCTAGCCTATGAAGGCCTTGATCCTGCTTTGATCATCAAGAAGCTGAAGGAGACAGGTGGAGATGACTGGGTGAAGGATACTAAGTTCATCATTGTCTTTGCCCTGACTCGAGGCAATAAGATCGTCAAGGCATCAGGGAAGATGTCAAACTCAGGGTCTAAGAGGTTGATGGCACTCCAGGAGAAATATGGGCTGGTTGAGAGGGCAGAGACCAGGCTCTCAATCACCCCAGTAAGGGTAGCGCAGAGCCTCCCCACTTGGACATGTGCTGCAGCAGCAGCCTTAAAGGAGTATCTCCCTGTGGGGCCAGCCGTCATGAACCTGAAGGTCGAGAATTATCCCCCTGAGATGATGTGCATGGCCTTCGGATCCCTGATTCCAACTGCAGGGGTATCTGAAGCCACGACCAAGACCCTGATGGAGGCTTACTCCTTATGGCAAGATGCCTTCACCAAGACTATCAATGTGAAGATGCGCGGAGCCAGCAAGACAGAAGTTTACAACTCCTTCAGGGATCCTCTCCATGCTGCTGTGAACTCTGTCTTCTTCCCCAATGATGTTCGGGTGAAGTGGCTGAAGGCCAAGGGAATCCTTGGCCCAGATGGGGTCCCCAGCAGAGCTGCTGAGGTTGCTGCTGCTGCTTACAGGAACCTGTAAGCAGCAATTTGACACATCCAATTAGGCTAAATTTCATGATCCAATCCGACAAAATTAGACCTCCTTCGGGGGGTCACCAATGGCTGGCCAATCTCTTCCCCAGATGGTGTTCAGGGCTGCAGTTCTCAGCTCCTCATCAAACCTGATGAGGTTGTGGAATGGGCACCTGTTTAAATAGTGAGCCATCAGATATGGGTAACCTTGAAGGACCCCAGGCTCATCATCCTCATCCAAAACACTGTATGAGCCATCTGTCCTCTTTTTGCGGATAGGAATAAAGAAGTCCCAACAGTCTAGCAGAGGCTTACGCAATGAGGAAGAAGTGAACAAGTGGTGGTTCAAGCTCATGCCTCTTAGCCTTGCAAGTGACTCTATCTGAAGGAGGGCCACATCCAGAATTGGGGACAGTCCAGTTATTAGGATATCAGGTAACCCAAGTCTAAGCCTTCGCTTCTCTATGGCTTCAAGAGAATCCAATATCATGTCCCCTTCAAAAAGATACCTTCGGCCTTTTGTTATCCTGTGGAAGAGGCCCCGCCAGTTCTCTCTCCCAGTTTCCATTGCCCAGCTGTTCTTGATGGAGAAGAACATATGAGCTGCCTGCAAGAACCATACAGATGGCTTCCCACTGGGCCACCTAAGAGCACTCAGCTCTCTCTGGGAGTAACACCTCATATCCTTGTAGTACATGTCCAATAGCTGCTCAAGTCCAGGCTCAAGCTGGTGAAGAGGATTTTTAGGGTTGCCAAACAACCATACTGTGTTGGTCATCTTGCCCATCCTCTTGACCATTGACAGAGTCAACACACTGCAAGAGCATTCAACGAGGTCCCTCCTAAGAGTGGGGTACTCTCCTAGAGATGGCTCAAGCCTGACTGTGTTGGCATTCATTGCAACAGATTTGAGGTCAACGTTGGAGCATTTGCTCAGTGACAT
>China_KC292282_Human_HNXY_262_2012.08
ATTTGACTGAGCTTGAGGATTTCGCGAGAGAGCTAGCCTATGAAGGCCTTGATCCTGCTTTGATCATCAAGAAGCTGAAGGAGACAGGTGGGGATGACTGGGTGAAGGATACTAAGTTCATCATTGTCTTTGCCCTGACTCGAGGCAATAAGATCGTCAAGGCATCAGGGAAGATGTCAAACTCAGGGTCTAAGAGGTTGATGGCACTCCAGGAGAAATATGGGCTGGTTGAGAGGGCAGAGACCAGGCTCTCAATCACCCCAGTAAGGGTAGCGCAGAGCCTCCCCACTTGGACATGTGCTGCAGCAGCAGCCTTAAAGGAGTATCTCCCTGTGGGGCCAGCCGTCATGAACCTGAAGGTCGAGAATTATCCCCCTGAGATGATGTGCATGGCCTTCGGGTCCCTGATTCCAACTGCAGGGGTATCTGAAGCCACGACCAAGACCCTGATGGAGGCTTACTCCTTATGGCAAGATGCCTTCACCAAGACTATCAATGTGAAGATGCGCGGAGCCAGCAAGACAGAAGTTTACAACTCCTTCAGGGATCCTCTCCATGCTGCTGTGAACTCTGTCTTCTTCCCCAATGATGTTCGGGTGAAGTGGCTGAAGGCCAAGGGAATCCTTGGCCCAGATGGGGTCCCCAGCAGAGCTGCTGAGGTTGCTGCTGCTGCTTACAGGAACCTGTAAGCAGCAATTTGACATATCCAATTAGGCTAAATTTCATGATCCAATTCGACAAAATTAGACCTCCTTCGGGGGGTCACCAATGGCTGGCCAATCTCTTCCCCAGATGGTGTTCAGGGCTGCAGTTCTCAGCTCCTCATCAAACCTGATGAGGTTGTGGAATGGGCACCTGTTTAAATAGTGAGCCATCAGATATGGGTAACCTTGAAGGACCCCAGGCTCATCATCCTCATCCAAAACACTGTATGAGCCATCTGTCCTCTTTTTGCGGATAGGAATAAAGAAGTCCCAACAGTCTAGCAGAGGCTTACGCAATGAGGAAGAAGTGAACAAGTGGTGGTTCAAGCTCATGCCTCTTAGCCTTGCAAGTGACTCTATCTGAAGGAGGGCCACATCCAGAATTGGGGACAGTCCAGTTATTAGGATATCAGGTAACCCAAGTCTAAGCCTTCGCTTCTCTATGGCTTCAAGAGAATCCAATATCATGTCCCCTTCAAAAAGATACCTTCGGCCTTTTGTTATCCTGTGGAAGAGGCCCCGCCAGTTCTCTCTCCCAGTTTCCATTGCCCAGCTGTTCTTGATGGAGAAGAACATATGAGCTGCCTGCAAGAACCATACAGATGGCTTCCCACTGGGCCACCTAAGAGCACTCAGCTCTCTCTGGGAGTAGCACCTCATATCCTTGTAGTACATGTCCAATAGCTGCTCAAGTCCAGGCTCAAGCTGGTGAAGAGGATTTTTAGGGTTGCCAAACAACCATACTGTGTTGGTCATCTTGCCCATCCTCTTGGCCATTGACAGAGTCAACACACTGCAAGAGCATTCAACAAGGTCCCTCCTAAGAGTGGGGTACTCTCCTAGAGATGGCTCAAGCCTGACTGTGTTGGCATTCATTGCAACAGATTTGAGGTCAACGTTGGAGCATTTGCTCAGTGACAT
>China_KC292283_Human_HNXY_31_2012.08
ATTTGACTGAGCTTGAGGATTTCGCGAGAGAGCTAGCCTATGAAGGCCTTGATCCTGCTTTGATCATCAAGAAGCTGAAGGAGACAGGTGGAGATGACTGGGTGAAGGATACTAAGTTCATCATTGTCTTTGCCCTGACTCGAGGCAATAAGATCATCAAGGCATCAGGGAAGATGTCAAACTCAGGGTCAAAGAGGTTGATGGCACTCCAGGAGAAATATGGGCTGGTTGAAAGGGCAGAGACCAGGCTCTCAATCACCCCTGTAAGGGTAGCGCAGAGCCTCCCCACTTGGACATGTGCTGCAGCAGCAGCCTTAAAGGAGTATCTCCCAGTGGGGCCAGCCGTCATGAACCTGAAGGTTGAGAATTATCCCCCTGAGATGATGTGCATGGCCTTCGGGTCCCTGATTCCAACTGCAGGGGTATCTGAAGCCACGACCAAGACCCTGATGGAGGCTTACTCTTTATGGCAAGATGCCTTCACCAAGACTATCAATGTGAAGATGCGCGGAGCCAGCAAGACAGAAGTTTACAACTCCTTCAGGGATCCTCTCCATGCTGCTGTGAACTCTGTCTTCTTCCCCAATGATGTTCGGGTGAAGTGGCTGAAGGCCAAGGGAATCCTTGGCCCAGATGGGGTCCCCAGCAGAGCTGCTGAGGTTGCTGCTGCTGCTTACAGGAACCTGTAAGCAGCAGTTTGACATATCCAATTAGGCTAAATTTCATGATCCAATTCGACAAAATTAGACCTCCTTCGGGGGGTCACCAATGGCTGGCCAATCTCTTCCCCAAATGGTGTTAAGGGCTGCAGTTCTCAGCTCCTCATCAAACCTGATGAGGTTGTGGAATGGGCACCTGTTTAAATAGTGTGCCATCAGATATGGGTAACCTTGAAGGACCCCAGGCTCATCATCCTCATCCAAGACACTGTATGAGCCATCTGTCTTCTTTTTGCGGATAGGGATAAAGAAGTCCCAACAGTCCAACAGAGGCTTACGCAATGAGGAAGAAGTGAACAAGTGGTGGTTCAAGCTCATGCCTCTTAGCCTTGCAAGTGACTCTATCTGAAGGAGGGCCACATCCAGAATTGGGGACAGTCCAGTTATTAGGATATCAGGTAACCCAAGTCTAAGCCTTCGCTTCTCTATGGCTTCTAGAGAATCCAATATCATGTCCCCTTCAAAAAGATACCTTCGGCCTTTTGTTATCCTGTGGAAGAGGCCCCGCCAGTTCTCTCTCCCAGTTTCCATTGCCCAGCTGTTCTTGATGGAGAAGAACATATGAGCTGCCTGCAAGAACCATACAGATGGCTTCCCACTAGGCCACCTAAGAGCACTCAGCTCTCTCTGGGAGTAGCACCTCATGTCCTTGTAGTACATGTCCAATAGCTGCTCAAGTCCAGGCTCAAGCTGGTGAAGAGGATTTTTGGGGTTGCCAAACAACCATACTGTGTTGGTCATCTTACCCATCCTCTTGACCATCGACAGAGTCAACACACTGCAAGAGCATTCAACGAGGTCCCTCCTAAGAGTGGGGTACTCTCCTAGAGATGGCTCAAGCCTGACTGTGTTGGCATTCATTGCAACAGATTTGAGATCAACGTTGGAGCATTTGCTCAGTGACAT
>China_KC292284_Human_HNXY_93_2012.08
ATTTGACTGAGCTTGAGGATTTCGCGAGAGAGCTAGCCTATGAAGGCCTTGATCCTGCTTTGATCATCAAGAAGCTGAAGGAGACAGGTGGAGATGACTGGGTGAAGGATACTAAGTTCATCATTGTCTTTGCCCTGACTCGAGGCAATAAGATCGTCAAGGCATCAGGGAAGATGTCAAACTCAGGGTCAAAGAGGTTGATGGCACTCCAGGAGAAATATGGGCTGGTTGAGAGGGCAGAGACCAGGCTCTCAATCACCCCTGTAAGGGTAGCGCAGAGCCTCCCCACTTGGACATGTGCTGCAGCAGCAGCCTTAAAGGAGTATCTCCCAGTGGGGCCAGCCGTCATGAACCTGAAGGTTGAGAATTATCCCCCTGAGATGATGTGCATGGCCTTCGGGTCCCTGATTCCAACTGCAGGGGTATCTGAAGCCACGACCAAGACCCTGATGGAGGCTTACTCTTTATGGCAAGATGCCTTCACCAAGACTATCAATGTGAAGATGCGCGGAGCCAGCAAGACAGAAGTTTACAACTCCTTCAGGGATCCTCTCCATGCTGCTGTGAACTCTGTCTTCTTCCCCAATGATGTTCGGGTGAAGTGGCTGAAGGCCAAGGGAATCCTTGGCCCAGATGGGGTCCCCAGCAGAGCTGCTGAGGTTGCTGCTGCTGCTTACAGGAACCTGTAAGCAGCAATTTGACATATCCAATTAGGCTAAATTTCATGATCCAATTCGACAAAATTAGACCTCCTTCGGGGGGTCACCAATGGCTGGCCAATCTCTTCCCCAGATAGTGTTCAGGGCTGCAGTTCTCAGCTCCTCATCAAACCTGATGAGGTTGTGAAATGGGCACCTGTTTAAATAGTGTGCCATCAGATATGGGTAACCTTGAAGGACCCCGGGCTCATCATCCTCATCCAAGACACTGTATGAGCCATCTGTCTTCTTTTTGCGGATAGGGATAAAGAAGTCCCAACAGTCTAACAGAGGCTTACGCAATGAGGAAGAAGTGAACAAGTGGTGGTTCAAGCTCATGCCTCTTAGCCTTGCAAGTGACTCTATCTGAAGGAGGGCCACATCCAGAATTGGGGACAGTCCAGTTATTAGGATATCAGGTAACCCAAGTCTAAGCCTTCGCTTCTCTATGGCTTCTAGAGAATCCAATATCATGTCCCCTTCAAAAAGATACCTTCGGCCTTTTGTTATCCTGTGGAAGAGGCCCCGCCAGTTCTCTCTCCCAGTTTCCATTGCCCAGCTGTTCTTGATGGAGAAGAACATGTGAGCTGCCTGCAAGAACCATACAGATGGCTTCCCACTAGGCCACCTAAGAGCACTCAGCTCTCTCTGGGAGTAGCACCTCATGTCCTTGTAGTACATGTCCAATAGCTGCTCAAGTCCAGGCTCAAGCTGGTGAAGAGGATTTTTGGGGTTGCCAAACAACCATACTGTGTTGGTCATCTTACCCATCCTCTTGACCATCGACAGAGTCAACACACTGCAAGAGCATTCAACGAGGTCCCTCCTAAGAGTGGGGTACTCTCCTAGAGATGGCTCAAGCCTGACTGTGTTGGCATTCATTGCAACAGATTTGAGATCAACGTTGGAGCATTTGCTCAGTGACAT
>China_KC292285_Human_HNXY_115_2012.08
ATTTGACTGAGCTTGAGGATTTCGCGAGAGAGCTAGCCTATGAAGGCCTTGATCCTGCTTTGATCATCAAGAAGCTGAAGGAGACAGGTGGAGATGACTGGGTGAAGGATACTAAGTTCATCATTGTCTTTGCCCTGACTCGAGGCAATAAGATCGTCAAGGCATCAGGGAAGATGTCAAACTCAGGGTCAAAGAGGTTGATGGCACTCCAGGAGAAATATGGGCTGGTTGAGAGGGCAGAGACCAGGCTCTCAATCACCCCTGTGAGGGTAGCGCAGAGCCTCCCCACTTGGACATGTGCTGCAGCAGCAGCCTTAAAGGAGTATCTCCCAGTGGGGCCAGCCGTCATGAACCTGAAGGTTGAGAATTATCCCCCTGAGATGATGTGCATGGCCTTCGGGTCCCTGATTCCAACTGCAGGGGTATCTGAAGCCACGACCAAGACCCTGATGGAGGCTTACTCTTTATGGCAAGATGCCTTCACCAAGACTATCAATGTGAAGATGCGCGGAGCCAGCAAGACAGAAGTTTACAACTCCTTCAGGGATCCTCTCCATGCTGCTGTGAACTCTGTCTTCTTCCCCAATGATGTTCGGGTGAAGTGGCTGAAGGCCAAGGGAATCCTTGGCCCAGATGGGGTCCCCAGCAGAGCTGCTGAGGTTGCTGCTGCTGCTTACAGGAACCTGTAAGCAGCAATTTGACATATCCAATTAGGCTAAATTTCATGATCCAATTCGACAAAATTAGACCTCCTTCGGGGGGTCACCAATGGCTGGCCAATCTCTTCCCCAGATGGTGTTCAGGGCTGCAGTTCTCAGCTCCTCATCAAACCTGATGAGGTTGTGGAATGGGCACCTGTTTAAATAGTGTGCCATCAGATATGGGTAACCTTGAAGGACCCCAGGCTCATCATCCTCATCCAAGACACTGTATGAGCCATCTGTCTTCTTTTTGCGGATAGGGATAAAGAAGTCCCAACAGTCTAACAGAGGCTTACGCAATGAGGAAGAAGTGAACAAGTGGTGGTTCAAGCTCATGCCTCTTAGCCTTGCAAGTGACTCTATCTGAAGGAGGGCCACATCCAGAATTGGGGACAGTCCAGTTATTAGGATATCAGGTAACCCAAGTCTAAGCCTTCGCTTCTCTATGGCTTCTAGAGAATCCAATATCATGTCCCCTTCAAAAAGGTACCTTCGGCCTTTTGTTATCCTGTGGAAGAGGCCCCGCCAGTTCTCTCTCCCAGTTTCCATTGCCCAGCTGTTCTTGATGGAGAAGAACATATGAGCTGCCTGCAAGAACCATACAGATGGCTTCCCACTAGGCCACCTAAGAGCACTCAGCTCTCTCTGGGAGTAGCACCTCATGTCCTTGTAGTACATGTCCAATAGCTGCTCAAGTCCAGGCTCAAGCTGGTGAAGAGGATTTTTGGGGTTGCCAAACAACCATACTGTGTTGGTCATCTTACCCATCCTCTTGACCATCGACAGAGTCAACACACTGCAAGAGCATTCAACGAGGTCCCTCCTAAGAGTGGGGTACTCTCCTAGAGATGGCTCAAGCCTGACTGTGTTGGCATTCATTGCAACAGATTTGAGATCAACGTTGGAGCATTTGCTCAGTGACAT
>China_KC292286_Human_HNXY_231_2012.08
ATTTGACTGAGCTTGAGGATTTCGCGAGAGAGCTAGCCTATGAAGGCCTTGATCCTGCTTTGATCATCAAGAAGCTGAAGGAGACAGGTGGAGATGACTGGGTGAAGGATACTAAGTTCATCATTGTCTTTGCCCTGACTCGAGGCAATAAGATCGTCAAGGCATCAGGGAAGATGTCAAACTCAGGGTCAAAGAGGTTGATGGCACTCCAGGAGAAATATGGGCTGGTTGAGAGGGCAGAGACCAGGCTCTCAATCACCCCTGTAAGGGTAGCACAGAGCCTCCCCACTTGGACATGTGCTGCAGCAGCAGCCTTAAAGGAGTATCTCCCAGTGGGGCCAGCCGTCATGAACCTGAAGGTTGAGAATTATCCCCCTGAGATGATGTGCATGGCCTTCGGGTCCCTGATTCCAACTGCAGGGGTATCTGAAGCCACGACCAAGACCCTGATGGAGGCTTACTCTTTATGGCAAGATGCCTTCACCAAGACTATCAATGTGAAGATGCGCGGAGCCAGCAAGACAGAAGTTTACAACTCCTTCAGGGATCCTCTCCATGCTGCTGTGAACTCTGTCTTCTTCCCCAATGATGTTCGGGTGAAGTGGCTGAAGGCCAAGGGAATCCTTGGCCCAGATGGGGTCCCCAGCAGAGCTGCTGAGGTTGCTGCTGCTGCTTACAGGAACCTGTAAGCAGCAATTTGACATATCCAATTAGGCTAAATTTCATGATCCAATTCGACAAAATTAGACCTCCTTCGGGGGGTCACCAATGGCTGGCCAATCTCTTCCCCAGATGGTGTTAAGGGCTGCAGTTCTCAGCTCCTCATCAAGCCTGATGAGGTTGTGGAATGGGCACCTGTTTAAATAGTGTGCCATCAGATATGGGTAACCTTGAAGGACCCCAGGCTCATCATCCTCATCCAAGACACTGTATGAGCCATCTGTCTTCTTTTTGCGGATAGGGATAAAGAAGTCCCAACAGTCCAACAGAGGCTTACGCAATGAGGAAGAAGTGAACAAGTGGTGGTTCAAGCTCATGCCTCTTAGCCTTGCAAGTGACTCTATCTGAAGGAGGGCCACATCCAGAATTGGGGACAGTCCAGTTATTAGGATATCAGGTAACCCAAGTCTAAGCCTTCGCTTCTCTATGGCTTCTAGAGAATCCAATATCATGTCCCCTTCAAAAAGATACCTTCGGCCTTTTGTTATCCTGTGGAAGAGGCCCCGCCAGTTCTCTCTCCCAGTTTCCATTGCCCAGCTGTTCTTGATGGAGAAGAACATATGAGCTGCCTGCAAGAACCATACAGATGGCTTCCCACTAGGCCACCTAAGGGCACTCAGCTCTCTCTGGGAGTAGCACCTCATGTCCTTGTAGTACATGTCCAATAGCTGCTCAAGTCCAGGCTCAAGCTGGTGAAGAGGATTTTTGGGGTTGCCAAACAACCATACTGTGTTGGTCATCTTACCCATCCTCTTGACCATCGACAGAGTCAACACACTGCAAGAGCATTCAACGAGGTCCCTCCTAAGAGTGGGGTACTCTCCTAGAGATGGCTCAAGCCTGACTGTGTTGGCATTCATTGCAACAGATTTGAGATCAACGTTGGAGCATTTGCTCAGTGACAT
>China_KC292287_Human_HNXY_164_2012.08
ATTTGACTGAGCTTGAGGATTTCGCGAGAGAGCTAGCCTATGAAGGCCTTGATCCTGCTTTGATCATCAAGAAGCTGAAGGAGACAGGTGGAGATGACTGGGTGAAGGATACTAAGTTCATCATTGTCTTTGCCCTGACTCGAGGCAATAAGATCGTCAAGGCATCAGGGAAGATGTCAAACTCAGGGTCAAAGAGGTTGATGGCACTCCAGGAGAAATATGGGCTGGTTGAGAGGGCAGAGACCAGGCTCTCAATCACCCCTGTAAGGGTAGCGCAGAGCCTCCCCACTTGGACATGTGCTGCAGCAGCAGCCTTAAAGGAGTATCTCCCAGTGGGGCCAGCCGTCATGAACCTGAAGGTTGAGAATTATCCCCCTGAGATGATGTGCATGGCCTTCGGGTCCCTGATTCCAACTGCAGGGGTATCTGAAGCCACGACCAAGACCCTGATGGAGGCTTACTCTTTATGGCAAGATGCCTTCACCAAGACTATCAATGTGAAGATGCGCGGAGCCAGCAAGACAGAAGTTTACAACTCCTTCAGGGATCCTCTCCATGCTGCTGTGAACTCTGTCTTCTTCCCCAATGATGTTCGGGTGAAGTGGCTGAAGGCCAAGGGAATCCTTGGCCCAGATGGGGTCCCCAGCAGAGCTGCTGAGGTTGCTGCTGCTGCTTACAGGAACCTGTAAGCAGCAATTTGACATATCCAATTAGGCTAAATTTCATGATCCAATTCGACAAAATTAGACCTCCTTCGGGGGGTCACCAATGGCTGGCCAATCTCTTCCCCAGATGGTGTTCAGGGCTGCAGTTCTCAGCTCCTCATCAAACCTGATGAGGTTGTGAAATGGGCACCTGTTTAAATAGTGTGCCATCAGATATGGGTAACCTTGAAGGACCCCAGGCTCATCATCCTCATCCAAGACACTGTATGAGCCATCTGTCTTCTTTTTGCGGATAGGGATAAAGAAGTCCCAACAGTCTAACAGAGGCTTACGCAATGAGGAAGAAGTGAACAAGTGGTGGTTCAAGCTCATGCCTCTTAGCCTTGCAAGTGACTCTATCTGAAGGAGGGCCACATCCAGAATTGGGGACAGTCCAGTTATTAGGATATCAGGTAACCCAAGTCTAAGCCTTCGCTTCTCTATGGCTTCTAGAGAATCCAATATCATGTCCCCTTCAAAAAGATACCTTCGGCCTTTTGTTATCCTGTGGAAGAGGCCCCGCCAGTTCTCTCTCCCAGTTTCCATTGCCCAGCTGTTCTTGATGGAGAAGAACATATGAGCTGCCTGCAAGAACCATACAGATGGCTTCCCACTAGGCCACCTAAGAGCACTCAGCTCTCTCTGGGAGTAGCACCTCATGTCCTTGTAGTACATGTCCAATAGCTGCTCAAGTCCAGGCTCAAGCTGGTGAAGAGGATTTTTGGGGTTGCCAAACAACCATACTGTGTTGGTCATCTTACCCATCCTCTTGACCATCGACAGAGTCAACACACTGCAAGAGCATTCAACGAGGTCCCTCCTAAGAGTGGGGTACTCTCCTAGAGATGGCTCAAGCCTGACTGTGTTGGCATTCATTGCAACAGATTTGAGATCAACGTTGGAGCATTTGCTCAGTGACAT
>China_KC292288_Human_HNXY_207_2012.08
ATTTGACTGAGCTTGAGGATTTCGCGAGAGAGCTAGCCTATGAAGGCCTTGATCCTGCTTTGATCATCAAGAAGCTGAAGGAGACAGGTGGAGATGACTGGGTGAAGGATACTAAGTTCATCATTGTCTTTGCCCTGACTCGAGGCAATAAGATCGTCAAGGCATCAGGGAAGATGTCAAACTCAGGGTCAAAGAGGTTGATGGCACTCCAGGAGAAATATGGGCTGGTTGAGAGGGCAGAGACCAGGCTCTCAATCACCCCTGTAAGGGTAGCGCAGAGCCTCCCCACTTGGACATGTGCTGCAGCAGCAGCCTTAAAGGAGTATCTCCCAGTGGGGCCAGCCGTCATGAACCTGAAGGTTGAGAATTATCCCCCTGAGATGATGTGCATGGCCTTCGGGTCCCTGATTCCAACTGCAGGGGTATCTGAAGCCACGACCAAGACCCTGATGGAGGCTTACTCTTTATGGCAAGATGCCTTCACCAAGACTATCAATGTGAAGATGCGCGGAGCCAGCAAGACAGAAGTTTACAACTCCTTCAGGGATCCTCTCCATGCTGCTGTGAACTCTGTCTTCTTCCCCAATGATGTTCGGGTGAAGTGGCTGAAGGCCAAGGGAATCCTTGGCCCAGATGGGGTCCCCAGCAGAGCTGCTGAGGTTGCTGCTGCTGCTTACAGGAACCTGTAAGCAGCAATTTGACATATCCAATTAGGCTAAATTTCATGATCCAATTCGACAAAATTAGACCTCCTTCGGGGGGTCACCAATGGCTGGCCAATCTCTTCCCCAGATGGTGTTCAGGGCTGCAGTTCTCAGCTCCTCATCAAACCTGATGAGGTTGTGGAATGGGCACCTGTTTAAATAGTGTGCCATCAGATATGGGTAACCTTGAAGGACCCCAGGCTCATCATCCTCATCCAAGACACTGTATGAGCCATCTGTCTTCTTTTTGCGGATAGGGATAAAGAAGTCCCAACAGTCTAACAGAGGCTTACGCAATGAGGAAGAAGTGAACAAGTGGTGGTTCAAGCTCATGCCTCTTAGCCTTGCAAGTGACTCTATCTGAAGGAGGGCCACATCCAGAATTGGGGACAGTCCAGTTATTAGGATATCAGGTAACCCAAGTCTAAGCCTTCGCTTCTCTATGGCTTCTAGAGAATCCAATATCATGTCCCCTTCAAAAAGATACCTTCGGCCTTTTGTTATCCTGTGGAAGAGGCCCCGCCAGTTCTCTCTCCCAGTTTCCATTGCCCAGCTGTTCTTGATGGAGAAGAACATATGAGCTGCCTGCAAGAACCATACAGATGGCTTCCCACTAGGCCACCTAAGAGCACTCAGCTCTCTCTGGGAGTAGCACCTCATGTCCTTGTAGTACATGTCCAATAGCTGCTCAAGTCCAGGCTCAAGCTGGTGAAGAGGATTTTTGGGGTTGCCAAACAACCATACTGTGTTGGTCATCTTACCCATCCTCTTGACCATCGACAGAGTCAACACACTGCAAGAGCATTCAACGAGGTCCCTCCTAAGAGTGGGGTACTCTCCTAGAGATGGCTCAAGCCTGACTGTGTTGGCATTCATTGCAACAGATTTGAGATCAACGTTGGAGCATTTGCTCAGTGACAT
>China_KC292289_Human_HNXY_130_2012.08
ATTTGACTGAGCTTGAGGATTTCGCGAGAGAGCTAGCCTATGAAGGCCTTGATCCTGCTTTGATCATCAAGAAGCTGAAGGAGACAGGTGGAGATGACTGGGTGAAGGATACTAAGTTCATCATTGTCTTTGCCCTGACTCGAGGCAATAAGATCGTCAAGGCATCAGGGAAGATGTCAAACTCAGGGTCAAAGAGGTTGATGGCACTCCAGGAGAAATATGGGCTGGTTGAGAGGGCAGAGACCAGGCTCTCAATCACCCCTGTAAGGGTAGCGCAGAGCCTCCCCACTTGGACATGTGCTGCAGCAGCAGCCTTAAAGGAGTATCTCCCAGTGGGGCCAGCCGTCATGAACCTGAAGGTTGAGAATTATCCCCCTGAGATGATGTGCATGGCCTTCGGGTCCCTGATTCCAACTGCAGGGGTATCTGAAGCCACGACCAAGACCCTGATGGAGGCTTACTCTTTATGGCAAGATGCCTTCACCAAGACTATCAATGTGAAGATGCGCGGAGCCAGCAAGACAGAAGTTTACAACTCCTTCAGGGATCCTCTCCATGCTGCTGTGAACTCTGTCTTCTTCCCCAATGATGTTCGGGTGAAGTGGCTGAAGGCCAAGGGAATCCTTGGCCCAGATGGGGTCCCCAGCAGAGCTGCTGAGGTTGCTGCTGCTGCTTACAGGAACCTGTAAGCAGCAATTTGACATATCCAATTAGGCTAAATTTCATGATCCAATTCGACAAAATTAGACCTCCTTCGGGGGGTCACCAATGGCTGGCCAATCTCTTCCCCAGATGGTGTTCAGGGCTGCAGTTCTCAGCTCCTCATCAAACCTGATGAGGTTGTGGAATGGGCACCTGTTTAAATAGTGTGCCATCAGATATGGGTAACCTTGAAGGACTCCAGGCTCATCATCCTCATCCAAGACACTGTATGAGCCATCTGTCTTCTTTTTGCGGATAGGGATAAAGAAGTCCCAACAGTCTAACAGAGGCTTACGCAATGAGGAAGAAGTGAACAAGTGGTGGTTCAAGCTCATGCCTCTTAGCCTTGCAAGTGACTCTATCTGAAGGAGGGCCACATCCAGAATTGGGGACAGTCCAGTTATTAGGATATCAGGTAACCCAAGTCTAAGCCTTCGCTTCTCTATGGCTTCTAGAGAATCCAATATCATGTCCCCTTCAAAAAGATACCTTCGGCCTTTTGTTATCCTGTGGAAGAGGCCCCGCCAGTTCTCTCTCCCAGTTTCCATTGCCCAGCTGTTCTTGATGGAGAAGAACATATGAGCTGCCTGCAAGAACCATACAGATGGCTTCCCACTAGGCCACCTAAGAGCACTCAGCTCTCTCTGGGAGTAGCACCTCATGTCCTTGTAGTACATGTCCAATAGCTGCTCAAGTCCAGGCTCAAGCTGGTGAAGAGGATTTTTGGGGTTGCCAAACAACCATACTGTGTTGGTCATCTTACCCATCCTCTTGACCATCGACAGAGTCAACACACTGCAAGAGCATTCAACGAGGTCCCTCCTAAGAGTGGGGTACTCTCCCAGAGATGGCTCAAGCCTGACTGTGTTGGCATTCATTGCAACAGATTTGAGATCAACGTTAGAGCATTTGCTCAGTGACAT
>China_KC292290_Human_HNXY_224_2012.08
ATTTGACTGAGCTTGAGGATTTCGCGAGAGAGCTAGCCTATGAAGGCCTTGATCCTGCTTTGATCATCAAGAAGCTGAAGGAGACAGGTGGAGATGACTGGGTGAAGGATACTAAGTTCATCATTGTCTTTGCCCTGACTCGAGGCAATAAGATCGTCAAGGCATCAGGGAAGATGTCAAACTCAGGGTCAAAGAGGTTGATGGCACTCCAGGAGAAATATGGGCTGGTTGAGAGGGCAGAGACCAGGCTCTCAATCACCCCTGTAAGGGTAGCGCAGAGCCTCCCCACTTGGACATGTGCTGCAGCAGCAGCCTTAAAGGAGTATCTCCCAGTGGGGCCAGCCGTCATGAACCTGAAGGTTGAGAATTATCCCCCTGAGATGATGTGCATGGCCTTCGGGTCCCTGATTCCAACTGCAGGGGTGTCTGAAGCCACGACCAAGACCCTGATGGAGGCTTACTCTTTATGGCAAGATGCCTTCACCAAGACTATCAATGTGAAGATGCGCGGAGCCAGCAAGACAGAAGTTTACAACTCCTTCAGGGATCCTCTCCATGCTGCTGTGAACTCTGTCTTCTTCCCCAATGATGTTCGTGTGAAGTGGCTGAAGGCCAAGGGAATCCTTGGCCCAGATGGGGTCCCCAGCAGAGCTGCTGAGGTTGCTGCTGCTGCTTACAGGAACCTGTAAGCAGCAATTTGACATATCCAATTAGGCTAAATTTCATGATCCAATTCGACAAAATTAGACCTCCTTCGGGGGGTCACCAATGGCTGGCCAATCTCTTCCCCAGATGGTGTTCAGGGCTGCAGTTCTCAGCTCCTCATCAAACCTGATGAGGTTGTGGAATGGGCACCTGTTTAAATAGTGTGCCATCAGATATGGGTAACCTTGAAGGACCCCAGGCTCATCATCCTCATCCAAGACACTGTATGAGCCATCTGTCTTCTTTTTGCGGATAGGGATAAAGAAGTCCCAACAGTCTAACAGAGGCTTACGCAATGAGGAAGAAGTGAACAAGTGGTGGTTCAAGCTCATGCCTCTTAGCCTTGCAAGTGACTCTATCTGAAGGAGGGCCACATCCAGAATTGGGGACAGTCCAGTTATTAGGATATCAGGTAACCCAAGTCTAAGCCTTCGCTTCTCTATGGCTTCTAGAGAATCCAATATCATGTCCCCTTCAAAAAGATACCTTCGGCCTTTTGTTATCCTGTGGAAGAGGCCCCGCCAGTTCTCTCTCCCAGTTTCCATTGCCCAGCTGTTCTTGATGGAGAAGAACATATGAGCTGCCTGCAAGAACCATACAGATGGCTTCCCACTAGGCCACCTAAGAGCACTCAGCTCTCTCTGGGAGTAGCACCTCATGTCCTTGTAGTACATGTCCAATAGCTGCTCAAGTCCAGGCTCAAGCTGGTGAAGAGGATTTTTGGGGTTGCCAAACAACCATACTGTGTTGGTCATCTTACCCATCCTCTTGACCATCGACAGAGTCAACACACTGCAAGAGCATTCAACGAGGTCCCTCCTAAGAGTGGGGTACTCTCCTAGAGATGGCTCAAGCCTGACTGTGTTAGCATTCATTGCAACAGATTTGAGATCAACGTTGGAGCATTTGCTCAGTGACAT
>China_KC292291_Human_HNXY_2_2012.08
ATTTGACTGAGCTTGAGGATTTCGCGAGAGAGCTAGCCTATGAAGGCCTTGATCCTGCTTTGATCATCAAGAAGCTGAAGGAGACAGGTGGAGATGACTGGGTGAAGGATACTAAGTTCATCATTGTCTTTGCCCTGACTCGAGGCAATAAGATCGTCAAGGCATCAGGGAAGATGTCAAACTCAGGGTCAAAGAGGTTGATGGCACTCCAGGAGAAATATGGGCTGGTTGAGAGGGCAGAGACCAGGCTCTCAATCACCCCTGTAAGGGTAGCGCAGAGCCTCCCCACTTGGACATGTGCTGCAGCAGCAGCCTTAAAGGAGTATCTCCCAGTGGGGCCAGCCGTCATGAACCTGAAGGTTGAGAATTATCCCCCTGAGATGATGTGCATGGCCTTCGGGTCCCTGATTCCAACTGCAGGGGTATCTGAAGCCACGACCAAGACCCTGATGGAGGCTTACTCTTTATGGCAAGATGCCTTCACCAAGACTATCAATGTGAAGATGCGCGGAGCCAGCAAGACAGAAGTTTACAACTCCTTCAGGGATCCTCTCCATGCTGCTGTGAACTCTGTCTTCTTCCCCAATGATGTTCGGGTGAAGTGGCTGAAGGCCAAGGGAATCCTTGGCCCAGATGGGGTCCCCAGCAGAGCTGCTGAGGTTGCTGCTGCTGCTTACAGGAACCTGTAAGCAGCAATTTGACATATCCAATTAGGCTAAATTTCATGATCCAATTCGACAAAATTAGACCTCCTTCGGGGGGTCACCAATGGCTGGCCAATCTCTTCCCCAGATGGTGTTCAGGGCTGCAGTTCTCAGCTCCTCATCAAACCTGATGAGGTTGTGGAATGGGCACCTGTTTAAATAGTGTGCCATCAGATATGGGTAACCTTGAAGGACCCCAGGCTCATCATCCTCATCCAAGACACTGTATGAGCCATCTGTCTTCTTTTTGCGGATAGGGATAAAGAAGTCCCAACAGTCCAACAGAGGCTTACGCAATGAGGAAGAAGTGAACAAGTGGTGGTTCAAGCTCATGCCTCTTAGCCTTGCAAGTGACTCTATCTGAAGGAGGGCCACATCCAGAATTGGGGACAGTCCAGTTATTAGGATATCAGGTAACCCAAGTCTAAGCCTTCGCTTCTCTATGGCTTCTAGAGAATCCAATATCATGTCCCCTTCAAAAAGATACCTTCGGCCTTTTGTTATCCTGTGGAAGAGGCCCCGCCAGTTCTCTCTCCCAGTTTCCATTGCCCAGCTGTTCTTGATGGAGAAGAACATATGAGCTGCCTGCAAGAACCATACAGATGGCTTCCCACTAGGCCACCTAAGAGCACTCAGCTCTCTCTGGGAGTAGCACCTCATGTCCTTGTAGTACATGTCCAATAGCTGCTCAAGTCCAGGCTCAAGCTGGTGAAGAGGATTTTTGGGGTTGCCAAACAACCATACTGTGTTGGTCATCTTACCCATCCTCTTGACCATCGACAGAGTCAACACACTGCAAGAGCATTCAACGAGGTCCCTCCTAAGAGTGGGGTACTCTCCTAGAGATGGCTCAAGCCTGACTGTGTTGGCATTCATTGCAACAGATTTGAGATCAACGTTGGAGCATTTGCTCAGTGACAT
>China_KC292292_Human_HNXY_319_2012.08
ATTTGACTGAGCTTGAGGATTTCGCGAGAGAGCTAGCCTATGAAGGCCTTGATCCTGCTTTGATCATCAAGAAGCTGAAGGAGACAGGTGGAGATGACTGGGTGAAGGATACTAAGTTCATCATTGTCTTTGCCCTGACTCGAGGCAATAAGATCGTCAAGGCATCAGGGAAGATGTCAAACTCAGGGTCAAAGAGGTTGATGGCACTCCAGGAGAAATATGGGCTGGTTGAGAGGGCAGAGACCAGGCTCTCAATCACCCCTGTAAGGGTAGCGCAGAGCCTCCCCACTTGGACATGTGCTGCAGCAGCAGCCTTAAAGGAGTATCTCCCAGTGGGGCCAGCCGTCATGAACCTGAAGGTTGAGAATTATCCCCCTGAGATGATGTGCATGGCCTTCGGGTCCCTGATTCCAACTGCAGGGGTATCTGAAGCCACGACCAAGACCCTGATGGAGGCTTACTCTTTATGGCAAGATGCCTTCACCAAGACTATCAATGTGAAGATGCGCGGAGCCAGCAAGACAGAAGTTTACAACTCCTTCAGGGATCCTCTCCATGCTGCTGTGAACTCTGTCTTCTTCCCCAATGATGTTCGGGTGAAGTGGCTGAAGGCCAAGGGAATCCTTGGCCCAGATGGGGTCCCCAGCAGAGCTGCTGAGGTTGCTGCTGCTGCTTACAGGAACCTGTAAGCAGCAATTTGACATATCCAATTAGGCTAAATTTCATGATCCAATTCGACAAAATTAGACCTCCTTCGGGGGGTCACCAATGGCTGGCCAATCTCTTCCCCAGATGGTGTTCAGGGCTGCAGTTCTCAGCTCCTCATCAAACCTGATGAGGTTGTGGAATGGGCACCTGTTTAAATAGTGTGCCATCAGATATGGGTAACCTTGAAGGACCCCAGGCTCATCATCCTCATCCAAGACACTGTATGAGCCATCTGTCTTCTTTTTGCGGATAGGGATAAAGAAGTCCCAACAGTCCAACAGAGGCTTACGCAATGAGGAAGAAGTGAACAAGTGGTGGTTCAAGCTCATGCCTCTTAGCCTTGCAAGTGACTCTATCTGAAGGAGGGCCACATCCAGAATTGGGGACAGTCCAGTTATTAGGATATCAGGTAACCCAAGTCTAAGCCTTCGCTTCTCTATGGCTTCTAGAGAATCCAATATCATGTCCCCTTCAAAAAGATACCTTCGGCCTTTTGTTATCCTGTGGAAGAGGCCCCGCCAGTTCTCTCTCCCAGTTTCCATTGCCCAGCTGTTCTTGATGGAGAAGAACATATGAGCTGCCTGCAAGAACCATACAGATGGCTTCCCACTAGGCCACCTAAGAGCACTCAGCTCTCTCTGGGAGTAGCACCTCATGTCCTTGTAGTACATGTCCAATAGCTGCTCAAGTCCAGGCTCAAGCTGGTGAAGAGGATTTTTGGGGTTGCCAAACAACCATACTGTGTTGGTCATCTTACCCATCCTCTTGGCCATCGACAGAGTCAACACACTGCAAGAGCATTCAACGAGGTCCCTCCTAAGAGTGGGGTACTCTCCTAGAGATGGCTCAAGCCTGACTATGTTGGCATTCATTGCAACAGATTTGAGATCAACGTTGGAGCATTTGCTCAGTGACAT
>China_KC292293_Human_HNXY_245_2012.08
ATTTGACTGAGCTTGAGGATTTCGCGAGAGAGCTAGCCTATGAAGGCCTTGATCCTGCTCTGATCATCAAGAAGCTGAAGGAGACAGGTGGAGATGACTGGGTGAAGGATACTAAGTTCATCATTGTCTTTGCCCTGACTCGAGGCAATAAGATCGTCAAGGCATCAGGGAAGATGTCAAACTCAGGGTCTAAGAGGTTGATGGCACTCCAGGAGAAATATGGGCTGGTTGAGAGGGCAGAGACCAGGCTCTCAATCACCCCAGTAAGGGTAGCGCAGAGCCTCCCCACTTGGACATGTGCTGCAGCAGCAGCCTTAAAGGAGTATCTCCCTGTGGGGCCAGCCGTCATGAACCTGAAGGTCGAGAATTATCCCCCTGAGATGATGTGCATGGCCTTCGGGTCCCTGATTCCAACTGCAGGGGTATCTGAAGCCACGACCAAGACCCTGATGGAGGCTTACTCTTTATGGCAAGATGCCTTCACCAAGACTATCAATGTGAAGATGCGCGGAGCCAGCAAGACAGAAGTTTACAACTCCTTCAGGGATCCTCTCCATGCTGCTGTGAACTCTGTTTTCTTCCCCAATGATGTTCGGGTGAAGTGGCTGAAGGCCAAGGGAATCCTTGGCCCAGATGGGGTCCCCAGCAGAGCTGCTGAGGTTGCTGCTGCTGCTTACAGGAACCTGTAAGCAGCAATTTGACATATCCAATTAGGCTAAATTTCATGATCCAATTCGACAAAATTAGACCTCCTTCGGGGGGTCACCAATGGCTGGCCAACCTCTTCCCCAGATGGTGTTCAGAGCTGCAGTTCTCAGCTCCTCATCAAACCTGATGAGGTTGTGGAATGGGCACCTGTTTAAATAGTGAGCCATCAGATATGGGTAACCTTGAAGGACCCCAGGCTCATCATCCTCATCCAAGACACTGTATGAGCCATCTGTCTTCTTTTTGCGGATAGGAATAAAGAAGTCCCAACAGTCTAGCAGAGGCTTGCGCAATGAGGAAGAAGTGAACAAGTGGTGGTTCAAGCTCATGCCTCTTAGCCTTGCAAGTGACTCTATCTGAAGGAGGGCCACATCCAGAATTGGGGACAGTCCAGTTATTAGGATATCAGGTAACCCAAGTCTAAGCCTTCGCTTCTCTATGGCTTCAAGAGAATCCAATATCATGTCCCCTTCAAAAAGATACCTTCGGCCTTTTGTTATCCTGTGGAAGAGGCCCCGCCAGTTCTCTCTCCCAGTTTCCATTGCCCAGCTGTTCTTGATGGAGAAGAACATATGAGCTGCCTGCAGGAACCATACAGATGGCTTCCCACTGGGCCACCTAAGAGCACTCAGCTCTCTCTGGGAGTAGCACCTCATATCCTTGTAGTACATGTCCAATAGCTGCTCAAGTCCAGGCTCAAGCTGGTGAAGAGGATTTTTAGGGTTGCCAAACAACCATACTGTGTTGGTCATCTTGCCCATCCTCTTGACCATTGACAGAGTCAACACACTGCAAGAGCATTCAACAAGGTCCCTCCTAAGAGTGGGGTACTCTCCTAGAGATGGCTCAAGCCTGACTGTGTTGGCATTCATTGCAACAGATTTGAGGTCAACGTTGGAGCATTTGCTCAGTGACAT
>China_KC292294_Human_HNXY_327_2012.08
ATTTGACTGAGCTAGAGGATTTCGCGAGAGAGCTGGCCTATGAAGGCCTTGACCCTGCTTTGATCATCAAGAAGCTGAAGGAGACAGGTGGAGATGATTGGGTGAAGGATACAAAGTTCATCATTGTCTTTGCTCTGACTCGAGGCAATAAGATCGTCAAGGCATCAGGGAAAATGTCAAACTCAGGGTCCAAGAGGTTAATGGCACTCCAAGAGAAATATGGACTGGTTGAGAGGGCAGAGACCAGGCTCTCAATCACTCCTGTGAGGGTTGCGCAGAGCCTTCCCACTTGGACATGTGCTGCTGCAGCAGCCCTAAAGGAGTATCTCCCAGTAGGGCCAGCCGTCATGAACCTGAAGGTCGAGAATTATCCCCCTGAGATGATGTGCATGGCTTTTGGATCCCTGATTCCAACTGCGGGGGTATCTGAAGCCACAACCAAGACCCTGATGGAGGCCTACTCTCTGTGGCAAGATGCCTTCACCAAGACTATCAATGTGAAGATGCGCGGAGCCAGCAAGACAGAAGTTTACAACTCCTTCAGGGACCCTCTTCATGCTGCTGTGAACTCTGTCTTCTTTCCCAATGATGTTCGGGTAAAGTGGCTGAAGGCCAAGGGGATCCTTGGCCCAGATGGGGTCCCCAGCAGAGCTGCTGAGGTTGCTGCTGCTGCTTACAGAAACCTGTAAGCAGCAATTTGACATATCCAATTAGGCTAAATTTCATGATCCAATTCGACAAAATTAGACCTCCTTCGGGAGGTCACCAATGGCTGGCCAATCTCTTCCCCAGATGGTGTTCAGGGCTGCAGTTCTCAGCTCTTCATCAAACCTGATGAGGTTGTGGAAAGGGCACCTATTTAAATAGTGTGCCATCAGATGTGGGTAACCTTGAAGGACCCCAGGCTCATCATCCTCATCCAAGACACCGTAAGAGCCATCTGTCTTCTTTTTGCGGACAGGAATAAAGAAGTCCCAACAGTCCAAAAGAGGCTTACGCAATGAGGAAGAAGTGAATAAGTGGTGGTTCAAGCTCATGCCTCTTAGCCTTGCAAGTGACTCTATCTGGAGGAGGGCCACATCCAGAATTGGGGATAGTCCAGTTATTAGGGTCTCAGGTAACCCAAGTCTAAGCCTTCGCTTTTCAATGGCTTCAAGAGAATCCAATATCATGTCCCCTTCAAAAAGGTACTTCTGGCCTTTTGTTATCCTGTGGAAGAGGCCCCGCCAGTTCTCTCTTCCGGTTTCCATTGCCCAGCTGTTCTTGATGGAGAAGAACATATGAGCTGCCTGCAGGAACCATACAGATGGTTTTCCACTAGGCCACCTGAGAGCACTCAGCTCTCTCTGGGAGTAGCACCTCATGTCCTTGTAGTACATGTCTAACAACTGCTCAAGTCCGGGCTCAAGCTGGTGCAGAGGATTTTTTGGGTTGCCAAATAACCAAACTGTGTTGGTCATCTTGCCCATCCTCTTGACCATTGACAGAGTCAACACACTACAAGAGCATTCAACGAGGTCTCTCCTAAGAGTGGGGAACTCTCCCAGAGATGGCTCAAGCCTGACAGTGTTGGCATTCAATGCCACAGATTTGAGGTCAACGTTGGAGCATTTGCTCAGTGACAT
>China_KC292295_Human_HNXY_278_2012.08
ATTTGACTGAGCTTGAGGATTTCGCGAGAGAGCTGGCCTATGAAGGCCTTGATCCTGCTTTGATCATCAAGAAGCTGAAGGAGACAGGTGGAGATGATTGGGTGAAGGATACGAAGTTCATCATTGTCTTTGCCCTGACTCGAGGCAATAAGATCGTCAAGGCATCAGGGAAAATGTCTAACTCAGGGTCTAAGAGGTTGATGGCACTCCAAGAGAAGTATGGACTGGTTGAGAGGGCAGAAACCAGGCTCTCAATCACTCCTGTGAGGGTAGCGCAGAGTCTTCCCACCTGGACATGTGCAGCAGCAGCAGCCTTGAAGGAGTATCTCCCAGTGGGGCCAGCCGTCATGAACCTGAAGGTTGAGAATTATCCCCCTGAGATGATGTGCATGGCCTTTGGATCCCTAATTCCAACTGCGGGGGTATCTGAAGCCACAACCAAGACCCTTATGGAGGCTTACTCTCTGTGGCAAGATGCCTTCACCAAGACTATCAATGTGAAGATGCGTGGAGCCAGCAAGACAGAAGTTTATAACTCCTTCAGGGACCCTCTCCATGCTGCTGTGAACTCTGTCTTCTTTCCCAATGATGTTCGGGTGAAGTGGCTGAAGGCCAAGGGAATCCTTGGCCCAGATGGGGTTCCCAGCAGAGCTGCTGAGGTTGCTGCTGCTGCTTACAGAAACCTGTAAGCAGCAATTTGACATATCCAATTAGGCTAAATTCCATGACCCAATTCGACAAAATTAGACCTCCTTCGGGAGGTCACCAATGGCTGGCCAATCTCTTCCCCAAATGGTGTCCAGGGCTGCAGTTCTCAGTTCTTCATCAAACCTGATGAGGTTGTGGAATGGGCACCTATTTAAATAGTGTGCCATCAGATATGGGTAACCCTGGAGGACCCCAGGCTCATCATCCTCATCCAAGACACTGTATGAGCCATCTGTCTTCTTTTTGCGGATAGGAATGAAGAAATCCCAACAGTCTAACAGAGGCTTACGCAACGAGGAAGAAGTGAACAAGTGGTGGTTCAAGCTCATGCCTCTTAGCCTTGCAAGTGACTCTATCTGGAGGAGGGCCACATCCAGAATTGGGGATAGTCCAGTTATCAGAATCTCAGGCAACCCAAGTCTAAGTCTTCGCTTCTCTATGGCTTCAAGAGAATCCAATATCATGTCCCCTTCAAAAAGATACTTTTGGCTTTTTGTTATCCTGTGGAAGAGGCCCCGCCAGTTCTCTCTTCCGGTTTCCATTGCCCAGCTGTTCTTGATGGAGAAGAACATATGAGCTGCCTGTAGGAACCATACAGATGGCTTCCCACTAGGCCACCTAAGAGCACTCAGTTCTCTCTGGGAGTAGCACCTCATGTCCTTGTAGTACATGTCTAACAGCTGTTCAAGTCCAGGCTCAAGCTGATGAAGAGGATTTTTAGGGTTGCCAAACAACCATACTGTGTTGGTCATCTTGCCCATCCTCTTGACCATCGACAAAGTCAACACACTACAAGAGCATTCAACGAGGTCTCTCCTAAGAGTGGGGTACTCTCCCAGGGAAGGCTCAAGCCTAACAGTGTTAGCATTCATTGCTACAGATTTGAGGTCAACGTTGGAGCATTTGCTCAGCGACAT
>China_KC292296_Human_HNXY_191_2012.08
ATTTGACTGAGCTTGAGGATTTCGCGAGAGAGCTGGCCTATGAAGGCCTTGATCCTGCTTTGATCATCAAGAAGCTGAAGGAGACAGGTGGAGATGATTGGGTGAAGGATACGAAGTTCATCATTGTCTTTGCCCTGACTCGAGGCAATAAGATCGTCAAGGCATCAGGGAAAATGTCTAACTCAGGGTCTAAGAGGTTGATGGCACTCCAAGAGAAGTATGGACTGGTTGAGAGGGCAGAAACCAGGCTCTCAATCACTCCTGTGAGGGTAGCGCAGAGTCTTCCCACCTGGACATGTGCAGCAGCAGCAGCCTTAAAGGAGTATCTCCCAGTGGGGCCAGCCGTCATGAACCTGAAGGTTGAGAATTATCCCCCTGAGATGATGTGCATGGCCTTTGGATCCCTAATTCCAACTGCGGGGGTATCTGAAGCCACAACCAAGACCCTTATGGAGGCTTACTCTCTGTGGCAAGATGCCTTCACCAAGACTATCAATGTGAAGATGCGTGGAGCCAGCAAGACAGAAGTTTATAACTCCTTCAGGGACCCTCTCCATGCTGCTGTGAACTCTGTCTTCTTTCCCAATGATGTTCGGGTGAAGTGGCTGAAGGCCAAGGGAATCCTTGGCCCAGATGGGGTTCCCAGCAGAGCTGCTGAGGTTGCTGCTGCTGCTTACAGAAACCTGTAAGCAGCAATTTGACATATCCAATTAGGCTAAATTCCATGATCCAATTCGACAAAATTAGACCTCCTTCGGGAGGTCACCAATGGCTGGCCAATCTCTTCCCCAAATGGTGTCCAAGGCTGCAGTTCTCAGTTCTTCATCAAACCTGATGAGGTTGTGGAATGGGCACCTATTTAAATAGTGTGCCATCAGATATGGGTAACCCTGGAGGACCCCAGGTTCATCATCCTCATCCAAGACACTGTATGAGCCATCTGTCTTCTTTTTGCGGATAGGAATGAAGAAATCCCAACAGTCTAACAGAGGCTTACGCAATGAGGAAGAAGTGAACAAGTGGTGGTTCAAGCTCATGCCTCTTAGCCTTGCAAGTGACTCTATCTGGAGGAGGGCCACATCCAGAATTGGGGATAGCCCAGTTATCAGAATCTCAGGCAACCCAAGTCTAAGTCTTCTCTTCTCTATGGCTTCAAGAGAATCCAATATCATGTCCCCTTCAAAAAGATACTTTTGGCTTTTTGTTATCCTGTGGAAGAGGCCCCGCCAGTTCTCTCTTCCGGTTTCCATTGCCCAGCTGTTCTTGATGGAGAAGAACATATGAGCTGCCTGTAGGAACCATACAGATGGCTTCCCACTAGGCCACCTAAGAGCACTCAGTTCTCTCTGGGAGTAGCACCTCATGTCCTTGTAGTACATGTCTAACAGCTGTTCAAGTCCAGGCTCAAGCTGATGAAGAGGATTTTTAGGGTTGCCAAACAACCATACTGTGTTGGTCATCTTGCCCATCCTCTTGACCATCGACAAAGTCAACACACTACAAGAGCATTCAACGAGGTCTCTCCTAAGAGTGGGGTACTCTCCCAGGGAAGGCTCAAGCCTGACAGTGTTAGCATTCATTGCTACAGATTTGAGGTCAACGTTGGAGCATTTGCTCAGCGACAT
>China_KC292297_Human_HNXY_182_2012.08
ATTTGACTGAGCTTGAGGATTTCGCGAGAGAGCTAGCCTATGAAGGCCTTGATCCTGCTTTGATCATCAAGAAGCTGAAGGAGACAGGTGGAGATGACTGGGTGAAGGATACTAAGTTCATCATTGTCTTTGCCCTGACTCGAGGCAATAAGATCGTCAAGGCATCAGGGAAGATGTCAAACTCAGGGTCAAAGAGGTTGATGGCACTCCAGGAGAAATATGGGCTGGTTGAGAGGGCAGAGACCAGGCTCTCAATCACCCCTGTAAGGGTAGCGCAGAGCCTCCCCACTTGGACATGTGCTGCAGCAGCAGCCTTAAAGGAGTATCTCCCAGTGGGGCCAGCCGTCATGAACCTGAAGGTTGAGAATTATCCCCCTGAGATGATGTGCATGGCCTTCGGGTCCCTGATTCCAACTGCAGGGGTATCTGAAGCCACGACCAAGACCCTGATGGAGGCTTACTCTTTATGGCAAGATGCCTTCACCAAGACTATCAATGTGAAGATGCGCGGAGCCAGCAAGACAGAAGTTTACAACTCCTTCAGGGATCCTCTCCATGCTGCTGTGAACTCTGTCTTCTTCCCCAATGATGTTCGGGTGAAGTGGCTGAAGGCCAAGGGAATCCTTGGCCCAGATGGGGTCCCCAGCAGAGCTGCTGAGGTTGCTGCTGCTGCTTACAGGAACCTGTAAGCAGCAATTTGACATATCCAATTAGGCTAAATTTCATGATCCAATTCGACAAAATTAGACCTCCTTCGGGGGGTCACCAATGGCTGGCCAATCTCTTCCCCAGATGGTGTTCAGGGCTGCAGTTCTCAGCTCCTCATCAAACCTGATGAGGTTGTGAAATGGGCACCTGTTTAAATAGTGTGCCATCAGATATGGGTAACCTTGAAGGACCCCAGGCTCATCATCCTCATCCAAGACACTGTATGAGCCATCTGTCTTCTTTTTGCGGATAGGGATGAAGAAGTCCCAACAGTCTAACAGAGGCTTACGCAATGAGGAAGAAGTGAACAAGTGGTGGTTCAAGCTCATGCCTCTTAGCCTTGCAAGTGACTCTATCTGAAGGAGGGCCACATCCAGAATTGGGGACAGTCCAGTTATTAGGATATCAGGTAACCCAAGTCTAAGCCTTCGCCTCTCTATGGCTTCTAGAGAATCCAATATCATGTCCCCTTCAAAAAGATACCTTCGGCCTTTTGTTATCCTGTGGAAGAGGCCCCGCCAGTTCTCTCTCCCAGTTTCCATTGCCCAGCTGTTCTTGATGGAGAAGAACATATGAGCTGCCTGCAAGAACCATACAGATGGCTTCCCACTAGGCCACCTAAGAGCACTCAGCTCTCTCTGGGAGTAGCACCTCATGTCCTTGTAGTACATGTCCAATAGCTGCTCAAGTCCAGGCTCAAGCTGGTGAAGAGGATTTTTGGGGTTGCCAAACAACCATACTGTGTTGGTCATCTTACCCATCCTCTTGACCATCGACAGAGTCAACACACTGCAAGAGCATTCAACGAGGTCCCTCCTAAGAGTGGGGTACTCTCCTAGAGATGGCTCAAGCCTGACTGTGTTGGCATTCATTGCAACAGATTTGAGATCAACGTTGGAGCATTTGCTCAGTGACAT
>China_KC292298_Human_HNXY_202_2012.08
ATTTGACTGAGCTTGAGGATTTCGCGAGAGAGCTAGCCTATGAAGGCCTTGATCCTGCTCTGATCATCAAGAAGCTGAAGGAGACAGGTGGAGATGACTGGGTGAAGGATACTAAGTTCATCATTGTCTTTGCCCTGACTCGAGGCAATAAGATCGTCAAGGCATCAGGGAAGATGTCAAACTCAGGGTCTAAGAGGTTGATGGCACTCCAGGAGAAATATGGGCTGGTTGAGAGGGCAGAGACCAGGCTCTCAATCACCCCAGTAAGGGTAGCGCAGAGCCTCCCCACTTGGACATGTGCTGCAGCAGCAGCCTTAAAGGAGTATCTCCCTGTGGGGCCAGCCGTCATGAACCTGAAGGTCGAGAATTATCCCCCTGAGATGATGTGCATGGCCTTCGGGTCCCTGATTCCAACTGCAGGGGTATCTGAAGCCACGACCAAGACCCTGATGGAGGCTTACTCTTTATGGCAAGATGCCTTCACCAAGACTATCAATGTGAAGATGCGCGGAGCCAGCAAGACAGAAGTTTACAACTCCTTCAGGGATCCTCTCCATGCTGCTGTGAACTCTGTTTTCTTCCCCAATGATGTTCGGGTGAAGTGGCTGAAGGCCAAGGGAATCCTTGGCCCAGATGGGGTCCCCAGCAGAGCTGCTGAGGTTGCTGCTGCTGCTTACAGGAACCTGTAAGCAGCACTTTGACATATCCAATTAGGCTAAATTTCATGATCCAATTCGACAAAATTAGACCTCCTTCGGGGGGTCACCAATGGCTGGCCAATCTCTTCCCCAGATGGTGTTCAGGGCTGCAGTTCTCAGCTCCTCATCAAACCTGATGAGGTTGTGGAATGGGCACCTGTTTAAATAGTGAGCCATCAGATATGGGTAACCTTGAAGGACCCCAGGCTCATCATCCTCATCCAAGACACTGTATGAGCCATCTGTCTTCTTTTTGCGGATAGGAATAAAGAAGTCCCAACAGTCTAGCAGAGGCTTACGCAATGAGGAAGAAGTGAACAAGTGGTGGTTCAAGCTCATGCCTCTTAGCCTTGCAAGTGACTCTATCTGAAGGAGGGCCACATCCAGAATTGGGGACAGTCCAGTTATTAGGATATCAGGTAACCCAAGTCTAAGCCTTCGCTTCTCTATGGCTTCAAGAGAATCCAATATCATATCCCCTTCAAAAAGATACCTTCGGCCTTTTGTTATCCTGTGGAAGAGGCCCCGCCAGTTCTCTCTCCCAGTTTCCATTGCCCAGCTGTTCTTGATGGAGAAGAACATATGAGCTGCCTGCAAGAACCATACAGATGGCTTCCCACTGGGCCACCTAAGAGCACTCAGCTCTCTCTGGGAGTAGCACCTCATATCCTTGTAGTACATGTCCAATAGCTGCTCAAGTCCAGGCTCAAGCTGGTGAAGAGGATTTTTGGGGTTGCCAAACAACCATACTGTGTTGGTCATCTTGCCCATCCTCTTGACCATTGACAGAGTCAACACACTGCAAGAGCATTCAACAAGGTCCCTCCTAAGAGTGGGGTACTCTCCTAGAGATGGCTCAAGCCTGACTGTGTTGGCATTCATTGCAACAGATTTGAGGTCAACGTTGGAGCATTTGCTCAGTGACAT
>China_KC292299_Human_HNXY_195_2012.08
ATTTGACTGAGCTTGAGGATTTCGCGAGAGAGCTAGCCTATGAAGGCCTTGATCCTGCTTTGATCATCAAGAAGCTGAAGGAGACAGGTGGAGATGACTGGGTGAAGGATACTAAGTTCATCATTGTCTTTGCCCTGACTCGAGGCAATAAGATCGTCAAGGCATCAGGGAAGATGTCAAACTCAGGGTCAAAGAGGTTGATGGCACTCCAGGAGAAATATGGGCTGGTTGAGAGGGCAGAGACCAGGCTCTCAATCACCCCTGTAAGGGTAGCGCAGAGCCTCCCCACTTGGACATGTGCTGCAGCAGCAGCCTTAAAGGAGTATCTCCCAGTGGGGCCAGCCGTCATGAACCTGAAGGTTGAGAATTATCCCCCTGAGATGATGTGCATGGCCTTCGGGTCCCTGATTCCAACTGCAGGGGTATCTGAAGCCACGACCAAGACCCTGATGGAGGCTTACTCTTTATGGCAAGATGCCTTCACCAAGACTATCAATGTGAAGATGCGCGGAGCCAGCAAGACAGAAGTTTACAACTCCTTCAGGGATCCTCTCCATGCTGCTGTGAACTCTGTCTTCTTCCCCAATGATGTTCGGGTGAAGTGGCTGAAGGCCAAGGGAATCCTTGGCCCAGATGGGGTCCCCAGCAGAGCTGCTGAGGTTGCTGCTGCTGCTTACAGGAACCTGTAAGCAGCAATTTGACATATCCAATTAGGCTAAATTTCATGATCCAATTCGACAAAATTAGACCTCCTTCGGGGGGTCACCAATGGCTGGCCAATCTCTTCCCCAGATGGTGTTCAGGGCTGCAGTTCTCAGCTCCTCATCAAACCTGATGAGGTTGTGGAATGGGCACCTGTTTAAATAGTGTGCCATCAGATATGGGTAACCTTGAAGGACTCCAGGCTCATCATCCTCATCCAAGACACTGTATGAGCCATCTGTCTTCTTTTTGCGGATAGGGATAAAGAAGTCCCAACAGTCTAACAGAGGCTTACGCAATGAGGAAGAAGTGAACAAGTGGTGGTTCAAGCTCATGCCTCTTAGCCTTGCAAGTGACTCTATCTGAAGGAGGGCCACATCCAGAATTGGGGACAGTCCAGTTATTAGGATATCAGGTAACCCAAGTCTAAGCCTTCGCTTCTCTATGGCTTCTAGAGAATCCAATATCATGTCCCCTTCAAAAAGATACCTTCGGCCTTTTGTTATCCTGTGGAAGAGGCCCCGCCAGTTCTCTCTCCCAGTTTCCATTGCCCAGCTGTTCTTGATGGAGAAGAACATATGAGCTGCCTGCAAGAACCATACAGATGGCTTCCCACTAGGCCACCTAAGAGCACTCAGCTCTCTCTGGGAGTAGCACCTCATGTCCTTGTAGTACATGTCCAATAGCTGCTCAAGTCCAGGCTCAAGCTGGTGAAGAGGATTTTTGGGGTTGCCAAACAACCATACTGTGTTGGTCATCTTACCCATCCTCTTGACCATCGACAGAGTCAACACACTGCAAGAGCATTCAACGAGGTCCCTCCTAAGAGTGGGGTACTCTCCCAGAGATGGCTCAAGCCTGACTGTGTTGGCATTCATTGCAACAGATTTGAGATCAACGTTAGAGCATTTGCTCAGTGACAT
>China_KC473539_Goat_JS2012_goat01_2012
ATTTGACTGAGCTTGAGGATTTCGCGAGAGAGCTAGCCTATGAAGGCCTTGATCCTGCTTTGATCATCAAGAAACTGAAGGAGACAGGTGGAGATGACTGGGTGAAGGATACTAAGTTCATCATTGTCTTTGCCCTGACTCGGGGCAATAAGATCGTCAAGGCATCAGGGAAGATGTCAAACTCAGGGTCAAAGAGGTTGATGGCACTCCAGGAGAAATATGGGCTGGTTGAGAGGGCAGAGACCAGGCTCTCAATCACCCCTGTAAGGGTAGCGCAGAGCCTCCCCACTTGGACATGTGCTGCAGCAGCAGCCTTAAAGGAGTATCTCCCAGTGGGGCCAGCCGTCATGAACCTGAAGGTCGAGAATTATCCCCCTGAGATGATGTGCATGGCCTTCGGGTCCCTGATTCCAACTGCAGGGGTATCTGAAGCCACGACCAAGACCCTGATGGAGGCTTACTCTTTATGGCAAGATGCCTTCACCAAGACTATCAATGTGAAGATGCGCGGAGCCAGCAAGACAGAAGTTTACAACTCCTTCAGGGATCCTCTCCATGCTGCTGTGAACTCTGTCTTCTTTCCCAATGATGTTCGGGTGAAGTGGCTGAAGGCCAAGGGAATCCTTGGCCCAGATGGGGTCCCCAGCAGAGCTGCTGAGGTTGCTGCTGCTGCTTACAGGAACCTGTAAGCAGCAATTTGACATATCCAATTAGGCTAAATTTCATGATCCAATTCGACAAAATTAGACCTCCTTCGGGGGGTCACCAATGGCTGGCCAATCTCTTCCCCAGATGGTGTTCAGGGCTGCAGTTCTCAGCTCCTCATCAAACCTGATGAGGTTGTGGAATGGGCACCTGTTTAAATAGTGTGCCATCAGATATGGGTAACCTTGAAGGACCCCAGGCTCATCATCCTCATCCAAGACACTGTATGAGCCATCTGTCTTCTTTTTGCGGATAGGGATAAAGAAGTCCCAACAGTCTAACAGAGGCTTACGCAATGAGGAAGAAGTGAACAAGTGGTGGTTCAAGCTCATGCCTCTTAGCCTTGCAAGTGACTCTATCTGAAGGAGGGCCACATCCAGAATTGGGGACAGTCCAGTTATTAGGATATCAGGCAACCCAAGTCTAAGCCTTCGCTTCTCTATGGCTTCTAGAGAATCCAATATCATGTCCCCTTCAAAAAGATACCTTCGGCCTTTTGTTATCCTGTGGAAGAGGCCCCGCCAGTTCTCTCTCCCAGTTTCCATTGCCCAGCTGTTCTTGATGGAGAAGAACATATGAGCTGCCTGTAGGAACCATACAGATGGCTTCCCACTAGGCCACCTAAGAGCACTCAGCTCTCTCTGGGAGTAGCACCTCATATCCTTGTAGTACATGTCCAATAGCTGCTCAAGTCCAGGCTCGAGCTGGTGAAGAGGATTTTTAGGGTTGCCAAACAACCATACTGTGTTGGTCATCTTGCCCATCCTCTTGACCATTGACAGAGTCAACACACTGCAAGAGCATTCAACGAGGTCCCTCCTAAGAGTGGGGTACTCTCCTAGAGATGGCTCAAGCCTGACTGTGTTGGCATTCATTGCAACAGATTTGAGGTCAACGTTGGAGCATTTGCTCAGTGACAT
>China_KC473542_Tick_JS2012_tick01_2012
ATTTGACTGAGCTTGAGGATTTCGCGAGAGAGCTAGCCTATGAAGGCCTTGATCCTGCTTTGATCATCAAGAAACTGAAGGAGACAGGTGGAGATGACTGGGTGAAGGATACTAAGTTCATCATTGTCTTTGCCCTGACTCGGGGCAATAAGATCGTCAAGGCATCAGGGAAGATGTCAAACTCAGGGTCAAAGAGGTTGATGGCACTCCAGGAGAAATATGGGCTGGTTGAGAGGGCAGAGACCAGGCTCTCAATCACCCCTGTAAGGGTAGCGCAGAGCCTCCCCACTTGGACATGTGCTGCAGCAGCAGCCTTAAAGGAGTATCTCCCAGTGGGGCCAGCCGTCATGAACCTGAAGGTCGAGAATTATCCCCCTGAGATGATGTGCATGGCCTTCGGGTCCCTGATTCCAACTGCAGGGGTATCTGAAGCCACGACCAAGACCCTGATGGAGGCTTACTCTTTATGGCAAGATGCCTTCACCAAGACTATCAATGTGAAGATGCGCGGAGCCAGCAAGACAGAAGTTTACAACTCCTTCAGGGATCCTCTCCATGCTGCTGTGAACTCTGTCTTCTTTCCCAATGATGTTCGGGTGAAGTGGCTGAAGGCCAAGGGAATCCTTGGCCCAGATGGGGTCCCCAGCAGAGCTGCTGAGGTTGCTGCTGCTGCTTACAGGAACCTGTAAGCAGCAATTTGACATATCCAATTAGGCTAAATTTCATGATCCAATTCGACAAAATTAGACCTCCTTCGGGGGGTCACCAATGGCTGGCCAATCTCTTCCCCAGATGGTGTTCAGGGCTGCAGTTCTCAGCTCCTCATCAAACCTGATGAGGTTGTGGAATGGGCACCTGTTTAAATAGTGTGCCATCAGATATGGGTAACCTTGAAGGACCCCAGGCTCATCATCCTCATCCAAGACACTGTATGAGCCATCTGTCTTCTTTTTGCGGATAGGGATAAAGAAGTCCCAACAGTCTAACAGAGGCTTACGCAATGAGGAAGAAGTGAACAAGTGGTGGTTCAAGCTCATGCCTCTTAGCCTTGCAAGTGACTCTATCTGAAGGAGGGCCACATCCAGAATTGGGGACAGTCCAGTTATTAGGATATCAGGCAACCCAAGTCTAAGCCTTCGCTTCTCTATGGCTTCTAGAGAATCCAATATCATGTCCCCTTCAAAAAGATACCTTCGGCCTTTTGTTATCCTGTGGAAGAGGCCCCGCCAGTTCTCTCTCCCAGTTTCCATTGCCCAGCTGTTCTTGATGGAGAAGAACATATGAGCTGCCTGTAGGAACCATACAGATGGCTTCCCACTAGGCCACCTAAGAGCACTCAGCTCTCTCTGGGAGTAGCACCTCATATCCTTGTAGTACATGTCCAATAGCTGCTCAAGTCCAGGCTCGAGCTGGTGAAGAGGATTTTTAGGGTTGCCAAACAACCATACTGTGTTGGTCATCTTGCCCATCCTCTTGACCATTGACAGAGTCAACACACTGCAAGAGCATTCAACGAGGTCCCTCCTAAGAGTGGGGTACTCTCCTAGAGATGGCTCAAGCCTGACTGTGTTGGCATTCATTGCAACAGATTTGAGGTCAACGTTGGAGCATTTGCTCAGTGACAT
>China_KC505125_Human_JS2011_004_2012
ATTTGACTGAGCTTGAGGATTTCGCGAGAGAGCTGGCCTATGAAGGCCTTGATCCTGCTCTGATCATCAAGAAGCTGAAGGAGACAGGTGGAGATGATTGGGTGAAGGATACGAAGTTCATCATTGTCTTTGCCCTGACTCGAGGCAATAAGATCGTCAAGGCATCAGGGAAAATGTCAAACTCAGGGTCTAAGAGGTTGATGGCACTCCAAGAGAAATATGGACTGGTTGAGAGGGCAGAAACCAGGCTCTCAATCACTCCTGTGAGGGTAGCGCAGAGCCTTCCCACCTGGACATGTGCAGCAGCAGCAGCCTTAAAGGAGTATCTCCCAGTGGGGCCAGCCGTCATGAACCTGAAGGTTGAGAATTATCCCCCTGAAATGATGTGCATGGCCTTTGGATCCCTGATTCCAACTGCGGGGGTATCTGAAGCCACGACCAAGACCCTGATGGAGGCCTACTCTCTGTGGCAAGATGCCTTCACCAAGACCATCAATGTGAAGATGCGTGGAGCCAGCAAGACAGAAGTTTACAACTCCTTCAGGGACCCTCTCCATGCTGCTGTGAACTCTGTCTTCTTTCCCAATGATGTTCGGGTGAAGTGGCTAAAGGCCAAGGGAATCCTTGGCCCAGATGGGGTCCCCAGCAGAGCTGCTGAGGTTGCTGCTGCTGCTTACAGAAACCTGTAAGCAGCAATTTGACATATCCAATTAGGCTAAATTCCATGATCCAATTCGACAAAATTAGACCTCCTTCGGGAGGTCACCAATGGCTGGCCAATCTCTTCCCCAAATGGTGTTCAGGGCTGCAGTTCTCAGTTCTTCATCAAACCTGATGAGGTTGTGGAATGGGCACCTATTTAGATAGTGTGCCATCAGATATGGGTAACCCTGGAGGACCCCAGGCTCATCATCCTCATCCAAGACACTGTATGAGCCATCTGTCTTCTTTTTGCGGATAGGAATGAAGAAATCCCAACAGTCTAACAGAGGCTTACGTAATGAGGAAGAAGTGAACAAGTGGTGGTTCAAGCTCATGCCTCTTAGCCTTGCAAGTGACTCTATCTGGAGGAGGGCCACATCCAGAATTGGGGATAGTCCAGTTATCAGAATCTCAGGCAACCCAAGTCTGAGTCTTCGCTTCTCTATGGCTTCAAGAGAATCCAATATCATGTCCCCTTCAAAAAGATACTTTTGGCCTTTTGTTATCCTGTGGAAGAGGCCCCGCCAGTTCTCTCTTCCGGTTTCCATTGCCCAGCTGTTCTTGATGGAGAAGAACATGTGAGCTGCCTGTAGGAACCATACAGATGGCTTCCCACTAGGCCACCTAAGAGCACTCAGTTCTCTCTGGGAGTAGCACCTCATGTCCTTGTAGTACATGTCTAACAGCTGCTCAAGTCCAGGCTCAAGCTGATGAAGAGGATTTTTAGGGTTGCCAAACAACCATACTGTGTTGGTCATCTTGCCCATCCTCTTGACCATTGACAAAGTCAACACACTACAAGAGCATTCAACGAGGTCTCTCCTAAGAGTGGGGTACTCTCCCAGGGAAGGCTCAAGCCTAACAGTGTTAGCATTCATTGCTACAGATTTGAGGTCAACGTTGGAGCATTTGCTCAGCGACAT
>China_KC505128_Human_JS2011_013_1_2012
ATTTGACTGAGCTTGAGGATTTCGCGAGAGAGCTAGCCTATGAAGGCCTTGATCCTGCTTTGATCATCAAGAAGCTGAAGGAGACAGGTGGAGATGACTGGGTGAAGGATACTAAGTTCATCATTGTCTTTGCCCTGACTCGAGGCAATAAGATCGTCAAGGCATCAGGGAAGATGTCAAACTCAGGGTCAAAGAGGTTGATGGCTCTCCAGGAGAAATATGGACTGGTTGAGAGGGCAGAGACCAGGCTCTCAATCACCCCTGTAAGGGTAGCGCAGAGCCTCCCCACTTGGACATGTGCTGCAGCAGCAGCCTTAAAGGAGTATCTCCCAGTGGGGCCAGCCGTCATGAACCTGAAGGTCGAGAATTATCCCCCTGAGATGATGTGCATGGCCTTCGGGTCCCTGATTCCAACTGCAGGGGTATCTGAAGCCACGACCAAGACCCTGATGGAGGCTTACTCTTTATGGCAAGATGCCTTCACCAAGACTATCAATGTGAAGATGCGCGGAGCCAGCAAGACAGAAGTTTACAACTCCTTCAGGGATCCTCTCCATGCTGCTGTGAACTCTGTCTTCTTCCCCAATGATGTTCGGGTGAAGTGGCTGAAGGCCAAGGGAATCCTTGGCCCAGATGGGGTCCCCAGCAGAGCTGCTGAGGTTGCTGCTGCTGCTTACAGGAACCTGTAAGCAGCAATTTGACATATCCAATTAGGCTAAATTTCATGATCCAATTCGACAAAATTAGACCTCCTTCGGGGGGTCACCAATGGCTGGCCAATCTCTTCCCCAGATGGTGTTCAGGGCTGCAGTTCTCAGCTCCTCATCAAACCTGATGAGGTTGTGGAATGGGCACCTGTTTAAATAGTGTGCCATCAGATATGGGTAACCTTGAAGGACCCCAGGCTCATCATCCTCATCCAAGACACTGTATGAGCCATCTGTCTTCTTTTTGCGGATAGGGATAAAGAAGTCCCAACAGTCTAACAGAGGCTTACGCAATGAGGAAGAAGTGAACAAGTGGTGGTTCAAGCTCATGCCTCTTAGCCTTGCAAGTGACTCTATCTGAAGGAGGGCCACATCCAGAATTGGGGACAGTCCAGTTATTAGGATATCAGGTAACCCAAGTCTAAGCCTTCGCTTCTCTATGGCTTCTAGAGAATCCAATATCATGTCCCCTTCAAAAAGATACCTTCGGCCTTTTGTTATCCTGTGGAAGAGGCCCCGCCAGTTCTCTCTCCCAGTTTCCATTGCCCAGCTGTTCTTGATGGAGAAGAACATATGAGCTGCCTGCAAGAACCACACAGATGGCTTCCCACTAGGCCACCTAAGAGCACTCAGCTCTCTCTGGGAGTAGCACCTCATATCCTTGTAGTACATGTCCAATAGCTGCTCAAGTCCAGGCTCGAGCTGGTGAAGAGGATTTTTAGGGTTGCCAAACAACCATACTGTGTTGGTCATCTTGCCCATCCTCTTGACCATTGACAGAGTCAACACACTGCAAGAGCATTCAACGAGGTCCCTCCTAAGAGTGGGGTACTCTCCTAGAGATGGTTCAAGCCTGACTGTGTTGGCATTCATTGCAACAGATTTGAGGTCAACGTTGGAGCATTTGCTCAGTGACAT
>China_KC505131_Human_JS2011_027_2012
ATTTGACTGAGCTTGAGGATTTCGCGAGAGAGCTGGCCTATGAAGGCCTTGATCCTGCTTTGATCATCAAGAAGCTGAAGGAGACAGGTGGAGATGATTGGGTGAAGGATACGAAGTTCATCATTGTCTTTGCCCTGACTCGAGGCAATAAGATCGTCAAGGCATCAGGGAAAATGTCTAACTCAGGGTCTAAGAGGTTGATGGCACTCCAAGAGAAATATGGACTGGTTGAGAGGGCAGAAACCAGGCTCTCAATCACTCCTGTGAGGGTAGCGCAGAGCCTTCCCACCTGGACATGTGCAGCAGCAGCAGCCTTAAAGGAGTATCTCCCAGTGGGGCCAGCCGTCATGAACCTGAAGGTTGAGAATTATCCACCTGAGATGATGTGCATGGCCTTTGGATCCCTGATTCCAACTGCGGGAGTATCTGAAGCCACAACCAAGACCCTTATGGAAGCCTACTCTCTGTGGCAAGATGCCTTCACCAAGACTATCAATGTGAAGATGCGTGGAGCCAGCAAGACAGAAGTTTACAACTCCTTCAGGGACCCTCTCCATGCTGCTGTGAACTCTGTCTTCTTTCCCAATGATGTTCGGGTGAAGTGGCTGAAGGCCAAGGGAATCCTTGGCCCAGATGGGGTTCCCAGCAGAGCTGCTGAGGTTGCTGCTGCTGCTTACAGAAACCTGTAAGCAGCAATTTGACATATCCAATTAGGCTAAATTCCATGATCCAATTCGACAAAATTAGACCTCCTTCGGGAGGTCACCAATGGCTGGCCAATCTCTTCCCCAAATAGTGTTCAGGGCTGCAGTTCTCAGTTCTTCATCAAACCTGATGAGGTTGTGGAATGGGCACCTATTTAAATAGTGTGCCATCAGATATGGGTAACCCTGGAGGACCCCAGGCTCATCATCCTCATCCAAGACACTGTATGAGCCATCTGCCTTCTTTTTGCGGATAGGAATGAAGAAATCCCAACAGTCTAACAGAGGCTTACGCAATGAGGAAGAAGTGAACAAGTGGTGGTTCAAGCTCATGCCTCTTAGCCTTGCAAGTGACTCTATCTGGAGGAGAGCCACATCCAGAATTGGGGATAGACCAGTTATCAGAATCTCAGGCAACCCAAGTCTAAGTCTTCGCTTCTCTATGGCTTCAAGAGAATCCAATATCATGTCCCCTTCAAAAAGATACTTTTGGCCTTTTGTTATCCTGTGGAAGAGGCCCCGCCAATTCTCTCTTCCGGTTTCCATTGCCCAGCTGTTCTTGATGGAGAAGAACATATGAGCTGCCTGTAGGAACCATACAGATGGCTTCCCACTAGGCCACCTAAGAGCACTCAGTTCTCTCTGGGAGTAGCACCTCATGTCCTTGTAGTACATGTCTAACAGCTGCTCAAGTCCAGGCTCAAGCTGATGAAGAGGATTTTTAGGGTTGCCAAACAACCATACTGTGTTGGTCATCTTACCCATCCTCTTGACCATTGACAAAGTCAACACACTACAAGAGCATTCCACGAGGTCTCTCCTAAGAGTGGGGTACTCTCCCAGGGAAGGCTCAAGCCTAACAGTGTTAGCATTCATTGCTACAGATTTGAGGTCAACGTTGGAGCATTTGCTCAGCGACAT
>China_KC505134_Human_JS2011_034_2012
ATTTGACTGAGCTTGAGGATTTCGCGAGAGAGCTAGCCTATGAAGGCCTTGATCCTGCTTTGATCATCAAGAAGCTGAAGGAGACAGGTGGAGATGACTGGGTGAAGGATACTAAGTTCATCATTGTCTTTGCCCTGACTCGAGGCAATAAGATCGTCAAGGCATCAGGGAAAATGTCAAACTCAGGGTCAAAGAGGTTGATGGCACTCCAGGAGAAATATGGGCTGGTTGAGAGGGCAGAGACCAGGCTCTCAATCACCCCTGTAAGGGTAGCGCAGAGCCTCCCCACTTGGACATGTGCTGCAGCAGCAGCCTTAAAGGAGTATCTCCCAGTGGGGCCAGCCGTCATGAACCTGAAGGTCGAGAATTATCCCCCTGAGATGATGTGCATGGCCTTCGGGTCCCTGATTCCAACTGCAGGGGTATCTGAAGCCACGACCAAGACCCTGATGGAGGCTTACTCTTTATGGCAAGATGCCTTCACCAAGACTATCAATGTGAAGATGCGCGGAGCCAGCAAGACAGAAGTTTACAACTCCTTCAGGGATCCTCTCCATGCTGCTGTGAACTCTGTCTTCTTTCCCAATGATGTTCGGGTGAAGTGGCTGAAGGCCAAGGGAATCCTTGGCCCAGATGGGGTCCCCAGCAGAGCTGCTGAGGTTGCTGCTGCTGCTTACAGGAACCTGTAAGCAGCAATTTGACATATCCAATTAGGCTAAATTTCATGATCCAATTCGACAAAATTAGACCTCCTTCGGGAGGTCACCAATGGCTGGCCAATCTCTTCCCCAGATGGTGTTCAGGGCTGCAGTTCTCAGCTCCTCATCAAACCTGATGAGGTTGTGGAATGGGCACCTGTTTAAATAGTGTGCCATCAGATATGGGTAACCTTGAAGGACCCCAGGCTCATCATCCTCATCCAAGACACTGTATGAGCCATCTGTCTTCTTTTTGCGGATGGGGATAAAGAAGTCCCAACAGTCTAACAGAGGCTTACGCAATGAGGAAGAAGTGAACAAGTGGTGGTTCAAGCTCATGCCTCTTAGCCTTGCAAGTGACTCTATCTGAAGGAGGGCCACATCCAGAATTGGGGACAGTCCAGTTATTAGGATATCAGGTAATCCAAGTCTAAGCCTTCGCTTCTCTATGGCTTCTAGAGAATCCAATATCATGTCCCCTTCAAAAGGATACCTTCGGCCTTTTGTTATCCTGTGGAAGAGGCCCCGCCAGTTCTCTCTCCCAGTTTCCATTGCCCAGCTGTTCTTGATGGAGAAGAACATATGAGCTGCCTGTAGGAACCATACAGATGGCTTCCCACTAGGCCACCTAAGAGCACTCAGCTCTCTCTGGGAGTAGCACCTCATATCCTTGTAGTACATGTCCAATAGCTGCTCAAGTCCAGGCTCGAGCTGGTGGAGAGGATTTTTAGGGTTGCCAAACAACCATACTGTGTTGGTCATCTTGCCCATCCTCTTGACCATTGACAGAGTCAGCACACTGCAAGAGCATTCAACGAGGTCCCTCCTAAGAGTGGGGTACTCTCCTAGAGATGGCTCAAGCCTGACTGTGTTGGCATTCATTGCAACAGATTTGAGGTCAACGTTGGAGCATTTGCTCAGTGACAT
>China_KC505137_Human_JS2011_062_2012
ATTTGACTGAGCTTGAGGATTTCGCGAGAGAGCTGGCCTATGAAGGCCTTGACCCTGCTTTGATCATCAAGAAGCTGAAGGAGACAGGCGGAGATGATTGGGTGAAGGATACAAAGTTTATCATTGTCTTTGCCCTGACTCGAGGCAATAAGATCGTCAAGGCATCAGGGAAAATGTCAAACTCAGGGTCCAAGAGGTTGATGGCACTCCAAGAGAAATATGGACTGGTTGAGAGGGCAGAGACCAGGCTCTCAATCACTCCTGTGAGGGTTGCGCAGAGCCTTCCCACTTGGACATGTGCTGCAGCAGCAGCCTTAAAAGAGTATCTCCCAGTGGGGCCAGCCGTCATGAACCTGAAGGTTGAGAATTATCCCCCTGAGATGATGTGCATGGCTTTTGGATCCCTGATTCCAACTGCGGGGGTATCTGAAGCCACAACCAAGACCCTGATGGAGGCCTACTCTCTGTGGCAGGATGCCTTCACCAAGACTATCAATGTGAAGATGCGCGGAGCCAGCAAGACAGAAGTTTACAACTCCTTCAGGGACCCTCTTCATGCTGCTGTGAACTCTGTCTTCTTTCCCAATGATGTTCGGGTAAAGTGGCTGAAGGCCAAGGGAATCCTTGGCCCAGATGGGGTCCCCAGCAGAGCTGCTGAGGTTGCTGCTGCTGCTTACAGAAACCTGTAAGCAGCAATTTGACATATCCAATTAGGCTAAATTTCATGATCCAATTCGACAAAATTAGACCTCCTTCGGGAGGTCACCAATGGCTGGCCAATCTCTTCCCCAGATGGTGTTCAGGGCTGCAGTTCTCAGCTCTTCATCAAACCTGATGAGGTTGTGGAATGGGCACCTATTTAAATAGTGTGCCATCAGATATGGGTAACCTTGGAGGACCCCAGGCTCATCATCCTCATCCAAGACACTGTAAGAGCCATCTGTCTTCTTTTTGCGGACAGGAATAAAGAAGTCCCAACAGTCTAATAGAGGCTTACGCAATGAGGAAGAAGTGAATAAGTGGTGGTTCAAGCTCATGCCTCTCAGCCTTGCAAGTGACTCTATCTGGAGGAGGGCCACATCCAGAATTGGGGATAGTCCAGTTATTAGGATCTCAGGCAACCCAAGTCTAAGCCTTCGTTTCTCAATGGCTTCAAGAGAATCCAGTATCATGTCCCCTTCAAAAAGGTACTTCTGGCCTTTTGTTATCCTGTGGAAGAGGCCCCGCCAGTTCTCTCTTCCGGTTTCCATTGCCCAGCTGTTCTTGATGGAGAAGAACATATGAGCTGCCTGTAGGAACCATACAGATGGTTTTCCACTAGGCCACCTGAGAGCACTCAGCTCTCTCTGGGAGTAGCACCTCATGTCCTTGTAGTACATGTCCAACAACTGCTCAAGTCCAGGCTCAAGCTGGTGAAGAGGATTTTTTGGGTTGCCAAATAACCAAACTGTGTTGGTCATCTTGCCCATCCTCTTGACCATTGACAGAGTCAACACACTACAAGAGCATTCAACGAGATCTCTCCTAAGAGTGGGGTACTCTCCTAGAGATGGCTCAAGCCTGACAGTGTTGGCATTCATTGCTACAGATTTGAGGTCAACGTTGGAGCATTTGCTCAGCGACAT
>China_KC505140_Human_JS2011_109_2012
ATTTGACTGAGCTTGAGGATTTCGCGAGAGAGCTGGCCTATGAAGGCCTTGATCCTGCTCTGATCATCAAGAAGCTGAAGGAGACAGGTGGAGATGATTGGGTGAAGGATACGAAGTTCATCATTGTCTTTGCCCTGACTCGAGGCAATAAGATCGTCAAGGCATCAGGGAAAATGTCAAACTCAGGGTCTAAGAGGTTGATGGCACTCCAAGAGAAATATGGACTGGTTGAGAGGGCAGAAACCAGGCTCTCAATCACTCCTGTGAGGGTAGCGCAGAGCCTTCCCACCTGGACATGTGCAGCAGCAGCAGCCTTAAAGGAGTATCTCCCAGTGGGGCCAGCCGTCATGAACCTGAAGGTTGAGAATTATCCCCCTGAAATGATGTGCATGGCCTTTGGATCCCTGATTCCAACTGCGGGGGTATCTGAAGCCACGACCAAGACCCTGATGGAGGCCTACTCTCTGTGGCAAGATGCCTTCACCAAGACCATCAATGTGAAGATGCGTGGAGCCAGCAAGACAGAAGTTTACAACTCCTTCAGGGACCCTCTCCATGCTGCTGTGAACTCTGTCTTCTTTCCCAATGATGTTCGGGTGAAGTGGCTAAAGGCCAAGGGAATCCTTGGCCCAGATGGGGTCCCCAGCAGAGCTGCTGAGGTTGCTGCTGCTGCTTACAGAAACCTGTAAGCAGCAATTTGACATATCCAATTAGGCTAAATTCCATGATCCAATTCGACAAAATTAGACCTCCTTCGGGAGGTCACCAATGGCTGGCCAATCTCTTCCCCAAATGGTGTTCAGGGCTGCAGTTCTCAGTTCTTCATCAAACCTGATGAGGTTGTGGAATGGGCACCTATTTAGATAGTGTGCCATCAGATATGGGTAACCCTGGAGGACCCCAGGCTCATCATCCTCATCCAAGACACTGTATGAGCCATCTGTCTTCTTTTTGCGGATAGGAATGAAGAAATCCCAACAGTCTAACAGAGGCTTACGTAATGAGGAAGAAGTGAACAAGTGGTGGTTCAAGCTCATGCCTCTTAGCCTTGCAAGTGACTCTATCTGGAGGAGGGCCACATCCAAAATTGGGGATAGTCCAGTTATCAGAATCTCAGGCAACCCAAGTCTAAGTCTTCGCTTCTCTATGGCTTCAAGAGAATCCAATATCATGTCCCCTTCAAAAAGATACTTTTGGCCTTTTGTTATCCTGTGGAAGAGGCCCCGCCAGTTCTCTCTCCCGGTTTCCATTGCCCAGCTGTTCTTGATGGAGAAGAACATGTGAGCTGCCTGTAGGAACCATACAGATGGCTTCCCACTAGGCCACCTAAGAGCACTCAGTTCTCTCTGGGAGTAGCACCTCATGTCCTTGTAGTACATGTCTAACAGCTGCTCAAGTCCAGGCTCAAGCTGATGAAGAGGATTTTTAGGGTTGCCAAACAACCATACTGTGTTGGTCATCTTGCCCATCCTCTTGACCATTGACAAAGTCAACACACTACAAGAGCATTCAACGAGGTCTCTCCTAAGAGTGGGGTACTCTCCCAGGGAAGGCTCAAGCCTAACAGTGTTAGCATTCATTGCTACAGATTTGAGGTCAACGTTGGAGCATTTGCTCAGCGACAT
>China_KC505143_Human_JS2012_020_2012
ATTTGACTGAGCTTGAGGATTTCGCGAGAGAGCTGGCCTATGAAGGCCTTGATCCTGCTCTGATCATCAAGAAGCTGAAGGAGACAGGTGGAGATGATTGGGTGAAGGATACGAAGTTCATCATTGTCTTTGCCCTGACTCGAGGCAATAAGATCGTCAAGGCATCAGGGAAAATGTCAAACTCAGGGTCTAAGAGGTTGATGGCACTCCAAGAGAAATATGGACTGGTTGAGAGGGCAGAAACCAGGCTCTCAATCACTCCTGTGAGGGTAGCGCAGAGCCTTCCCACCTGGACATGTGCAGCAGCAGCAGCCTTAAAGGAGTATCTCCCAGTGGGGCCAGCCGTCATGAACCTGAAGGTTGAGAATTATCCCCCTGAAATGATGTGCATGGCCTTTGGATCCCTGATTCCAACTGCGGGGGTATCTGAAGCCACGACCAAGACCCTGATGGAGGCCTACTCTCTGTGGCAAGATGCCTTCACCAAGACCATCAATGTGAAGATGCGTGGAGCCAGCAAGACAGAAGTTTACAACTCCTTCAGGGACCCTCTCCATGCTGCTGTGAACTCTGTCTTCTTTCCCAATGATGTTCGGGTGAAGTGGCTAAAGGCCAAGGGAATCCTTGGCCCAGATGGGGTCCCCAGCAGAGCTGCTGAGGTTGCTGCTGCTGCTTACAGAAACCTGTAAGCAGCAATTTGACATATCCAATTAGGCTAAATTCCATGATCCAATTCGACAAAATTAGACCTCCTTCGGGAGGTCACCAATGGCTGGCCAATCTCTTCCCCAAATGGTGTTCAGGGCTGCAGTTCTCAGTTCTTCATCAAACCTGATGAGGTTGTGGAATGGGCACCTATTTAGATAGTGTGCCATCAGATATGGGTAACCCTGGAGGACCCCAGGCTCATCATCCTCATCCAAGACACTGTATGAGCCATCTGTCTTCTTTTTGCGGATAGGAATGAAGAAATCCCAACAGTCTAACAGAGGCTTACGTAATGAGGAAGAAGTGAACAAGTGGTGGTTCAAGCTCATGCCTCTTAGCCTTGCAAGTGACTCTATCTGGAGGAGGGCCACATCCAGAATTGGGGATAGTCCAGTTATCAGAATCTCAGGCAACCCAAGTCTGAGTCTTCGCTTCTCTATGGCTTCAAGAGAATCCAATATCATGTCCCCTTCAAAAAGATACTTTTGGCCTTTTGTTATCCTGTGGAAGAGGCCCCGCCAGTTCTCTCTTCCGGTTTCCATTGCCCAGCTGTTCTTGATGGAGAAGAACATGTGAGCTGCCTGTAGGAACCATACAGATGGCTTCCCACTAGGCCACCTAAGAGCACTCAGTTCTCTCTGGGAGTAGCACCTCATGTCCTTGTAGTACATGTCTAACAGCTGCTCAAGTCCAGGCTCAAGCTGATGAAGAGGATTTTTAGGGTTGCCAAACAACCATACTGTGTTGGTCATCTTGCCCATCCTCTTGACCATTGACAAAGTCAACACACTACAAGAGCATTCAACGAGGTCTCTCCTAAGAGTGGGGTACTCTCCCAGGGAAGGCTCAAGCCTAACAGTGTTAGCATTCATTGCTACAGATTTGAGGTCAACGTTGGAGCATTTGCTCAGCGACAT
>China_KC505146_Human_JS2012_035_2012
ATTTGACTGAGCTTGAGGATTTCGCGAGAGAGCTGGCCTATGAAGGCCTTGATCCTGCTCTGATCATCAAGAAGCTGAAGGAGACAGGTGGAGATGATTGGGTGAAGGATACGAAGTTCATCATTGTCTTTGCCCTGACTCGAGGCAATAAGATCGTCAAGGCATCAGGGAAAATGTCAAACTCAGGGTCTAAGAGGTTGATGGCACTCCAAGAGAAATATGGACTGGTTGAGAGGGCAGAAACCAGGCTCTCAATCACTCCTGTGAGGGTAGCGCAGAGCCTTCCCACCTGGACATGTGCAGCAGCAGCAGCCTTAAAGGAGTATCTCCCAGTGGGGCCAGCTGTCATGAACCTGAAGGTTGAGAATTATCCCCCTGAAATGATGTGCATGGCCTTTGGATCCCTGATTCCAACTGCGGGGGTATCTGAAGCCACGACCAAGACCCTGATGGAGGCCTACTCTCTGTGGCAAGATGCCTTCACCAAGACCATCAATGTGAAGATGCGTGGAGCCAGCAAGACAGAAGTTTACAACTCCTTCAGGGACCCTCTCCATGCTGCTGTGAACTCTGTCTTCTTTCCCAATGATGTTCGGGTGAAGTGGCTAAAGGCCAAGGGAATCCTTGGCCCAGATGGGGTCCCCAGCAGAGCTGCTGAGGTTGCTGCTGCTGCTTACAGAAACCTGTAAGCAGCAATTTGACATATCCAATTAGGCTAAATTCCATGATCCAATTCGACAAAATTAGACCTCCTTCGGGAGGTCACCAATGGCTGGCCAATCTCTTCCCCAAATGGTGTTCAGGGCTGCAGTTCTCAGTTCTTCATCAAACCTGATGAGGTTGTGGAATGGGCACCTATTTAGATAGTGTGCCATCAGATATGGGTAACCCTGGAGGACCTCAGGCTCATCATCCTCATCCAAGACACTGTATGAGCCATCTGTCTTCTTTTTGCGGATAGGAATGAAGAAATCCCAACAGTCTAACAGAGGCTTACGTAATGAGGAAGAAGTGAACAAGTGGTGGTTCAAGCTCATGCCTCTTAGCCTTGCAAGTGACTCTATCTGGAGGAGGGCCACATCCAGAATTGGGGATAGTCCAGTTATCAGAATCTCAGGCAACCCAAGTCTAAGTCTTCGCTTCTCTATGGCTTCAAGAGAATCCAATATCATGTCCCCTTCAAAAAGATACTTTTGGCCTTTTGTTATCCTGTGGAAGAGGCCCCGCCAGTTCTCTCTTCCGGTTTCCATTGCCCAGCTGTTCTTGATGGAGAAGAACATGTGAGCTGCCTGTAGGAACCATACAGATGGCTTCCCACTAGGCCACCTAAGAGCACTCAGTTCTCTCTGGGAGTAGCACCTCATGTCCTTGTAGTACATGTCTAACAGCTGCTCAAGTCCAGGCTCAAGCTGATGAAGAGGATTTTTAGGGTTGCCAAACAACCATACTGTGTTGGTCATCTTGCCCATCCTCTTGACCATTGACAAAGTCAACACACTACAAGAGCATTCAACGAGGTCTCTCCTAAGAGTGGGGTACTCCCCCAGGGAAGGCTCAAGCCTAACAGTGTTAGCATTCATTGCTACAGATTTGAGGTCAACGTTGGAGCATTTGCTCAGCGACAT
>China_KF356517_Human_YSH39_2011
ATTTGACTGAGCTTGAGGATTTTGCGAGAGAGCTAGCCTATGAAGGCCTTGATCCTGCTTTGATCATCAAGAAGCTGAAGGAGACAGGTGGAGATGACTGGGTGAAGGATACTAAGTTCATCATTGTCTTTGCCCTGACTCGAGGCAATAAGATCGTCAAGGCATCAGGGAAGATGTCAAACTCAGGGTCAAAGAGGTTGATGGCACTCCAGGAGAAATATGGGCTGGTTGAGAGGGCAGAGACCAGGCTCTCAATCACCCCTGTAAGGGTAGCGCAGAGCCTCCCCACTTGGACATGTGCTGCAGCAGCAGCCTTAAAGGAGTATCTCCCAGTGGGGCCAGCCGTCATGAACCTGAAGGTTGAGAATTATCCCCCTGAGATGATGTGCATGGCCTTCGGGTCCCTGATTCCAACTGCAGGGGTATCTGAAGCCACGACCAAGACCCTGATGGAGGCTTACTCTTTATGGCAAGATGCCTTCACCAAGACTATCAATGTGAAGATGCGCGGAGCCAGCAAGACAGAAGTTTACAACTCCTTCAGGGATCCTCTCCATGCTGCTGTGAACTCTGTCTTCTTCCCCAATGATGTTCGGGTGAAGTGGCTGAAGGCCAAGGGAATCCTTGGCCCAGATGGGGTCCCCAGCAGAGCTGCTGAGGTTGCTGCTGCTGCTTACAGGAACCTGTAAGCAGCAATTTGACATATCCAATTAGGCTAAATTTCATGATCCAATTCGACAAAATTAGACCTCCTTCGGGGGGTCACCAATGGCTGGCCAATCTCTTCCCCAGATGGTGTTCAGGGCTGCAGTTCTCAGCTCCTCATCAAACCTGATGAGGTTGTGGAATGGGCACCTGTTTAAATAGTGTGCCATCAGATATGGGTAACCTTGAAGGACCCCAGGCTCATCATCCTCATCCAAGACACTGTATGAGCCATCTGTCTTCTTTTTGCGGATAGGGATAAAAAAGTCCCAACAGTCTAACAGAGGCTTACGCAATGAGGAAGAAGTGAACAAGTGGTGGTTCAAGCTCATGCCTCTTAGCCTTGCAAGTGACTCTATCTGAAGGAGGGCCACATCCAGAATTGGGGACAGTCCAGTTATTAGGATATCAGGTAACCCAAGTCTAAGCCTTCGCTTCTCTATGGCTTCTAGAGAATCCAATATCATGTCCCCTTCAAAAAGATACCTTCGGCCTTTTGTTATCCTGTGGAAGAGGCCCCGCCAGTTCTCTCTCCCAGTTTCCATTGCCCAGCTGTTCTTGATGGAGAAGAACATATGAGCTGCCTGCAAGAACCATACAGATGGCTTCCCACTAGGCCACCTAAGAGCACTCAGCTCTCTCTGGGAGTAGCACCTCATGTCCTTGTAGTACATGTCCAATAGCTGCTCAAGTCCAGGCTCAAGCTGGTGAAGAGGATTTTTGGGGTTGCCAAACAACCATACTGTGTTGGTCATCTTACCCATCCTCTTGACCATCGACAGAGTCAACACACTGCAAGAGCATTCAACGAGGTCCCTCCTAAGAGTGGGGTACTCTCCTAGAGATGGCTCAAGCCTGACTGTGTTGGCATTCATTGCAACAGATTTGAGATCAACGTTGGAGCATTTGCTCAGTGACAT
>China_KF356518_Human_YPQ133_2011
ATTTGACTGAGCTTGAGGATTTCGCGAGAGAGCTAGCCTATGAAGGCCTTGATCCTGCTTTGATCATCAAGAAGCTGAAGGAGACAGGTGGAGATGACTGGGTGAAGGATACTAAGTTCATCATTGTCTTTGCCCTGACTCGAGGCAATAAGATCGTCAAGGCATCAGGGAAGATGTCAAACTCAGGGTCTAAGAGGTTGATGGCACTCCAGGAGAAATATGGGCTGGTTGAGAGGGCAGAGACCAGGCTCTCAATCACCCCAGTAAGGGTAGCGCAGAGCCTCCCCACTTGGACATGTGCTGCAGCAGCAGCCTTAAAGGAGTATCTCCCTGTGGGGCCAGCCGTCATGAACCTGAAGGTCGAGAATTATCCCCCTGAGATGATGTGCATGGCCTTCGGGTCCCTGATTCCAACTGCAGGGGTATCTGAAGCCACGACCAAGACCCTGATGGAGGCTTACTCTTTATGGCAAGATGCCTTCACCAAGACTATCAATGTGAAGATGCGCGGAGCCAGCAAGACAGAAGTTTACAACTCCTTCAGGGATCCCCTCCATGCTGCTGTGAACTCTGTCTTCTTCCCCAATGATGTTCGGGTGAAGTGGCTGAAGGCCAAGGGAATCCTTGGCCCAGATGGGGTCCCCAGCAGAGCTGCTGAGGTTGCTGCTGCTGCTTACAGGAACCTGTAAGCAGCAATTTGACATATCCAATTAGGCTAAATTTCATGATCCAATTCGACAAAATTAGACCTCCTTCGGGGGGTCACCAATGGCTGGCCAATCTCTTCCCCAGATGGTGTTCAGGGCTGCAGTTCTCAGCTCCTCGTCAAACCTGATGAGGTTGTGGAATGGGCACCTGTTTAAATAGTGAGCCATCAGATATGGGTAACCTTGAAGGACCCCAGGCTCATCATCCTCATCCAAGACACTGTATGAGCCATCTGTCTTCTTTTTGCGGATAGGAATAAAGAAGTCCCAACAGTCTAGCAGAGGCTTACGCAATGAGGAAGAAGTGAACAAGTGGTGGTTCAAGCTCATGCCTCTTAGCCTTGCAAGTGACTCTATCTGAAGGAGGGCCACATCCAGAATTGGGGACAGTCCAGTTATTAGGATATCAGGTAACCCAAGTCTAAGCCTTCGCTTCTCTATGGCTTCAAGAGAATCCAATATCATGTCCCCTTCAAAAAGATACCTTCGGCCTTTTGTTATCCTGTGGAAGAGGCCCCGCCAGTTCTCTCTCCCAGTTTCCATTGCCCAGCTGTTCTTGATGGAGAAGAACATGTGAGCTGCCTGCAAGAACCATACAGATGGCTTCCCACTGGGCCACCTAAGAGCACTCAGCTCTCTCTGGGAGTAGCACCTCATATCCTTGTAGTACATGTCCAATAGCTGCTCAAGTCCAGGCTCAAGCTGGTGAAGAGGATTTTTAGGGTTGCCAAACAACCATACTGTGTTGGTCATCTTGCCCATCCTCTTGACCATTGACAGAGTCAACACACTGCAAGAGCATTCAACGAGGTCCCTCCTAAGAGTGGGGTACTCTCCTAGAGATGGCTCAAGCCTGACTGTGTTGGCATTCATTGCAACAGATTTGAGGTCAACGTTGGAGCATTTGCTCAGTGACAT
>China_KF356519_Human_YPQ2_2011
ATTTGACTGAGCTTGAGGATTTCGCGAGAGAGCTAGCCTATGAAGGCCTTGATCCTGCTTTGATCATCAAGAAGCTGAAGGAGACAGGTGGAGATGACTGGGTGAAGGATACTAAGTTCATCATTGTCTTTGCCCTGACTCGAGGCAATAAGATCGTCAAGGCATCAGGGAAGATGTCAAACTCAGGGTCTAAGAGGTTGATGGCACTCCAGGAGAAATATGGGCTGGTTGAGAGGGCAGAGACCAGGCTCTCAATCACCCCAGTAAGGGTAGCGCAGAGCCTCCCCACTTGGACATGTGCTGCAGCAGCAGCCTTAAAGGAGTATCTCCCTGTGGGGCCAGCCGTCATGAACCTGAAGGTCGAGAATTATCCCCCTGAGATGATGTGCATGGCCTTCGGGTCCCTGATTCCAACTGCAGGGGTATCTGAAGCCACGACCAAGACCCTGATGGAGGCTTACTCTTTATGGCAAGATGCCTTCACCAAGACCATCAATGTGAAGATGCGCGGAGCCAGCAAGACAGAAGTTTACAACTCCTTCAGGGATCCTCTCCATGCTGCTGTGAACTCTGTCTTCTTCCCCAATGATGTTCGGGTGAAGTGGCTGAAGGCCAAGGGAATCCTTGGCCCAAATGGGGTCCCCAGCAGAGCTGCTGAGGTTGCTGCTGCTGCTTACAGGAACCTGTAAGCAGCAATTTGACATATCCAATTTGGCTAAATTTCATGATCCAATTCGACAAAATTAGACCTCCTTCGGGGGGTCACCAATGGCTGGCCAATCTCTTCCCCAGATGGTGTTCAGGGCTGCAGTTCTCAGCTCCTCATCAAACTTGATGAGGTTGTGGAATGGGCACCTGTTTAAATAGTGAGCCATCAGATATGGGTAACCTTGAAGGACCCCAGGCTCATCATCCTCATCCAAGACACTGTATGAGCCATCTGTCTTCTTTTTGCGGATAGGAATAAAGAAGTCCCAACAGTCTAGCAGAGGCTTACGCAATGAGGAAGAAGTGAACAAGTGGTGGTTCAAGCTCATGCCTCTTAGCCTTGCAAGTGACTCTATCTGAAGGAGGGCCACATCCAGAATTGGGGACAGTCCAGTTATTAGGATATCAGGTAACCCAAGTCTAAGCCTTCGCTTCTCTATGGCTTCAAGAGAATCCAATATCATGTCCCCTTCAAAAAGATACCTTCGGCCTTTTGTTATCCTGTGGAAGAGGCCCCGCCAGTTCTCCCTCCCAGTTTCCATTGCCCAGCTGTTCTTGATGGAGAAGAACATATGAGCTGCCTGCAAGAACCATACAGATGGCTTCCCACTGGGCCACCTAAGAGCACTCAGCTCTCTCTGGGAGTAGCACCTCATATCCTTGTAGTACATGTCCAATAGCTGCTCAAGTCCAGGCTCAAGCTGGTGAAGAGGATTTTTAGGGTTGCCAAACAACCATACTGTGTTGGTCATCTTGCCCATCCTCTTGACCATTGACAGAGTCAACACACTGCAAGAGCATTCAACGAGGTCCCTCCTAAGAGTGGGGTACTCTCCTAGAGATGGCTCAAGCCTGACTGTGTTGGCATTCATTGCAACAGATTTGAGGTCAACGTTGGAGCATTTGCTCAGTGACAT
>China_KF356520_Human_YPQ5_2011
ATTTGACTGAGCTTGAGGATTTCGCGAGAGAGCTAGCCTATGAAGGCCTTGATCCTGCTTTGATCATCAAGAAGCTGAAGGAGACAGGTGGAGATGACTGGGTGAAGGATACTAAGTTCATCATTGTCTTTGCCCTGACTCGAGGCAATAAGATCGTCAAGGCATCAGGGAAGATGTCAAACTCAGGGTCTAAGAGGTTGATGGCACTCCAGGAGAAATATGGGCTGGTTGAGAGGGCAGAGACCAGGCTCTCAATCACCCCAGTAAGGGTAGCGCAGAGCCTCCCCACTTGGACATGTGCTGCAGCAGCAGCCTTAAAGGAGTATCTCCCTGTGGGGCCAGCCGTCATGAACCTGAAGGTCGAGAATTATCCCCCTGAGATGATGTGCATGGCCTTCGGGTCCCTGATTCCAACTGCAGGGGTATCTGAAGCCACGACCAAGACCCTGATGGAGGCTTACTCCTTATGGCAAGATGCCTTCACCAAGACTATCAATGTGAAGATGCGCGGAGCCAGCAAGACAGAAGTTTACAACTCCTTCAGGGATCCTCTCCATGCTGCTGTGAACTCTGTCTTCTTCCCCAATGATGTTCGGGTGAAGTGGCTGAAGGCCAAGGGGATCCTTGGCCCAGATGGGGTCCCCAGCAGAGCTGCTGAGGTTGCTGCTGCTGCTTACAGGAACCTGTAAGCAGCAATTTGACATATCCAATTAGGCTAAATTTCATGATCCAATTCGACAAAATTAGACCTCCTTCGGGGGGTCACCAATGGCTGGCCAATCTCTTCCCCAGATGGTGTTCAGGGCTGCAGTTCTCAGCTCCTCATCAAACCTGATGAGGTTGTGGAATGGGCACCTGTTTAAATAGTGAGCCATCAGATATGGGTAACCTTGAAGGACCCCAGGCTCATCATCCTCATCCAAAACACTGTATGAGCCATCTGTCCTCTTTTTGCGGATAGGAATAAAGAAGTCCCAACAGTCTAGCAGAGGCTTACGCAATGAGGAAGAAGTGAACAAGTGGTGGTTCAAGCTCATGCCTCTTAGCCTTGCAAGTGACTCTATCTGAAGGAGGGCCACATCCAGAATTGGGGACAGTCCAGTTATTAGGATATCAGGTAACCCAAGTCTAAGCCTTCGCTTCTCTATGGCTTCAAGAGAATCCAATATCATGTCCCCTTCAAAAAGATACCTTCGGCCTTTTGTTATCCTGTGGAAGAGGCCCCGCCAGTTCTCTCTCCCAGTTTCCATTGCCCAGCTGTTCTTGATGGAGAAGAACATATGAGCTGCCTGCAAGAACCATACAGATGGCTTCCCACTGGGCCACCTAAGAGCACTCAGCTCTCTCTGGGAGTAGCACCTCATATCCTTGTAGTACATGTCCAATAGCTGCTCAAGTCCAGGCTCAAGCTGGTGAAGAGGATTTTTAGGGTTGCCAAACAACCATACTGTGTTGGTCATCTTGCCCATCCTCTTGACCATTGACAGAGTCAACACACTGCAAGAGCATTCAACGAGGTCCCTCCTAAGAGTGGGGTACTCTCCTAGAGATGGCTCAAGCCTGACTGTGTTGGCATTCATTGCAACAGATTTGAGGTCAACGTTGGAGCATTTGCTCAGTGACAT
>China_KF356521_Human_YXX1_2011
ATTTGACTGAGCTTGAGGATTTCGCGAGAGAGCTAGCCTATGAAGGCCTTGATCCTGCTTTGATCATCAAGAAGCTGAAGGAGACAGGTGGAGATGACTGGGTGAAGGATACTAAGTTCATCATTGTCTTTGCCCTGACTCGAGGCAATAAGATCGTCAAGGCATCAGGGAAGATGTCAAACTCAGGGTCTAAGAGGTTGATGGCACTCCAGGAGAAATATGGGCTGGTTGAGAGGGCAGAGACCAGGCTCTCAATCACCCCAGTAAGGGTAGCGCAGAGCCTCCCCACTTGGACATGTGCTGCAGCAGCAGCCTTAAAGGAGTATCTCCCTGTGGGGCCAGCCGTCATGAACCTGAAGGTCGAGAATTATCCCCCTGAGATGATGTGCATGGCCTTCGGGTCCCTGATTCCAACTGCAGGGGTATCTGAAGCCACGACCAAGACCCTGATGGAGGCTTACTCTTTATGGCAAGATGCCTTCACCAAGACCATCAATGTGAAGATGCGCGGAGCCAGCAAGACAGAAGTTTACAACTCCTTCAGGGATCCTCTCCATGCTGCTGTGAACTCTGTCTTCTTCCCCAATGATGTTCGGGTGAAGTGGCTGAAGGCCAAGGGAATCCTTGGCCCAGATGGGGTCCCCAGCAGAGCTGCTGAGGTTGCTGCTGCTGCTTACAGGAACCTGTAAGCAGCAATTTGACATATCCAATTTGGCTAAATTTCATGATCCAATTCGACAAAATTAGACCTCCTTCGGGGGGTCACCAATGGCTGGCCAATCTCTTCCCCAGATGGTGTTCAGGGCTGCAGTTCTCAGCTCCTCATCAAACTTGATGAGGTTGTGGAATGGGCACCTGTTTAAATAGTGAGCCATCAGATATGGGTAACCTTGAAGGACCCCAGGCTCATCATCCTCATCCAAGACACTGTATGAGCCATCTGTCTTCTTTTTGCGGATAGGAATAAAGAAGTCCCAACAGTCTAGCAGAGGCTTACGCAATGAGGAAGAAGTGAACAAGTGGTGGTTCAAGCTCATGCCTCTTAGCCTTGCAAGTGACTCTATCTGAAGGAGGGCCACATCCAGAATTGGGGACAGTCCAGTTATTAGGATATCAGGTAACCCAAGTCTAAGCCTTCGCTTCTCTATGGCTTCAAGAGAATCCAATATCATGTCCCCTTCAAAAAGATACCTTCGGCCTTTTGTTATCCTGTGGAAGAGGCCCCGCCAGTTCTCCCTCCCAGTTTCCATTGCCCAGCTGTTCTTGATGGAGAAGAACATATGAGCTGCCTGCAAGAACCATACAGATGGCTTCCCACTGGGCCACCTAAGAGCACTCAGCTCTCTCTGGGAGTAGCACCTCATATCCTTGTAGTACATGTCCAATAGCTGCTCAAGTCCAGGCTCAAGCTGGTGAAGAGGATTTTTAGGGTTGCCAAACAACCATACTGTGTTGGTCATCTTGCCCATCCTCTTGACCATTGACAGAGTCAACACACTGCAAGAGCATTCAACGAGGTCCCTCCTAAGAGTGGGGTACTCTCCTAGAGATGGCTCAAGCCTGACTGTGTTGGCATTCATTGCAACAGATTTGAGGTCAACGTTGGAGCATTTGCTCAGTGACAT
>China_KF356522_Human_YXX2_2011
ATTTGACTGAGCTTGAGGATTTCGCGAGAGAGCTGGCCTATGAAGGCCTTGATCCTGCTTTGATCATCAAGAAGCTGAAGGAGACAGGTGGAGATGATTGGGTGAAGGATACGAAGTTCATCATTGTCTTTGCCCTAACTCGAGGCAATAAGATCGTCAAGGCATCAGGGAAAATGTCTAACTCAGGGTCTAAGAGGCTGATGGCACTCCAAGAGAAGTATGGACTGGTTGAGAGGGCAGAAACCAGGCTCTCAATCACTCCTGTGAGGGTAGCGCAAAGTCTTCCCACCTGGACATGTGCAGCAGCAGCAGCCTTAAAGGAGTATCTCCCAGTGGGGCCAGCCGTCATGAACCTGAAGGTTGAGAATTATCCCCCTGAGATGATGTGCATGGCCTTTGGATCCCTAATTCCAACTGCGGGGGTATCTGAAGCCACAACCAAGACCCTTATGGAGGCTTACTCTCTGTGGCAAGATGCCTTCACCAAGACTATCAATGTGAAGATGCGTGGAGCCAGCAAGACAGAAGTTTATAACTCCTTCAGGGACCCTCTCCATGCTGCTGTGAACTCTGTCTTCTTTCCCAATGATGTTCGGGTGAAGTGGCTGAAGGCCAAGGGAATCCTTGGCCCAGATGGGGTTCCCAGCAGAGCTGCTGAGGTTGCTGCTGCTGCTTACAGAAACCTGTAAGCAGCAATTTGACATATCCAATTAGGCTAAATTCCATGATCCAATTCGACAAAATTAGACCTCCTTCGGGAGGTCACCAATGGCTGGCCAATCTCTTCCCCAAATGGTGTCCAGGGCTGCAGTTCTCAGTTCTTCATCAAACCTGATGAGGTTGTGGAATGGGCACCTATTTAAATAGTGTGCCATCAGATATGGGTAACCCTGGAGGACCCCAGGCTCATCATCCTCATCCAAGACACTGTATGAGCCATCTGTCTTCTTTTTGCGGATAGGAATGAAGAAATCCCAACAGTCTAACAGAGGCTTACGCAATGAGGAAGAAGTGAACAAGTGGTGGTTCAAGCTCATGCCTCTTAGCCTTGCAAGTGACTCTATCTGGAGGAGGGCCACATCCAGAATTGGGGATAGTCCAGTTATCAGAATCTCAGGCAACCCAAGTCTAAGTCTTCGCTTCTCTATGGCTTCAAGAGAATCCAATATCATGTCCCCTTCAAAAAGATACTTTTGGCTTTTTGTTATCCTGTGGAAGAGGCCCCGCCAGTTCTCTCTTCCGGTTTCCATTGCCCAGCTGTTCTTGATGGAGAAGAACATATGAGCTGCCTGTAGGAACCATACAGATGGCTTCCCACTAGGCCACCTAAGAGCACTCAGTTCTCTCTGGGAGTAGCACCTCATGTCCTTGTAGTACATGTCTAACAGCTGTTCAAGTCCAGGCTCAAGCTGATGAAGAGGATTTTTAGGGTTGCCAAACAACCATACTGTGTTGGTCATCTTGCCCATCCTCTTGACCATCGACAAAGTCAACACACTACAAGAGCATTCAACGAGGTCTCTCCTAAGAGTGGGGTACTCTCCCAGGGAAGGCTCAAGCCTAACAGTGTTAGCATTCATTGCTACAGATTTGAGGTCAACGTTGGAGCATTTGCTCAGTGACAT
>China_KF356523_Human_YSC3_2011
ATTTGACTGAGCTTGAGGATTTCGCGAGAGAGCTGGCCTATGAAGGCCTTGATCCTGCTTTGATCATCAAGAAGCTGAAGGAGACAGGTGGAGATGATTGGGTGAAGGATACGAAGTTCATCATTGTCTTTGCCCTAACTCGAGGCAATAAGATCGTCAAGGCATCAGGGAAAATGTCTAACTCAGGGTCTAAGAGGCTGATGGCACTCCAAGAGAAGTATGGACTGGTTGAGAGGGCAGAAACCAGGCTCTCAATCACTCCTGTGAGGGTAGCGCAAAGTCTTCCCACCTGGACATGTGCAGCAGCAGCAGCCTTAAAGGAGTATCTCCCAGTGGGGCCAGCCGTCATGAACCTGAAGGTTGAGAATTATCCCCCTGAGATGATGTGCATGGCCTTTGGATCCCTAATTCCAACTGCGGGGGTATCTGAAGCCACAACCAAGACCCTTATGGAGGCTTACTCTCTGTGGCAAGATGCCTTCACCAAGACTATCAATGTGAAGATGCGTGGAGCCAGCAAGACAGAAGTTTATAACTCCTTCAGGGACCCTCTCCATGCTGCTGTGAACTCTGTCTTCTTTCCCAATGATGTTCGGGTGAAGTGGCTGAAGGCCAAGGGAATCCTTGGCCCAGATGGGGTTCCCAGCAGAGCTGCTGAGGTTGCTGCTGCTGCTTACAGAAACCTGTAAGCAGCAATTTGACATATCCAATTAGGCTAAATTCCATGATCCAATTCGACAAAATTAGACCTCCTTCGGGAGGTCACCAATGGCTGGCCAATCTCTTCCCCAAATGGTGTCCAGGGCTGCAGTTCTCAGTTCTTCATCAAACCTGATGAGGTTGTGGAATGGGCACCTATTTAAATAGTGTGCCATCAGATATGGGTAACCCTGGAGGACCCCAGGCTCATCATCCTCATCCAAGACACTGTATGAGCCATCTGTCTTCTTTTTGCGGATAGGAATGAAGAAATCCCAACAGTCTAACAGAGGCTTACGCAATGAGGAAGAAGTGAACAAGTGGTGGTTCAAGCTCATGCCTCTTAGCCTTGCAAGTGACTCTATCTGGAGGAGGGCCACATCCAGAATTGGGGATAGTCCAGTTATCAGAATCTCAGGCAACCCAAGTCTAAGTCTTCGCTTCTCTATGGCTTCAAGAGAATCCAATATCATGTCCCCTTCAAAAAGATACTTTTGGCTTTTTGTTATCCTGTGGAAGAGGCCCCGCCAGTTCTCTCTTCCGGTTTCCATTGCCCAGCTGTTCTTGATGGAGAAGAACATATGAGCTGCCTGTAGGAACCATACAGATGGCTTCCCACTAGGCCACCTAAGAGCACTCAGTTCTCTCTGGGAGTAGCACCTCATGTCCTTGTAGTACATGTCTAACAGCTGTTCAAGTCCAGGCTCAAGCTGATGAAGAGGATTTTTAGGGTTGCCAAACAACCATACTGTGTTGGTCATCTTGCCCATCCTCTTGACCATCGACAAAGTCAACACACTACAAGAGCATTCAACGAGGTCTCTCCTAAGAGTGGGGTACTCTCCCAGGGAAGGCTCAAGCCTAACAGTGTTAGCATTCATTGCTACAGATTTGAGGTCAACGTTGGAGCATTTGCTCAGTGACAT
>China_KF356524_Human_YSC19_2011
ATTTGACTGAGCTAGAGGATTTCGCGAGAGAGCTGGCCTATGAAGGCCTTGACCCTGCTTTGATCATCAAGAAGCTGAAGGAGACAGGTGGAGATGATTGGGTGAAGGATACAAAGTTCATCATTGTCTTTGCCCTGACTCGAGGCAATAAGATCGTCAAGGCATCAGGGAAAATGTCAAACTCAGGTTCCAAGAGGTTAATGGCACTCCAAGAAAAATATGGACTGGTTGAGAGGGCAGAGACCAGGCTCTCAATCACTCCTGTGAGGGTTGCGCAAAGCCTTCCCACTTGGACATGTGCTGCTGCAGCAGCCCTAAAGGAGTATCTCCCAGTAGGGCCAGCCGTCATGAACCTGAAGGTCGAGAATTATCCCCCTGAGATGATGTGCATGGCCTTTGGATCCCTGATTCCAACTGCGGGGGTATCTGAAGCCACAACCAAGACCCTGATGGAGGCCTACTCTCTGTGGCAAGATGCCTTCACCAAGACTATCAATGTGAAGATGCGCGGAGCCAGCAAGACAGAAGTTTACAACTCCTTCAGGGACCCTCTTCATGCTGCTGTGAACTCTGTCTTCTTTCCCAATGATGTTCGGGTAAAGTGGCTGAAGGCCAAGGGGATCCTTGGCCCAGATGGGGTCCCCAGCAGAGCTGCTGAGGTTGCTGCTGCTGCTTACAGAAACCTGTAAGCAGCAATTTGACATATCCAATTAGGCTAAATTTCATGATCCAATTCGACAAAATTAGACCTCCTTCGGGAGGTCACCAATGGCTGGCCAATCTCTTCCCCAGATGGTGTTCAGGGCTGCAGTTCTCAGCTCTTCATCAAACCTGATGAGGTTGTGGAAAGGGCACCTATTTAAATAGTGTGCCATCAGATGTGGGTAACCTTGAAGGACCCCAGGCTCATCATCCTCATCCAAGGCACCGTAAGAGCCATCTGTCTTCTTTTTGCGGACAGGAATAAAGAAGTCCCAGCAGTCCAAAAGAGGCTTACGCAATGAGGAAGAAGTGAATAAGTGGTGGTTCAAGCTCATGCCTCTTAGCCTTGCAAGTGACTCTATCTGGAGGAGGGCCACATCCAGAATTGGGGATAGTCCAGTTATTAGGGTCTCAGGTAACCCAAGTCTAAGTCTTCGCTTTTCAATGGCTTCAAGAGAATCCAATATCATGTCCCCTTCAAAAAGGTACTTCTGGCCTTTTGTTATCCTGTGGAAGAGGCCCCGCCAGTTCTCTCTTCCGGTTTCCATTGCCCAGCTGTTCTTGATGGAGAAGAACATGTGAGCTGCCTGCAGGAACCATACAGATGGTTTTCCACTAGGCCACCTGAGAGCACTCAGCTCTCTCTGGGAGTAGCACCTCATGTCCTTGTAGTACATGTCTAACAACTGCTCAAGTCCGGGCTCAAGCTGGTGTAGAGGATTTTTTGGGTTGCCAAATAACCAAACTGTGTTGGTCATCTTGCCCATCCTCTTGACCATTGATAGAGTCAACACACTACAAGAGCATTCAACGAGGTCTCTCCTAAGAGTGGGGAACTCTCCCAGAGATGGCTCAAGCCTGACAGTGTTGGCATTCAATGCCACAGATTTGAGGTCAACGTTGGAGCATTTGCTCAGTGACAT
>China_KF356525_Human_YGS1_2011
ATTTGACTGAGCTAGAGGATTTCGCGAGAGAGCTGGCCTATGAAGGCCTTGACCCTGCTTTGATCATCAAGAAGCTGAAGGAGACAGGTGGAGATGATTGGGTGAAGGATACAAAGTTCATCATTGTCTTTGCCCTGACTCGAGGCAATAAGATCGTCAAGGCATCAGGGAAAATGTCAAACTCAGGTTCCAAGAGGTTAATGGCACTCCAAGAGAAATATGGACTGGTTGAGAGGGCAGAGACCAGGCTCTCAATCACTCCTGTGAGGGTTGCGCAGAGCCTTCCCACTTGGACATGTGCTGCTGCAGCAGCCCTAAAGGAGTATCTCCCAGTAGGGCCAGCCGTCATGAACCTGAAGGTCGAGAATTATCCCCCTGAGATGATGTGCATGGCCTTTGGATCCCTGATTCCAACTGCGGGGGTATCTGAAGCCACAACCAAGACCCTGATGGAGGCCTACTCTCTGTGGCAAGATGCCTTCACCAAGACTATCAATGTGAAGATGCGCGGAGCCAGCAAGACAGAAGTTTACAACTCCTTCAGGGACCCTCTTCATGCTGCTGTGAACTCTGTCTTCTTTCCCAATGATGTTCGGGTAAAGTGGCTGAAGGCCAAGGGGATCCTTGGCCCAGATGGGGTCCCCAGCAGAGCTGCTGAGGTTGCTGCTGCTGCTTACAGAAACCTGTAAGCAGCAATTTGACATATCCAATTAGGCTAAATTTCATGATCCAATTCGACAAAATTAGACCTCCTTCGGGAGGTCACCAATGGCTGGCCAATCTCTTCCCCAGATGGTGTTCAGGGCTGCAGTTCTCAGCTCTTCATCAAACCTGATGAGGTTGTGGAAAGGGCACCTATTTAAATAGTGTGCCATCAGATGTGGGTAACCTTGAAGGACCCCAGGCTCATCATCCTCATCCAAGGCACCGTAAGAGCCATCTGTCTTCTTTTTGCGGACAGGAATAAAGAAGTCCCAGCAGTCCAAAAGAGGCTTACGCAATGAGGAAGAAGTGAATAAGTGGTGGTTCAAGCTCATGCCTCTTAGCCTTGCAAGTGACTCTATTTGGAGGAGGGCCACATCCAGAATTGGGGATAGTCCAGTTATTAGGGTTTCAGGTAACCCAAGTTTAAGTTTTCGCTTTTCAATGGCTTCAAGAGAATCCAATATCATGTCCCCTTCAAAAAGGTACTTTTGGCCTTTTGTTATCCTGTGGAAGAGGCCCCGCCAGTTCTTTTTTCCGGTTTCCATTGCCCAGCTGTTTTTGATGGAGAAGAACATGTGAGCTGCCTGCAGGAACCATACAGATGGTTTTCCACTAGGCCACCTGAGAGCACTCAGCTCTCTCTGGGAGTAGCACCTCATGTCCTTGTAGTACATGTCTAACAACTGCTCAAGTCCGGGCTCAAGCTGGTGTAGAGGATTTTTTGGGTTGCCAAATAACCAAACTGTGTTGGTCATCTTGCCCATCCTCTTGACCATTGATAGAGTCAACACACTACAAGAGCATTCAACGAGGTCTCTCCTAAGAGTGGGGAACTCTCCCAGAGATGGCTCAAGCCTGACAGTGTTGGCATTCAATGCCACAGATTTGAGGTCAACGTTGGAGCATTTGCTCAGTGACAT
>China_KF356526_Human_YNY1_2011
ATTTGACTGAGCTTGAGGATTTCGCGAGAGAGCTAGCCTATGAAGGCCTTGATCCTGCTTTGATCATCAAGAAGCTGAAGGAGACAGGTGGAGATGACTGGGTGAAGGATACTAAGTTCATCATTGTCTTTGCCCTGACTCGAGGCAATAAGATCGTCAAGGCATCAGGGAAGATGTCAAACTCAGGGTCTAAGAGGTTGATGGCACTCCAGGAGAAATATGGGCTGGTTGAGAGGGCAGAGACCAGGCTCTCAATCACCCCAGTAAGGGTAGCGCAGAGCCTCCCCACTTGGACATGTGCTGCAGCAGCAGCCTTAAAGGAGTATCTCCCTGTGGGGCCAGCTGTCATGAACCTGAAGGTCGAGAATTATCCCCCTGAGATGATGTGCATGGCCTTCGGGTCCCTGATTCCAACTGCAGGGGTATCTGAAGCCACGACCAAGACCCTGATGGAGGCTTACTCTTTATGGCAAGATGCCTTCACCAAGACCATCAATGTGAAGATGCGCGGAGCCAGCAAGACAGAAGTTTACAACTCCTTCAGGGATCCTCTCCATGCTGCTGTGAACTCTGTCTTCTTCCCCAATGATGTTCGGGTGAAGTGGCTGAAGGCCAAGGGAATCCTTGGCCCAGATGGGGTCCCCAGCAGAGCTGCTGAGGTTGCTGCTGCTGCTTACAGGAACCTGTAAGCAGCAATTTGACATATCCAATTAGGCTAAATTTCATGATCCAATTCGACAAAATTAGACCTCCTTCGGGGGGTCACCAATGGCTGGCCAATCTCTTCCCCAGATGGTGTTCAGGGCTGCAGTTCTCAGCTCCTCATCAAACCTGATGAGGTTGTGGAATGGGCACCTGTTTAAATAGTGAGCCATCAGATATGGGTAACCTTGAAGGACCCCAGGCTCATCATCCTCATCCAAGACACTGTATGAGCCATCTGTCTTCTTTTTGCGGATAGGAATAAAGAAGTCCCAACAGTCTAGCAGAGGCTTACGCAATGAGGAAGAAGTGAACAAGTGGTGGTTCAAGCTCATGCCTCTTAGCCTTGCAAGTGACTCTATCTGAAGGAGGGCCACATCCAGAATTGGGGACAGTCCAGTTATTAGGATATCAGGTAACCCAAGTCTAAGCCTTCGCTTCTCTATGGCTTCAAGAGAATCCAATATCATGTCCCCTTCAAAAAGATACCTTCGGCCTTTTGTTATCCTGTGGAAGAGGCCCCGCCAGTTCTCCCTCCCAGTTTCCATTGCCCAGCTGTTCTTGATGGAGAAGAACATATGAGCTGCCTGCAAGAACCATACAGATGGCTTCCCACTGGGCCACCTAAGAGCACTCAGCTCTCTCTGGGAGTAGCACCTCATATCCTTGTAGTACATGTCCAATAGCTGCTCAAGTCCAGGCTCAAGCTGGTGAAGAGGATTTTTAGGGTTGCCAAACAACCATACTGTGTTGGTCATCTTGCCCATCCTCTTGACCATTGACAGAGTCAACACACTGCAAGAGCATTCAACGAGGTCCCTCCTAAGAGTGGGGTACTCTCCTAGAGATGGCTCAAGCCTGACTGTGTTGGCATTCATTGCAACAGATTTGAGGTCAACGTTGGAGCATTTGCTCAGTGACAT
>China_KF374683_Human_Zhao_2013
ATTTGACTGAGCTTGAGGATTTCGCGAGAGAGCTGGCCTATGAAGGCCTTGATCCTGCTTTGATAATCAAGAAGCTGAAGGAGACAGGTGGAGATGATTGGGTGAGAGATACAAAGTTCATCATTGTCTTTGCCTTGACCCGAGGCAATAAGATCGTCAAGGCTTCAGGGAAAATGTCAAACTCAGGGTCCAAGAGGCTGATGGCACTTCAAGAGAAATATGGACTGGTTGAGAAGGCAGAAACCAGGCTCTCAATCACCCCTGTGAGGGTAGCACAGAGCCTTCCCACTTGGACATGTGCTGCAGCAGCAGCCTTAAAGGAGTATCTCCCAGTGGGCCCAGCTGTCATGAACCTGAAGGTCGAGAATTACCCCCCAGAGATGATGTGCATGGCCTTTGGGTCCCTGATTCCAACTGCAGGGGTATCAGAGGCCACAACGAAGACCCTGATGGAGGCCTACTCTCTGTGGCAAGATGCCTTCACCAAGACTATCAATGTGAAGATGCGTGGAGCCAGCAAGACAGAGGTTTACAACTCCTTCAGGGATCCTCTCCATGCAGCTGTGAACTCTGTCTTCTTTCCCAATGATGTTCGGGTGAAGTGGCTGAAGGCCAAGGGGATCCTTGGCCCAGATGGGGTCCCCAGCAGAGCTGCTGAGGTAGCTGCTGCTGCTTACAGAAACCTGTAAGCAGCAATTTGACATATCCAATTAGGCTAAATTTCTTGATCCAATTCGACAAAATTAGACCTCCTTCGGGAGGTCACCAATAGCCGGCCAATCTCTTCCCCAGATGGTGTTTAGGGCTGCAGTTCTCAGCTCTTCATCAAACCTAATGAGGTTGTGAAATGGGCACCTGTTCAAATAGTGTGCCATCAGATATGGGTAACCTTGAAGGACCCCAGGCTCATCATCCTCATCCAAAACACTGTAAGAGCCATCTGTCTTCTTTTTGCGGATAGGAATAAAGAAGTCCCAACAGTCTAGCAGAGGCTTGCGCAATGAGGAAGAAGTGAATAAGTGGTGGTTCAAGCTCATGCCTCTTAGCCTTGCAAGTGACTCTATCTGGAGGAGGGCCACATCCAGAATTGGGGATAGTCCAGTTATTAGGATCTCAGGTAATCCAAGTCTGAGCCTTCGCTTCTCTATGGCTTCAAGAGAATCCAATATCATGTCCCCTTCAAAAAGATACTTTTGGCCTTTTGTTATCCTGTGAAAGAGGCCCCGCCAGTTCTCTCTACCGGTTTCCATTGCCCAGCTGTTCTTGATGGAGAAGAACATGTGAGCTGCCTGTAGGAACCACACAGATGGCTTCCCACTAGGCCACCTAAGAGCACTCAGCTCTCTCTGGGAGTAGCACCTCATGTCCTTGTAGTACATGTCCAACAGCTGTTCAAGTCCAGGCTCAAGCTGGTGGAGAGGATTTTTTGGGTTACCAAATAACCATACTGTGTTGGTCATCTTGCCCATCCTCTTGACCATTGACAGAGTCAACACACTACAAGAGCATTCAACGAGGTCTCTCCTAAGAGTGGGGTACTCTCCTAGAGATGGCTCAAGCCTGACAGTATTGGCATTCATTGCAACAGACTTGAGGTCAACGTTGGAGCATTTGCTCAGCGACAT
>China_KF711890_Human_2012YSH9_2012
ATTTGACAGAGCTTGAGGACTTCGCGAGAGAGCTGGCCTATGAAGGCCTTGACCCTGCTTTGATCATCAAGAAGCTGAAGGAGACAGGTGGAGATGATTGGGTGAAGGATACAAAGTTCATCATTGTCTTTGCCCTGACTCGGGGCAATAAGATCGTCAAGGCATCAGGGAAAATGTCAAACTCAGGGTCCAAGAGGTTGATGGCACTCCAAGAGAAATATGGACTGGTTGAGAGGGCAGAGACCAGGCTCTCAATCACTCCAGTGAGGGTTGCGCAGAGCCTTCCCACTTGGACATGTGCTGCTGCAGCAGCTCTAAAGGAGTATCTCCCAGTAGGGCCAGCCGTCATGAACCTGAAGGTTGAGAATTATCCCCCTGAGATGATGTGCATGGCCTTTGGATCCCTGATTCCAACTGCGGGGGTGTCTGAAGCCACAACCAAGACCCTGATGGAGGCCTACTCTCTGTGGCAAGATGCCTTCACCAAGACTATCAATGTGAAGATGCGCGGAGCCAGCAAGACAGAAGTTTACAACTCCTTCAGGGACCCTCTTCATGCTGCTGTGAACTCTGTCTTCTTTCCCAATGATGTTCGGGTAAAGTGGCTGAAGGCCAAGGGGATCCTTGGCCCAGATGGGGTCCCCAGCAGAGCTGCTGAGGTTGCTGCTGCTGCTTACAGAAACCTGTAAGCAGCAATTTGACATATCCAATTAGGCTAAATTTCATGATCCAATTCGACAAAATTAGACCTCCTTCGGGAGGTCACCAATGGCTGGCCAATCTCTTCCCCAGATGGTGTTCAGGGCTGCAGTTCTCAGCTCTTCATCAAACCTGATGAGGTTGTGGAAAGGGCACCTATTTAAATAGTGTGCCATCAGATGTGGGTAACCATGAAGGACTCCAGGCTCTTCATCCTCATCCAAGACACTGTAAGAGCCATCTGTCTTCTTTTTGCGGACAGGGATAAAGAAGTCCCAACAGTCCAATAGAGGCTTACGCAATGAGGGAGAAGTGAATAAGTGGTGGTTCAAGCTCATGCCTCTTAGCCTTGCAAGTGACTCTATCTGGAGGAGGGCCACATCCAGAATTGGGGATAGTCCAGTTATTAGGATCTCAGGTAACCCAAGTCTAAGCCTTCGCTTCTCAATGGCTTCAAGAGAATCCAATATCATGTCCCCTTCAAAAAGGTACTTCTGGCCTTTTGTAATCCTGTGGAAGAGGCCCCGCCAGTTCTCTCTTCCGGTTTCCATTGCCCAGCTGTTCTTGATGGAGAAGAACATGTGAGCTGCCTGTAGGAACCATACAGATGGTTTTCCACTAGGCCACCTGAGAGCACTCAGCTCTCTCTGGGAGTAGCACCTCATGTCCTTGTAGTACATGTCCAACAACTGCTCAAGTCCGGGCTCAAGCTGGTGAAGAGGATTTTTTGGGTTGCCAAATAACCAAACAGTGTTGGTCATCTTACCCATCCTCTTGACCATTGACAGAGTCAACACACTACAAGAGCACTCAACGAGGTCTCTCCTGAGAGTGGGGTACTCTCCTAGAGATGGCTCAAGCCTGACAGTGTTGGCATTCATTGCTACAGATTTGAGGTCAACGTTGGAGCATTTGCTCAGCGACAT
>China_KF711891_Human_2012YSH91_2012
ATTTGACTGAGCTTGAGGACTTCGCGAGAGAGCTGGCCTATGAAGGCCTTGACCCTGCTTTGATCATCAAGAAGCTGAAGGAGACAGGTGGAGATGATTGGGTGAAGGATACAAAGTTCATCATTGTCTTTGCCCTGACTCGAGGCAATAAGATCGTCAAGGCATCAGGGAAAATGTCAAACTCAGGGTCCAAGAGGTTGATGGCACTCCAAGAGAAATATGGACTGGTTGAGAGGGCAGAGACCAGGCTCTCAATCACTCCAGTGAGGGTTGCGCAGAGCCTTCCCACTTGGACATGTGCTGCTGCAGCAGCTCTAAAGGAGTATCTCCCAGTAGGGCCAGCCGTCATGAACCTGAAGGTTGAGAATTATCCCCCTGAGATGATGTGCATGGCCTTTGGATCCCTGATTCCAACTGCGGGGGTATCTGAAGCCACAACCAAGACCCTGATGGAGGCCTACTCTCTGTGGCAAGATGCCTTCACCAAGACTATCAATGTAAAGATGCGCGGAGCCAGCAAGACAGAAGTTTACAACTCCTTCAGGGACCCTCTTCATGCTGCTGTGAACTCTGTCTTCTTTCCCAATGATGTTCGGGTAAAGTGGCTGAAGGCCAAGGGGATCCTTGGCCCAGATGGGGTCCCCAGCAGAGCTGCTGAGGTTGCTGCTGCTGCTTACAGAAACCTGTAAGCAGCAATTTGACATATCCAATTAGGCTAAAATTCATAATCCAATTCGACAAAATTAGACCTCCTTCGGGAGGTCACCAATGGCTGGCCAATCTCTCCCCCAGATGGTGTTCAGGGCTGCAGTTCTCAGCTCTTCATCAAACCTGATGAGGTTGTGGAAAGGGCACCTATTTAAATAGTGTGCCATCAGATGTGGGTAACCATGAAGGACTCCAGGCTCATCATCCTCATCCAAGACACTGTAAGAGCCATCTGTCTTCTTTTTGCGGACAGGAATAAAGAAGTCCCAACAGTCCAATAGAGGCTTACGCAATGAGGGAGAAGTGAATAAGTGGTGGTTCAAGCTCATGCCTCTTAGCCTTGCAAGTGACTCTATCTGGAGGAGGGCCACATCCAGAATTGGGGATAGTCCAGTTATTAGGATCTCAGGTAACCCAAGTCTAAGCCTTCGCTTCTCAATGGCTTCAAGAGAATCTAATATCATGTCCCCTTCAAAAAGGTACTTCTGGCCTTTTGTAATCCTGTGGAAGANGCCCCGCCAGTTCTCTCTTCCGGTTTCCATTGCCCAGCTGTTCTTGATGGAGAAGAACATGTGAGCTGCCTGTAGGAACCATACAGATGGTTTTCCACTAGGCCACCTGAGAGCACTCAGCTCTCTCTGGGAGTAGCACCTCATGTCCTTGTAGTACATGTCCAACAACTGCTCAAGTCCGGGCTCAAGCTGGTGAAGAGGATTTTTTGGGTTGCCAAATAACCAAACAGTGTTGGTCATCTTACCCATCCTCTTGACCATTGACAGAGTCAACACACTACAAGAGCACTCAACGAGGTCTCTCCTGAGAGTGGGGTACTCTCCTAGAGATGGCTCAAGCCTGACAGTGTTGGCATTCATTGCTACAGATTTGAGGTCAACGTTGGAGCATTTGCTCAGCGACAT
>China_KF711892_Human_2012YSH6_2012
ATTTGACTGAGCTTGAGGACTTCGCGAGAGAGCTGGCCTATGAAGGCCTTGACCCTGCTTTGATCATCAAGAAGCTGAAGGAGACAGGTGGAGATGATTGGGTGAAGGATACAAAGTTCATCATTGTCTTTGCCCTGACTCGAGGCAATAAGATCGTCAAGGCATCAGGGAAAATGTCAAACTCAGGGTCCAAGAGGTTGATGGCACTCCAAGAGAAATATGGACTGGTTGAGAGGGCAGAGACCAGGCTCTCAATCACTCCAGTGAGGGTTGCGCAGAGCCTTCCCACTTGGACATGTGCTGCTGCAGCAGCTCTAAAGGAGTATCTCCCAGTAGGGCCAGCCGTCATGAACCTGAAGGTTGAGAATTATCCCCCTGAGATGATGTGCATGGCCTTTGGATCCCTGATTCCAACTGCGGGGGTATCTGAAGCCACAACCAAGACCCTGATGGAGGCCTACTCTCTGTGGCAAGATGCCTTCACCAAGACTATCAATGTGAAGATGCGCGGAGCCAGCAAGACAGAAGTTTACAACTCCTTCAGGGACCCTCTTCATGCTGCTGTGAACTCTGTCTTCTTTCCCAATGATGTTCGGGTAAAGTGGCTGAAGGCCAAGGGGATCCTTGGCCCAGATGGGGTCCCCAGCAGAGCTGCTGAGGTTGCTGCTGCTGCTTACAGAAACCTGTAAGCAGCAATTTGACATATCCAATTAGGCTAAATTTCATGATCCAATTCGACAAAATTAGACCTCCTTCGGGAGGTCACCAATGGCTGGCCAATCTCTTCCCCAGATGGTGTTCAGGGCTGCAGTTCTCAGCTCTTCATCAAACCTGATGAGGTTGTGGAAAGGGCACCTATTTAAATAGTGTGCCATCAGATGTGGGTAACCATGAAGGACCCCAGGCTCATCATCCTCATCCAAGACACTGTATGAGCCATCTGTCTTCTTTTTGCGGACAGGAATAAAGAAGTCCCAACAGTCCAATAGAGGCTTACGCAATGAGGGAGAAGTGAATAAGTGGTGATTCAAGCTCATGCCTCTTAGCCTTGCAAGTGACTCTATCTGGAGGAGGGCCACATCCAGAATTGGGGATAGTCCAGTTATTAGGATCTCAGGTAACCCAAGTCTAAGCCTTCGCTTCTCAATGGCTTCAAGAGAATCCAATATCATGTCCCCTTCAAAAAGGTACTTCTGGCCTTTTGTAATCCTGTGGAAGAGGCCCCGCCAGTTCTCTCTTCCGGTTTCCATTGCCCAGCTGTTCTTGATGGAGAAGAACATGTGAGCTGCCTGTAGGAACCATACAGATGGTTTTCCACTAGGCCACCTGAGAGCACTCAGCTCTCTCTGGGAGTAGCACCTCATGTCCTTGTAGTACATGTCCAACAACTGCTCAAGTCCGGGCTCAAGCTGGTGAAGAGGATTTTTTGGGTTGCCAAATAACCAAACAGTGTTGGTCATCTTACCCATCCTCTTGACCATTGACAGAGTCAACACACTACAAGAGCACTCAACGAGGTCTCTCCTGAGAGTGGGGTACTCTCCTAGAGATGGCTCAAGCCTGACAGTGTTGGCATTCATTGCTACAGATTTGAGGTCAACGTTGGAGCATTTGCTCAGTGACAT
>China_KF711893_Human_2011YGS5_2011
ATTTGACTGAGCTAGAGGATTTCGCGAGAGAGCTGGCCTATGAAGGCCTTGACCCTGCTTTGATCATCAAGAAGCTGAAGGAGACAGGTGGAGATGATTGGGTGAAGGATACAAAGTTCATCATTGTCTTTGCCCTGACTCGAGGCAATAAGATCGTCAAGGCATCAGGGAAAATGTCAAACTCAGGTTCCAAGAGGTTAATGGCACTCCAAGAGAAATATGGACTGGTTGAGAGGGCAGAGACCAGGCTCTCAATCACTCCTGTGAGGGTTGCGCAGAGCCTTCCCACTTGGACATGTGCTGCTGCAGCAGCCCTAAAGGAGTATCTCCCAGTAGGGCCAGCCGTCATGAACCTGAAGGTCGAGAATTATCCCCCTGAGATGATGTGCATGGCCTTTGGATCCCTGATTCCAACTGCGGGGGTATCTGAAGCCACAACCAAGACCCTGATGGAGGCCTACTCTCTGTGGCAAGATGCCTTCACCAAGACTATCAATGTGAAGATGCGCGGAGCCAGCAAGACAGAAGTTTACAACTCCTTCAGGGACCCTCTTCATGCTGCTGTGAACTCTGTCTTCTTTCCCAATGATGTTCGGGTAAAGTGGCTGAAGGCCAAGGGGATCCTTGGCCCAGATGGGGTCCCCAGCAGAGCTGCTGAGGTTGCTGCTGCTGCTTACAGAAACCTGTAAGCAGCAATTTGACATATCCAATTAGGCTAAATTTCATGATCCAATTCGACAAAATTAGACCTCCTTCGGGAGGTCACCAATGGCTGGCCAATCTCTTCCCCAGATGGTGTTCAGGGCTGCAGTTCTCAGCTCTTCATCAAACCTGATGAGGTTGTGGAAAGGGCACCTATTTAAATAGTGTGCCATCAGATGTGGGTAACCTTGAAGGACCCCAGGCTCATCATCCTCATCCAAGGCACCGTAAGAGCCATCTGTCTTCTTTTTGCGGACAGGAATAAAGAAGTCCCAGCAGTCCAAAAGAGGCTTACGCAATGAGGAAGAAGTGAATAAGTGGTGGTTCAAGCTCATGCCTCTTAGCCTTGCAAGTGACTCTATCTGGAGGAGGGCCACATCCAGAATTGGGGATAGTCCAGTTATTAGGGTCTCAGGTAACCCAAGTCTAAGTCTTCGCTTTTCAATGGCTTCAAGAGAATCCAATATCATGTCCCCTTCAAAAAGGTACTTCTGGCCTTTTGTTATCCTGTGGAAGAGGCCCCGCCAGTTCTCTCTTCCGGTTTCCATTGCCCAGCTGTTCTTGATGGAGAAGAACATGTGAGCTGCCTGCAGGAACCATACAGATGGTTTTCCACTAGGCCACCTGAGAGCACTCAGCTCTCTCTGGGAGTAGCACCTCATGTCCTTGTAGTACATGTCTAACAACTGCTCAAGTCCGGGCTCAAGCTGGTGTAGAGGATTTTTTGGGTTGCCAAATAACCAAACTGTGTTGGTCATCTTGCCCATCCTCTTGACCATTGATAGAGTCAACACACTACAAGAGCATTCAACGAGGTCTCTCCTAAGAGTGGGGAACTCTCCCAGAGATGGCTCAAGCCTGACAGTGTTGGCATTCAATGCCACAGATTTGAGGTCAACGTTGGAGCATTTGCTCAGCGACAT
>China_KF711894_Human_2011YSC22_2011
ATTTGACTGAGCTAGAGGATTTCGCGAGAGAGCTGGCCTATGAAGGCCTTGACCCTGCTTTGATCATCAAGAAGCTGAAGGAGACAGGTGGAGATGATTGGGTGAAGGATACAAAGTTCATCATTGTCTTTGCCCTGACTCGAGGCAATAAGATCGTCAAGGCATCAGGGAAAATGTCAAACTCAGGTTCCAAGAGGTTAATGGCACTCCAAGAGAAATATGGACTGGTTGAGAGGGCAGAGACCAGGCTCTCAATCACTCCTGTGAGGGTTGCGCAGAGCCTTCCCACTTGGACATGTGCTGCTGCAGCAGCCCTAAAGGAGTATCTCCCAGTAGGGCCAGCCGTCATGAACCTGAAGGTCGAGAATTATCCCCCTGAGATGATGTGCATGGCCTTTGGATCCCTGATTCCAACTGCGGGGGTATCTGAAGCCACAACCAAGACCCTGATGGAGGCCTACTCTCTGTGGCAAGATGCCTTCACCAAGACTATCAATGTGAAGATGCGCGGAGCCAGCAAGACAGAAGTTTACAACTCCTTCAGGGACCCTCTTCATGCTGCTGTGAACTCTGTCTTCTTTCCCAATGATGTTCGGGTAAAGTGGCTGAAGGCCAAGGGGATCCTTGGCCCAGATGGGGTCCCCAGCAGAGCTGCTGAGGTTGCTGCTGCTGCTTACAGAAACCTGTAAGCAGCAATTTGACATATCCAATTAGGCTAAATTTCATGATCCAATTCGACAAAATTAGACCTCCTTCGGGAGGTCACCAATGGCTGGCCAATCTCTTCCCCAGATGGTGTTCAGGGCTGCAGTTCTCAGCTCTTCATCAAACCTGATGAGGTTGTGGAAAGGGCACCTATTTAAATAGTGTGCCATCAGATGTGGGTAACCTTGAAGGACCCCAGGCTCATCATCCTCATCCAAGGCACCGTAAGAGCCATCTGTCTTCTTTTTGCGGACAGGAATAAAGAAGTCCCAGCAGTCCAAAAGAGGCTTACGCAATGAGGAAGAAGTGAATAAGTGGTGGTTCAAGCTCATGCCTCTTAGCCTTGCAAGTGACTCTATCTGGAGGAGGGCCACATCCAGAATTGGGGATAGTCCAGTTATTAGGGTCTCAGGTAACCCAAGTCTAAGTCTTCGCTTTTCAATGGCTTCAAGAGAATCCAATATCATGTCCCCTTCAAAAAGGTACTTCTGGCCTTTTGTTATCCTGTGGAAGAGGCCCCGCCAGTTCTCTCTTCCGGTTTCCATTGCCCAGCTGTTCTTGATGGAGAAGAACATGTGAGCTGCCTGCAGGAACCATACAGATGGTTTTCCACTAGGCCACCTGAGAGCACTCAGCTCTCTCTGGGAGTAGCACCTCATGTCCTTGTAGTACATGTCTAACAACTGCTCAAGTCCGGGCTCAAGCTGGTGTAGAGGATTTTTTGGGTTGCCAAATAACCAAACTGTGTTGGTCATCTTGCCCATCCTCTTGACCATTGATAGAGTCAACACACTACAAGAGCATTCAACGAGGTCTCTCCTAAGAGTGGGGAACTCTCCCAGAGATGGCTCAAGCCTGACAGTGTTGGCATTCAATGCCACAGATTTGAGGTCAACGTTGGAGCATTTGCTCAGCGACAT
>China_KF711895_Human_2011YGS7_2011
ATTTGACTGAGCTAGAGGATTTCGCGAGAGAGCTGGCCTATGAAGGCCTTGACCCTGCTTTGATCATCAAGAAGCTGAAGGAGACAGGTGGAGATGATTGGGTGAAGGATACAAAGTTCATCATTGTCTTTGCCCTGACTCGAGGCAATAAGATCGTCAAGGCATCAGGGAAAATGTCAAACTCAGGTTCCAAGAGGTTAATGGCACTCCAAGAGAAATATGGACTGGTTGAGAGGGCAGAGACCAGGCTCTCAATCACTCCTGTGAGGGTTGCGCAGAGCCTTCCCACTTGGACATGTGCTGCTGCAGCAGCCCTAAAGGAGTATCTCCCAGTAGGGCCAGCCGTCATGAACCTGAAGGTCGAGAATTATCCCCCTGAGATGATGTGCATGGCCTTTGGATCCCTGATTCCAACTGCGGGGGTATCTGAAGCCACAACCAAGACCCTGATGGAGGCCTACTCTCTGTGGCAAGATGCCTTCACCAAGACTATCAATGTGAAGATGCGCGGAGCCAGCAAGACAGAAGTTTACAACTCCTTCAGGGACCCTCTTCATGCTGCTGTGAACTCTGTCTTCTTTCCCAATGATGTTCGGGTAAAGTGGCTGAAGGCCAAGGGGATCCTTGGCCCAGATGGGGTCCCCAGCAGAGCTGCTGAGGTTGCTGCTGCTGCTTACAGAAACCTGTAAGCAGCAATTTGACATATCCAATTAGGCTAAATTTCATGATCCAATTCGACAAAATTAGACCTCCTTCGGGAGGTCACCAATGGCTGGCCAATCTCTTCCCCAGATGGTGTTCAGGGCTGCAGTTCTCAGCTCTTCATCAAACCTGATGAGGTTGTGGAAAGGGCACCTATTTAAATAGTGTGCCATCAGATGTGGGTAACCTTGAAGGACCCCAGGCTCATCATCCTCATCCAAGGCACCGTAAGAGCCATCTGTCTTCTTTTTGCGGACAGGAATAAAGAAGTCCCAGCAGTCCAAAAGAGGCTTACGCAATGAGGAAGAAGTGAATAAGTGGTGGTTCAAGCTCATGCCTCTTAGCCTTGCAAGTGACTCTATCTGGAGGAGGGCCACATCCAGAATTGGGGATAGTCCAGTTATTAGGGTCTCAGGTAACCCAAGTCTAAGTCTTCGCTTTTCAATGGCTTCAAGAGAATCCAATATCATGTCCCCTTCAAAAAGGTACTTCTGGCCTTTTGTTATCCTGTGGAAGAGGCCCCGCCAGTTCTCTCTTCCGGTTTCCATTGCCCAGCTGTTCTTGATGGAGAAGAACATGTGAGCTGCCTGCAGGAACCATACAGATGGTTTTCCACTAGGCCACCTGAGAGCACTCAGCTCTCTCTGGGAGTAGCACCTCATGTCCTTGTAGTACATGTCTAACAACTGCTCAAGTCCGGGCTCAAGCTGGTGTAGAGGATTTTTTGGGTTGCCAAATAACCAAACTGTGTTGGTCATCTTGCCCATCCTCTTGACCATTGATAGAGTCAACACACTACAAGAGCATTCAACGAGGTCTCTCCTAAGAGTGGGGAACTCTCCCAGAGATGGCTCAAGCCTGACAGTGTTGGCATTCAATGCCACAGATTTGAGGTCAACGTTGGAGCATTTGCTCAGCGACAT
>China_KF711896_Human_2011YPQ17_2011
ATTTGACTGAGCTAGAGGATTTCGCGAGAGAGCTGGCCTATGAAGGCCTTGACCCTGCTTTGATCATCAAGAAGCTGAAGGAGACAGGTGGAGATGATTGGGTGAAGGATACAAAGTTCATCATTGTCTTTGCCCTGACTCGAGGCAATAAGATCGTCAAGGCATCAGGGAAAATGTCAAACTCAGGTTCCAAGAGGTTAATGGCACTCCAAGAGAAATATGGACTGGTTGAGAGGGCAGAGACCAGGCTCTCAATCACTCCTGTGAGGGTTGCGCAGAGCCTTCCCACTTGGACATGTGCTGCTGCAGCAGCCCTAAAGGAGTATCTCCCAGTAGGGCCAGCCGTCATGAACCTGAAGGTCGAGAATTATCCCCCTGAGATGATGTGCATGGCCTTTGGATCCCTGATTCCAACTGCGGGGGTATCTGAAGCCACAACCAAGACCCTGATGGAGGCCTACTCTCTGTGGCAAGATGCCTTCACCAAGACTATCAATGTGAAGATGCGCGGAGCCAGCAAGACAGAAGTTTACAACTCCTTCAGGGACCCTCTTCATGCTGCTGTGAACTCTGTCTTCTTTCCCAATGATGTTCGGGTAAAGTGGCTGAAGGCCAAGGGGATCCTTGGCCCAGATGGGGTCCCCAGCAGAGCTGCTGAGGTTGCTGCTGCTGCTTACAGAAACCTGTAAGCAGCAATTTGACATATCCAATTAGGCTAAATTTCATGATCCAATTCGACAAAATTAGACCTCCTTCGGGAGGTCACCAATGGCTGGCCAATCTCTTCCCCAGATGGTGTTCAGGGCTGCAGTTCTCAGCTCTTCATCAAACCTGATGAGGTTGTGGAAAGGGCACCTATTTAAATAGTGTGCCATCAGATGTGGGTAACCTTGAAGGACCCCAGGCTCATCATCCTCATCCAAGGCACCGTAAGAGCCATCTGTCTTCTTTTTGCGGACAGGAATAAAGAAGTCCCAGCAGTCCAAAAGAGGCTTACGCAATGAGGAAGAAGTGAATAAGTGGTGGTTCAAGCTCATGCCTCTTAGCCTTGCAAGTGACTCTATCTGGAGGAGGGCCACATCCAGAATTGGGGATAGTCCAGTTATTAGGGTCTCAGGTAACCCAAGTCTAAGTCTTCGCTTTTCAATGGCTTCAAGAGAATCCAATATCATGTCCCCTTCAAAAAGGTACTTCTGGCCTTTTGTTATCCTGTGGAAGAGGCCCCGCCAGTTCTCTCTTCCGGTTTCCATTGCCCAGCTGTTCTTGATGGAGAAGAACATGTGAGCTGCCTGCAGGAACCATACAGATGGTTTTCCACTAGGCCACCTGAGAGCACTCAGCTCTCTCTGGGAGTAGCACCTCATGTCCTTGTAGTACATGTCTAACAACTGCTCAAGTCCGGGCTCAAGCTGGTGTAGAGGATTTTTTGGGTTGCCAAATAACCAAACTGTGTTGGTCATCTTGCCCATCCTCTTGACCATTGATAGAGTCAACACACTACAAGAGCATTCAACGAGGTCTCTCCTAAGAGTGGGGAACTCTCCCAGAGATGGCTCAAGCCTGACAGTGTTGGCATTCAATGCCACAGATTTGAGGTCAACGTTGGAGCATTTGCTCAGCGACAT
>China_KF711897_Human_2011YPQ11_2011
ATTTGACTGAGCTAGAGGATTTCGCGAGAGAGCTGGCCTATGAAGGCCTTGACCCTGCTTTGATCATCAAGAAGCTGAAGGAGACAGGTGGAGATGATTGGGTGAAGGATACAAAGTTCATCATTGTCTTTGCCCTGACTCGAGGCAATAAGATCGTCAAGGCATCAGGGAAAATGTCAAACTCAGGTTCCAAGAGGTTAATGGCACTCCAAGAGAAATATGGACTGGTTGAGAGGGCAGAGACCAGGCTCTCAATCACTCCTGTGAGGGTTGCGCAGAGCCTTCCCACTTGGACATGTGCTGCTGCAGCAGCCCTAAAGGAGTATCTCCCAGTAGGGCCAGCCGTCATGAACCTGAAGGTCGAGAATTATCCCCCTGAGATGATGTGCATGGCCTTTGGATCCCTGATTCCAACTGCGGGGGTATCTGAAGCCACAACCAAGACCCTGATGGAGGCCTACTCTCTGTGGCAAGATGCCTTCACCAAGACTATCAATGTGAAGATGCGCGGAGCCAGCAAGACAGAAGTTTACAACTCCTTCAGGGACCCTCTTCATGCTGCTGTGAACTCTGTCTTCTTTCCCAATGATGTTCGGGTAAAGTGGCTGAAGGCCAAGGGGATCCTTGGCCCAGATGGGGTCCCCAGCAGAGCTGCTGAGGTTGCTGCTGCTGCTTACAGAAACCTGTAAGCAGCAATTTGACATATCCAATTAGGCTAAATTTCATGATCCAATTCGACAAAATTAGACCTCCTTCGGGAGGTCACCAATGGCTGGCCAATCTCTTCCCCAGATGGTGTTCAGGGCTGCAGTTCTCAGCTCTTCATCAAACCTGATGAGGTTGTGGAAAGGGCACCTATTTAAATAGTGTGCCATCAGATGTGGGTAACCTTGAAGGACCCCAGGCTCATCATCCTCATCCAAGGCACCGTAAGAGCCATCTGTCTTCTTTTTGCGGACAGGAATAAAGAAGTCCCAGCAGTCCAAAAGAGGCTTACGCAATGAGGAAGAAGTGAATAAGTGGTGGTTCAAGCTCATGCCTCTTAGCCTTGCAAGTGACTCTATCTGGAGGAGGGCCACATCCAGAATTGGGGATAGTCCAGTTATTAGGGTCTCAGGTAACCCAAGTCTAAGTCTTCGCTTTTCAATGGCTTCAAGAGAATCCAATATCATGTCCCCTTCAAAAAGGTACTTCTGGCCTTTTGTTATCCTGTGGAAGAGGCCCCGCCAGTTCTCTCTTCCGGTTTCCATTGCCCAGCTGTTCTTGATGGAGAAGAACATGTGAGCTGCCTGCAGGAACCATACAGATGGTTTTCCACTAGGCCACCTGAGAGCACTCAGCTCTCTCTGGGAGTAGCACCTCATGTCCTTGTAGTACATGTCTAACAACTGCTCAAGTCCGGGCTCAAGCTGGTGTAGAGGATTTTTTGGGTTGCCAAATAACCAAACTGTGTTGGTCATCTTGCCCATCCTCTTGACCATTGATAGAGTCAACACACTACAAGAGCATTCAACGAGGTCTCTCCTAAGAGTGGGGAACTCTCCCAGAGATGGCTCAAGCCTGACAGTGTTGGCATTCAATGCCACAGATTTGAGGTCAACGTTGGAGCATTTGCTCAGCGACAT
>China_KF711898_Human_2011YXX9_2011
ATTTGACTGAGCTAGAGGATTTCGCGAGAGAGCTAGCCTATGAAGGCCTTGATCCTGCTCTGATCATCAAGAAGCTGAAGGAGACAGGTGGAGATGATTGGGTGAAGGATACAAAGTTCATCATTGTCTTTGCCCTGACTCGAGGCAATAAGATCGTCAAGGCATCAGGGAAGATGTCAAACTCAGGGTCTAAGAGGTTGATGGCACTCCAGGAGAAATATGGACTGGTTGAGAGGGCAGAGACCAGGCTCTCAATCACTCCAGTAAGGGTAGCGCAGAGCCTTCCCACTTGGACATGTGCTGCAGCAGCAGCCTTAAAGGAGTATCTCCCAGTAGGGCCAGCCGTCATGAACCTGAAGGTCGAGAATTATCCCCCTGAGATGATGTGCATGGCCTTTGGGTCCCTGATTCCAACTGCGGGGGTATCTGAAGCCACAACCAAGACCCTGGTGGAGGCTTACTCTTTATGGCAAGATGCCTTCACCAAGACTATCAATGTGAAGATGCGCGGAGCCAGCAAGACAGAAGTTTACAACTCCTTCAGGGACCCTCTTCATGCTGCTGTGAACTCTGTTTTCTTCCCCAATGATGTTCGGGTGAAGTGGCTGAAGGCCAAGGGGATCCTTGGCCCAGATGGGGTCCCCAGCAGAGCTGCTGAGGTTGCTGCTGCTGCTTACAGGAACCTGTAAGCAGCAATTTGACATATCCAATTAGGCTAAATTTCATGATCCAATTCGACAAAATTAGACCTCCTTCGGGGGGTCACCAATGGCTGGCCAATCTCTTCCCCAGATGGTGTTCAGGGCTGCAGTTCTCAGCTCTTCATCAAACCTGATGAGGTTGTGGAAAGGGCACCTATTTAAATAGTGTGCCATCAGATGTGGGTAACCTTGAAGGACCCCAGGCTCATCATCCTCATCCAAGGCACCGTAAGAGCCATCTGTCTTCTTTTTGCGGACAGGAATAAAGAAGTCCCAGCAGTCCAAAAGAGGCTTACGCAATGAGGAAGAAGTGAATAAGTGGTGGTTCAAGCTCATGCCTCTTAGCCTTGCAAGTGACTCTATCTGGAGGAGGGCCACATCCAGAATTGGGGATAGTCCAGTTATTAGGGTCTCAGGTAACCCAAGTCTAAGTCTTCGCTTTTCAATGGCTTCAAGAGAATCCAATATCATGTCCCCTTCAAAAAGGTACTTCTGGCCTTTTGTTATCCTGTGGAAGAGGCCCCGCCAGTTCTCTCTTCCGGTTTCCATTGCCCAGCTGTTCTTGATGGAGAAGAACATGTGAGCTGCCTGCAGGAACCATACAGATGGTTTTCCACTAGGCCACCTGAGAGCACTCAGCTCTCTCTGGGAGTAGCACCTCATGTCCTTGTAGTACATGTCTAACAACTGCTCAAGTCCGGGCTCAAGCTGGTGTAGAGGATTTTTTGGGTTGCCAAATAACCAAACTGTGTTGGTCATCTTGCCCATCCTCTTGACCATTGATAGAGTCAACACACTACAAGAGCATTCAACGAGGTCTCTCCTAAGAGTGGGGAACTCTCCCAGAGATGGCTCAAGCCTGACAGTGTTGGCATTCAATGCCACAGATTTGAGGTCAACGTTGGAGCATTTGCTCAGCGACAT
>China_KF711899_Human_2011YSC60_2011
ATTTGACTGAGCTTGAGGATTTCGCGAGAGAGCTGGCCTATGAAGGCCTTGATCCTGCTTTGATCATCAAGAAGCTGAAGGAGACAGGTGGAGATGATTGGGTGAAGGATACGAAGTTCATCATTGTCTTTGCCCTGACTCGAGGCAATAAGATCGTCAAGGCATCAGGGAAAATGTCTAACTCAGGGTCTAAGAGGTTGATGGCACTCCAAGAGAAGTATGGACTGGTTGAGAGGGCAGAAACCAGGCTCTCAATCACTCCTGTGAGGGTAGCGCAGAGTCTTCCCACCTGGACATGTGCAGCAGCAGCAGCCTTAAAGGAGTATCTCCCAGTGGGGCCAGCCGTCATGAACCTGAAGGTTGAGAATTATCCCCCTGAGATGATGTGCATGGCCTTTGGATCCCTAATTCCAACTGCGGGGGTATCTGAAGCCACAACCAAGACCCTTATGGAGGCTTACTCTCTGTGGCAAGATGCCTTCACCAAGACTATCAATGTGAAGATGCGTGGAGCCAGCAAGACAGAAGTTTATAACTCCTTCAGGGACCCTCTCCATGCTGCTGTGAACTCTGTCTTCTTTCCCAATGATGTTCGGGTGAAGTGGCTGAAGGCCAAGGGAATCCTTGGCCCAGATGGGGTTCCCAGCAGAGCTGCTGAGGTTGCTGCTGCTGCTTACAGAAACCTGTAAGCAGCAATTTGACATATCCAATTAGGCTAAATTCCATGATCCAATTCGACAAAATTAGACCTCCTTCGGGAGGTCACCAATGGCTGGCCAATCTCTTCCCCAAATGGTGTCCAGGGCTGCAGTTCTCAGTTCTTCATCAAACCTGATGAGGTTGTGGAATGGGCACCTATTTAAATAGTGTGCCATCAGATATGGGTAACCCTGGAGGACCCCAGGCTCATCATCCTCATCCAAGACACTGTATGAGCCATCTGTCTTCTTTTTGCGGATAGGAATGAAGAAATCCCAACAGTCTAACAGAGGCTTACGCAATGAGGAAGAAGTGAACAAGTGGTGGTTCAAGCTCATGCCTCTTAGCCTTGCAAGTGACTCTATCTGGAGGAGGGCCACATCCAGAATTGGGGATAGTCCAGTTATCAGAATCTCAGGCAACCCAAGTCTAAGTCTTCGCTTCTCTATGGCTTCAAGAGAATCCAATATCATGTCCCCTTCAAAAAGATACTTTTGGCTTTTTGTTATCCTGTGGAAGAGGCCCCGCCAGTTCTCTCTTCCGGTTTCCATTGCCCAGCTGTTCTTGATGGAGAAGAACATATGAGCTGCCTGTAGGAACCATACAGATGGCTTCCCACTAGGCCACCTAAGAGCACTCAGTTCTCTCTGGGAGTAGCACCTCATGTCCTTGTAGTACATGTCTAACAGCTGTTCAAGTCCAGGCTCAAGCTGATGAAGAGGATTTTTAGGGTTGCCAAACAACCATACTGTGTTGGTCATCTTGCCCATCCTCTTGACCATCGACAAAGTCAACACACTACAAGAGCATTCAACGAGGTCTCTCCTAAGAGTGGGGTACTCTCCCAGGGAAGGCTCAAGCCTAACAGTGTTAGCATTCATTGCTACAGATTTGAGGTCAACGTTGGAGCATTTGCTCAGCGACAT
>China_KF711900_Human_2011YSH52_2011
ATTTGACTGAGCTTGAGGATTTCGCGAGAGAGCTGGCCTATGAAGGCCTTGATCCTGCTTTGATCATCAAGAAGCTGAAGGAGACAGGTGGAGATGATTGGGTGAAGGATACGAAGTTCATCATTGTCTTTGCCCTGACTCGAGGCAATAAGATCGTCAAGGCATCAGGGAAAATGTCTAACTCAGGGTCTAAGAGGTTGATGGCACTCCAAGAGAAGTATGGACTGGTTGAGAGGGCAGAAACCAGGCTCTCAATCACTCCTGTGAGGGTAGCGCAGAGTCTTCCCACCTGGACATGTGCAGCAGCAGCAGCCTTAAAGGAGTATCTTCCAGTGGGGCCAGCCGTCATGAACCTGAAGGTTGAGAATTATCCCCCTGAGATGATGTGCATGGCCTTTGGATCCCTAATTCCAACTGCGGGGGTATCTGAAGCCACAACCAAGACCCTTATGGAGGCTTACTCTCTGTGGCAAGATGCCTTCACCAAGACTATCAATGTGAAGATGCGTGGAGCCAGCAAGACAGAAGTTTATAACTCCTTCAGGGACCCTCTCCATGCTGCTGTGAACTCTGTCTTCTTTCCCAATGATGTTCGGGTGAAGTGGCTGAAGGCCAAGGGAATCCTTGGCCCAGATGGGGTTCCCAGCAGAGCTGCTGAGGTTGCTGCTGCTGCTTACAGAAACCTGTAAGCAGCAATTTGACATATCCAATTAGGCTAAATTCCATGATCCAATTCGACAAAATTAGACCTCCTTCGGGAGGTCACCAATGGCTGGCCAATCTCTTCCCCAAATGGTGTCCAGGGCTGCAGTTCTCAGTTCTTCATCAAACCTGATGAGGTTGTGGAATGGGCACCTATTTAAATAGTGTGCCATCAGATATGGGTAACCCTGGAGGACCCCAGGCTCATCATCCTCATCCAAGACACTGTATGAGCCATCTGTCTTCTTTTTGCGGATAGGAATGAAGAAATCCCAACAGTCTAACAGAGGCTTACGCAATGAAGAAGAAGTGAACAAGTGGTGGTTCAAGCTCATGCCTCTTAGCCTTGCAAGTGATTCTATCTGGAGGAGGGCCACATCCAGAATTGGGGATAGTCCAGTTATCAGAATCTCAGGCAACCCAAGTCTAAGTCTTCGCTTCTCTATGACTTCAAGAGAATCCAATATCATGTCCCCTTCAAAAAGATACTTTTGGCTTTTTGTTATCCTGTGGAAGAGGCCCCGCCAGTTCTCTCTTCCGGTTTCCATTGCCCAGCTGTTCTTGATGGAGAAGAACATATGAGCTGCCTGTAGGAACCATACAGATGGCTTCCCACTAGGCCACCTAAGAGCACTCAGTTCTCTCTGGGAGTAGCACCTCATGTCCTTGTAGTACATGTCTAACAGCTGTTCAAGTCCAGGCTCAAGCTGATGAAGAGGATTTTTAGGGTTGCCAAACAACCATACTGTGTTGGTCATCTTGCCCATCCTCTTGACCATCGACAAAGTCAACACACTACAAGAGCATTCAACGAGGTCTCTCCTAAGAGTGGGGTACTCTCCCAGGGAAGGCTCAAGCCTAACAGTGTTAGCATTCATTGCTACAGATTTGAGGTCAACGTTGGAGCATTTGCTCAGCGACAT
>China_KF711901_Human_2012YXX1_2012
ATTTGACTGAGCTTGAGGATTTCGCGAGAGAGCTGGCCTATGAAGGCCTTGATCCTGCTTTGATCATCAAGAAGCTGAAGGAGACAGGTGGAGATGATTGGGTGAAGGATACGAAGTTCATCATTGTCTTTGCCCTGACTCGAGGCAATAAGATCGTCAAGGCATCAGGGAAAATGTCTAACTCAGGGTCTAAGAGGTTGATGGCACTCCAAGAGAAGTATGGACTGGTTGAGAGGGCAGAAACCAGGCTCTCAATCACTCCTGTGAGGGTAGCGCAGAGTCTTCCCACCTGGACATGTGCAGCAGCAGCAGCCTTAAAGGAGTATCTCCCAGTGGGGCCTGCCGTCATGAACCTGAAGGTTGAGAATTATCCCCCTGAGATGATGTGCATGGCCTTTGGATCCCTAATTCCAACTGCGGGGGTCTCTGAAGCCACAACCAAGACCCTTATGGAGGCTTACTCTCTGTGGCAAGATGCCTTCACCAAGACTATCAATGTGAAGATGCGTGGAGCCAGCAAGACAGAAGTTTATAACTCCTTCAGGGACCCTCTCCATGCTGCTGTGAACTCTGTCTTCTTTCCCAATGATGTTCGGGTGAAGTGGCTGAAGGCCAAGGGAATCCTTGGCCCAGATGGGGTTCCCAGCAGAGCTGCTGAGGTTGCTGCTGCTGCTTACAGAAACCTGTAAGCAGCAATTTGACATATCCAATTAGGCTAAATTCCATGATCCAATTCGACAAAATTAGACCTCCTTCGGGAGGTCACCAATGGCTGGCCAATCTCTTCCCCAAATGGTGTCCAGGGCTGCAGTTCTCAGTTCTTCATCAAACCTGATGAGGTTGTGGAATGGGCACCTATTTAAATAGTGTGCCATCAGATATGGGTAACCCTGGAGGACCCCAGGCTCATCATCCTCATCCAAGACACTGTATGAGCCATCTGTCTTCTTTTTGCGGATAGGAATGAAGAAATCCCAACAGTCTAACAGAGGCTTACGCAATGAGGAAGAAGTGAACAAGTGGTGGTTCAAGCTCATGCCTCTTAGCCTTGCAAGTGACTCTATCTGGAGGAGGGCCACATCCAGAATTGGGGATAGTCCAGTTATCAGAATCTCAGGCAACCCAAGTCTAAGTCTTCGCTTCTCTATGGCTTCAAGAGAATCCAATATCATGTCCCCTTCAAAAAGATACTTTTGGCTTTTTGTTATCCTGTGGAAGAGGCCCCGCCAGTTCTCTCTTCCGGTTTCCATTGCCCAGCTGTTCTTGATGGAGAAGAACATATGAGCTGCCTGTAGGAACCATACAGATGGCTTCCCACTAGGCCACCTAAGGGCACTCAGTTCTCTCTGGGAGTAGCACCTCATGTCCTTGTAGTACATGTCTAACAGCTGTTCAAGCCCAGGCTCAAGCTGATGAAGAGGATTTTTGGGGTTGCCAAACAACCATACTGTGTTGGTCATCTTGCCCATCCTCTTGACCATCGACAAAGTCAACACACTACAAGAGCATTCAACGAGGTCTCTCCTAAGAGTGGGGTACTCTCCCAGGGAAGGCTCAAGCCTAACAGTGTTAGCATTCATTGCTACAGATTTGAGGTCAACGTTGGAGCATTTGCTCAGTGACAT
>China_KF711902_Human_2012YSC6_2012
ATTTGACTGAGCTTGAGGATTTCGCGAGAGAGCTAGCCTATGAAGGCCTTGATCCTGCTTTGATCATCAAGAAGCTGAAGGAGACAGGTGGAGATGACTGGGTGAAGGATACTAAGTTCATCATTGTCTTTGCCCTGACTCGAGGCAATAAGATCGTCAAGGCATCAGGGAAGATGTCAAACTCAGGGTCAAAGAGGTTGATGGCACTCCAGGAGAAATATGGACTGGTTGAGAGGGCAGAGACCAGGCTCTCAATCACCCCTGTAAGGGTAGCGCAGAGCCTCCCCACTTGGACATGTGCTGCAGCAGCAGCCTTAAAGGAGTATCTCCCAGTGGGGCCAGCCGTCATGAACCTGAAGGTTGAGAATTATCCCCCTGAGATGATGTGCATGGCCTTCGGGTCCCTGATTCCAACTGCAGGGGTATCTGAAGCCACGACCAAGACCCTGATGGAGGCTTACTCTTTATGGCAAGATGCCTTCACCAAGACTATCAATGTGAAGATGCGCGGAGCCAGCAAGACAGAAGTTTACAACTCCTTCAGGGATCCTCTCCATGCTGCTGTGAACTCTGTCTTCTTCCCCAATGATGTTCGGGTGAAGTGGCTGAAGGCCAAGGGAATCCTTGGCCCAGATGGGGTCCCCAGCAGAGCTGCTGAGGTTGCTGCTGCTGCTTACAGGAACCTGTAAGCAGCAATTTGACATATCCAATTAGGCTAAATTTCATGATCCAATTCGACAAAATTAGACCTCCTTCGGGGGGTCACCAATGACTGGCCAATCTCTTCCCCAGATGGTGTTCAGGGCTGCAGTTCTCAGCTCCTCATCAAACCTGATGAGGTTGTGGAATGGGCATCTGTTTAAATAGTGTGCCATCAGATATGGGTAACCTTGAAGGACCCCAGGCTCATCATCCTCATCCAAGACACTGTATGAGCCATCTGTCTTCTTTTTGCGGATAGGAATAAAGAAGTCCCAACAGTCCAACAGAGGCTTACGCAATGAGGAAGAAGTGAACAAGTGGTGATTCAAGCTCATGCCTCTTAGCCTTGCAAGTGACTCTATCTGGAGGAGGGCCACATCCAGAATTGGGGACAGTCCAGTTATTAGGATATCAGGTAACCCAAGTCTAAGCCTTCGCTTCTCTATGGCTTCTAGAGAATCCAATATCATGTCCCCTTCAAAAAGATACCTTCGGCCTTTTGTTATCCTGTGGAAGAGGCCCCGCCAGTTCTCTCTCCCAGTTTCCATTGCCCAGCTGTTCTTGATGGAGAAGAACATATGAGCTGCCTGCAAGAACCATACAGATGGCTTCCCACTAGGCCACCTAAGAGCACTCAGCTCTCTCTGGGAGTAGCACCTCATGTCCTTGTAGTACATGTCCAATAACTGCTCAAGTCCAGGCTCAAGCTGGTGAAGAGGATTTTTGGGGTTGCCAAACAACCATACAGTGTTGGTCATCTTACCCATCCTCTTGACCATCGACAGAGTCAACACACTGCAAGAGCATTCAACGAGGTCCCTCCTAAGAGTGGGGTACTCTCCTAGAGATGGCTCAAGCCTGACTGTGTTGGCATTCATTGCAACAGATTTGAGGTCAACGTTGGAGCATTTGCTCAGTGACAT
>China_KF711903_Human_2012YSH27_2012
ATTTGACTGAGCTTGAGGATTTCGCGAGAGAGCTAGCCTATGAAGGCCTTGATCCTGCTTTGATCATCAAGAAGCTGAAGGAGACAGGTGGAGATGACTGGGTGAAGGATACTAAGTTCATCATTGTCTTTGCCCTGACTCGAGGCAATAAGATCGTCAAGGCATCAGGGAAGATGTCAAACTCAGGGTCAAAGAGGTTGATGGCACTCCAGGAGAAATATGGGCTGGTTGAGAGGGCAGAGACCAGGCTCTCAATCACCCCTGTAAGGGTAGCGCAGAGCCTCCCCACTTGGACATGTGCTGCAGCAGCAGCCTTAAAGGAGTATCTCCCAGTGGGGCCAGCCGTCATGAACCTGAAGGTTGAGAATTATCCCCCTGAGATGATGTGCATGGCCTTCGGGTCCCTGATTCCAACTGCAGGGGTATCTGAAGCCACGACCAAGACCCTGATGGAGGCTTACTCTTTATGGCAAGATGCCTTCACCAAGACTATCAATGTGAAGATGCGCGGAGCCAGCAAGACAGAAGTTTACAACTCCTTCAGGGATCCTCTCCATGCTGCTGTGAACTCTGTCTTCTTCCCCAATGATGTTCGGGTGAAGTGGCTGAAGGCCAAGGGAATCCTTGGCCCAGATGGGGTCCCCAGCAGAGCTGCTGAGGTTGCTGCTGCTGCTTACAGGAACCTGTAAGCAGCAATTTGACATATCCAATTAGGCTAAATTTCATGATCCAATTCGACAAAATTAGACCTCCTTCGGGGGGTCACCAATGACTGGCCAATCTCTTCCCCAGATGGTGTTCAGGGCTGCAGTTCTCAGCTCCTCATCAAACCTGATGAGGTTGTGGAATGGGCATCTGTTTAAATAGTGTGCCATCAGATATGGGTAACCTTGAAGGACCCCAGGCTCATCATCCTCATCCAAGACACTGTATGAGCCATCTGTCTTCTTTTTGCGGATAGGGATAAAGAAGTCCCAACAGTCCAACAGAGGCTTACGCAATGAGGAAGAAGTGAACAAGTGGTGATTCAAGCTCATGCCTCTTAGCCTTGCAAGTGACTCTATCTGAAGGAGGGCCACATCCAGAATTGGGGACAGTCCAGTTATTAGGATATCAGGTAACCCAAGTCTAAGCCTTCGCTTCTCTATGGCTTCTAGAGAATCCAATATCATGTCCCCTTCAAAAAGATACCTTCGGCCTTTTGTTATCCTGTGGAAGAGGCCCCGCCAGTTCTCTCTCCCAGTTTCCATTGCCCAGCTGTTCTTGATGGAGAAGAACATATGAGCTGCCTGCAAGAACCATACAGATGGCTTCCCACTAGGCCACCTAAGAGCACTCAGCTCTCTCTGGGAGTAGCACCTTATGTCCTTGTAGTACATGTCCAATAGCTGCTCAAGTCCAGGCTCAAGCTGGTGAAGAGGATTTTTGGGGTTGCCAAACAACCATACTGTGTTGGTCATCTTACCCATCCTCTTGACCATCGACAGAGTCAACACACTGCAAGAGCATTCAACGAGGTCCCTCCTAAGAGTGGGGTACTCTCCTAGAGATGGCTCAAGCCTGACTGTGTTGGCATTCATTGCAACAGATTTGAGATCAACGTTGGAGCATTTGCTCAGTGACAT
>China_KF711904_Human_2012YGS4_2012
ATTTGACTGAGCTTGAGGATTTCGCGAGAGAGCTAGCCTATGAAGGCCTTGATCCTGCTTTGATCATCAAGAAGCTGAAGGAGACAGGTGGAGATGACTGGGTGAAGGATACTAAGTTCATCATTGTCTTTGCCCTGACTCGAGGCAATAAGATCGTCAAGGCATCAGGGAAGATGTCAAACTCAGGGTCAAAGAGGTTGATGGCACTCCAGGAGAAATATGGGCTGGTTGAGAGGGCAGAGACCAGGCTCTCAATCACCCCTGTAAGGGTAGCGCAGAGCCTCCCCACTTGGACATGTGCTGCAGCAGCAGCCTTAAAGGAGTATCTCCCAGTGGGGCCAGCCGTCATGAACCTGAAGGTTGAGAATTATCCCCCTGAGATGATGTGCATGGCCTTCGGGTCCCTGATTCCAACTGCAGGGGTATCTGAAGCCACGACCAAGACCCTGATGGAGGCTTACTCTTTATGGCAAGATGCCTTCACCAAGACTATCAATGTGAAGATGCGCGGAGCCAGCAAGACAGAAGTTTACAACTCCTTCAGGGATCCTCTCCATGCTGCTGTGAACTCTGTCTTCTTCCCCAATGATGTTCGGGTGAAGTGGCTGAAGGCCAAGGGAATCCTTGGCCCAGATGGGGTCCCCAGCAGAGCTGCTGAGGTTGCTGCTGCTGCTTACAGGAACCTGTAAGCAGCAATTTGACATATCCAATTAGGCTAAATTTCATGATCCAATTCGACAAAATTAGACCTCCTTCGGGGGGTCACCAATGACTGGCCAATCTCTTCCCCAGATGGTGTTCAGGGCTGCAGTTCTCAGCTCCTCATCAAACCTGATGAGGTTGTGGAATGGGCACCTGTTTAAATAGTGTGCCATCAGATATGGGTAACCTTGAAGGACCCCAGGCTCATCATCCTCATCCAAGACACTGTATGAGCCATCTGTCTTCTTTTTGCGGATAGGGATAAAGAAGTCCCAACAGTCCAACAGAGGCTTACGCAATGAGGAAGAAGTGAACAAGTGGTGGTTCAAGCTCATGCCTCTTAGCCTTGCAAGTGACTCTATCTGAAGGAGGGCCACATCCAGAATTGGGGACAGTCCAGTTATTAGGATATCAGGTAACCCAAGTCTAAGCCTTCGCTTCTCTATGGCTTCTAGAGAATCCAATATCATGTCCCCTTCAAAAAGATACCTTCGGCCTTTTGTTATCCTGTGGAAGAGGCCCCGCCAGTTCTCTCTCCCAGTTTCCATTGCCCAGCTGTTCTTGATGGAGAAGAACATATGAGCTGCCTGCAAGAACCATACAGATGGCTTCCCACTAGGCCACCTAAGAGCACTCAGCTCTCTCTGGGAGTAGCACCTCATGTCCTTGTAGTACATGTCCAATAGCTGCTCAAGTCCAGGCTCAAGCTGGTGTAGAGGATTTTTGGGGTTGCCAAACAACCATACTGTGTTGGTCATCTTACCCATCCTCTTGACCATCGACAGAGTCAACACACTGCAAGAGCATTCAACGAGGTCCCTCCTAAGAGTGGGGTACTCTCCTAGAGATGGCTCAAGCCTGACTGTGTTGGCATTCATTGCAACAGATTTGAGGTCAACGTTGGAGCATTTGCTCAGTGACAT
>China_KF711905_Human_2012YSH37_2012
ATTTGACTGAGCTTGAGGATTTCGCGAGAGAGCTAGCCTATGAAGGCCTTGATCCTGCTTTGATCATCAAGAAGCTGAAGGAGACAGGTGGAGATGACTGGGTGAAGGATACTAAGTTCATCATTGTCTTTGCCCTGACTCGAGGCAATAAGATCGTCAAGGCATCAGGGAAGATGTCAAACTCAGGGTCAAAGAGGTTGATGGCACTCCAGGAGAAATATGGGCTGGTTGAGAGGGCAGAGACCAGGCTCTCAATCACCCCTGTAAGGGTAGCGCAGAGCCTCCCCACTTGGACATGTGCTGCAGCAGCAGCCTTAAAGGAGTATCTCCCAGTGGGGCCAGCCGTCATGAACCTGAAGGTTGAGAATTATCCCCCTGAGATGATGTGCATGGCCTTCGGGTCCCTGATTCCAACTGCAGGGGTATCTGAAGCCACGACCAAGACCCTGATGGAGGCTTACTCTTTATGGCAAGATGCCTTCACCAAGACTATCAATGTGAAGATGCGCGGAGCCAGCAAGACAGAAGTTTACAACTCCTTCAGGGATCCTCTCCATGCTGCTGTGAACTCTGTCTTCTTCCCCAATGATGTTCGGGTGAAGTGGCTGAAGGCCAAGGGAATCCTTGGCCCAGATGGGGTCCCCAGCAGAGCTGCTGAGGTTGCTGCTGCTGCTTACAGGAACCTGTAAGCAGCAATTTGACATATCCAATTAGGCTAAATTTCATGATCCAATTCGACAAAATTAGACCTCCTTCGGGGGGTCACCAATGGCTGGCCAATCTCTTCCCCAGATGGTGTTCAGGGCTGCAGTTCTCAGCTCCTCATCAAACCTGATGAGGTTGTGGAATGGGCACCTGTTTAAATAGTGTGCCATCAGATATGGGTAACCTTGAAGGACCCCAGGCTCATCATCCTCATCCAAGACACTGTATGAGCCATCTGTCTTCTTTTTGCGGATAGGGATAAAGAAGTCCCAACAGTCCAACAGAGGCTTACGCAATGAGGAAGAAGTGAACAAGTGGTGGTTCAAGCTCATGCCTCTTAGCCTTGCAAGTGACTCTATCTGAAGGAGGGCCACATCCAGAATTGGGGACAGTCCAGTTATTAGGATATCAGGTAACCCAAGTCTAAGCCTTCGCTTCTCTATGGCTTCTAGAGAATCCAATATCATGTCCCCTTCAAAAAGATACCTTCGGCCTTTTGTTATCCTGTGGAAGAGGCCCCGCCAGTTCTCTCTCCCAGTTTCCATTGCCCAGCTGTTCTTGATGGAGAAGAACATATGAGCTGCCTGCAAGAACCATACAGATGGCTTCCCACTAGGCCACCTAAGAGCACTCAGCTCTCTCTGGGAGTAGCACCTCATGTCCTTGTAGTACATGTCCAATAGCTGCTCAAGTCCAGGCTCAAGCTGGTGAAGAGGATTTTTGGGGTTGCCAAACAACCATACTGTGTTGGTCATCTTACCCATCCTCTTGACCATCGACAGAGTCAACACACTGCAAGAGCATTCAACGAGGTCCCTCCTAAGAGTGGGGTACTCTCCTAGAGATGGCTCAAGCCTGACTGTGTTGGCATTCATTGCAACAGATTTAAGATCAACGTTGGAGCATTTGCTCAGTGACAT
>China_KF711906_Human_2012YSH89_2012
ATTTGACTGAGCTTGAGGATTTCGCGAGAGAGCTAGCCTATGAAGGCCTTGATCCTGCTTTGATCATCAAGAAGCTGAAGGAGACAGGTGGAGATGACTGGGTGAAGGATACTAAGTTCATCATTGTCTTTGCCCTGACTCGAGGCAATAAGATCGTCAAGGCATCAGGGAAGATGTCAAACTCAGGGTCAAAGAGGTTGATGGCACTCCAGGAGAAATATGGGCTGGTTGAGAGGGCAGAGACCAGGCTCTCAATCACCCCTGTAAGGGTAGCGCAGAGCCTCCCCACTTGGACATGTGCTGCAGCAGCAGCCTTAAAGGAGTATCTCCCAGTGGGGCCAGCCGTCATGAACCTGAAGGTTGAGAATTATCCCCCTGAGATGATGTGCATGGCCTTCGGGTCCCTGATTCCAACTGCAGGGGTATCTGAAGCCACGACCAAGACCCTGATGGAGGCTTACTCTTTATGGCAAGATGCCTTCACCAAGACTATCAATGTGAAGATGCGCGGAGCCAGCAAGACAGAAGTTTACAACTCCTTCAGGGATCCTCTCCATGCTGCTGTGAACTCTGTCTTCTTCCCCAATGATGTTCGGGTGAAGTGGCTGAAGGCCAAGGGAATCCTTGGCCCAGATGGGGTCCCCAGCAGAGCTGCTGAGGTTGCTGCTGCTGCTTACAGGAACCTGTAAGCAGCAATTTGACATATCCAATTAGGCTAAATTTCATGATCCAATTCGACAAAATTAGACCTCCTTCGGGGGGTCACCAATGGCTGGCCAATCTCTTCCCCAGATGGTGTTCAGGGCTGCAGTTCTCAGCTCCTCATCAAACCTGATGAGGTTGTGGAATGGGCACCTGTTTAAATAGTGTGCCATCAGATATGGGTAACCTTGAAGGACCCCAGGCTCATCATCCTCATCCAAGACACTGTATGAGCCATCTGTCTTCTTTTTGCGGATAGGGATAAAGAAGTCCCAACAGTCCAACAGAGGCTTACGCAATGAGGAAGAAGTGAACAAGTGGTGGTTCAAGCTCATGCCTCTTAGCCTTGCAAGTGACTCTATCTGAAGGAGGGCCACATCCAGAATTGGGGACAGTCCAGTTATTAGGATATCAGGTAACCCAAGTCTAAGCCTTCGCTTCTCTATGGCTTCTAGAGAATCCAATATCATGTCCCCTTCAAAAAGATACCTTCGGCCTTTTGTTATCCTGTGGAAGAGGCCCCGCCAGTTCTCTCTCCCAGTTTCCATTGCCCAGCTGTTCTTGATGGAGAAGAACATATGAGCTGCCTGCAAGAACCATACAGATGGCTTCCCACTAGGCCACCTAAGAGCACTCAGCTCTCTCTGGGAGTAGCACCTCATGTCCTTGTAGTACATGTCCAATAGCTGCTCAAGTCCAGGCTCAAGCTGGTGAAGAGGATTTTTGGGGTTGCCAAACAACCATACTGTGTTGGTCATCTTACCCATCCTCTTGACCATCGACAGAGTCAACACACTGCAAGAGCATTCAACGAGGTCCCTCCTAAGAGTGGGGTACTCTCCTAGAGATGGCTCAAGCCTGACTGTGTTGGCATTCATTGCAACAGATTTGAGATCAACGTTGGAGCATTTGCTCAGTGACAT
>China_KF711907_Human_2012YSH86_2012
ATTTGACTGAGCTTGAGGATTTCGCGAGAGAGCTAGCCTATGAAGGCCTTGATCCTGCTTTGATCATCAAGAAGCTGAAGGAGACAGGTGGAGATGACTGGGTGAAGGATACTAAGTTCATCATTGTCTTTGCCCTGACTCGAGGCAATAAGATCGTCAAGGCATCAGGGAAGATGTCAAACTCAGGGTCAAAGAGGTTGATGGCACTCCAGGAGAAATATGGGCTGGTTGAGAGGGCAGAGACCAGGCTCTCAATCACCCCTGTAAGGGTAGCGCAGAGCCTCCCCACTTGGACATGTGCTGCAGCAGCAGCCTTAAAGGAGTATCTCCCAGTGGGGCCAGCCGTCATGAACCTGAAGGTTGAGAATTATCCCCCTGAGATGATGTGCATGGCCTTCGGGTCCCTGATTCCAACTGCAGGGGTATCTGAAGCCACGACCAAGACCCTGATGGAGGCTTACTCTTTATGGCAAGATGCCTTCACCAAGACTATCAATGTGAAGATGCGCGGAGCCAGCAAGACAGAAGTTTACAACTCCTTCAGGGATCCTCTCCATGCTGCTGTGAACTCTGTCTTCTTCCCCAATGATGTTCGGGTGAAGTGGCTGAAGGCCAAGGGAATCCTTGGCCCAGATGGGGTCCCCAGCAGAGCTGCTGAGGTTGCTGCTGCTGCTTACAGGAACCTGTAAGCAGCAATTTGACATATCCAATTAGGCTAAATTTCATGATCCAATTCGACAAAATTAGACCTCCTTCGGGGGGTCACCAATGGCTGGCCAATCTCTTCCCCAGATGGTGTTCAGGGCTGCAGTTCTCAGCTCCTCATCAAACCTGATGAGGTTGTGGAATGGGCACCTGTTTAAATAGTGTGCCATCAGATATGGGTAACCTTGAAGGACCCCAGGCTCATCATCCTCATCCAAGACACTGTATGAGCCATCTGTCTTCTTTTTGCGGATAGGGATAAAGAAGTCCCAACAGTCTAACAGAGGCTTACGCAATGAGGAAGAAGTGAACAAGTGGTGGTTCAAGCTCATGCCTCTTAGCCTTGCAAGTGACTCTATCTGAAGGAGGGCCACATCCAGAATTGGGGACAGTCCAGTTATTAGGATATCAGGTAACCCAAGTCTAAGCCTTCGCTTCTCTATGGCTTCTAGAGAATCCAATATCATGTCCCCTTCAAAAAGATACCTTCGGCCTTTTGTTATCCTGTGGAAGAGGCCCCGCCAGTTCTCTCTCCCAGTTTCCATTGCCCAGCTGTTCTTGATGGAGAAGAACATATGAGCTGCCTGCAAGAACCATACAGATGGCTTCCCACTAGGCCACCTAAGAGCACTCAGCTCTCTCTGGGAGTAGCACCTCATGTCCTTGTAGTACATGTCCAGTAGCTGCTCAAGTCCAGGCTCAAGCTGGTGAAGAGGATTTTTGGGGTTGCCAAACAACCATACTGTGTTGGTCATCTTACCCATCCTCTTGACCATCGACAGAGTCAACACACTGCAAGAGCATTCAACGAGGTCCCTCCTAAGAGTGGGGTACTCTCCTAGAGATGGCTCAAGCCTGACTGTGTTGGCATTCATTGCAACAGATTTGAGATCAACGTTGGAGCATTTGCTCAGTGACAT
>China_KF711908_Human_2012YSH16_2012
ATTTGACTGAGCTTGAGGATTTCGCGAGAGAGCTAGCCTATGAAGGCCTTGATCCTGCTTTGATCATCAAGAAGCTGAAGGAGACAGGTGGAGATGACTGGGTGAAGGATACTAAGTTCATCATTGTCTTTGCCCTGACTCGAGGCAATAAGATCGTCAAGGCATCAGGGAAGATGTCAAACTCAGGGTCAAAGAGGTTGATGGCACTCCAGGAGAAATATGGGCTGGTTGAGAGGGCAGAGACCAGGCTCTCAATCACCCCTGTAAGGGTAGCGCAGAGCCTCCCCACTTGGACATGTGCTGCAGCAGCAGCCTTAAAGGAGTATCTCCCAGTGGGGCCAGCCGTCATGAACCTGAAGGTTGAGAATTATCCCCCTGAGATGATGTGCATGGCCTTCGGGTCCCTGATTCCAACTGCAGGGGTATCTGAAGCCACGACCAAGACCCTGATGGAGGCTTACTCTTTATGGCAAGATGCCTTCACCAAGACTATCAATGTGAAGATGCGCGGAGCCAGCAAGACAGAAGTTTACAACTCCTTCAGGGACCCTCTCCATGCTGCTGTGAACTCTGTCTTCTTCCCCAATGATGTTCGGGTGAAGTGGCTGAAGGCCAAGGGAATCCTTGGCCCAGATGGGGTCCCCAGCAGAGCTGCTGAGGTTGCTGCTGCTGCTTACAGGAACCTGTAAGCAGCAATTTGACATATCCAATTAGGCTAAATTTCATGATCCAATTCGACAAAATTAGACCTCCTTCGGGGGGTCACCAATGGCTGGCCAGTCTCTTCCCCAGATGGTGTTCAGGGCTGCAGTTCTCAGCTCCTCATCAAACCTGATGAGGTTGTGGAATGGGCACCTGTTTAAATAGTGTGCCATCAGATATGGGTAACCTTGAAGGACCCCAGGCTCATCATCCTCATCCAAGACACTGTATGAGCCATCTGTCTTCTTTTTGCGGATAGGGATAAAGAAGTCCCAACAGTCCAACAGAGGCTTACGCAATGAGGAAGAAGTGAACAAGTGGTGGTTCAAGCTCATGCCTCTTAGCCTTGCAAGTGACTCTATCTGAAGGAGGGCCACATCCAGAATTGGGGACAGTCCAGTTATTAGGATATCAGGTAACCCAAGTCTAAGCCTTCGCTTCTCTATGGCTTCTAGAGAATCCAATATCATGTCCCCTTCAAAAAGATACCTTCGGCCTTTTGTTATCCTGTGGAAGAGGCCCCGCCAGTTCTCTCTCCCAGTTTCCATTGCCCAGCTGTTCTTGATGGAGAAGAACATATGAGCTGCCTGCAAGAACCATACAGATGGCTTCCCACTAGGCCACCTAAGAGCACTCAGCTCTCTCTGGGAGTAGCACCTCATGTCCTTGTAGTACATGTCCAATAGCTGCTCAAGTCCAGGCTCAAGCTGGTGAAGAGGATTTTTGGGGTTGCCAAACAACCATACTGTGTTGGTCATCTTACCCATCCTCTTGACCATCGACAGAGTCAACACACTGCAAGAGCATTCAACGAGGTCCCTCCTAAGAGTGGGGTACTCTCCTAGAGATGGCTCAAGCCTGACTGTGTTGGCATTCATTGCAACAGATTTGAGATCAACGTTGGAGCATTTGCTCAGTGACAT
>China_KF711909_Human_2012YGS10_2012
ATTTGACTGAGCTTGAGGATTTCGCGAGAGAGCTAGCCTATGAAGGCCTTGATCCTGCTTTGATCATCAAGAAGCTGAAGGAGACAGGTGGAGATGACTGGGTGAAGGATACTAAGTTCATCATTGTCTTTGCCCTGACTCGAGGCAATAAGATCGTCAAGGCATCAGGGAAGATGTCAAACTCAGGGTCAAAGAGGTTGATGGCACTCCAGGAGAAATATGGGCTGGTTGAGAGGGCAGAGACCAGGCTCTCAATCACCCCTGTAAGGGTAGCGCAGAGCCTCCCCACTTGGACATGTGCTGCAGCAGCAGCCTTAAAGGAGTATCTCCCAGTGGGGCCAGCCGTCATGAACCTGAAGGTTGAGAATTATCCCCCTGAGATGATGTGCATGGCCTTCGGGTCCCTGATTCCAACTGCAGGGGTATCTGAAGCCACGACCAAGACCCTGATGGAGGCTTACTCTTTATGGCAAGATGCCTTCACCAAGACTATCAATGTGAAGATGCGCGGAGCCAGCAAGACAGAAGTTTACAACTCCTTCAGGGATCCTCTCCATGCTGCTGTGAACTCTGTCTTCTTCCCCAATGATGTTCGGGTGAAGTGGCTGAAGGCCAAGGGAATCCTTGGCCCAGATGGGGTCCCCAGCAGAGCTGCTGAGGTTGCTGCTGCTGCTTACAGGAACCTGTAAGCAGCAATTTGACATATCCAATTAGGCTAAATTTCATGATCCAATTCGACAAAATTAGACCTCCTTCGGGGGGTCACCAATGGCTGGCCAATCTCTTCCCCAGATGGTGTTCAGGGCTGCAGTTCTCAGCTCCTCATCAAACCTGATGAGGTTGTGGAATGGGCACCTGTTTAAATAGTGTGCCATCAGATATGGGTAACCTTGAAGGACCCCAGGCTCATCATCCTCATCCAAGACACTGTATGAGCCATCTGTCTTCTTTTTGCGGATAGGGATAAAGAAGTCCCAACAGTCCAACAGAGGCTTACGCAATGAGGAAGAAGTGAACAAGTGGTGGTTCAAGCTCATGCCTCTTAGCCTTGCAAGTGACTCTATCTGAAGGAGGGCCACATCCAGAATTGGGGACAGTCCAGTTATTAGGATATCAGGTAACCCAAGTCTAAGCCTTCGCTTCTCTATGGCTTCTAGAGAATCCAATATCATGTCCCCTTCAAAAAGATACCTTCGGCCTTTTGTTATCCTGTGGAAGAGGCCCCGCCAGTTCTCTCTCCCAGTTTCCATTGCCCAGCTGTTCTTGATGGAGAAGAACATATGAGCTGCCTGCAAGAACCATACAGATGGCTTCCCACTAGGCCACCTAAGAGCACTCAGCTCTCTCTGGGAGTAGCACCTCATGTCCTTGTAGTACATGTCCAATAGCTGCTCAAGTCCAGGCTCAAGCTGGTGAAGAGGATTTTTGGGGTTGCCAAACAACCATACTGTGTTGGTCATCTTACCCATCCTCTTGACCATCGACAGAGTCAACACACTGCAAGAGCATTCAACGAGGTCCCTCCTAAGAGTGGGGTACTCTCCTAGAGATGGCTCAAGCCTGACTGTGTTGGCATTCATTGCAACAGATTTAAGATCAACGTTGGAGCATTTGCTCAGTGACAT
>China_KF711910_Human_2012YSH14_2012
ATTTGACTGAGCTTGAGGATTTCGCGAGAGAGCTAGCCTATGAAGGCCTTGATCCTGCTTTGATCATCAAGAAGCTGAAGGAGACAGGTGGAGATGACTGGGTGAAGGATACTAAGTTCATCATTGTCTTTGCCCTGACTCGAGGCAATAAGATCGTCAAGGCATCAGGGAAGATGTCAAACTCAGGGTCAAAGAGGTTGATGGCACTCCAGGAGAAATATGGGCTGGTTGAGAGGGCAGAGACCAGGCTCTCAATCACCCCTGTAAGGGTAGCGCAGAGCCTCCCCACTTGGACATGTGCTGCAGCAGCAGCCTTAAAGGAGTATCTCCCAGTGGGGCCAGCCGTCATGAACCTGAAGGTTGAGAATTATCCCCCTGAGATGATGTGCATGGCCTTCGGGTCCCTGATTCCAACTGCAGGGGTATCTGAAGCCACGACCAAGACCCTGATGGAGGCTTACTCTTTATGGCAAGATGCCTTCACCAAGACTATCAATGTGAAGATGCGCGGAGCCAGCAAGACAGAAGTTTACAACTCCTTCAGGGATCCTCTCCATGCTGCTGTGAACTCTGTCTTCTTCCCCAATGATGTTCGGGTGAAGTGGCTGAAGGCCAAGGGAATCCTTGGCCCAGATGGGGTCCCCAGCAGAGCTGCTGAGGTTGCTGCTGCTGCTTACAGGAACCTGTAAGCAGCAATTTGACATATCCAATTAGGCTAAATTTCATGATCCAATTCGACAAAATTAGACCTCCTTCGGGGGGTCACCAATGGCTGGCCAATCTCTTCCCCAGATGGTGTTAAGGGCTGCAGTTCTCAGCTCCTCATCAAACCTGATGAGGTTGTGGAATGGGCACCTGTTTAAATAGTGTGCCATCAGATATGGGTAACCTTGAAGGACCCCAGGCTCATCATCCTCATCCAAGACACTGTATGAGCCATCTGTCTTCTTTTTGCGGATAGGGATAAAGAAGTCCCAACAGTCCAACAGAGGCTTACGCAATGAGGAAGAAGTGAACAAGTGGTGGTTCAAGCTCATGCCTCTTAGCCTTGCAAGTGACTCTATCTGAAGGAGGGCCACATCCAGAATTGGGGACAGTCCAGTTATTAGGATATCAGGTAACCCAAGTCTAAGCCTTCGCTTCTCTATGGCTTCTAGAGAATCCAATATCATGTCCCCTTCAAAAAGATACCTTCGGCCTTTTGTTATCCTGTGGAAGAGGCCCCGCCAGTTCTCTCTCCCAGTTTCCATTGCCCAGCTGTTCTTGATGGAGAAGAACATATGAGCTGCCTGCAAGAACCATACAGATGGCTTCCCACTAGGCCACCTAAGAGCACTCAGCTCTCTCTGGGAGTAGCACCTCATGTCCTTGTAGTACATGTCCAATAGCTGCTCAAGTCCAGGCTCAAGCTGGTGAAGAGGATTTTTGGGGTTGCCAAACAACCATACTGTGTTGGTCATCTTACCCATCCTCTTGACCATCGACAGAGTCAACACACTGCAAGAGCATTCAACGAGGTCCCTCCTAAGAGTGGGGTACTCTCCTAGAGATGGCTCAAGCCTGACTGTGTTGGCATTCATTGCAACAGATTTGAGATCAACGTTGGAGCATTTGCTCAGTGACAT
>China_KF711911_Human_2012YSH10_2012
ATTTGACTGAGCTTGAGGATTTCGCGAGAGAGCTAGCCTATGAAGGCCTTGATCCTGCTCTGATCATCAAGAAGCTGAAGGAGACAGGTGGAGATGACTGGGTGAAGGATACTAAGTTCATCATTGTCTTTGCCCTGACTCGAGGCAATAAGATCGTCAAGGCATCAGGGAAGATGTCAAACTCAGGGTCTAAGAGGTTGATGGCACTCCAGGAGAAATATGGGCTGGTTGAGAGGGCAGAGACCAGGCTCTCAATCACCCCAGTAAGGGTAGCGCAGAGCCTCCCCACTTGGACATGTGCTGCAGCAGCAGCCTTAAAGGAGTATCTCCCTGTGGGGCCAGCCGTCATGAACCTGAAGGTCGAGAATTATCCCCCTGAGATGATGTGCATGGCCTTCGGGTCCCTGATTCCAACTGCAGGAGTATCTGAAGCCACGACCAAGACCCTGATGGAGGCTTACTCTTTATGGCAAGATGCCTTCACCAAGACTATCAATGTGAAGATGCGCGGAGCCAGCAAGACAGAAGTTTACAACTCCTTCAGGGATCCTCTCCATGCTGCTGTGAACTCTGTTTTCTTCCCCAATGATGTTCGGGTGAAGTGGCTGAAGGCCAAGGGAATCCTTGGCCCAGATGGGGTCCCCAGCAGAGCTGCTGAGGTTGCTGCTGCTGCTTACAGGAACCTGTAAGCAGCAATTTGACATATCCAATTAGGCTAAATTTCATGATCCAATTCGACAAAATTAGACCTCCTTCGGGGGGTCACCAATGGCTGGCCAATCTCTTCCCCAGATGGTGTTCAGAGCTGCAGTTCTCAGCTCCTCATCAAACCTGATGAGGTTGTGGAATGGGCACCTGTTTAAATAGTGAGCCATCAGATATGGGTAACCTTGAAGGACCCCAGGCTCATCATCCTCATCCAAGACACTGTATGAGCCATCTGTCTTCTTTTTGCGGATAGGAATAAAGAAGTCCCAACAGTCTAGCAGAGGCTTACGCAATGAGGAAGAAGTGAACAAGTGGTGGTTCAAGCTCATGCCTCTTAGCCTTGCAAGTGACTCTATCTGAAGGAGGGCCACATCCAGAATTGGGGACAGTCCAGTTATTAGGATATCAGGTAACCCAAGTCTAAGCCTTCGCTTCTCTATGGCTTCAAGAGAATCCAATATCATGTCCCCTTCAAAAAGATACCTTCGGCCTTTTGTTATCCTGTGGAAGAGGCCCCGCCAGTTCTCTCTCCCAGTTTCCATTGCCCAGCTGTTCTTGATGGAGAAGAACATATGAGCTGCCTGCAAGAACCATACAGATGGCTTCCCACTGGGCCACCTAAGAGCACTCAGCTCTCTCTGGGAGTAGCACCTCATATCCTTGTAGTACATGTCCAATAGCTGCTCAAGTCCAGGCTCAAGCTGGTGAAGAGGATTTTTAGGGTTGCCAAACAACCATACTGTGTTGGTCATCTTGCCCATCCTCTTGACCATTGACAGAGTCAACACACTGCAAGAGCATTCAACAAGGTCCCTCCTAAGAGTGGGGTACTCTCCTAGAGATGGCTCAAGCCTGACTGTGTTGGCATTCATTGCAACAGATTTGAGGTCAACGTTGGAGCATTTGCTCAGTGACAT
>China_KF711912_Human_2012YSH104_2012
ATTTGACTGAGCTTGAGGATTTCGCGAGAGAGCTAGCCTATGAAGGCCTTGATCCTGCTCTGATCATCAAGAAGCTGAAGGAGACAGGTGGAGATGACTGGGTGAAGGATACTAAGTTCATCATTGTCTTTGCCCTGACTCGAGGCAATAAGATCGTCAAGGCATCAGGGAAGATGTCAAACTCAGGGTCTAAGAGGTTGATGGCACTCCAGGAGAAATATGGGCTGGTTGAGAGGGCAGAGACCAGGCTCTCAATCACCCCAGTAAGGGTAGCGCAGAGCCTCCCCACTTGGACATGTGCTGCAGCAGCAGCCTTAAAGGAGTATCTCCCTGTGGGGCCAGCCGTCATGAACCTGAAGGTCGAGAATTATCCCCCTGAGATGATGTGCATGGCCTTCGGGTCCCTGATTCCAACTGCAGGAGTATCTGAAGCCACGACCAAGACCCTGATGGAGGCTTACTCTTTATGGCAAGATGCCTTCACCAAGACTATCAATGTGAAGATGCGCGGAGCCAGCAAGACAGAAGTTTACAACTCCTTCAGGGATCCTCTCCATGCTGCTGTGAACTCTGTTTTCTTCCCCAATGATGTTCGGGTGAAGTGGCTGAAGGCCAAGGGAATCCTTGGCCCAGATGGGGTCCCCAGCAGAGCTGCTGAGGTTGCTGCTGCTGCTTACAGGAACCTGTAAGCAGCAATTTGACATATCCAATTAGGCTAAATTTCATGATCCAATTCGACAAAATTAGACCTCCTTCGGGGGGTCACCAATGGCTGGCCAATCTCTTCCCCAGATGGTGTTCAGAGCTGCAGTTCTCAGCTCCTCATCAAACCTGATGAGGTTGTGGAATGGGCACCTGTTTAAATAGTGAGCCATCAGATATGGGTAACCTTGAAGGACCCCAGGCTCATCATCCTCATCCAAGACACTGTATGAGCCATCTGTCTTCTTTTTGCGGATAGGAATAAAGAAGTCCCAACAGTCTAGCAGAGGCTTACGCAATGAGGAAGAAGTGAACAAGTGGTGGTTCAAGCTCATGCCTCTTAGCCTTGCAAGTGACTCTATCTGAAGGAGGGCCACATCCAGAATTGGGGACAGTCCAGTTATTAGGATATCAGGTAACCCAAGTCTAAGCCTTCGCTTCTCTATGGCTTCAAGAGAATCCAATATCATGTCCCCTTCAAAAAGATACCTTCGGCCTTTTGTTATCCTGTGGAAGAGGCCCCGCCAGTTCTCTCTCCCAGTTTCCATTGCCCAGCTGTTCTTGATGGAGAAGAACATATGAGCTGCCTGCAAGAACCATACAGATGGCTTCCCACTGGGCCACCTAAGAGCACTCAGCTCTCTCTGGGAGTAGCACCTCATATCCTTGTAGTACATGTCCAATAGCTGCTCAAGTCCAGGCTCAAGCTGGTGAAGAGGATTTTTAGGGTTGCCAAACAACCATACTGTGTTGGTCATCTTGCCCATCCTCTTGACCATTGACAGAGTCAACACACTGCAAGAGCATTCAACAAGGTCCCTCCTAAGAGTGGGGTACTCTCCTAGAGATGGCTCAAGCCTGACTGTGTTGGCATTCATTGCAACAGATTTGAGGCCAACGTTGGAGCATTTGCTCAGTGACAT
>China_KF711913_Human_2012YSH93_2012
ATTTGACTGAGCTTGAGGATTTCGCGAGAGAGCTAGCCTATGAAGGCCTTGATCCTGCTCTGATCATCAAGAAGCTGAAGGAGACAGGTGGAGATGACTGGGTGAAGGATACTAAGTTCATCATTGTCTTTGCCCTGACTCGAGGCAATAAGATCGTCAAGGCATCAGGGAAGATGTCAAACTCAGGGTCTAAGAGGTTGATGGCACTCCAGGAGAAATATGGGCTGGTTGAGAGGGCAGAGACCAGGCTCTCAATCACCCCAGTAAGGGTAGCGCAGAGCCTCCCCACTTGGACATGTGCTGCAGCAGCAGCCTTAAAGGAGTATCTCCCTGTGGGGCCAGCCGTCATGAACCTGAAGGTCGAGAATTATCCCCCTGAGATGATGTGCATGGCCTTCGGGTCCCTGATTCCAACTGCAGGAGTATCTGAAGCCACGACCAAGACCCTGATGGAGGCTTACTCTTTATGGCAAGATGCCTTCACCAAGACTATCAATGTGAAGATGCGCGGAGCCAGCAAGACAGAAGTTTACAACTCCTTCAGGGATCCTCTCCATGCTGCTGTGAACTCTGTTTTCTTCCCCAATGATGTTCGGGTGAAGTGGCTGAAGGCCAAGGGAATCCTTGGCCCAGATGGGGTCCCCAGCAGAGCTGCTGAGGTTGCTGCTGCTGCTTACAGGAACCTGTAAGCAGCAATTTGACATATCCAATTAGGCTAAATTTCATGATCCAATTCGACAAAATTAGACCTCCTTCGGGGGGTCACCAATGGCTGGCCAATCTCTTCCCCAGATGGTGTTCAGAGCTGCAGTTCTCAGCTCCTCATCAAACCTGATGAGGTTGTGGAATGGGCACCTGTTTAAATAGTGAGCCATCAGATATGGGTAACCTTGAAGGACCCCAGGCTCATCATCCTCATCCAAGACACTGTATGAGCCATCTGTCTTCTTTTTGCGGATAGGAATAAAGAAGTCCCAACAGTCTAGCAGAGGCTTACGCAATGAGGAAGAAGTGAACAAGTGGTGGTTCAAGCTCATGCCTCTTAGCCTTGCAAGTGACTCTATCTGAAGGAGGGCCACATCCAGAATTGGGGACAGTCCAGTTATTAGGATATCAGGTAACCCAAGTCTAAGCCTTCGCTTCTCTATGGCTTCAAGAGAATCCAATATCATGTCCCCTTCAAAAAGATACCTTCGGCCTTTTGTTATCCTGTGGAAGAGGCCCCGCCAGTTCTCTCTCCCAGTTTCCATTGCCCAGCTGTTCTTGATGGAGAAGAACATATGAGCTGCCTGCAAGAACCATACAGATGGCTTCCCACTGGGCCACCTAAGAGCACTCAGCTCTCTCTGGGAGTAGCACCTCATATCCTTGTAGTACATGTCCAATAGCTGCTCAAGTCCAGGCTCAAGCTGGTGAAGAGGATTTTTAGGGTTGCCAAACAACCATACTGTGTTGGTCATCTTGCCCATCCTCTTGACCATTGACAGAGTCAACACACTGCAAGAGCATTCAACAAGGTCCCTCCTAAGAGTGGGGTACTCTCCTAGAGATGGCTCAAGCCTGACTGTGTTGGCATTCATTGCAACAGATTTGAGGTCAACGTTGGAGCATTTGCTCAGTGACAT
>China_KF711914_Human_2012YSH105_2012
ATTTGACTGAGCTTGAGGATTTCGCGAGAGAGCTAGCCTATGAAGGCCTTGATCCTGCTCTGATCATCAAGAAGCTGAAGGAGACAGGTGGAGATGACTGGGTGAAGGATACTAAGTTCATCATTGTCTTTGCCCTGACTCGAGGCAATAAGATCGTCAAGGCATCAGGGAAGATGTCAAACTCAGGGTCTAAGAGGTTGATGGCACTCCAGGAGAAATATGGGCTGGTTGAGAGGGCAGAGACCAGGCTCTCAATCACCCCAGTAAGGGTAGCGCAGAGCCTCCCCACTTGGACATGTGCTGCAGCAGCAGCCTTAAAGGAGTATCTCCCTGTGGGGCCAGCCGTCATGAACCTGAAGGTCGAGAATTATCCCCCTGAGATGATGTGCATGGCCTTCGGGTCCCTGATTCCAACTGCAGGAGTATCTGAAGCCACGACCAAGACCCTGATGGAGGCTTACTCTTTATGGCAAGATGCCTTCACCAAGACTATCAATGTGAAGATGCGCGGAGCCAGCAAGACAGAAGTTTACAACTCCTTCAGGGATCCTCTCCATGCTGCTGTGAACTCTGTTTTCTTCCCCAATGATGTTCGGGTGAAGTGGCTGAAGGCCAAGGGAATCCTTGGCCCAGATGGGGTCCCCAGCAGAGCTGCTGAGGTTGCTGCTGCTGCTTACAGGAACCTGTAAGCAGCAATTTGACATATCCAATTAGGCTAAATTTCATGATCCAATTCGACAAAATTAGACCTCCTTCGGGGGGTCACCAATGGCTGGCCAATCTCTTCCCCAGATGGTGTTCAGGGCTGCAGTTCTCAGCTCCTCATCAAACCTGATGAGGTTGTGGAATGGGCACCTGTTTAAATAGTGAGCCATCAGATATGGGTAACCTTGAAGGACCCCAGGCTCATCATCCTCATCCAAGACACTGTATGAGCCATCTGTCTTCTTTTTGCGGATAGGAATAAAGAAGTCCCAACAGTCTAGCAGAGGCTTACGCAATGAGGAAGAAGTGAACAAGTGGTGGTTCAAGCTCATGCCTCTTAGCCTTGCAAGTGACTCTATCTGAAGGAGGGCCACATCCAGAATTGGGGACAGCCCAGTTATTAGGATATCAGGTAACCCAAGTCTAAGCCTTCGCTTCTCTATGGCTTCAAGAGAATCCAATATCATGTCCCCTTCAAAAAGATACCTTCGGCCTTTTGTTATCCTGTGGAAGAGGCCCCGCCAGTTCTCTCTCCCAGTTTCCATTGCCCAGCTGTTCTTGATGGAGAAGAACATATGAGCTGCCTGCAAGAACCATACAGATGGCTTCCCACTGGGCCACCTAAGAGCACTCAGCTCTCTCTGGGAGTAGCACCTCATATCCTTGTAGTACATGTCCAATAGCTGCTCAAGTCCAGGCTCAAGCTGGTGAAGAGGATTTTTAGGGTTGCCAAACAACCATACTGTGTTGGTCATCTTGCCCATCCTCTTGACCATTGACAGAGTCAACACACTGCAAGAGCATTCAACAAGGTCCCTCCTAAGAGTGGGGTACTCTCCTAGAGATGGCTCAAGCCTGACTGTGTTGGCATTCATTGCAACAGATTTGAGGTCAACGTTGGAGCATTTGCTCAGTGACAT
>China_KF711915_Human_2011YPQ12_2011
ATTTGACTGAGCTTGAGGATTTCGCGAGAGAGCTAGCCTATGAAGGCCTTGATCCTGCTCTGATCATCAAGAAGCTGAAGGAGACAGGTGGAGATGACTGGGTGAAGGATACTAAGTTCATCATTGTCTTTGCCCTGACTCGAGGCAATAAGATCGTCAAGGCATCAGGGAAGATGTCAAACTCAGGGTCTAAGAGGTTGATGGCACTCCAGGAGAAATATGGGCTGGTTGAGAGGGCAAAGACCAGGCTCTCAATCACCCCAGTAAGGGTAGCGCAAAGCCTCCCCACTTGGACATGTGCTGCAGCAGCAGCCTTAAAGGAGTATCTCCCTGTGGGGCCAGCCGTCATGAACCTGAAGGTCGAGAATTATCCCCCTGAGATGATGTGCATGGCCTTCGGGTCCCTGATTCCAACTGCAGGAGTATCTGAAGCCACGACCAAGACCCTGATGGAGGCTTACTCTTTATGGCAAGATGCCTTCACCAAGACTATCAATGTGAAGATGCGCGGAGCCAGCAAGACAGAAGTTTACAACTCCTTCAGGGATCCTCTCCATGCTGCTGTGAACTCTGTTTTCTTCCCCAATGATGTTCGGGTGAAGTGGCTGAAGGCCAAGGGAATCCTTGGCCCAGATGGGGTCCCCAGCAAAGCTGCTGAGGTTGCTGCTGCTGCTTACAGGAACCTGTAAGCAGCAATTTGACATATCCAATTAGGCTAAATTTCATGATCCAATTCGACAAAATTAGACCTCCTTCGGGGGGTCACCAATGGCTGGCCAATCTCTTCCCCAGATGGTGTTCAGAGCTGCAGTTCTCAGCTCCTCATCAAACCTGATGAGGTTGTGGAATAGGCACCTGTTTAAATAGTGAGCCATCAGATATGGGTAACCTTGAAGGACCCCAGGCTCATCATCCTCATCCAAGACACTGTATGAGCCATCTGTCTTCTTTTTGCGGATAGGAATAAAGAAGTCCCAACAGTCTAGCAGAGGCTTACGCAATGAGGAAGAAGTGAACAAGTGGTGGTTCAAGCTCATGCCTCTTAGCCTTGCAAGTGACTCTATCTGAAGGAGGGCCACATCCAGAATTGGGGACAGTCCAGTTATTAGGATATCAGGTAACCCAAGTCTAAGCCTTCGCTTCTCTATGGCTTCAAGAGAATCCAATATCATGTCCCCTTCAAAAAGATACCTTCGGCCTTTTGTTATCCTGTGGAAGAGGCCCCGCCAGTTCTCTCTCCCAGTTTCCATTGCCCAGCTGTTCTTGATGGAGAAGAACATATGAGCTGCCTGCAAGAACCATACAGATGGCTTCCCACTGGGCCACCTAAGAGCACTCAGCTCTCTCTGGGAGTAGCACCTCATATCCTTGTAGTACATGTCCAATAGCTGCTCAAGTCCAGGCTCAAGCTGGTGAAGAGGATTTTTAGGGTTGCCAAACAACCATACTGTGTTGGTCATCTTGCCCATCCTCTTGACCATTGACAGAGTCAACACACTGCAAGAGCATTCAACAAGGTCCCTCCTAAGAGTGGGGTACTCTCCTAGAGATGGCTCAAGCCTGACTGTGTTGGCATTCATTGCAACAGATTTGAGGTCAACGTTGGAGCATTTGCTCAGTGACAT
>China_KF711916_Human_2012YSH107_2012
ATTTGACTGAGCTTGAGGATTTCGCGAGAGAGCTAGCCTATGAAGGCCTTGATCCTGCTCTGATCATCAAGAAGCTGAAGGAGACAGGTGGAGATGACTGGGTGAAGGATACTAAGTTCATCATTGTCTTTGCCCTGACTCGAGGCAATAAGATCGTCAAGGCATCAGGGAAGATGTCAAACTCAGGGTCTAAGAGGTTGATGGCACTCCAGGAGAAATATGGGCTGGTTGAGAGGGCAGAGACCAGGCTCTCAATCACCCCAGTAAGGGTAGCGCAGAGCCTCCCCACTTGGACATGTGCTGCAGCAGCAGCCTTAAAGGAGTATCTCCCTGTGGGGCCAGCCGTCATGAACCTGAAGGTCGAGAATTATCCCCCTGAGATGATGTGCATGGCCTTCGGGTCCCTGATTCCAACTGCAGGGGTATCTGAAGCCACGACCAAGACCCTGATGGAGGCTTACTCTTTATGGCAAGATGCCTTCACCAAGACTATCAATGTGAAGATGCGCGGAGCCAGCAAGACAGAAGTTTACAACTCCTTCAGGGATCCTCTCCATGCTGCTGTGAACTCTGTTTTCTTCCCCAATGATGTTCGGGTGAAGTGGCTGAAGGCCAAGGGAATCCTTGGCCCAGATGGGGTCCCCAGCAGAGCTGCTGAGGTTGCTGCTGCTGCTTACAGGAACCTGTAAGCAGCAATTTGACATATCCAATTAGGCTAAATTTCATGATCCAATTCGACAAAATTAGACCTCCTTCGGGGGGTCACCAATGGCTGGCCAATCTCTTCCCCAGATGGTGTTCAGAGCTGCAGTTCTCAGCTCCTCATCAAACCTGATGAGGTTGTGGAATGGGCACCTGTTTAAATAGTGAGCCATCAGATATGGGTAACCTTGAAGGACCCCAGGCTCATCATCCTCATCCAAGACACTGTATGAGCCATCTGTCTTCTTTTTGCGGATAGGAATAAAGAAGTCCCAACAGTCTAGCAGAGGCTTACGCAATGAGGAAGAAGTGAACAAGTGGTGGTTCAAGCTCATGCCTCTTAGCCTTGCAAGTGACTCTATCTGAAGGAGGGCCACATCCAGAATTGGGGACAGTCCAGTTATTAGGATATCAGGTAACCCAAGTCTAAGCCTTCGCTTCTCTATGGCTTCAAGAGAATCCAATATCATGTCCCCTTCAAAAAGATACCTTCGGCCTTTTGTTATCCTGTGGAAGAGGCCCCGCCAGTTCTCTCTCCCAGTTTCCATTGCCCAGCTGTTCTTGATGGAGAAGAACATATGAGCTGCCTGCAAGAACCATACAGATGGCTTCCCACTGGGCCACCTAAGAGCACTCAGCTCTCTCTGGGAGTAGCATCTCATATCCTTGTAGTACATGTCCAATAGCTGCTCAAGTCCAGGCTCAAGCTGGTGAAGAGGATTTTTAGGGTTGCCAAACAACCATACTGTGTTGGTCATCTTGCCCATCCTCTTGACCATTGACAGAGTCAACACACTGCAAGAGCATTCAACAAGGTCCCTCCTAAGAGTGGGGTACTCTCCTAGAGATGGCTCAAGCCTGACTGTGTTGGCATTCATTGCAACAGATTTGAGGTCAACGTTGGAGCATTTGCTCAGTGACAT
>China_KF711917_Human_2012YSH92_2012
ATTTGACTGAGCTTGAGGATTTCGCGAGAGAGCTAGCCTATGAAGGCCTTGATCCTGCTCTGATCATCAAGAAGCTGAAGGAGACAGGTGGAGATGACTGGGTGAAGGATACTAAGTTCATCATTGTCTTTGCCCTGACTCGAGGCAATAAGATCGTCAAGGCATCAGGGAAGATGTCAAACTCAGGGTCTAAGAGGTTGATGGCACTCCAGGAGAAATATGGGCTGGTTGAGAGGGCAGAGACCAGGCTCTCAATCACCCCAGTAAGGGTAGCGCAGAGCCTCCCCACTTGGACATGTGCTGCAGCAGCAGCCTTAAAGGAGTATCTCCCTGTGGGGCCAGCCGTCATGAACCTGAAGGTCGAGAATTATCCCCCTGAGATGATGTGCATGGCCTTCGGGTCCCTGATTCCAACTGCAGGGGTATCTGAAGCCACGACCAAGACCCTGATGGAGGCTTACTCTTTATGGCAAGATGCCTTCACCAAGACTATCAATGTGAAGATGCGCGGAGCCAGCAAGACAGAAGTTTACAACTCCTTCAGGGATCCTCTCCATGCTGCTGTGAACTCTGTTTTCTTCCCCAATGATGTTCGGGTGAAGTGGCTGAAGGCCAAGGGAATCCTTGGCCCAGATGGGGTCCCCAGCAGAGCTGCTGAGGTTGCTGCTGCTGCTTACAGGAACCTGTAAGCAGCAATTTGACATATCCAATTAGGCTAAATTTCATGATCCAATTCGACAAAATTAGACCTCCTTCGGGGGGTCACCAATGGCTGGCCAATCTCTTCCCCAGATGGTGTTCAGAGCTGCAGTTCTCAGCTCCTCATCAAACCTGATGAGGTTGTGGAATGGGCACCTGTTTAAATAGTGAGCCATCAGATATGGGTAACCTTGAAGGACCCCAGGCTCATCATCCTCATCCAAGACACTGTATGAGCCATCTGTCTTCTTTTTGCGGATAGGAATAAAGAAGTCCCAACAGTCTAGCAGAGGCTTACGCAATGAGGAAGAAGTGAACAAGTGGTGGTTCAAGCTCATGCCTCTTAGCCTTGCAAGTGACTCTATCTGAAGGAGGGCCACATCCAGAATTGGGGACAGTCCAGTTATTAGGATATCAGGTAACCCAAGTCTAAGCCTTCGCTTCTCTATGGCTTCAAGAGAATCCAATATCATGTCCCCTTCAAAAAGATACCTTCGGCCTTTTGTTATCCTGTGGAAGAGGCCCCGCCAGTTCTCTCTCCCAGTTTCCATTGCCCAGCTGTTCTTGATGGAGAAGAACATATGAGCTGCCTGCAAAAACCATACAGATGGCTTCCCACTGGGCCACCTAAGAGCACTCAGCTCTCTCTGGGAGTAGCACCTCATATCCTTGTAGTACATGTCCAATAGCTGCTCAAGTCCAGGCTCAAGCTGGTGAAGAGGATTTTTAGGGTTGCCAAACAACCATACTGTGTTGGTCATCTTGCCCATCCTCTTGACTATTGACAGAGTCAACACACTGCAAGAGCATTCAACAAGGTCCCTCCTAAGAGTGGGGTACTCTCCTAGAGATGGCTCAAGCCTGACTGTGTTGGCATTCATTGCAACAGATTTGAGGTCAACGTTGGAGCATTTGCTCAGTGACAT
>China_KF711918_Human_2012YSH45_2012
ATTTGACTGAGCTTGAGGATTTCGCGAGAGAGCTAGCCTATGAAGGCCTTGATCCTGCTTTGATCATCAAGAAGCTGAAGGAGACAGGTGGAGATGACTGGGTGAAGGATACTAAGTTCATCATTGTCTTTGCCCTGACTCGAGGCAATAAGATCGTCAAGGCATCAGGGAAGATGTCAAACTCAGGGTCTAAGAGGTTGATGGCACTCCAGGAGAAATATGGGCTGGTTGAGAGGGCAGAGACCAGGCTCTCAATCACCCCAGTAAGGGTAGCGCAGAGCCTCCCCACTTGGACATGTGCTGCAGCAGCAGCCTTAAAGGAGTATCTCCCTGTGGGGCCAGCCGTCATGAACCTGAAGGTCGAGAATTATCCCCCTGAGATGATGTGCATGGCCTTCGGGTCCCTGATTCCAACTGCAGGGGTATCTGAAGCCACGACCAAGACCCTGATGGAGGCTTACTCTTTATGGCAAGATGCCTTCACCAAGACCATCAATGTGAAGATGCGCGGAGCCAGCAAGACAGAAGTTTACAACTCCTTCAGGGATCCTCTCCATGCTGCTGTGAACTCTGTCTTCTTCCCCAATGATGTTCGGGTGAAGTGGCTGAAGGCCAAGGGAATCCTTGGCCCAGATGGGGTCCCCAGCAGAGCTGCTGAGGTTGCTGCTGCTGCTTACAGGAACCTGTAAGCAGCAATTTGACATATCCAATTAGGCTAAATTTCATGATCCAATTCGACAAAATTAGACCTCCTTCGGGGGGTCACCAATGGCTGGCCAATCTCTTCCCCAGATGGTGTTCAGGGCTGCAGTTCTCAGCTCCTCATCAAACCTGATGAGGTTGTGGAATGGGCACCTGTTTAAATAGTGAGCCATCAGATATGGGTAACCTTGAAGGACCCCAGGCTCATCATCCTCATCCAAGACACTGTATGAGCCATCTGTCTTCTTTTTGCGGATAGGAATAAAGAAGTCCCAACAGTCTAGCAGAGGCTTACGCAATGAGGAAGAAGTGAACAAGTGGTGGTTCAAGCTCATGCCTCTTAGCCTTGCAAGTGACTCTATCTGAAGGAGGGCCACATCCAGAATTGGGGACAGTCCAGTTATTAGGATATCAGGTAACCCAAGTCTAAGCCTTCGCTTCTCTATGGCTTCAAGAGAATCCAATATCATGTCCCCTTCAAAAAGATACCTTCGGCCTTTTGTTATCCTGTGGAAGAGGCCCCACCAGTTCTCCCTCCCAGTTTCCATTGCCCAGCTGTTCTTGATGGAGAAGAACATATGAGCTGCCTGCAAGAACCATACAGACGGCTTCCCACTGGGCCACCTAAGAGCACTCAGCTCTCTCTGGGAGTAGCACCTCATATCCTTGTAGTACATGTCCAATAGCTGCTCAAGTCCAGGCTCAAGCTGGTGAAGAGGATTTTTAGGGTTGCCAAACAACCATACTGTGTTGGTCATCTTGCCCATCCTCTTGACCATTGACAGAGTCAACACACTGCAAGAGCATTCAACGAGGTCCCTCCTAAGAGTGGGGTACTCTCCTAGAGATGGCTCAAGCCTGACTGTGTTGGCATTCATTGCAACAGATTTGAGGTCAACGTTGGAGCATTTGCTCAGTGACAT
>China_KF791948_Human_HL_Injected_2013
ATTTGACTGAGCTTGAGGATTTCGCGAGAGAGCTGGCCTATGAAGGCCTTGATCCTGCTTTGATCATCAAGAAGCTGAAGGAGACAGGTGGAGATGATTGGGTGAAGGATACGAAGTTCATCATTGTCTTTGCCCTGACTCGAGGCAATAAGATCGTCAAGGCATCAGGGAAAATGTCTAACTCAGGGTCTAAGAGGTTGATGGCACTCCAAGAGAAGTATGGACTGGTTGAGAGGGCAGAAACCAGGCTCTCAATCACTCCTGTGAGGGTAGCGCAGAGTCTTCCCACCTGGACATGTGCAGCAGCAGCAGCCTTAAAGGAGTATCTCCCAGTGGGGCCAGCCGTCATGAACCTGAAGGTTGAGAATTATCCCCCTGAGATGATGTGCATGGCCTTTGGATCCCTAATTCCAACTGCGGGGGTATCTGAAGCCACAACCAAGACCCTTATGGAGGCTTACTCTCTGTGGCAAGATGCCTTCACCAAGACTATCAATGTGAAGATGCGTGGAGCCAGCAAGACAGAAGTTTATAACTCCTTCAGGGACCCTCTCCATGCTGCTGTGAACTCTGTCTTCTTTCCCAATGATGTTCGGGTGAAGTGGCTGAAGGCCAAGGGAATCCTTGGCCCAGATGGGGTTCCCAGCAGAGCTGCTGAGGTTGCTGCTGCTGCTTACAGAAACCTGTAAGCAGCAATTTGACATATCCAATTAGGCTAAATTCCATGATCCAATTCGACAAAATTAGACCTCCTTCGGGAGGTCACCAATGGCTGGCCAATCTCTTCCCCAAATGGTGTCCAGGGCTGCAGTTCTCAGTTCTTCATCAAACCTGATGAGGTTGTGGAATGGGCACCTATTTAAATAGTGTGCCATCAGATATGGGTAACCCTGGAGGACCCCAGGCTCATCATCCTCATCCAAGACACTGTATGAGCCATCTGTCTTCTTTTTGCGGATAGGAATGAAGAAATCCCAACAGTCTAACAGAGGCTTACGCAATGAGGAAGAAGTGAACAAGTGGTGGTTCAAGCTCATGCCTCTTAGCCTTGCAAGTGACTCTATCTGGAGGAGGGCCACATCCAGAATTGGGGATAGTCCAGTTATCAGAATCTCAGGCAACCCAAGTCTAAGTCTTCGCTTCTCTATGGCTTCAAGAGAATCCAATATCATGTCCCCTTCAAAAAGATACTTTTGGCTTTTTGTTATCCTGTGGAAGAGGCCCCGCCAGTTCTCTCTTCCGGTTTCCATTGCCCAGCTGTTCTTGATGGAGAAGAACATATGAGCTGCCTGTAGGAACCATACAGATGGCTTCCCACTAGGCCACCTAAGAGCACTCAGTTCTCTCTGGGAGTAGCACCTCATGTCCTTGTAGTACATGTCTAACAGCTGTTCAAGTCCAGGCTCAAGCTGATGAAGAGGATTTTTAGGGTTGCCAAACAACCATACTGTGTTGGTCATCTTGCCCATCCTCTTGACCATCGACAAAGTCAACACACTACAAGAGCATTCAACGAGGTCTCTCCTAAGAGTGGGGTACTCTCCCAGGGAAGGCTCAAGCCTAACAGTGTTAGCATTCATTGCTACAGATTTGAGGTCAACGTTGGAGCATTTGCTCAGCGACAT
>China_KF791949_Tick_HL_Egg_G2_2013
ATTTGACTGAGCTTGAGGATTTCGCGAGAGAGCTGGCCTATGAAGGCCTTGATCCTGCTTTGATCATCAAGAAGCTGAAGGAGACAGGTGGAGATGATTGGGTGAAGGATACGAAGTTCATCATTGTCTTTGCCCTGACTCGAGGCAATAAGATCGTCAAGGCATCAGGGAAAATGTCTAACTCAGGGTCTAAGAGGTTGATGGCACTCCAAGAGAAGTATGGACTGGTTGAGAGGGCAGAAACCAGGCTCTCAATCACTCCTGTGAGGGTAGCGCAGAGTCTTCCCACCTGGACATGTGCAGCAGCAGCAGCCTTAAAGGAGTATCTCCCAGTGGGGCCAGCCGTCATGAACCTGAAGGTTGAGAATTATCCCCCTGAGATGATGTGCATGGCCTTTGGATCCCTAATTCCAACTGCGGGGGTATCTGAAGCCACAACCAAGACCCTTATGGAGGCTTACTCTCTGTGGCAAGATGCCTTCACCAAGACTATCAATGTGAAGATGCGTGGAGCCAGCAAGACAGAAGTTTATAACTCCTTCAGGGACCCTCTCCATGCTGCTGTGAACTCTGTCTTCTTTCCCAATGATGTTCGGGTGAAGTGGCTGAAGGCCAAGGGAATCCTTGGCCCAGATGGGGTTCCCAGCAGAGCTGCTGAGGTTGCTGCTGCTGCTTACAGAAACCTGTAAGCAGCAATTTGACATATCCAATTAGGCTAAATTCCATGATCCAATTCGACAAAATTAGACCTCCTTCGGGAGGTCACCAATGGCTGGCCAATCTCTTCCCCAAATGGTGTCCAGGGCTGCAGTTCTCAGTTCTTCATCAAACCTGATGAGGTTGTGGAATGGGCACCTATTTAAATAGTGTGCCATCAGATATGGGTAACCCTGGAGGACCCCAGGCTCATCATCCTCATCCAAGACACTGTATGAGCCATCTGTCTTCTTTTTGCGGATAGGAATGAAGAAATCCCAACAGTCTAACAGAGGCTTACGCAATGAGGAAGAAGTGAACAAGTGGTGGTTCAAGCTCATGCCTCTTAGCCTTGCAAGTGACTCTATCTGGAGGAGGGCCACATCCAGAATTGGGGATAGTCCAGTTATCAGAATCTCAGGCAACCCAAGTCTAAGTCTTCGCTTCTCTATGGCTTCAAGAGAATCCAATATCATGTCCCCTTCAAAAAGATACTTTTGGCTTTTTGTTATCCTGTGGAAGAGGCCCCGCCAGTTCTCTCTTCCGGTTTCCATTGCCCAGCTGTTCTTGATGGAGAAGAACATATGAGCTGCCTGTAGGAACCATACAGATGGCTTCCCACTAGGCCACCTAAGAGCACTCAGTTCTCTCTGGGAGTAGCACCTCATGTCCTTGTAGTACATGTCTAACAGCTGTTCAAGTCCAGGCTCAAGCTGATGAAGAGGATTTTTAGGGTTGCCAAACAACCATACTGTGTTGGTCATCTTGCCCATCCTCTTGACCATCGACAAAGTCAACACACTACAAGAGCATTCAACGAGGTCTCTCCTAAGAGTGGGGTACTCTCCCAGGGAAGGCTCAAGCCTAACAGTGTTAGCATTCATTGCTACAGATTTGAGGTCAACGTTGGAGCATTTGCTCAGCGACAT
>China_KF791950_TIck_HL_Larvae_G2_2013
ATTTGACTGAGCTTGAGGATTTCGCGAGAGAGCTGGCCTATGAAGGCCTTGATCCTGCTTTGATCATCAAGAAGCTGAAGGAGACAGGTGGAGATGATTGGGTGAAGGATACGAAGTTCATCATTGTCTTTGCCCTGACTCGAGGCAATAAGATCGTCAAGGCATCAGGGAAAATGTCTAACTCAGGGTCTAAGAGGTTGATGGCACTCCAAGAGAAGTATGGACTGGTTGAGAGGGCAGAAACCAGGCTCTCAATCACTCCTGTGAGGGTAGCGCAGAGTCTTCCCACCTGGACATGTGCAGCAGCAGCAGCCTTAAAGGAGTATCTCCCAGTGGGGCCAGCCGTCATGAACCTGAAGGTTGAGAATTATCCCCCTGAGATGATGTGCATGGCCTTTGGATCCCTAATTCCAACTGCGGGGGTATCTGAAGCCACAACCAAGACCCTTATGGAGGCTTACTCTCTGTGGCAAGATGCCTTCACCAAGACTATCAATGTGAAGATGCGTGGAGCCAGCAAGACAGAAGTTTATAACTCCTTCAGGGACCCTCTCCATGCTGCTGTGAACTCTGTCTTCTTTCCCAATGATGTTCGGGTGAAGTGGCTGAAGGCCAAGGGAATCCTTGGCCCAGATGGGGTTCCCAGCAGAGCTGCTGAGGTTGCTGCTGCTGCTTACAGAAACCTGTAAGCAGCAATTTGACATATCCAATTAGGCTAAATTCCATGATCCAATTCGACAAAATTAGACCTCCTTCGGGAGGTCACCAATGGCTGGCCAATCTCTTCCCCAAATGGTGTCCAGGGCTGCAGTTCTCAGTTCTTCATCAAACCTGATGAGGTTGTGGAATGGGCACCTATTTAAATAGTGTGCCATCAGATATGGGTAACCCTGGAGGACCCCAGGCTCATCATCCTCATCCAAGACACTGTATGAGCCATCTGTCTTCTTTTTGCGGATAGGAATGAAGAAATCCCAACAGTCTAACAGAGGCTTACGCAATGAGGAAGAAGTGAACAAGTGGTGGTTCAAGCTCATGCCTCTTAGCCTTGCAAGTGACTCTATCTGGAGGAGGGCCACATCCAGAATTGGGGATAGTCCAGTTATCAGAATCTCAGGCAACCCAAGTCTAAGTCTTCGCTTCTCTATGGCTTCAAGAGAATCCAATATCATGTCCCCTTCAAAAAGATACTTTTGGCTTTTTGTTATCCTGTGGAAGAGGCCCCGCCAGTTCTCTCTTCCGGTTTCCATTGCCCAGCTGTTCTTGATGGAGAAGAACATATGAGCTGCCTGTAGGAACCATACAGATGGCTTCCCACTAGGCCACCTAAGAGCACTCAGTTCTCTCTGGGAGTAGCACCTCATGTCCTTGTAGTACATGTCTAACAGCTGTTCAAGTCCAGGCTCAAGCTGATGAAGAGGATTTTTAGGGTTGCCAAACAACCATACTGTGTTGGTCATCTTGCCCATCCTCTTGACCATCGACAAAGTCAACACACTACAAGAGCATTCAACGAGGTCTCTCCTAAGAGTGGGGTACTCTCCCAGGGAAGGCTCAAGCCTAACAGTGTTAGCATTCATTGCTACAGATTTGAGGTCAACGTTGGAGCATTTGCTCAGCGACAT
>China_KF791951_TIck_HL_Nymph_G2_2013
ATTTGACTGAGCTTGAGGATTTCGCGAGAGAGCTGGCCTATGAAGGCCTTGATCCTGCTTTGATCATCAAGAAGCTGAAGGAGACAGGTGGAGATGATTGGGTGAAGGATACGAAGTTCATCATTGTCTTTGCCCTGACTCGAGGCAATAAGATCGTCAAGGCATCAGGGAAAATGTCTAACTCAGGGTCTAAGAGGTTGATGGCACTCCAAGAGAAGTATGGACTGGTTGAGAGGGCAGAAACCAGGCTCTCAATCACTCCTGTGAGGGTAGCGCAGAGTCTTCCCACCTGGACATGTGCAGCAGCAGCAGCCTTAAAGGAGTATCTCCCAGTGGGGCCAGCCGTCATGAACCTGAAGGTTGAGAATTATCCCCCTGAGATGATGTGCATGGCCTTTGGATCCCTAATTCCAACTGCGGGGGTATCTGAAGCCACAACCAAGACCCTTATGGAGGCTTACTCTCTGTGGCAAGATGCCTTCACCAAGACTATCAATGTGAAGATGCGTGGAGCCAGCAAGACAGAAGTTTATAACTCCTTCAGGGACCCTCTCCATGCTGCTGTGAACTCTGTCTTCTTTCCCAATGATGTTCGGGTGAAGTGGCTGAAGGCCAAGGGAATCCTTGGCCCAGATGGGGTTCCCAGCAGAGCTGCTGAGGTTGCTGCTGCTGCTTACAGAAACCTGTAAGCAGCAATTTGACATATCCAATTAGGCTAAATTCCATGATCCAATTCGACAAAATTAGACCTCCTTCGGGAGGTCACCAATGGCTGGCCAATCTCTTCCCCAAATGGTGTCCAGGGCTGCAGTTCTCAGTTCTTCATCAAACCTGATGAGGTTGTGGAATGGGCACCTATTTAAATAGTGTGCCATCAGATATGGGTAACCCTGGAGGACCCCAGGCTCATCATCCTCATCCAAGACACTGTATGAGCCATCTGTCTTCTTTTTGCGGATAGGAATGAAGAAATCCCAACAGTCTAACAGAGGCTTACGCAATGAGGAAGAAGTGAACAAGTGGTGGTTCAAGCTCATGCCTCTTAGCCTTGCAAGTGACTCTATCTGGAGGAGGGCCACATCCAGAATTGGGGATAGTCCAGTTATCAGAATCTCAGGCAACCCAAGTCTAAGTCTTCGCTTCTCTATGGCTTCAAGAGAATCCAATATCATGTCCCCTTCAAAAAGATACTTTTGGCTTTTTGTTATCCTGTGGAAGAGGCCCCGCCAGTTCTCTCTTCCGGTTTCCATTGCCCAGCTGTTCTTGATGGAGAAGAACATATGAGCTGCCTGTAGGAACCATACAGATGGCTTCCCACTAGGCCACCTAAGAGCACTCAGTTCTCTCTGGGAGTAGCACCTCATGTCCTTGTAGTACATGTCTAACAGCTGTTCAAGTCCAGGCTCAAGCTGATGAAGAGGATTTTTAGGGTTGCCAAACAACCATACTGTGTTGGTCATCTTGCCCATCCTCTTGACCATCGACAAAGTCAACACACTACAAGAGCATTCAACGAGGTCTCTCCTAAGAGTGGGGTACTCTCCCAGGGAAGGCTCAAGCCTAACAGTGTTAGCATTCATTGCTACAGATTTGAGGTCAACGTTGGAGCATTTGCTCAGCGACAT
>China_KF791952_TIck_HL_Adult_G2_2013
ATTTGACTGAGCTTGAGGATTTCGCGAGAGAGCTGGCCTATGAAGGCCTTGATCCTGCTTTGATCATCAAGAAGCTGAAGGAGACAGGTGGAGATGATTGGGTGAAGGATACGAAGTTCATCATTGTCTTTGCCCTGACTCGAGGCAATAAGATCGTCAAGGCATCAGGGAAAATGTCTAACTCAGGGTCTAAGAGGTTGATGGCACTCCAAGAGAAGTATGGACTGGTTGAGAGGGCAGAAACCAGGCTCTCAATCACTCCTGTGAGGGTAGCGCAGAGTCTTCCCACCTGGACATGTGCAGCAGCAGCAGCCTTAAAGGAGTATCTCCCAGTGGGGCCAGCCGTCATGAACCTGAAGGTTGAGAATTATCCCCCTGAGATGATGTGCATGGCCTTTGGATCCCTAATTCCAACTGCGGGGGTATCTGAAGCCACAACCAAGACCCTTATGGAGGCTTACTCTCTGTGGCAAGATGCCTTCACCAAGACTATCAATGTGAAGATGCGTGGAGCCAGCAAGACAGAAGTTTATAACTCCTTCAGGGACCCTCTCCATGCTGCTGTGAACTCTGTCTTCTTTCCCAATGATGTTCGGGTGAAGTGGCTGAAGGCCAAGGGAATCCTTGGCCCAGATGGGGTTCCCAGCAGAGCTGCTGAGGTTGCTGCTGCTGCTTACAGAAACCTGTAAGCAGCAATTTGACATATCCAATTAGGCTAAATTCCATGATCCAATTCGACAAAATTAGACCTCCTTCGGGAGGTCACCAATGGCTGGCCAATCTCTTCCCCAAATGGTGTCCAGGGCTGCAGTTCTCAGTTCTTCATCAAACCTGATGAGGTTGTGGAATGGGCACCTATTTAAATAGTGTGCCATCAGATATGGGTAACCCTGGAGGACCCCAGGCTCATCATCCTCATCCAAGACACTGTATGAGCCATCTGTCTTCTTTTTGCGGATAGGAATGAAGAAATCCCAACAGTCTAACAGAGGCTTACGCAATGAGGAAGAAGTGAACAAGTGGTGGTTCAAGCTCATGCCTCTTAGCCTTGCAAGTGACTCTATCTGGAGGAGGGCCACATCCAGAATTGGGGATAGTCCAGTTATCAGAATCTCAGGCAACCCAAGTCTAAGTCTTCGCTTCTCTATGGCTTCAAGAGAATCCAATATCATGTCCCCTTCAAAAAGATACTTTTGGCTTTTTGTTATCCTGTGGAAGAGGCCCCGCCAGTTCTCTCTTCCGGTTTCCATTGCCCAGCTGTTCTTGATGGAGAAGAACATATGAGCTGCCTGTAGGAACCATACAGATGGCTTCCCACTAGGCCACCTAAGAGCACTCAGTTCTCTCTGGGAGTAGCACCTCATGTCCTTGTAGTACATGTCTAACAGCTGTTCAAGTCCAGGCTCAAGCTGATGAAGAGGATTTTTAGGGTTGCCAAACAACCATACTGTGTTGGTCATCTTGCCCATCCTCTTGACCATCGACAAAGTCAACACACTACAAGAGCATTCAACGAGGTCTCTCCTAAGAGTGGGGTACTCTCCCAGGGAAGGCTCAAGCCTAACAGTGTTAGCATTCATTGCTACAGATTTGAGGTCAACGTTGGAGCATTTGCTCAGCGACAT
>China_KF887431_Human_LN2012_14_2012
ATTTGACTGGGCTTGAGGATTTCGCGAGAGAGCTGGCCTATGAAGGCCTAGACCCTGCTTTGATCATCAAGAAGCTGAAAGAGACAGGTGGAGACGATTGGGTGAAGGATACAAAGTTCATCATTGTCTTTGCCCTGACTCGAGGCAATAAGATCGTCAAGGCATCAGGGAAAATGTCAAACTCAGGGTCCAAGAGGTTGATGGCACTCCAAGAGAAATATGGACTGGTTGAGAGGGCAGAGACCAGGCTCTCAATCACTCCTGTGAGGGTTGCGCAGAGCCTGCCCACTTGGACATGTGCTGCAGCAGCAGCCTTAAAAGAGTATCTCCCAGTGGGGCCAGCTGTCATGAACCTGAAGGTCGAGAATTATCCCCCTGAGATGATGTGCATGGCCTTTGGATCCCTGATTCCAACTGCGGGGGTGTCTGAAGCCACAACCAGGACCCTGATGGAGGCCTACTCTCTGTGGCAGGATGCCTTCACCAAGACTATCAATGTGAAGATGCGCGGAGCCAGCAAGACAGAAGTTTACAACTCCTTCAGGGACCCTCTTCATGCTGCTGTGAACTCTGTCTTCTTTCCCAATGATGTTCGGGTAAAGTGGCTGAAGGCCAAGGGAATCCTTGGACCAGATGGGGTCCCCAGCAGAGCTGCTGAGGTTGCTGCTGCTGCTTACAGAAACCTGTAAGCAGCAATTTGACATATCCAATTAGGCTAAATTTCATGATCCAATTCGACAAAATTAGACCTCCTTCGGGAGGTCACCAATGGCTGGCCAATCTCTTCCCCAGATGGTGTTCAGGGCTGCAGTTCTCAGCTCTTCATCAAACCTGATGAGGTTGTGGAATGGGCACCTATTTAAATAGTGTGCCATCAGATATGGGTAACCTTGGAGGACCCCAGGCTCATCATCCTCATCCAAGACACTGTAAGAGCCATCTGTCTTCTTTTTGCGGACAGGAATAAAGAAGTCCCAACAGTCTAATAGAGGCTTTCGCAATGAGGAAGAAGTGAACAAGTGGTGGTTCAAGCTCATGCCTCGTAGCCTTGCAAGTGACTCTATCTGGAGGAGGGCCACATCCAGAATTGGGGATAGTCCAGTTATTAGGATCTCAGGTAACCCAAGTCTAAGCCTTCGCTTCTCAATGGCTTCAAGAGAATCCAATATCATATCCCCTTCAAAAAGGTACTTCTGGCCTTTTGTTATCCTGTGGAAGAGGCCCCGCCAGTTTTCTCTTCCGGTTTCCATTGCCCAGCTGTTCTTGATGGAGAAGAACATATGAGCTGCCTGTAGGAACCATACAGATGGTTTTCCACTAGGCCACCTGAGAGCACTCAGCTCTCTCTGGGAGTAGCACCTCATGTCCTTGTAGTACATGTCCAACAACTGCTCAAGTCCAGGCTCAAGCTGGTGAAGAGGATTTTTTGGGTTGCCAAATAACCAAACTGTGTTGGTCATCTTGCCCATCCTCTTGACCATTGACAGAGTCAACACACTACAAGAGCATTCAACGAGGTCTCTCCTAAGAGTGGGGTACTCTCCTAGAGATGGCTCAAGCCTGACAGTGTTGGCATTCATTGCTACAGATTTGAGGTCAACGTTGGAGCATTTGCTCAGCGACAT
>China_KF887432_Human_LN2012_34_2012
ATTTGACTGAGCTTGAAGATTTCGCGAGAGAGCTGGCCTATGAAGGCCTAGACCCTGCTTTGATCATCAAGAAGCTGAAAGAGACAGGTGGAGACGATTGGGTGAAGGATACAAAGTTCATCATTGTCTTTGCCCTGACTCGAGGCAATAAGATCGTCAAGGCATCAGGGAAAATGTCAAACTCAGGGTCCAAGAGGTTGATGGCACTCCAAGAGAAATATGGACTGGTTGAGAGGGCAGAGACCAGGCTCTCAATCACTCCTGTGAGGGTTGCGCAGAGCCTTCCCACTTGGACATGTGCTGCAGCAGCAGCCTTAAAAGAGTATCTCCCAGTGGGGCCAGCCGTCATGAACCTGAAGGTCGAGAATTATCCCCCTGAGATGATGTGCATGGCCTTTGGATCCCTGATCCCAACTGCGGGGGTTTCTGAAGCCACAACCAAGACCCTGATGGAGGCCTACTCTCTGTGGCAGGATGCCTTCACCAAGACTATCAATGTGAAGATGCGCGGAGCCAGCAAGACAGAAGTTTACAACTCCTTCAGGGACCCTCTTCATGCTGCTGTGAACTCTGTCTTCTTTCCCAATGATGTTCGGGTAAAGTGGCTGAAGGCCAAGGGAATCCTTGGCCCAGATGGGGTCCCCAGCAGAGCTGCTGAGGTTGCTGCTGCTGCTTACAGAAACCTGTAAGCAGCAATTTGACATATCCAATTAGGCTAAATTTCATGATCCAATTCGACAAAATTAGACCTCCTTCGGGAGGTCACCAATGGCTGGCCAATCTCTTCCCCAGATGGTGTTCAGGGCTGCAGTTCTCAGCTCTTCATCAAACCTGATGAGGTTGTGGAATGGGCACCTATTTAAATAGTGTGCCATCAGATATGGGTAACCTTGGAGGACCCCAGGCTCATCATCCTCATCCAAGACACTGTAAGAGCCATCTGTCTTCTTTTTGCGGACAGGAATAAAGAAGTCCCAACAGTCTAATAGAGGCTTACGCAATGAGGAAGAAGTGAACAAGTGGTGGTTCAAGCTCATGCCTCTTAGCCTTGCAAGTGACTCTATCTGGAGGAGGGCTACATCCAGAATTGGGGATAGTCCAGTTATTAGGATCTCAGGTAACCCAAGTCTAAGCCTTCGCTTCTCAATGGCTTCAAGAGAATCCAATATCATGTCCCCTTCAAAAAGGTACTTCTGGCCTTTTGTTATCCTGTGGAAGAGGCCCCGCCAGTTTTCTCTCCCGGTTTCCATTGCCCAGCTGTTCTTGATGGAGAAGAACATATGAGCTGCCTGTAGGAACCATACAGATGGTTTTCCACTAGGCCACCTGAGAGCACTCAGCTCTCTCTGGGAGTAGCACCTCATGTCCTTGTAGTACATGTCCAACAACTGCTCAAGTCCAGGCTCAAGCTGGTGAAGAGGATTTTTTGGGTTGCCAAATAACCAAACTGTGTTGGTCATCTTGCCCATCCTCTTGACCATTGACAGAGTCAACACACTACAAGAGCATTCAACAAGGTCCCTCCTAAGAGTGGGGTACTCTCCTAGAGATGGCTCAAGCCTAACAGTGTTGGCATTCATTGCTACAGATTTGAGGTCAACGTTAGAGCATTTGCTCAGCGACAT
>China_KF887433_Human_LN2012_41_2012
ATTTGACCGAGCTTGAGGATTTCGCGAGAGAGCTGGCCTATGAAGGCCTTGACCCTGCTTTGATCATCAAGAAGCTGAAGGAGACAGGTGGAGATGATTGGGTGAAGGACACAAAGTTCATCATTGTCTTTGCCCTGACTCGAGGCAATAAGATCGTCAAGGCATCAGGGAAAATGTCAAACTCAGGGTCCAAGAGGTTGATGGCACTCCAAGAGAAATATGGACTGGTTGAGAGGGCAGAGACCAGGCTCTCAATCACTCCTGTGAGGGTTGCGCAGAGCCTTCCCACTTGGACATGTGCTGCAGCAGCAGCCTTAAAAGAGTATCTCCCAGTGGGGCCAGCCGTCATGAACCTGAAGGTCGAGAATTATCCCCCTGAGATGATGTGCATGGCCTTTGGATCCCTGATTCCAACTGCAGGGGTATCTGAAGCCACAACCAAGACCCTGATGGAGGCCTACTCTCTGTGGCAGGATGCCTTCACCAAGACTATCAATGTGAAAATGCGCGGAGCCAGCAAGACAGAAGTTTACAACTCCTTCAGGGACCCTCTTCATGCTGCTGTGAACTCTGTCTTCTTTCCCAATGATGTTCGGGTAAAGTGGCTGAAGGCCAAGGGAATCCTTGGCCCAGATGGGGTCCCCAGCAGAGCTGCTGAGGTTGCTGCTGCTGCTTACAGAAACCTGTAAGCAGCAATTTGACATATCCAATTAGGCTAAATTTCATGATCCAATTCGACAAAATTAGACCTCCTTCGGGAGGTCACCAATGGCTGGCCAATCTCTTCCCCAGATGGTGTTCAGGGCTGCAGTTCTCAGCTCTTCATCAAACCTGATGAGGTTGTGGAATGGGCACCTATTCAAATAGTGTGCCATCAGATATGGGTAACCTTGGAGGACCCCAGGCTCATCATCCTCATCCAAGACACTGTAAGAGCCATCTGTCTTCTTTTTCCGGACAGGAATAAAGAAGTCCCAACAGTCTAATAGAGGCTTACGCAATGAGGAAGAAGTGAATAAGTGGTGGTTCAAGCTCATGCCTCTTAGCCTTGCAAGTGACTCTATCTGGAGGAGGGCCACATCTAGAATTGGGGATAGTCCAGTTATTAGGATCTCAGGTAACCCAAGTCTAAGCCTTCGTTTCTCAATGGCTTCAAGAGAATCCAATATCATGTCCCCTTCAAAAAGGTACTTCTGGCCTTTTGTTATCCTGTGGAAGAGGCCCCGCCAGTTCTCTCTTCCGGTTTCCATTGCCCAGCTGTTCTTGATGGAGAAGAACATATGAGCTGCCTGTAGGAACCATACAGATGGTTTCCCACTAGGCCACCTGAGAGCACTCAGCTCTCTCTGGGAGTAACACCTCATGTCCTTGTAGTACATGTCCAACAACTGCTCAAGTCCAGGCTCAAGCTGGTGAAGAGGATTTTTTGGGTTGCCAAATAACCAAACTGTGTTGGTCATCTTGCCCATCCTCTTGACCATTGACAGAGTCAACACACTACAAGAGCATTCAACGAGGTCTCTCCTAAGAGTGGGGTACTCTCCTAGAGATGGCTCAAGCCTGACAGTGTTGGCATTCATTGCTACAGATTTGAGGTCAACGTTGGAGCATTTGCTCAGCGACAT
>China_KF887434_Human_LN2012_42_2012
ATTTGACTGAGCTTGAGGATTTCGCGAGAGAGCTGGCCTATGAAGGCCTTGACCCTGCTTTGATCATCAAGAAGCTGAAGGAGACAGGTGGAGATGATTGGGTGAAGGATACAAAGTTCATCATTGTCTTTGCCCTGACTCGAGGCAATAAGATCGTCAAGGCATCAGGGAAAATGTCAAACTCAGGGTCCAAGAGGTTGATGGCACTCCAAGAGAAATATGGACTGGTTGAGAGGGCAGAGACCAGGCTCTCAATCACTCCTGTGAGGGTTGCGCAGAGCCTTCCCACTTGGACATGTGCTGCAGCAGCAGCCTTAAAAGAGTATCTCCCAGTGGGGCCAGCCGTCATGAACCTGAAGGTAGAGAATTATCCCCCTGAGATGATGTGCATGGCCTTTGGATCCCTGATTCCAACTGCGGGGGTATCTGAAGCCACAACCAAGACCTTGATGGAGGCCTACTCTCTGTGGCAGGATGCCTTCACCAAGACTATCAATGTGAAGATGCGCGGAGCCAGCAAGACAGAAGTTTACAACTCCTTCAGGGACCCTCTTCATGCTGCTGTGAACTCTGTCTTCTTTCCCAATGATGTTCGGGTAAAGTGGCTGAAGGCCAAGGGAATCCTTGGCCCAGATGGGGTCCCCAGCAGAGCTGCTGAGGTTGCTGCTGCTGCTTACAGAAACCTGTAAGCAGCAATTTGACACATCCAATTAGGCTAAATTTCATGATCCAATTCGACAAAATTAGACCTCCTTCGGGAGGTCACCAATGGCTGGCCAATCTCTTCCCCAGATGGTGTTCAGGGCTGCAGTTCTCAGCTCTTCATCAAACCTGATGAGGTTGTGGAATGGGCACCTATTTAAATAGTGTGCCATCAGATATGGGTAACCTTGGAGGACCCCAGGCTCATCATCCTCATCCAAGACACTGTAAGAGCCATCTGTCTTCTTTTTGCGGACAGGAATAAAGAAGTCCCAACAGTCTAATAGAGGCTTACGCAATGAGGAAGAAGTGAATAAGTGGTGGTTCAAGCTCATGCCTCTTAGCCTTGCAAGTGACTCTATCTGGAGGAGGGCCACATCCAGAATTGGGGATAGTCCAGTTATTAGGATCTCAGGTAACCCAAGTCTAAGCCTCCGCTTCTCAATGGCTTCAAGAGAATCCAATATCATGTCCCCTTCAAAAAGGTACTTCTGGCCTTTTGTTATCCTGTGGAAGAGGCCCCGCCAGTTCTCTCTTCCGGTTTCCATTGCCCAGCTGTTCTTGATGGAGAAGAACATGTGAGCTGCCTGTAGGAACCATACAGATGGTTTACCACTAGGCCACCTGAGAGCACTCAGCTCTCTCTGGGAGTAGCACCTCATGTCCTTGTAGTACATGTCCAACAACTGCTCAAGTCCTGGCTCAAGCTGGTGAAGAGGATTTTTTGGGTTGCCAAATAACCAAACTGTGTTGGTCATCTTGCCCATCCTCTTGACCATTGACAGAGTCAACACACTACAAGAGCATTCAACGAGGTCTCTCCTAAGAGTGGGGTACTCTCCTAGAGATGGCTCAAGCCTGACAGTGTTGGCATTCATTGCTACAGATTTGAGGTCAACGTTGGAGCATTTGCTCAGCGACAT
>China_KF887435_Human_LN2012_58_2012
ATTTGACTGAGCTTGAGGATTTCGCGAGAGAGCTAGCCTATGAAGGCCTTGATCCTGCTTTGATCATCAAGAAGCTGAAGGAGACAGGTGGAGATGACTGGGTGAAGGATACTAAGTTCATTATTGTCTTTGCCCTGACTCGAGGCAATAAGATCGTCAAGGCATCAGGGAAGATGTCAAACTCAGGGTCTAAGAGGTTGATGGCACTCCAGGAGAAATATGGGCTGGTTGAGAGGGCAGAGACCAGGCTCTCAATCACCCCTGTAAGGGTAGCGCAGAGCCTCCCCACTTGGACATGTGCTGCAGCAGCAGCCTTAAAGGAGTATCTCCCAGTGGGGCCAGCCGTCATGAACCTGAAGGTCGAGAATTATCCCCCTGAGATGATGTGCATGGCCTTCGGGTCCCTGATTCCAACTGCAGGGGTATCTGAAGCCACGACCAAGACCCTGATGGAGGCTTACTCTTTATGGCAGGATGCCTTCACCAAGACTATCAATGTGAAGATGCGCGGAGCCAGCAAGACAGAAGTTTACAACTCCTTCAGGGATCCTCTCCATGCTGCTGTGAACTCTGTCTTCTTCCCCAATGATGTTCGGGTGAAGTGGCTGAAGGCCAAGGGAATCCTTGGCCCAGATGGGGTCCCCAGCAGAGCTGCTGAGGTTGCTGCTGCTGCTTACAGGAACCTGTAAGCAGCAATTTGACATATCCAATTAGGCTAAATTTCATGATCCAATTCGACAAAATTAGACCTCCTTCGGGGGGTCACCAATGGCTGGCCAATCTCTTCCCCAGATGGTGTTCAGGGCTGCAGTTCTCAGCTCCTCATCAAACCTGATGAGGTTGTGGAATGGGCACCTGTTTAAATAGTGTGCCATCAGATATGGGTAACCTTGAAGGACCCCAGGCTCATCATCCTCATCCAAGACACTGTATGAGCCATCTGTCTTCTTTTTGCGGATAGGAATAAAGAAGTCCCAACAGTCTAACAGAGGCTTACGCAATGAGGAAGAAGTGAACAAGTGGTGGTTCAAGCTCATGCCTCTTAGCCTTGCAAGTGACTCTATCTGAAGGAGGGCCACATCCAGAATAGGGGACAGTCCAGTTATTAAGATATCAGGTAACCCAAGTCTAAGCCTTCGCTTCTCTATGGCTTCAAGAGAATCCAATATCATGTCCCCTTCAAAAAGATACCTTCGGCCTTTTGTTATCCTGTGGAAGAGGCCCCGCCAGTTCTCTCTCCCAGTTTCCATTGCCCAGCTGTTCTTGATGGAGAAGAACATATGAGCTGCCTGCAAGAACCATACAGATGGCTTCCCACTAGGCCACCTAAGAGCACTCAGCTCTCTCTGGGAGTAGCACCTCATGTCCTTGTAGTACATGTCCAATAGCTGCTCAAGTCCAGGCTCAAGCTGGTGAAGAGGATTTTTAGGGTTGCCAAACAACCATACTGTGTTGGTCATCTTGCCCATCCTCTTGACCATTGACAGAGTCAACACACTGCAAGAGCATTCAACGAGGTCCCTCCTAAGAGTGGGGTACTCTCCTAGAGATGGCTCAAGCCTGACTGTGTTGGCATTCATTGCAACAGATTTGAGGTCAACGTTGGAGCATTTGCTCAGTGACAT
>China_KF917427_Human_2013082S_2013
ATTTGACTGAGCTTGAGGATTTCGCGAGAGAGCTAGCCTATGAAGGCCTTGATCCTGCTTTGATCATCAAGAAGCTGAAGGAGACAGGTGGAGATGACTGGGTGAAGGATACTAAGTTCATCATTGTCTTTGCCCTGACTCGAGGCAATAAGATCGTCAAGGCATCAGGGAAGATGTCAAACTCAGGGTCAAAGAGGTTGATGGCACTCCAGGAGAAATATGGGCTGGTTGAGAGGGCAGAGACCAGGCTCTCAATCACCCCTGTAAGGGTAGCGCAGAGCCTCCCCACTTGGACATGTGCTGCAGCAGCAGCCTTAAAGGAGTATCTCCCAGTGGGGCCAGCCGTCATGAACCTGAAGGTTGAGAATTATCCCCCTGAGATGATGTGCATGGCCTTCGGGTCCCTGATTCCAACTGCAGGGGTATCTGAAGCCACGACCAAGACCCTGATGGAGGCTTACTCTTTATGGCAAGATGCCTTCACCAAGACTATCAATGTGAAGATGCGCGGAGCCAGCAAGACAGAAGTTTACAACTCCTTCAGGGATCCTCTCCATGCTGCTGTGAACTCTGTCTTCTTCCCCAATGATGTTCGGGTGAAGTGGCTGAAGGCCAAGGGAATCCTTGGCCCAGATGGGGTCCCCAGCAGAGCTGCTGAGGTTGCTGCTGCTGCTTACAGGAACCTGTAAGCAGCAATTTGACATATCCAATTAGGCTAAATTTCATGATCCAATTCGACAAAATTAGACCTCCTTCGGGGGGTCACCAATGGCTGGCCAATCTCTTCCCCAGATGGTGTTCAGGGCTGCAGTTCTCAGCTCCTCATCAAACCTGATGAGGTTGTGGAATGGGCACCTGTTTAAATAGTGTGCCATCAGATATGGGTAACCTTGAAGGACCCCAGGCTCATCATCCTCATCCAAGACACTGTATGAGCCATCTGTCTTCTTTTTGCGGATAGGGATAAAGAAGTCCCAACAGTCCAACAGAGGCTTACGCAATGAGGAAGAAGTGAACAAGTGGTGGTTCAAGCTCATGCCTCTTAGCCTTGCAAGTGACTCTATCTGAAGGAGGGCCACATCCAGAATTGGGGACAGTCCAGTTATTAGGATATCAGGTAACCCAAGTCTGAGCCTTCGCTTCTCTATGGCTTCTAGAGAATCCAATATCATGTCCCCTTCAAAAAGATACCTTCGGCCTTTTGTTATCCTGTGGAAGAGGCCCCGCCAGTTCTCTCTCCCAGTTTCCATTGCCCAGCTGTTCTTGATGGAGAAGAACATATGAGCTGCCTGCAAGAACCATACAGATGGCTTCCCACTAGGCCACCTAAGAGCACTCAGCTCTCTCTGGGAGTAGCACCTCATGTCCTTGTAGTACATGTCCAATAGCTGCTCAAGTCCAGGCTCAAGCTGGTGAAGAGGATTTTTGGGGTTGCCAAACAACCATACTGTGTTGGTCATCTTACCCATCCTCTTGACCATCGACAGAGTCAACACACTGCAAGAGCATTCAACGAGGTCCCTCCTAAGAGTGGGGTACTCTCCTAGAGATGGCTCAAGCCTGACTGTGTTGGCATTCATTGCAACAGATTTGAGATCAACGTTGGAGCATTTGCTCAGTGACAT
>China_KF917428_Human_2013066S_2013
ATTTGACTGAGCTTGAGGATTTCGCGAGAGAGCTAGCCTATGAAGGCCTTGATCCTGCTCTGATCATCAAGAAGCTGAAGGAGACAGGTGGAGATGACTGGGTGAAGGATACTAAGTTCATCATTGTCTTTGCCCTGACTCGAGGCAATAAGATCGTCAAGGCATCAGGGAAGATGTCAAACTCAGGGTCAAAGAGGTTGATGGCACTCCAGGAGAAATATGGGCTGGTTGAGAGGGCAGAGACCAGGCTCTCAATCACCCCTGTAAGGGTAGCGCAGAGCCTCCCCACTTGGACATGTGCTGCAGCAGCAGCCTTAAAGGAGTATCTCCCAGTGGGGCCAGCCGTCATGAACCTGAAGGTTGAGAATTATCCCCCTGAGATGATGTGCATGGCCTTCGGGTCCCTGATTCCAACTGCAGGGGTATCTGAAGCCACGACCAAGACCCTGATGGAGGCTTACTCTTTATGGCAAGATGCCTTCACCAAGACTATCAATGTGAAGATGCGCGGAGCCAGCAAGACAGAAGTTTACAACTCCTTCAGGGATCCTCTCCATGCTGCTGTGAACTCTGTCTTCTTCCCCAATGATGTTCGGGTGAAGTGGCTGAAGGCCAAGGGAATCCTTGGCCCAGATGGGGTCCCCAGCAGAGCTGCTGAGGTTGCTGCTGCTGCTTACAGGAACCTGTAAGCAGCAATTTGATATATCCAATTAGGCTAAATTTCATGATCCAATTCGACAAAATTAGACCTCCTTCGGGGGGTCACCAATGGCTGGCCAATCTCTTCCCCAGATGGTGTTCAGGGCTGCAGTTCTCAGCTCCTCATCAAACCTGATGAGGTTGTGGAATGGGCACCTGTTTAAATAGTGTGCCATCAGATATGGGTAACCTTGAAGGACCCCAGGCTCATCATCCTCATCCAAGACACTGTATGAGCCATCTGTCTTCTTTTTGCGGATAGGGATAAAGAAGTCCCAACAGTCCAACAGAGGCTTACGCAATGAGGAAGAAGTGAACAAGTGGTGGTTCAAGCTCATGCCTCTTAGCCTTGCAAGTGACTCTATCTGAAGGAGGGCCACATCCAGAATTGGGGACAGTCCAGTTATTAGGATATCAGGTAACCCAAGTCTAAGCCTTCGCTTCTCTATGGCTTCTAGAGAATCCAATATCATGTCCCCTTCAAAAAGATACCTTCGGCCTTTTGTTATCCTGTGGAAGAGGCCCCGCCAGTTCTCTCTCCCAGTTTCCATTGCCCAGCTGTTCTTGATGGAGAAGAACATATGAGCTGCCTGCAAGAACCATACAGATGGCTTCCCACTAGGCCACCTAAGAGCACTCAGCTCTCTCTGGGAGTAGCACCTCATGTCCTTGTAGTACATGTCCAATAGCTGCTCAAGTCCAGGCTCAAGCTGGTGAAGAGGATTTTTGGGGTTGCCAAACAACCATACTGTGTTGGTCATCTTACCCATCCTCTTGACCATCGACAGAGTCAACACACTGCAAGAGCATTCAACGAGGTCCCTCCTAAGAGTGGGGTACTCTCCTAGAGATGGCTCAAGCCTGACTGTTTTGGCATTCATTGCAACAGATTTGAGATCAACGTTGGAGCATTTGCTCAGTGACAT
>China_KF917429_Human_2013067S_2013
ATTTGACTGAGCTTGAGGATTTCGCGAGAGAGCTAGCCTATGAAGGCCTTGATCCTGCTTTGATCATCAAGAAGCTGAAGGAGACAGGTGGAGATGACTGGGTGAAGGATACTAAGTTCATCATTGTCTTTGCCCTGACTCGAGGCAATAAGATCGTTAAGGCATCAGGGAAGATGTCAAACTCAGGGTCAAAGAGGTTGATGGCACTCCAGGAGAAATATGGGCTGGTTGAGAGGGCAGAGACCAGGCTCTCAATCACCCCTGTAAGGGTAGCGCAGAGCCTCCCCACTTGGACATGTGCTGCAGCAGCAGCCTTAAAGGAGTATCTCCCAGTGGGGCCAGCCGTCATGAACCTGAAGGTTGAGAATTATCCCCCTGAGATGATGTGCATGGCCTTCGGGTCCCTGATTCCAACTGCAGGGGTATCTGAAGCCACGACCAAGACCCTGATGGAGGCTTACTCTTTATGGCAAGATGCCTTCACCAAGACTATCAATGTGAAGATGCGCGGAGCCAGCAAGACAGAAGTTTACAACTCCTTCAGGGATCCTCTCCATGCTGCTGTGAACTCTGTCTTCTTCCCCAATGATGTTCGGGTGAAGTGGCTGAAGGCCAAGGGAATCCTTGGCCCAGATGGGGTCCCCAGCAGAGCTGCTGAGGTTGCTGCTGCTGCTTACAGGAACCTGTAAGCAGCAATTTGACATATCCAATTAGGCTAAATTTCATGATCCAATTCGACAAAATTAGACCTCCTTCGGGGGGTCACCAATGGCTGGCCAATCTCTTCCCCAGATGGTGTTCAGGGCTGCAGTTCTCAGCTCCTCATCAAACCTGATGAGGTTGTGGAATGGGCACCTGTTTAAATAGTGTGCCATCAGATATGGGTAACCTTGAAGGACCCCAGGCTCATCATCCTCATCCAAGACACTGTATGAGCCATCTGTCTTCTTTTTGCGGATAGGGATAAAGAAGTCCCAACAGTCCAACAGAGGCTTACGCAATGAGGAAGAAGTGAACAAGTGGTGGTTCAAGCTCATGCCTCTTAGCCTTGCAAGTGACTCTATCTGAAGGAGGGCCACATCCAGAATTGGGGACAGTCCAGTTATTAGGATATCAGGTAACCCAAGTCTAAGCCTTCGCTTCTCTATGGCTTCTAGAGAATCCAATATCATGTCCCCTTCAAAAAGATACCTTCGGCCTTTTGTTATCCTGTGGAAGAGGCCCCGCCAGTTCTCTCTCCCAGTTTCCATTGCCCAGCTGTTCTTGATGGAGAAGAACATATGAGCTGCCTGCAAGAACCATACAGATGGCTTCCCACTAGGCCACCTAAGAGCACTCAGCTCTCTCTGGGAGTAGCACCTCATGTCCTTGTAGTACATGTCCAATAGCTGCTCAAGTCCAGGCTCAAGCTGGTGAAGAGGATTTCTGGGGTTGCCAAACAACCATACTGTGTTGGTCATCTTACCCATCCTCTTGACCATCGACAGAGTCAACACACTGCAAGAGCATTCAACGAGGTCCCTCCTAAGAGTGGGGTACTCTCCTAGAGATGGCTCAAGCCTGACTGTGTTGGCATTCATTGCAACAGATTTGAGATCAACGTTGGAGCATTTGCTCAGTGACAT
>China_KF917430_Human_2013041S_2013
ATTTGACTGAGCTTGAGGATTTCGCGAGAGAGCTAGCCTATGAAGGCCTAGATCCTGCTTTGATCATCAAGAAGCTGAAGGAGACAGGTGGAGATGACTGGGTGAAGGATACTAAGTTCATCATTGTCTTTGCCCTGACTCGAGGCAATAAGATCGTCAAGGCATCAGGGAAGATGTCAAACTCAGGGTCAAAGAGGTTGATGGCACTCCAGGAGAAATATGGGCTAGTTGAGAGGGCAGAGACCAGGCTCTCAATCACCCCTGTAAGGGTAGCGCAGAGCCTCCCCACTTGGACATGTGCTGCAGCAGCAGCCTTAAAGGAGTATCTCCCAGTGGGGCCAGCCGTCATGAACCTGAAGGTTGAGAATTATCCCCCTGAGATGATGTGCATGGCCTTCGGGTCCCTGATTCCAACTGCAGGGGTATCTGAAGCCACGACCAAGACCCTGATGGAGGCTTACTCTTTATGGCAAGATGCCTTCACCAAGACTATCAATGTGAAGATGCGCGGAGCCAGCAAGACAGAAGTTTACAACTCCTTCAGGGATCCTCTCCATGCTGCTGTGAACTCTGTCTTCTTCCCCAATGATGTTCGGGTGAAGTGGCTGAAGGCCAAGGGAATCCTTGGCCCAGATGGGGTCCCCAGCAGAGCTGCTGAGGTTGCTGCTGCTGCTTACAGGAACCTGTAAGCAGCAATTTGACATATCCAATTAGGCTAAATTTCATGATCCAATTCGACAAAATTAGACCTCCTTCGGGGGGTCACCAATGGCTGGCCAATCTCTTCCCCAGATGGTGTTAAGGGCTGCAGTTCTCAGCTCCTCATCAAACCTGATGAGGTTGTGGAATGGGCACCTGTTTAAATAGTGTGCCATCAGATATGGGTAACCTTGAAGGACCCCAGGCTCATCACCCTCATCCAAGACACTGTATGAGCCATCTGTCTTCTTTTTGCGGATAGGGATAAAGAAGTCCCAACAGTCCAACAGAGGCTTACGTAATGAGGAAGAAGTGAACAAGTGGTGGTTCAAGCTCATGCCTCTTAGCCTTGCAAGTGACTCTATCTGAAGGAGGGCCACATCCAGAATTGGGGACAGTCCAGTTATTAGGATATCAGGTAACCCAAGTCTAAGCCTTCGCTTCTCTATGGCTTCTAGAGAATCCAATATCATGTCCCCTTCAAAAAGATACCTTCGGCCTTTTGTTATCCTGTGGAAGAGGCCCCGCCAGTTCTCTCTCCCAGTTTCCATTGCCCAGCTGTTCTTGATGGAGAAGAACATATGAGCTGCCTGCAAGAACCATACAGATGGCTTCCCACTAGGCCACCTAAGAGCACTCAGCTCTCTCTGGGAGTAGCACCTCATGTCCTTGTAGTACATGTCCAATAGCTGCTCAAGTCCAGGCTCAAGCTGGTGAAGAGGATTTTTGGGGTTGCCAAACAACCATACTGTGTTGGTCATCTTACCCATCCTCTTGACCATCGACAGAGTCAACACACTGCAAGAGCATTCAACGAGGTCCCTCCTAAGAGTGGGGTACTCTCCTAGAGATGGCTCAAGCCTGACTGTGTTGGCATTCATTGCAACAGATTTGAGATCAACGTTGGAGCATTTGCTCAGTGACAT
>China_KF917431_Human_2013043S_2013
ATTTGACTGAGCTTGAGGATTTCGCGAGAGAGCTAGCCTATGAAGGCCTTGATCCTGCTTTGATCATCAAGAAGCTGAAGGAGACAGGTGGAGATGACTGGGTGAAGGATACTAAGTTCATCATTGTCTTTGCCCTGACTCGAGGCAATAAGATCGTCAAGGCATCAGGGAAGATGTCAAACTCAGGGTCAAAGAGGTTGATGGCACTCCAGGAGAAATATGGGCTGGTTGAGAGGGCAGAGACCAGGCTCTCAATCACCCCTGTAAGGGTAGCGCAGAGCCTCCCCACTTGGACATGTGCTGCAGCAGCAGCCTTAAAGGAGTATCTCCCAGTGGGGCCAGCCGTCATGAACCTGAAGGTTGAGAATTATCCCCCTGAGATGATGTGCATGGCCTTCGGGTCCCTGATTCCAACTGCAGGGGTATCTGAAGCCACGACCAAGACCCTGATGGAGGCTTACTCTTTATGGCAAGATGCCTTCACCAAGACTATCAATGTGAAGATGCGCGGAGCCAGCAAGACAGAAGTTTACAACTCCTTCAGGGATCCTCTCCATGCTGCTGTGAACTCTGTCTTCTTCCCCAATGATGTTCGGGTGAAGTGGCTAAAGGCCAAGGGAATCCTTGGCCCAGATGGGGTCCCCAGCAGAGCTGCTGAGGTTGCTGCTGCTGCTTACAGGAACCTGTAAGCAGCAATTTGACATATCCAATTAGGCTAAATCTCATGATCCAATTCGACAAAATTAGACCTCCTTCGGGGGGTCACCAATGGCTGGCCAATCTCTTCCCCAGATGGTGTTAAGGGCTGCAGTTCTCAGCTCCTCATCAAACCTGATGAGGTTGTGGAATGGGCACCTGTTTAAATAGTGTGCCATCAGATATGGGTAACCTTGAAGGACCCCAGGCTCATCATCCTCATCCAAGACACTGTATGAGCCATCTGTCTTCTTTTTGCGGATAGGGATAAAGAAGTCCCAACAGTCCAACAGAGGCTTACGCAATGAGGAAGAAGTGAACAAGTGGTGGTTCAAGCTCATGCCTCTTAGCCTTGCAAGTGACTCTATCTGAAGGAGGGCCACATCCAGAATTGGGGACAGTCCAGTTATTAGGATATCAGGTAACCCAAGTCTAAGCCTTCGCTTCTCTATGGCTTCTAGAGAATCCAATATCATGTCCCCTTCAAAAAGATACCTTCGGCCTTTTGTTATCCTGTGGAAGAGGCCCCGCCAGTTCTCTCTCCCAGTTTCCATTGCCCAGCTGTTCTTGATGGAGAAGAACATATGAGCTGCCTGCAAGAACCATACAGATGGCTTCCCACTAGGCCACCTAAGAGCACTCAGCTCTCTCTGGGAGTAGCACCTCATGTCCTTGTAGTACATGTCCAATAGCTGCTCAAGTCCAGGCTCAAGCTGGTGAAGAGGATTTTTGGGGTTGCCAAACAACCATACTGTGTTGGTCATCTTACCCATCCTCTTGACCATCGACAGAGTCAACACACTGCAAGAGCATTCAACGAGGTCCCTCCTAAGAGTGGGGTACTCTCCTAGAGATGGCTCAAGCCTGACTGTGTTGGCATTCATTGCAACAGATTTGAGATCAACGTTGGAGCATTTGCTCAGTGACAT
>China_KF917432_Human_2013048S_2013
ATTTGACTGAGCTTGAGGATTTCGCGAGAGAGCTAGCCTATGAAGGCCTTGATCCTGCTTTGATCATCAAGAAGCTGAAGGAGACAGGTGGAGATGACTGGGTGAAGGATACTAAGTTCATCATTGTCTTTGCCCTGACTCGAGGCAATAAGATCGTCAAGGCATCAGGGAAGATGTCAAACTCAGGGTCAAAGAGGTTGATGGCACTCCAGGAGAAATATGGGCTAGTTGAGAGGGCAGAGACCAGGCTCTCAATCACCCCTGTAAGGGTAGCGCAGAGCCTCCCCACTTGGACATGTGCTGCAGCAGCAGCCTTAAAGGAGTATCTCCCAGTGGGGCCAGCCGTCATGAACCTGAAGGTTGAGAATTATCCCCCTGAGATGATGTGCATGGCCTTCGGGTCCCTGATTCCAACTGCAGGGGTATCTGAAGCCACGACCAAGACCCTGATGGAGGCTTACTCTTTATGGCAAGATGCCTTCACCAAGACTATCAATGTGAAGATGCGCGGAGCCAGCAAGACAGAAGTTTACAACTCCTTCAGGGATCCTCTCCATGCTGCTGTGAACTCTGTCTTCTTCCCCAATGATGTTCGGGTGAAGTGGCTGAAGGCCAAGGGAATCCTTGGCCCAGATGGGGTCCCCAGCAGAGCTGCTGAGGTTGCTGCTGCTGCTTACAGGAACCTGTAAGCAGCAATTTGACATATCCAATTAGGCTAAATTTCATGATCCAATTCGACAAAATTAGACCTCCTTCGGGGGGTCACCAATGGCTGGCCAATCTCTTCCCCAGATGGTGTTCAGGGCTGCAGTTCTCAGCTCCTCATCAAACCTGATGAGGTTGTGGAATGGGCACCTGTTTAAATAGTGTGCCATCAGATATGGGTAACCTTGAAGGACCCCAGGCTCATCATCCTCATCCAAGACACTGTATGAGCCATCTGTCTTCTTTTTGCGGATAGGGATAAAGAAGTCCCAACAGTCCAACAGAGGCTTACGCAATGAGGAAGAAGTGAACAAGTGGTGGTTCAAGCTCATGCCTCTTAGCCTTGCAAGTGACTCTATCTGAAGGAGGGCCACATCCAGAATTGGGGACAGTCCAGTTATTAGGATATCAGGTAACCCAAGTCTAAGCCTTCGCTTCTCTATGGCTTCTAGAGAATCCAATATCATGTCCCCTTCAAAAAGATACCTTCGGCCTTTTGTTATCCTGTGGAAGAGGCCCCGCCAGTTCTCTCTCCCAGTTTCCATTGCCCAGCTGTTCTTGATGGAGAAGAACATATGAGCTGCCTGCAAGAACCATACAGATGGCTTCCCACTAGGCCACCTAAGAGCACTCAGCTCTCTCTGGGAGTAGCACCTCATGTCCTTGTAGTACATGTCCAATAGCTGCTCAAGTCCAGGCTCAAGCTGGTGAAGAGGATTTTTGGGGTTGCCAAACAACCATACTGTGTTGGTCATCTTACCCATCCTCTTGACCATCGACAGAGTCAACACACTGCAAGAGCATTCAACGAGGTCCCTCCTAAGAGTGGGGTACTCTCCTAGAGATGGCTCAAGCCTGACTGTGTTGGCATTCATTGCAACAGATTTAAGATCAACGTTGGAGCATTTGCTCAGTGACAT
>China_KF917433_Human_2013075S_2013
ATTTGACTGAGCTTGAGGATTTCGCGAGAGAGCTAGCCTATGAAGGCCTTGATCCTGCTTTGATCATCAAGAAGCTGAAGGAGACAGGTGGAGATGACTGGGTGAAGGATACTAAGTTCATCATTGTCTTTGCCCTGACTCGAGGCAATAAGATCGTCAAGGCATCAGGGAAGATGTCAAACTCAGGGTCAAAGAGGTTGATGGCACTCCAGGAGAAATATGGGCTGGTTGAGAGGGCAGAGACCAGGCTCTCAATCACCCCTGTAAGGGTAGCGCAGAGCCTCCCCACTTGGACATGTGCTGCAGCAGCAGCCTTAAAGGAGTATCTCCCAGTGGGGCCAGCCGTCATGAACCTGAAGGTTGAGAATTATCCCCCTGAGATGATGTGCATGGCCTTCGGGTCCCTGATTCCAACTGCAGGGGTATCTGAAGCCACGACCAAGACCCTGATGGAGGCTTACTCTTTATGGCAAGATGCCTTCACCAAGACTATCAATGTGAAGATGCGCGGAGCCAGCAAGACAGAAGTTTACAACTCCTTCAGGGATCCTCTCCATGCTGCTGTGAACTCTGTCTTCTTCCCCAATGATGTTCGGGTGAAGTGGCTGAAGGCCAAGGGAATCCTTGGCCCAGATGGGGTCCCCAGCAGAGCTGCTGAGGTTGCTGCTGCTGCTTACAGGAACCTGTAAGCAGCAATTTGACATATCCAATTAGGCTAAATTTCATGATCCAATTCGACAAAATTAGACCTCCTTCGGGGGGTCACCAATGGCTGGCCAATCCCTTCCCCAGATGGTGTTCAGGGCTGCAGTTCTCAGCTCCTCATCAAACCTGATGAGGTTGTGGAATGGGCACCTGTTTAAATAGTGTGCCATCAGATATGGGTAACCTTGAAGGACCCCAGGCTCATCATCCTCATCCAAGACACTGTATGAGCCATCTGTCTTCTTTCTGCGGATAGGGATAAAGAAGTCCCAACAGTCCAACAGAGGCTTACGCAATGAGGAAGAAGTGAACAAGTGGTGGTTCAAGCTCATGCCTCTTAGCCTTGCAAGTGACTCTATCTGAAGGAGGGCCACATCCAGAATTGGGGACAGTCCAGTTATTAGGATATCAGGTAACCCAAGTCTAAGCCTTCGCTTCTCTATGGCTTCTAGAGAATCCAATATCATGTCCCCTTCAAAAAGATACCTTCGGCCTTTTGTTATCCTGTGGAAGAGGCCCCGCCAGTTCTCTCTCCCAGTTTCCATTGCCCAGCTGTTCTTGATGGAGAAGAACATATGAGCTGCCTGCAAGAACCATACAGATGGCTTCCCACTAGGCCACCTAAGAGCACTCAGCTCTCTCTGGGAGTAGCACCTCATGTCCTTGTAGTACATGTCCAATAGCTGCTCAAGTCCAGGCTCAAGCTGGTGAAGAGGATTTTTGGGGTTGCCAAACAACCATACTGTGTTGGTCATCTTACCCATCCTCTTGACCATCGACAGAGTCAACACACTGCAAGAGCATTCAACGAGGTCCCTCCTAAGAGTGGGGTACTCTCCTAGAGATGGCTCAAGCCTGACTGTGTTGGCATTCATTGCAACAGATTTAAGATCAACGTTGGAGCATTTGCTCAGTGACAT
>China_KF917434_Human_2013040S_2013
ATTTGACTGAGCTTGAGGATTTCGCGAGAGAGCTAGCCTATGAAGGCCTTGATCCTGCTTTGATCATCAAGAAGCTGAAGGAGACAGGTGGAGATGACTGGGTGAAGGATACTAAGTTCATCATTGTCTTTGCCCTGACTCGAGGCAATAAGATCGTCAAGGCATCAGGGAAGATGTCAAACTCAGGGTCAAAGAGGTTGATGGCACTCCAGGAGAAATATGGGCTGGTTGAGAGGGCAGAGACCAGGCTCTCAATCACCCCTGTAAGGGTAGCGCAGAGCCTCCCCACTTGGACATGTGCTGCAGCAGCAGCCTTAAAGGAGTATCTCCCAGTGGGGCCAGCCGTCATGAACCTGAAGGTTGAGAATTACCCCCCTGAGATGATGTGCATGGCTTTCGGGTCCCTGATTCCAACTGCAGGGGTATCTGAAGCCACGACCAAGACCCTGATGGAGGCTTACTCTTTATGGCAAGATGCCTTCACCAAGACTATCAATGTGAAGATGCGCGGAGCCAGCAAGACAGAAGTTTACAACTCCTTCAGGGATCCTCTCCATGCTGCTGTGAACTCTGTCTTCTTCCCCAATGATGTTCGGGTGAAGTGGCTGAAGGCCAAGGGAATCCTTGGCCCAGATGGGGTCCCCAGCAGAGCTGCTGAGGTTGCTGCTGCTGCTTACAGGAACCTGTAAGCAGCAATTTGACATATCCAATTAGGCTAAATTTCATGATCCAATTCGACAAAATTAGACCTCCTTCGGGGGGTCACCAATGGCTGGCCAATCTCTTCCCCAGATGGTGTTCAGGGCTGCAGTTCTCAGCTCCTCATCAAACCTGATGAGGTTGTGGAATGGGCACCTGTTTAAATAGTGTGCCATCAGATATGGGTAACCTTGAAGGACGCCAGGCTCATCATCCTCATCCAAGACACTGTATGAGCCATCTGTCTTCTTTTTGCGGATAGGGATAAAGAAGTCCCAACAGTCCAACAGAGGCTTACGCAATGAGGAAGAAGTGAACAAGTGGTGGTTCAAGCTCATGCCTCTTAGCCTTGCAAGTGACTCTATCTGAAGGAGGGCCACATCCAGAATTGGGGACAGTCCAGTTATTAGGATATCAGGTAACCCAAGTCTAAGCCTTCGCTTCTCTATGGCTTCTAGAGAATCCAATATCATGTCCCCTTCAAAAAGATACCTTCGGCCTTTTGTTATCCTGTGGAAGAGGCCCCGCCAGTTCTCTCTCCCAGTTTCCATTGCCCAGCTGTTCTTGATGGAGAAGAACATATGAGCTGCCTGCAAGAACCATACAGATGGCTTCCCACTAGGCCACCTAAGAGCACTCAGCTCTCTTTGGGAGTAGCACCTCATGTCCTTGTAGTACATGTCCAATAGCTGCTCAAGTCCAGGCTCAAGCTGGTGAAGAGGATTTTTGGGGTTGCCAAACAACCATACTGTGTTGGTCATCTTACCCATCCTCTTGACCATCGACAGAGTCAACACACTGCAAGAGCATTCAACGAGGTCCCTCCTAAGAGTGGGGTACTCTCCTAGAGATGGCTCAAGCCTGACTGTGTTGGCATTCATTGCAACAGATTTGAGATCAACGTTGGAGCATTTGCTCAGTGACAT
>China_KF917435_Human_2013049S_2013
ATTTGACTGAGCTTGAGGATTTCGCGAGAGAGCTAGCCTATGAAGGCCTTGATCCTGCTTTGATCATCAAGAAGCTGAAGGAGACAGGTGGAGATGACTGGGTGAAGGATACTAAGTTCATCATTGTCTTTGCCCTGACTCGAGGCAATAAGATCGTCAAGGCATCAGGGAAGATGTCAAACTCAGGGTCAAAGAGGTTGATGGCACTCCAGGAGAAATATGGGCTGGTTGAGAGGGCAGAGACCAGGCTCTCAATCACCCCTGTAAGGGTAGCGCAAAGCCTCCCCACTTGGACATGTGCTGCAGCAGCAGCCTTAAAGGAGTATCTCCCAGTGGGGCCAGCCGTCATGAACCTGAAGGTTGAGAATTATCCCCCTGAGATGATGTGCATGGCCTTCGGGTCCCTGATTCCAACTGCAGGGGTATCTGAAGCCACGACCAAGACCCTGATGGAGGCTTACTCTTTATGGCAAGATGCCTTCACCAAGACTATCAATGTGAAGATGCGCGGAGCCAGCAAGACAGAAGTTTACAACTCCTTCAGGGATCCTCTCCATGCTGCTGTGAACTCTGTCTTCTTCCCCAATGATGTTCGGGTGAAGTGGCTGAAGGCCAAGGGAATCCTTGGCCCAGATGGGGTCCCCAGCAGAGCTGCTGAGGTTGCTGCTGCTGCTTACAGGAACCTGTAAGCAGCAATTTGACATATCCAATTAGGCTAAATTTCATGATCCAATTCGACAAAATTAGACCTCCTTCGGGGGGTCACCAATGGCTGGCCAATCTCTTCCCCAGATGGTGTTCAGGGCTGCAGTTCTCAGCTCCTCATCAAACCTGATGAGGTTGTGGAATGGGCACCTGTTTAAATAGTGTGCCATCAGATATGGGTAACCTTGAAGGACTCCAGGCTCATCATCCTCATCCAAGACACTGTATGAGCCATCTGTCTTCTTTTTGCGGATAGGGATAAAGAAGTCCCAACAGTCTAACAGAGGCTTACGCAATGAGGAAGAAGTGAACAAGTGGTGGTTCAAGCTCATGCCTCTTAGCCTTGCAAGTGACTCTATCTGAAGGAGGGCCACATCCAGAATTGGGGACAGTCCAGTTATTAGGATATCAGGTAACCCAAGTCTAAGCCTTCGCTTCTCTATGGCTTCTAGAGAATCCAATATCATGTCCCCTTCAAAAAGATACCTTCGGCCTTTTGTTATCCTGTGGAAGAGGCCCCGCCAGTTCTCTCTCCCAGTTTCCATTGCCCAGCTGTTCTTGATGGAGAAGAACATATGAGCTGCCTGCAAGAACCATACAGATGGCTTCCCACTAGGCCACCTAAGAGCACTCAGCTCTCTCTGGGAGTAGCACCTCATGTCCTTGTAGTACATGTCCAATAGCTGCTCAAGTCCAGGCTCAAGCTGGTGAAGAGGATTTTTGGGGTTGCCAAACAACCATACTGTGTTGGTCATCTTACCCATCCTCTTGACCATCGACAGAGTCAACACACTGCAAGAGCATTCAACGAGGTCCCTCCTAAGAGTGGGGTACTCTCCTAGAGATGGCTCAAGCCTGACTGTGTTGGCATTCATTGCAACAGATTTGAGATCAACGTTGGAGCATTTGCTCAGTGACAT
>China_KF917436_Human_2013051S_2013
ATTTGACTGAGCTTGAGGATTTCGCGAGAGAGCTAGCCTATGAAGGCCTTGATCCTGCTTTGATCATCAAGAAGCTGAAGGAGACAGGTGGAGATGACTGGGTGAAGGATACTAAGTTCATCATTGTCTTTGCCCTGACTCGAGGCAATAAGATCGTCAAGGCATCAGGGAAGATGTCAAACTCAGGGTCAAAGAGGTTGATGGCACTCCAGGAGAAATATGGGCTGGTTGAGAGGGCAGAGACCAGGCTCTCAATCACCCCTGTAAGGGTAGCGCAAAGCCTCCCCACTTGGACATGTGCTGCAGCAGCAGCCTTAAAGGAGTATCTCCCAGTGGGGCCAGCCGTCATGAACCTGAAGGTTGAGAATTATCCCCCTGAGATGATGTGCATGGCCTTCGGGTCCCTGATTCCAACTGCAGGGGTATCTGAAGCCACGACCAAGACCCTGATGGAGGCTTACTCTTTATGGCAAGATGCCTTCACCAAGACTATCAATGTGAAGATGCGCGGAGCCAGCAAGACAGAAGTTTACAACTCCTTCAGGGATCCTCTCCATGCTGCTGTGAACTCTGTCTTCTTCCCCAATGATGTTCGGGTGAAGTGGCTGAAGGCCAAGGGAATCCTTGGCCCAGATGGGGTCCCCAGCAGAGCTGCTGAGGTTGCTGCTGCTGCTTACAGGAACCTGTAAGCAGCAATTTGACATATCCAATTAGGCTAAATTTCATGATCCAATTCGACAAAATTAGACCTCCTTCGGGGGGTCACCAATGGCTGGCCAATCTCTTCCCCAGATGGTGTTCAGGGCTGCAGTTCTCAGCTCCTCATCAAACCTGATGAGGTTGTGGAATGGGCACCTGTTTAAATAGTGTGCCATCAGATATGGGTAACCTTGAAGGACTCCAGGCTCATCATCCTCATCCAAGACACTGTATGAGCCATCTGTCTTCTTTTTGCGGATAGGGATAAAGAAGTCCCAACAGTCTAACAGAGGCTTACGCAATGAGGAAGAAGTGAACAAGTGGTGGTTCAAGCTCATGCCTCTTAGCCTTGCAAGTGACTCTATCTGAAGGAGGGCCACATCCAGAATTGGGGACAGTCCAGTTATTAGGATATCAGGTAACCCAAGTCTAAGCCTTCGCTTCTCTATGGCTTCTAGAGAATCCAATATCATGTCCCCTTCAAAAAGATACCTTCGGCCTTTTGTTATCCTGTGGAAGAGGCCCCGCCAGTTCTCTCTCCCAGTTTCCATTGCCCAGCTGTTCTTGATGGAGAAGAACATATGAGCTGCCTGCAAGAACCATACAGATGGCTTCCCACTAGGCCACCTAAGAGCACTCAGCTCTCTCTGGGAGTAGCACCTCATGTCCTTGTAGTACATGTCCAATAGCTGCTCAAGTCCAGGCTCAAGCTGGTGAAGAGGATTTTTGGGGTTGCCAAACAACCATACTGTGTTGGTCATCTTACCCATCCTCTTGACCATCGACAGAGTCAACACACTGCAAGAGCATTCAACGAGGTCCCTCCTAAGAGTGGGGTACTCTCCTAGAGATGGCTCAAGCCTGACTGTGTTGGCATTCATTGCAACAGATTTGAGATCAACGTTGGAGCATTTGCTCAGTGACAT
>China_KF917437_Human_2013037S_2013
ATTTGACTGAGCTTGAGGATTTCGCGAGAGAGCTAGCCTATGAAGGCCTTGATCCTGCTTTGATCATCAAGAAGCTGAAGGAGACAGGTGGAGATGACTGGGTGAAGGATACTAAGTTCATCATTGTCTTTGCCCTGACTCGAGGCAATAAGATCGTCAAGGCATCAGGGAAGATGTCAAACTCAGGGTCAAAGAGGTTGATGGCACTCCAGGAGAAATATGGGCTGGTTGAGAGGGCAGAGACCAGGCTCTCAATCACCCCTGTGAGGGTAGCGCAGAGCCTCCCCACTTGGACATGTGCTGCAGCAGCAGCCTTAAAGGAGTATCTCCCAGTGGGGCCAGCCGTCATGAACCTGAAGGTTGAGAATTATCCCCCTGAGATGATGTGCATGGCCTTCGGGTCCCTGATTCCAACTGCAGGGGTATCTGAAGCCACGACCAAGACCCTGATGGAGGCTTACTCTTTATGGCAAGATGCCTTCACCAAGACTATCAATGTGAAGATGCGCGGAGCCAGCAAGACAGAAGTTTACAACTCCTTCAGGGATCCTCTCCATGCTGCTGTGAACTCTGTCTTCTTCCCCAATGATGTTCGGGTGAAGTGGCTGAAGGCCAAGGGAATCCTTGGCCCAGATGGGGTCCCCAGCAGAGCTGCTGAGGTTGCTGCTGCTGCTTACAGGAACCTGTAAGCAGCAATTTGACATATCCAATTAGGCTAAATTTCATGATCCAATTCGACAAAATTAGACCTCCTTCGGGGGGTCACCAATGGCTGGCCAATCTCTTCCCCAGATGGTGTTCAGGGCTGCAGTTCTCAGCTCCTCATCAAACCTGATGAGGTTGTGGAATGGGCACCTGTTTAAATAGTGTGCCATCAGATATGGGTAACCTTGAAGGACCCCAGGCTCATCATCCTCATCCAAGACACTGTATGAGCCATCTGTCTTCTTTTTGCGGATAGGGATAAAGAAGTCCCAACAGTCTAACAGAGGCTTACGCAATGAGGAAGAAGTGAACAAGTGGTGGTTCAAGCTCATGCCTCTTAGCCTTGCAAGTGACTCTATCTGAAGGAGGGCCACATCCAGAATTGGGGACAGTCCAGTTATTAGGATATCAGGTAACCCAAGTCTAAGCCTTCGCTTCTCTATGGCTTCTAGAGAATCCAATATCATGTCCCCTTCAAAAAGATACCTTCGGCCTTTTGTTATCCTGTGGAAGAGGCCCCGCCAGTTCTCTCTCCCAGTTTCCATTGCCCAGCTGTTCTTGATGGAGAAGAACATATGAGCTGCCTGCAAGAACCATACAGATGGCTTCCCACTAGGCCACCTAAGAGCACTCAGCTCTCTCTGGGAGTAGCACCTCATGTCCTTGTAGTACATGTCCAATAGCTGCTCAAGTCCAGGCTCAAGCTGGTGAAGAGGATTTTTGGGGTTGCCAAACAACCATACTGTGTTGGTCATCTTACCCATCCTCTTGACCATCGACAGAGTCATCACACTGCAAGAGCATTCAACGAGGTCCCTCCTAAGAGTGGGGTACTCTCCTAGAGATGGCTCAAGCCTGACTGTGTTGGCATTCATTGCAACAGATTTGAGATCAACGTTGGAGCATTTGCTCAGTGACAT
>China_KF917438_Human_2013081S_2013
ATTTGACTGAGCTTGAGGATTTTGCGAGAGAGCTAGCCTATGAAGGCCTTGATCCTGCTCTGATCATCAAGAAGCTGAAGGAGACAGGTGGAGATGACTGGGTGAAGGATACTAAGTTCATCATTGTCTTTGCCCTGACTCGAGGCAATAAGATCGTCAAGGCATCAGGGAAGATGTCAAACTCAGGGTCTAAGAGGTTGATGGCACTCCAGGAGAAATATGGGCTGGTTGAGAGGGCAGAGACCAGGCTCTCAATCACCCCAGTAAGGGTAGCGCAGAGCCTCCCCACTTGGACATGTGCTGCAGCAGCAGCCTTAAAGGAGTATCTCCCTGTGGGGCCAGCCGTCATGAACCTGAAGGTCGAGAATTATCCCCCTGAGATGATGTGCATGGCCTTCGGGTCCCTGATTCCAACTGCAGGAGTATCTGAAGCCACGACCAAGACCCTGATGGAGGCTTACTCTTTATGGCAAGATGCCTTCACCAAGACTATCAATGTGAAGATGCGCGGAGCCAGCAAGACAGAAGTTTACAACTCCTTCAGGGATCCTCTCCATGCTGCTGTGAACTCTGTTTTCTTCCCCAATGATGTTCGGGTGAAGTGGCTGAAGGCCAAGGGAATCCTTGGCCCAGATGGGGTCCCCAGCAGAGCTGCTGAGGTTGCTGCTGCTGCTTACAGGAACCTGTAAGCAGCAATTTGACATATCCAATTAGGCTAAATTTCATGATCCAATTCGACAAAATTAGACCTCCTTCGGGGGGTCACCAATGGCTGGCCAATCTCTTCCCCAGATGGTGTTCAGAGCTGCAGTTCTCAGCTCCTCATCAAACCTGATGAGGTTGTGGAATAGGCACCTGTTTAAATAGTGAGCCATCAGATATGGGTAACCTTGAAGGACCCCAGGCTCATCATCCTCATCCAAGACACTGTATGAGCCATCTGTCTTCTTTTTGCGGATAGGAATAAAGAAGTCCCAACAGTCTAGCAGAGGCTTACGCAATGAGGAAGAAGTGAACAAGTGGTGGTTCAAGCTCATGCCTCTTAGCCTTGCAAGTGACTCTATCTGAAGGAGGGCCACATCCAGAATTGGGGACAGTCCAGTTATTAGGATATCAGGTAACCCAAGTCTAAGCCTTCGCTTCTCTATGGCTTCAAGAGAATCCAATATCATGTCCCCTTCAAAAAGATACCTTCGGCCTTTTGTTATCCTGTGGAAGAGGCCCCGCCAGTTCTCTCTCCCAGTTTCCATTGCCCAGCTGTTCTTGATGGAGAAGAACATATGAGCTGCCTGCAAGAACCATACAGATGGCTTCCCACTGGGCCACCTAAGAGCACTCAGCTCTCTCTGGGAGTAGCACCTCATATCCTTGTAGTACATGTCCAATAGCTGCTCAAGTCCAGGCTCAAGCTGGTGAAGAGGATTTTTAGGGTTGCCAAACAACCATACTGTGTTGGTCATCTTGCCCATCCTCTTGACCATTGACAGAGTCAACACACTGCAAGAGCATTCAACAAGGTCCCTCCTAAGAGTGGGGTACTCTCCTAGAGATGGCTCAAGCCTGACTGTGTTGGCATTCATTGCAACAGATTTGAGGTCAACGTTGGAGCATTTGCTCAGTGACAT
>China_KF917439_Human_2013001S_2013
ATTTGACTGAGCTTGAGGATTTCGCGAGAGAGCTAGCCTATGAAGGCCTTGATCCTGCTCTGATCATCAAGAAGCTGAAGGAGACAGGTGGAGATGACTGGGTGAAGGATACTAAGTTCATCATTGTCTTTGCCTTGACTCGAGGCAATAAGATCGTCAAGGCATCAGGGAAGATGTCAAACTCAGGGTCTAAGAGGTTGATGGCACTCCAGGAGAAATATGGGCTGGTTGAGAGGGCAGAGACCAGGCTCTCAATCACCCCAGTAAGGGTAGCGCAGAGCCTCCCCACTTGGACATGTGCTGCAGCAGCAGCCTTAAAGGAGTATCTCCCTGTGGGGCCAGCCGTCATGAACCTGAAGGTCGAGAATTATCCCCCTGAGATGATGTGCATGGCCTTCGGGTCCCTGATTCCAACTGCAGGAGTATCTGAAGCCACGACCAAGACCCTGATGGAGGCTTACTCTTTATGGCAAGATGCCTTCACCAAGACTATCAATGTGAAGATGCGCGGAGCCAGCAAGACAGAAGTTTACAACTCCTTCAGGGATCCTCTCCATGCTGCTGTGAACTCTGTTTTCTTCCCCAATGATGTTCGGGTGAAGTGGCTGAAGGCCAAGGGAATCCTTGGCCCAGATGGGGTCCCCAGCAGAGCTGCTGAGGTTGCTGCTGCTGCTTACAGGAACCTGTAAGCAGCAATTTGACATATCCAATTAGGCTAAATTTCATGATCCAATTCGACAAAATTAGACCTCCTTCGGGGGGTCACCAATGGCTGGCCAATCTCTTCCCCAGATGGTGTTCAGAGCTGCAGTTCTCAGCTCCTCATCAAACCTGATGAGGTTGTGGAATGGGCACCTGTTTAAATAGTGAGCCATCAGATATGGGTAACCTTGAAGGACCCCAGGCTCATCATCCTCATCCAAGACACTGTATGAGCCATCTGTCTTCTTTTTACGGATAGGAATAAAGAAGTCCCAACAGTCTAGCAGAGGCTTACGCAATGAGGAAGAAGTGAACAAGTGGTGGTTCAAGCTCATGCCTCTTAGCCTTGCAAGTGACTCTATCTGAAGGAGGGCCACATCCAGAATTGGGGACAGTCCAGTTATTAGGATATCAGGTAACCCAAGTCTAAGCCTTCGCTTCTCTATGGCTTCAAGAGAATCCAATATCATGTCCCCTTCAAAAAGATACCTTCGGCCTTTTGTTATCCTGTGGAAGAGGCCCCGCCAGTTCTCTCTCCCAGTTTCCATTGCCCAGCTGTTCTTGATGGAGAAGAACATATGAGCTGCCTGCAAGAACCATACAGATGGCTTCCCACTGGGCCACCTAAGAGCACTCAGCTCTCTCTGGGAGTAGCACCTCATATCCTTGTAGTACATGTCCAATAGCTGCTCAAGTCCAGGCTCAAGCTGGTGAAGAGGATTTTTAGGGTTGCCAAACAACCATACTGTGTTGGTCATCTTGCCCATCCTCTTGACCATTGACAGAGTCAACACACTGCAAGAGCATTCAACAAGGTCCCTCCTAAGAGTGGGGTACTCTCCTAGAGATGGCTCAAGCCTGACTGTGTTGGCATTCATTGCAACAGATTTGAGGTCAACGTTGGAGCATTTGCTCAGTGACAT
>China_KF917440_Human_2013045S_2013
ATTTGACTGAGCTTGAGGATTTCGCGAGAGAGCTAGCCTATGAAGGCCTTGATCCTGCTCTGATCATCAAGAAGCTGAAGGAGACAGGTGGAGATGACTGGGTGAAGGATACTAAGTTCATCATTGTCTTTGCCCTGACTCGAGGCAATAAGATCGTCAAGGCATCAGGGAAGATGTCAAACTCAGGGTCTAAGAGGTTGATGGCACTCCAGGAGAAATATGGGCTGGTTGAGAGGGCAGAGACCAGGCTCTCAATCACCCCAGTAAGGGTAGCGCAGAGCCTCCCCACTTGGACATGTGCTGCAGCAGCAGCCTTAAAGGAGTATCTCCCTGTGGGGCCAGCCGTCATGAACCTGAAGGTCGAGAATTATCCCCCTGAGATGATGTGCATGGCCTTCGGGTCCCTGATTCCAACTGCAGGGGTATCTGAAGCCACGACCAAGACCCTGATGGAGGCTTACTCTTTATGGCAAGATGCCTTCACCAAGACTATCAATGTGAAGATGCGCGGAGCCAGCAAGACAGAAGTTTACAACTCCTTCAGGGATCCTCTCCATGCTGCTGTGAACTCTGTTTTCTTCCCCAATGATGTTCGGGTGAAGTGGCTGAAGGCCAAGGGAATCCTTGGCCCAGATGGGGTCCCCAGCAGAGCTGCTGAGGTTGCTGCTGCTGCTTACAGGAACCTGTAAGCAGCAATTTGACATATCCAATTAGGCTAAATTTCATGATCCAATTCGACAAAATTAGACCTCCTTCGGGGGGTCACCAATGGCTGGCCAATCTCTTCCCCAGATGGTGTTCAGAGCTGCAGTTCTCAGCTCCTCATCAAACCTGATGAGGTTGTGGAATGGGCACCTGTTTAAATAGTGAGCCATCAGATATGGGTAACCTTGAAGGGCCCCAGGCTCATCATCCTCATCCAAGACACTGTATGAGCCATCTGTCTTCTTTTTGCGGATAGGAATAAAGAAGTCCCAACAGTCTAGCAGAGGCTTACGCAATGAGGAAGAAGTGAACAAGTGGTGGTTCAAGCTCATGCCTCTTAGCCTTGCAAGTGACTCTATCTGAAGGAGGGCCACATCCAGAATTGGGGACAGTCCAGTTATTAGGATATCAGGTAACCCAAGTCTAAGCCTTCGCTTCTCTATGGCTTCAAGAGAATCCAATATCATGTCCCCTTCAAAAAGATACCTTCGGCCTTTTGTTATCCTGTGGAAGAGGCCCCGCCAGTTCTCTCTCCCAGTTTCCATTGCCCAGCTGTTCTTGATGGAGAAGAACATATGAGCTGCCTGCAAGAACCATACAGATGGCTTCCCACTGGGCCACCTAAGAGCACTCAGCTCTCTCTGGGAGTAGCACCTCATATCCTTGTAGTACATGTCCAATAGCTGCTCAAGTCCAGGCTCAAGCTGGTGAAGAGGATTTTTAGGGTTGCCAAACAACCATACTGTGTTGGTCATCTTGCCCATCCTCTTGACCATTGACAGAGTCAACACACTGCAAGAGCATTCAACAAGGTCCCTCCTAAGAGTGGGGTACTCTCCTAGAGATGGCTCAAGCCTGACTGTGTTGGCATTCATTGCAACAGATTTGAGGTCAACGTTGGAGCATTTGCTCAGTGACAT
>China_KF917441_Human_2013077S_2013
ATTTGACTGAGCTTGAGGATTTCGCGAGAGAGCTAGCCTATGAAGGCCTTGATCCTGCTTTGATCATCAAGAAGCTGAAGGAGACAGGTGGAGATGACTGGGTGAAGGATACTAAGTTCATCATTGTCTTTGCCCTGACTCGAGGCAATAAGATCGTCAAGGCATCAGGGAAGATGTCAAACTCAGGGTCTAAGAGGTTGATGGCACTCCAGGAGAAATATGGGCTGGTTGAGAGGGCAGAGACCAGGCTCTCAATCACCCCAGTAAGGGTAGCGCAGAGCCTCCCCACTTGGACATGTGCTGCAGCAGCAGCCTTAAAGGAGTATCTCCCTGTGGGGCCAGCTGTCATGAACCTGAAGGTCGAGAATTATCCCCCTGAGATGATGTGCATGGCCTTCGGGTCCCTGATTCCAACTGCAGGGGTTTCTGAAGCCACGACCAAGACCCTGATGGAGGCTTACTCTTTATGGCAAGATGCCTTCACCAAGACTATCAATGTGAAGATGCGCGGAGCCAGCAAGACAGAAGTTTACAACTCCTTCAGGGATCCTCTCCATGCTGCTGTGAACTCTGTTTTCTTCCCCAATGATGTTCGGGTGAAGTGGCTGAAGGCCAAGGGAATCCTTGGCCCAGATGGGGTCCCCAGCAGAGCTGCTGAGGTTGCTGCTGCTGCTTACAGGAACCTGTAAGCAGCAATTTGACATATCCAATTAGGCCAAATTTCATGATCCAATTCGACAAAATTAGACCTCCTTCGGGGGGTCACCAATGGCTGGCCAATCTCTTCCCCAGATGGTGTTCAGGGCTGCAGTTCTCAGCTCCTCATCAAACCTGATGAGGTTGTGGAATGGGCACCTGTTTAAATAGTGAGCCATCAGATATGGGAAACCTTGAAGGACCCCAGGCTCATCATCCTCATCCAAGACACTGTATGAGCCATCTGTCTTCTTTTTGCGGATAGGAATAAAGAAGTCCCAACAGTCTAGCAGAGGCTTACGCAATGAGGAAGAAGTGAACAAGTGGTGGTTCAAGCTCATGCCTCTTAGCCTTGCAAGTGACTCTATCTGAAGGAGGGCCACATCCAGAATTGGGGACAGTCCAGTTATTAGGATATCAGGTAACCCAAGTCTAAGCCTTCGCTTCTCTATGGCTTCAAGAGAATCCAATATCATGTCCCCTTCAAAAAGATACCTTCGGCCTTTTGTTATCCTGTGGAAGAGGCCCCGCCAGTTCTCTCTCCCAGTTTCCATTGCCCAGCTGTTCTTGATGGAGAAGAACATATGAGCTGCCTGCAAGAACCATACAGATGGCTTCCCACTGGGCCACCTAAGAGCACTCAGCTCTCTCTGGGAGTAGCACCTCATATCCTTGTAGTACATGTCCAATAGCTGCTCAAGTCCAGGCTCAAGCTGGTGAAGAGGATTTTTAGGGTTGCCAAACAACCATACTGTGTTGGTCATCTTGCCCATCCTCTTGACCATTGACAGAGTCAACACACTGCAAGAGCATTCAACAAGGTCCCTCCTAAGAGTGGGGTACTCTCCTAGAGATGGCTCAAGCCTGACTGTGTTGGCATTCATTGCAACAGATTTGAGGTCAACGTTGGAGCATTTGCTCAGTGACAT
>China_KF917442_Human_2013079S_2013
ATTTGACTGAGCTTGAGGATTTCGCGAGAGAGCTAGCCTATGAAGGCCTTGATCCTGCTTTGATCATCAAGAAGCTGAAGGAGACAGGTGGAGATGACTGGGTGAAGGATACTAAGTTCATCATTGTCTTTGCCCTGACTCGAGGCAATAAGATCGTCAAGGCATCAGGGAAGATGTCAAACTCAGGGTCTAAGAGGTTGATGGCACTCCAGGAGAAATATGGGCTGGTTGAGAGGGCAGAGACCAGGCTCTCAATCACCCCAGTAAGGGTAGCGCAGAGCCTCCCCACTTGGACATGTGCTGCAGCAGCAGCCTTAAAGGAGTATCTCCCTGTGGGGCCAGCTGTCATGAACCTGAAGGTCGAGAATTATCCCCCTGAGATGATGTGCATGGCCTTCGGGTCCCTGATTCCAACTGCAGGGGTTTCTGAAGCCACGACCAAGACCCTGATGGAGGCTTACTCTTTATGGCAAGATGCCTTCACCAAGACTATCAATGTGAAGATGCGCGGAGCCAGCAAGACAGAAGTTTACAACTCCTTCAGGGATCCTCTCCATGCTGCTGTGAACTCTGTTTTCTTCCCCAATGATGTTCGGGTGAAGTGGCTGAAGGCCAAGGGAATCCTTGGCCCAGATGGGGTCCCCAGCAGAGCTGCTGAGGTTGCTGCTGCTGCTTACAGGAACCTGTAAGCAGCAATTTGACATATCCAATTAGGCCAAATTTCATGATCCAATTCGACAAAATTAGACCTCCTTCGGGGGGTCACCAATGGCTGGCCAATCTCTTCCCCAGATGGTGTTCAGGGCTGCAGTTCTCAGCTCCTCATCAAACCTGATGAGGTTGTGGAATGGGCACCTGTTTAAATAGTGAGCCATCAGATATGGGAAACCTTGAAGGACCCCAGGCTCATCATCCTCATCCAAGACACTGTATGAGCCATCTGTCTTCTTTTTGCGGATAGGAATAAAGAAGTCCCAACAGTCTAGCAGAGGCTTACGCAATGAGGAAGAAGTGAACAAGTGGTGGTTCAAGCTCATGCCTCTTAGCCTTGCAAGTGACTCTATCTGAAGGAGGGCCACATCCAGAATTGGGGACAGTCCAGTTATTAGGATATCAGGTAACCCAAGTCTAAGCCTTCGCTTCTCTATGGCTTCAAGAGAATCCAATATCATGTCCCCTTCAAAAAGATACCTTCGGCCTTTTGTTATCCTGTGGAAGAGGCCCCGCCAGTTCTCTCTCCCAGTTTCCATTGCCCAGCTGTTCTTGATGGAGAAGAACATATGAGCTGCCTGCAAGAACCATACAGATGGCTTCCCACTGGGCCACCTAAGAGCACTCAGCTCTCTCTGGGAGTAGCACCTCATATCCTTGTAGTACATGTCCAATAGCTGCTCAAGTCCAGGCTCAAGCTGGTGAAGAGGATTTTTAGGGTTGCCAAACAACCATACTGTGTTGGTCATCTTGCCCATCCTCTTGACCATTGACAGAGTCAACACACTGCAAGAGCATTCAACAAGGTCCCTCCTAAGAGTGGGGTACTCTCCTAGAGATGGCTCAAGCCTGACTGTGTTGGCATTCATTGCAACAGATTTGAGGTCAACGTTGGAGCATTTGCTCAGTGACAT
>China_KF917443_Human_2013052S_2013
ATTTGACTGAGCTTGAGGATTTCGCGAGAGAGCTAGCCTATGAAGGCCTTGATCCTGCTTTGATCATCAAGAAGCTGAAGGAGACAGGTGGAGATGACTGGGTGAAGGATACTAAGTTCATCATTGTCTTTGCCCTGACTCGAGGCAATAAGATCGTCAAGGCATCAGGGAAGATGTCAAACTCAGGGTCTAAGAGGTTGATGGCACTCCAGGAGAAATATGGGCTGGTTGAGAGGGCAGAGACCAGGCTCTCAATCACCCCAGTAAGGGTAGCGCAGAGCCTCCCCACTTGGACATGTGCTGCAGCAGCAGCCTTAAAGGAGTATCTCCCTGTGGGGCCAGCTGTCATGAACCTGAAGGTCGAGAATTATCCCCCTGAGATGATGTGCATGGCCTTCGGGTCCCTGATTCCAACTGCAGGGGTTTCTGAAGCCACGACCAAGACCCTGATGGAGGCTTACTCTTTATGGCAAGATGCCTTCACCAAGACTATCAATGTGAAGATGCGCGGAGCCAGCAAGACAGAAGTTTACAACTCCTTCAGGGATCCTCTCCATGCTGCTGTGAACTCTGTTTTCTTCCCCAATGATGTTCGGGTGAAGTGGCTGAAGGCCAAGGGAATCCTTGGCCCAGATGGGGTCCCCAGCAGAGCTGCTGAGGTTGCTGCTGCTGCTTACAGGAACCTGTAAGCAGCAATTTGACATATCCAATTAGGCCAAATTTCATGATCCAATTCGACAAAATTAGACCTCCTTCGGGGGGTCACCAATGGCTGGCCAATCTCTTCCCCAGATGGTGTTCAGGGCTGCAGTTCTCAGCTCCTCATCAAACCTGATGAGGTTGTGGAATGGGCACCTGTTTAAATAGTGAGCCATCAGATATGGGTAACCATGAAGGACCCCAGGCTCATCATCCTCATCCAAGACACTGTATGAGCCATCTGTCTTCTTTTTGCGGATAGGAATAAAGAAGTCCCAACAGTCTAGCAGAGGCTTACGCAATGAGGAAGAAGTGAACAAGTGGTGGTTCAAGCTCATGCCTCTTAGCCTTGCAAGTGACTCTATCTGAAGGAGGGCCACATCCAGAATTGGGGACAGTCCAGTTATTAGGATATCAGGTAATCCAAGTCTAAGCCTTCGCTTCTCTATGGCTTCAAGAGAATCCAATATCATGTCCCCTTCAAAAAGATACCTTCGGCCTTTTGTTATCCTGTGGAAGAGGCCCCGCCAGTTCTCCCTCCCAGTTTCCATTGCCCAGCTGTTCTTGATGGAGAAGAACATATGAGCTGCCTGCAAGAACCATACAGATGGCTTCCCACTGGGCCACCTAAGAGCACTCAGCTCTCTCTGGGAGTAGCACCTCATATCCTTGTAGTACATGTCCAATAGCTGCTCAAGTCCAGGCTCAAGCTGGTGAAGAGGATTTTTAGGGTTGCCAAACAACCATACTGTGTTGGTCATCTTGCCCATCCTCTTGACCATTGACAGAGTCAACACACTGCAAGAGCATTCAACAAGGTCCCTCCTAAGAGTGGGGTACTCTCCTAGAGATGGCTCAAGCCTGACTGTGTTGGCATTCATTGCAACAGATTTGAGGTCAACGTTGGAGCATTTGCTCAGTGACAT
>China_KF917444_Human_2013063S_2013
ATCTGACTGAGCTTGAGGATTTCGCGAGAGAGCTAGCCTATGAAGGCCTTGATCCTGCTTTGATCATCAAGAAGCTGAAGGAGACAGGTGGAGATGACTGGGTGAAGGATACTAAGTTCATCATTGTCTTTGCCCTGACTCGAGGCAATAAGATCGTCAAGGCATCAGGGAAGATGTCAAACTCAGGGTCTAAGAGGTTGATGGCACTCCAGGAGAAATATGGGCTGGTTGAGAGGGCAGAGACCAGGCTCTCAATCACCCCAGTAAGGGTAGCGCAGAGCCTCCCCACTTGGACATGTGCTGCAGCAGCAGCCTTAAAGGAGTATCTCCCTGTGGGGCCAGCCGTCATGAACCTGAAGGTCGAGAATTATCCCCCTGAGATGATGTGCATGGCCTTCGGGTCCCTGATTCCAACTGCAGGGGTATCTGAAGCCACGACCAAGACCCTGATGGAGGCTTACTCTTTATGGCAAGATGCCTTCACCAAGACCATCAATGTGAAGATGCGCGGAGCCAGCAAGACAGAAGTTTACAACTCCTTCAGGGATCCTCTCCATGCTGCTGTGAACTCTGTCTTCTTCCCCAATGATGTTCGGGTGAAGTGGCTGAAGGCCAAGGGAATCCTTGGCCCAGATGGGGTCCCCAGCAGAGCTGCTGAGGTTGCTGCTGCTGCTTACAGGAACCTGTAAGCAGCAATTTGACATATCCAATTAGGCTAAATTTCATGATCCAATTCGACAAAATTAGACCTCCTTCGGGGGGTCACCAATGGCTGGCCAATCTCTTCCCCAGATGGTGTTCAGGGCTGCAGTTCTCAGCTCCTCATCAAACCTGATGAGGTTGTGGAATGGGCACCTGTTTAAATAGTGAGCCATCAGATATGGGTAACCTTGAAGGACCCCAGGCTCATCATCCTCATCCAAGACACTGTATGAGCCATCTGTCTTCTTTTTGCGGATAGGAATAAAGAAGTCCCAACAGTCTAGCAGAGGCTTACGCAATGAGGAAGAAGTGAACAAGTGGTGGTTCAAGCTCATGCCTCTTAGCCTTGCAAGTGACTCTATCTGAAGGAGGGCCACATCCAGAATTGGGGACAGTCCAGTTATTAGGATATCAGGTAACCCAAGTCTAAGCCTTCGCTTCTCTATGGCTTCAAGAGAATCCAATATCATGTCCCCTTCAAAAAGATACCTTCGGCCTTTTGTTATCCTGTGGAAGAGGCCCCGCCAGTTCTCCCTCCCAGTTTCCATTGCCCAGCTGTTCTTGATGGAGAAGAACATATGAGCTGCCTGCAAGAACCATACAGATGGCTTCCCACTGGGCCACCTAAGAGCACTCAGCTCTCTCTGGGAGTAGCACCTCATATCCTTGTAGTACATGTCCAATAGCTGCTCAAGTCCAGGCTCAAGCTGGTGAAGAGGATTTTTAGGGTTGCCAAACAACCATACTGTGTTGGTCATCTTGCCCATCCTCTTGACCATTGACAGAGTCAACACACTGCAAGAGCATTCAACGAGGTCCCTCCTAAGAGTGGGGTACTCTCCTAGAGATGGCTCAAGCCTGACTGTGTTGGCATTCATTGCAACAGATTTGAGGTCAACGTTGGAGCATTTGCTCAGTGACAT
>China_KF917445_Human_2013038S_2013
ATTTGACTGAGCTTGAGGATTTCGCGAGAGAGCTAGCCTATGAAGGCCTTGATCCTGCTTTGATCATCAAGAAGCTGAAGGAGACAGGTGGAGATGATTGGGTGAAGGATACGAAGTTCATCATTGTCTTTGCCCTGACTCGAGGCAATAAGATCGTCAAGGCATCAGGGAAAATGTCTAACTCAGGGTCTAAGAGGTTGATGGCACTCCAAGAGAAGTATGGACTGGTTGAGAGGGCAGAAACCAGGCTCTCAATCACTCCTGTGAGGGTAGCGCAGAGTCTTCCCACCTGGACATGTGCAGCAGCAGCAGCCTTGAAGGAGTATCTCCCAGTGGGGCCAGCCGTCATGAACCTGAAGGTTGAGAATTATCCCCCTGAGATGATGTGCATGGCCTTTGGATCCCTAATTCCAACTGCGGGGGTATCTGAAGCCACAACCAAGACCCTTATGGAGGCTTACTCTCTGTGGCAAGATGCCTTCACCAAGACTATCAATGTGAAGATGCGTGGAGCCAGCAAGACAGAAGTTTATAACTCCTTCAGGGACCCTCTCCATGCTGCTGTGAACTCTGTCTTCTTTCCCAATGATGTTCGGGTGAAGTGGCTGAAGGCCAAGGGAATCCTTGGCCCAGATGGGGTTCCCAGCAGAGCTGCTGAGGTTGCTGCTGCTGCTTACAGAAACCTGTAAGCAGCAATTTGACATATCCAATTAGGCTAAATTCCATGACCCAATTCGACAAAATTAGACCTCCTTCGGGAGGTCACCAATGGCTGGCCAATCTCTTCCCCAAATGGTGTCCAGGGCTGCAGTTCTCAGTTCTTCATCAAACCTGATGAGGTTGTGGAATGGGCACCTGTTTAAATAGTGTGCCATCAGATATGGGTAACCGTGGAGGACCCCAGGCTCATCATCCTCATCCAAGACACTGTATGAGCCATCTCGCTTCTTTTTGCGGATAGGAATGAAGAAATCCCAACAGTCTAACAGAGGCTTACGCAACGAGGAAGAAGTGAACAAGTGGTGGTTCAAGCTCATGCCTCTTAGCCTTGCAAGTGACTCTATCTGGAGGAGGGCCACATCCAGAATTGGGGATAGTCCAGTTATCAGAATCTCAGGCAACCCAAGTCTAAGTCTTCGCTTCTCTATGGCTTCAAGAGAATCCAATATCATGTCCCCTTCAAAAAGATACTTTTGGCTTTTTGTTATCCTGTGGAAGAGGCCCCGCCAGTTCTCTCTTCCGGTTTCCATTGCCCAGCTGTTCTTGATGGAGAAGAACATATGAGCTGCCTGTAGGAACCATACAGATGGCTTCCCACTAGGCCACCTAAGAGCACTCAGTTCTCTCTGGGAGTAGCACCTCATGTCCTTGTAGTACATGTCTAACAGCTGTTCAAGTCCAGGCTCAAGCTGATGAAGAGGATTTTTAGGGTTGCCAAACAACCATACTGTGTTGGTCATCTTGCCCATCCTCTTGACCATCGACAAAGTCAACACACTACAAGAGCATTCAACGAGGTCTCTCCTAAGAGTGGGGTACTCTCCCAGGGAAGGCTCAAGCCTAACAGTGTTAGCATTCATTGCTACAGATTTGAGGTCAACGTTGGAGCATTTGCTCAGTGACAT
>China_KF917446_Human_2013070S_2013
ATTTGACTGAGCTTGAGGATTTCGCGAGAGAGCTGGCCTATGAAGGCCTTGATCCTGCTTTGATCATCAAGAAGCTGAAGGAGACAGGTGGAGATGATTGGGTGAAGGATACGAAGTTCATCATTGTCTTTGCCCTGACTCGAGGCAATAAGATCGTCAAGGCATCAGGGAAAATGTCTAACTCAGGGTCTAAGAGGTTGATGGCACTCCAAGAGAAGTATGGACTGGTTGAGAGGGCAGAAACCAGGCTCTCAATCACTCCTGTGAGGGTAGCGCAGAGTCTTCCCACCTGGACATGTGCGGCAGCAGCAGCCTTAAAGGAGTATCTCCCAGTGGGGCCAGCCGTCATGAACCTGAAGGTTGAGAATTATCCCCCTGAGATGATGTGCATGGCCTTTGGATCCCTAATTCCAACTGCGGGGGTATCTGAAGCCACAACCAAGACCCTTATGGAGGCTTACTCTCTGTGGCAAGATGCCTTCACCAAGACTATCAATGTGAAGATGCGTGGAGCCAGCAAGACAGAAGTTTATAACTCCTTCAGGGACCCTCTCCATGCTGCTGTGAACTCTGTCTTCTTTCCCAATGATGTTCGGGTGAAGTGGCTGAAGGCCAAGGGAATCCTTGGCCCAGATGGGGTTCCCAGCAGAGCTGCTGAGGTTGCTGCTGCTGCTTACAGAAACCTGTAAGCAGCAATTTGACATATCCAATTAGGCTAAATTCCATGATCAAATTCGACAAAATTAGACCTCCTTCGGGAGGTCACCAATGGCTGGCCAATCTCTTCCCCAAATGGTGTCCAGGGCTGCAGTTCTCAGTTCTTCATCAAACCTGATGAGGTTGTGGAATGGGCACCTGTTTAAATAGTGTGCCATCAGATATGGGTAACCCTGGAGGACCCCAGGCTCATCATCCTCATCCAAGACACTGTATGAGCCATCTGTCTTCTTTTTGCGGATAGGAATGAAGAAATCCCAACAGTCTAACAGAGGCTTACGCAATGAGGAAGAAGTGAACAAGTGGTGGTTCAAGCTCATGCCTCTTAGCCTTGCAAGTGACTCTATCTGGAGGAGGGCCACATCCAGAATTGGGGATAGTCCTGTTATCAGAATCTCAGGCAACCCAAGTCTAAGTCTTCGCTTCTCTATGGCTTCAAGAGAATCCAATATCATGTCCCCTTCAAAAAGATACTTTTGGCTTTTTGTTATCCTGTGGAAGAGGCCCCGCCAGTTCTCTCTTCCGGTTTCCATTGCCCAGCTGTTCTTGATGGAGAAGAACATATGAGCTGCCTGTAGGAACCATACAGATGGCTTCCCACTAGGCCACCTAAGAGCACTCAGTTCTCTCTGGGAGTAGCACCTCATGTCCTTGTAGTACATGTCTAACAGCTGTTCAAGTCCAGGCTCAAGCTGATGAAGAGGATTTTTAGGGTTGCCAAACAACCATACTGTGTTGGTCATCTTGCCCATCCTCTTGACCATCGACAAAGTCAACACACTACAAGAGCATTCAACGAGGTCTCTCCTAAGAGTGGGGTACTCTCCCAGGGAAGGCTCAAGCCTAACAGTGTTAGCATTCATTGCTACAGATTTGAGGTCAACGTTGGAGCATTTGCTCAGTGACAT
>China_KF917447_Human_2013039S_2013
ATTTGACTGAGCTTGAGGACTTCGCGAGAGAGCTGGCCTATGAAGGCCTTGACCCTGCTTTGATCATCAAGAAGCTGAAGGAGACAGGTGGAGATGATTGGGTGAAGGATACAAAGTTCATCATTGTCTTTGCCCTGACTCGAGGCAATAAGATCGTCAAGGCATCAGGGAAAATGTCAAACTCAGGGTCCAAGAGGTTGATGGCACTCCAAGAGAAATATGGACTGGTTGAGAGGGCAGAGACCAGGCTCTCAATCACTCCAGTGAGGGTTGCGCAGAGTCTTCCCACTTGGACATGTGCTGCTGCAGCAGCTCTAAAGGAGTATCTCCCAGTAGGGCCAGCCGTCATGAACCTGAAGGTTGAGAATTATCCCCCTGAGATGATGTGCATGGCCTTTGGATCCCTGATTCCAACTGCGGGGGTATCTGAAGCCACAACCAAGACCCTGATGGAGGCCTACTCTCTGTGGCAAGATGCCTTCACCAAGACTATCAATGTGAAGATGCGCGGAGCCAGCAAGACAGAAGTTTACAACTCCTTCAGGGACCCTCTTCATGCTGCTGTGAACTCTGTCTTCTTTCCCAATGATGTTCGGGTAAGGTGGCTGAAGGCCAAGGGGATCCTTGGCCCAGATGGGGTCCCCAGCAGAGCTGCTGAGGTTGCTGCTGCTGCTTACAGAAACCTGTAAGCAGCAATTTGACATATCCAATTAGGCTAAATTTCATGATCCAATTCGACAAAATTAGACCTCCTTCGGGAGGTCACCAATGGCTGGCCAATCTCTTCCCCAGATGGTGTTCAGGGCTGCAGTTCTCAGCTCTTCATCAAACCTGATGAGGTTGTGGAAAGGGCACCTGTTTAAATAGTGTGCCATCAGATGTGGGTAACCATGAAGGACTCCAGGCTCATCATCCTCATCCAAGACACTGTAAGAGCCATCTGTCTTCTTTTTGCGGACAGGAATAAAGAAGTCCCAACAGTCCAATAGAGGCTTACGCAATGAGGGAGAAGTGAATAAGTGGTGGTTCAAGCTCATGCCTCTTAGCCTTGCAAGTGACTCTATCTGGAGGAGGGCCACATCCAGAATTGGGGATAGTCCAGTTATTAGGATCTCAGGTAACCCAAGTCTAAGCCTTCGCTTCTCAATGGCTTCAAGAGAATCCAATATCATGTCCCCTTCAAAAAGGTACTTCTGGCCTTTTGTAATCCTGTGGAAGAGGCCCCGCCAGTTCTCTCTTCCGGTTTCCATTGCCCAGCTGTTCTTGATGGAGAAGAACATGTGAGCTGCCTGTAGGAACCATACAGATGGTTTTCCACTAGGCCACCTGAGAGCACTCAGCTCTCTCTGGGAGTAGCACCTCATATCCTTGTAGTACATGTCCAACAACTGCTCAAGTCCGGGCTCAAGCTGGTGAAGAGGATTTTTTGGGTTGCCAAATAACCAAACAGTGTTGGTCATCTTACCCATCCTCTTGACCATTGACAGAGTCAACACACTACAAGAGCACTCAACGAGGTCTCTCCTGAGAGTGGGGTACTCTCCTAGAGATGGCTCAAGCCTGACAGTGTTGGCATTCATTGCTACAGATTTGAGGTCAACGTTGGAGCATTTGCTCAGTGACAT
>China_KF917448_Human_2013050S_2013
ATTTGACAGAGCTTGAGGACTTCGCGAGAGAGCTGGCCTATGAAGGCCTTGACCCTGCTTTGATCATCAAGAAGCTGAAGGAGACAGGTGGAGATGATTGGGTGAAGGATACAAAGTTCATCATTGTCTTTGCCCTGACTCGGGGCAATAAGATCGTCAAGGCATCAGGGAAAATGTCAAACTCAGGGTCCAAGAGGTTGATGGCACTCCAAGAGAAATATGGACTGGTTGAGAGGGCAGAGACCAGGCTCTCAATCACTCCAGTGAGGGTTGCGCAGAGCCTTCCCACTTGGACATGTGCTGCTGCAGCAGCTCTAAAGGAGTATCTCCCAGTAGGGCCAGCCGTCATGAACCTGAAGGTTGAGAATTATCCCCCAGAGATGATGTGCATGGCCTTTGGATCCCTGATTCCAACTGCGGGGGTGTCTGAAGCCACAACCAAGACCCTGATGGAGGCCTACTCTCTGTGGCAAGATGCCTTCACCAAGACTATCAATGTGAAGATGCGCGGAGCCAGCAAGACAGAAGTTTACAACTCCTTCAGGGACCCTCTTCATGCTGCTGTGAACTCTGTCTTCTTTCCCAATGATGTTCGGGTAAAGTGGCTGAAGGCCAAGGGGATCCTTGGCCCAGATGGGGTCCCCAGCAGAGCTGCTGAGGTTGCTGCTGCTGCTTACAGAAACCTGTAAGCAGCAATTTGACATATCCAATTAGGCTAAATTTCATGATCCAATTCGACAAAATTAGACCTCCTTCGGGAGGTCACCAATGGCTGGCCAATCTCTTCCCCAGATGGTGTTCAGGGCTGCAGTTCTCAGCTCTTCATCAAACCTGATGAGGTTGTGGAAAGGGCACCTGTTTAAATAGTGTGCCATCAGATGTGGGTAACCATGAAGGACTCCAGACTCTTCATCCTCATCCAAGACACTGTAAGAGCCATCTGTCTTCTTTTTGCGGACAGGGGTAAAGAAGTCCCAACAGTCCAATAGAGGCTTACGCAATGAGGGAGAAGTGAATAAGTGGTGGTTCAAGCTCATGCCTCTTAGCCTTGCAAGTGACTCTATCTGGAGGAGGGCCACATCCAGAATTGGGGATAGTCCAGTTATTAGGATCTCAGGTAACCCAAGTCTAAGCCTTCGCTTCTCAATGGCTTCAAGAGAATCCAATATCATGTCCCCTTCAAAAAGGTACTTCTGGCCTTTTGTAATCCTGTGGAAGAGGCCCCGCCAGTTCTCTCTTCCGGTTTCCATTGCCCAGCTGTTCTTGATGGAGAAGAACATGTGAGCTGCCTGTAGGAACCATACAGATGGTTTTCCACTAGGCCACCTGAGAGCACTCAGCTCTCTCTGGGAGTAGCACCTCATGTCCTTGTAGTACATGTCCAACAACTGCTCAAGTCCGGGCTCAAGCTGGTGAAGAGGATTTTTTGGGTTGCCAAATAACCAAACAGTGTTGGTCATCTTACCCATCCTCTTGACCATTGACAGAGTCAACACACTACAAGAGCACTCAACGAGGTCTCTCCTGAGAGTGGGGTACTCTCCTAGAGATGGCTCAAGCCTGACAGTGTTGGCATTCATTGCTACAGATTTGAGGTCAACGTTGGAGCATTTGCTCAGTGACAT
>China_KJ597823_Human_Zhejiang_01_2011
ATTTGACTGAGCTTGAGGATTTCGCGAGAGAGCTGGCCTATGAAGGCCTTGATCCTGCTTTGATAATCAAGAAGCTGAAGGAGACAGGTGGAGATGATTGGGTGAGAGATACAAAGTTCATCATTGTCTTTGCCTTGACCCGAGGCAATAAGATCGTCAAGGCTTCAGGGAAAATGTCAAACTCAGGGTCCAAGAGGCTGATGGCACTTCAAGAGAAATATGGACTGGTTGAGAAGGCAGAAACCAGGCTCTCAATCACCCCTGTGAGGGTAGCACAGAGCCTTCCCACTTGGACATGTGCTGCAGCAGCAGCCTTAAAGGAGTATCTCCCAGTGGGCCCAGCTGTCATGAACCTGAAGGTCGAGAATTACCCCCCAGAGATGATGTGCATGGCCTTTGGGTCCCTGATTCCAACTGCAGGGGTATCAGAGGCCACAACGAAGACCCTGATGGAGGCCTACTCTCTGTGGCAAGATGCCTTCACCAAGACTATCAATGTGAAGATGCGTGGAGCCAGCAAGACAGAGGTTTACAACTCCTTCAGGGATCCTCTCCATGCAGCTGTGAACTCTGTCTTCTTTCCCAATGATGTTCGGGTGAAGTGGCTGAAGGCCAAGGGGATCCTTGGCCCAGATGGGGTCCCCAGCAGAGCTGCTGAGGTTGCTGCTGCTGCTTACAGAAACCTGTAAGCAGCAATTTGACATATCCAATTAGGCTAAATTTCTTGATCCAATTCGACAAAATTAGACCTCCTTCGGGAGGTCACCAATAGCCGGCCAATCTCTTCCCCAGATGGTGTTTAGGGCTGCAGTTCTCAGCTCTTCATCAAACCTAATGAGGTTGTGAAATGGGCACCTGTTCAAATAGTGTGCCATCAGATATGGGTAACCTTGAAGGACCCCAGGCTCATCATCCTCATCCAAAACACTGTATGAGCCATCTGTCTTCTTTTTGCGGATAGGAATAAAGAAGTCCCAACAGTCTAGCAGAGGCTTGCGCAATGAGGAAGAAGTGAATAAGTGGTGGTTCAAGCTCATGCCTCTTAGCCTTGCAAGTGACTCTATCTGGAGGAGGGCCACATCCAGAATTGGGGATAGTCCAGTTATTAGGATCTCAGGTAATCCAAGTCTGAGCCTTCGCTTCTCTATGGCTTCAAGAGAATCCAATATCATGTCCCCTTCAAAAAGATACTTTTGGCCTTTTGTTATCCTGTGAAAGAGGCCCCGCCAGTTCTCTCTACCGGTTTCCATTGCCCAGCTGTTCTTGATGGAGAAGAACATGTGAGCTGCCTGTAGGAACCACACAGATGGCTTCCCACTAGGCCACCTAAGAGCACTCAGCTCTCTCTGGGAGTAGCACCTCATGTCCTTGTAGTACATGTCCAACAGCTGTTCAAGTCCAGGCTCAAGCTGGTGGAGAGGATTTTTTGGGTTACCAAATAACCATACTGTGTTGGTCATCTTGCCCATCCTCTTGACCATTGACAGAGTCAACACACTACAAGAGCATTCAACGAGGTCTCTCCTAAGAGTGGGGTACTCTCCTAGAGATGGCTCAAGCCTGACAGTATTGGCATTCATTGCAACAGACTTGAGGTCAACGTTGGAGCATTTGCTCAGCGACAT
>China_KP202165_Unknown_HB29_2010
ATTTGACTGAGCTTGAGGACTTCGCGAGAGAGCTGGCCTATGAAGGCCTTGACCCTGCTTTGATCATCAAGAAGCTGAAGGAGACAGGTGGAGATGATTGGGTGAAGGATACAAAGTTCATCATTGTCTTTGCCCTGACTCGAGGCAATAAGATCGTCAAGGCATCAGGGAAAATGTCAAACTCAGGGTCCAAGAGGTTGATGGCACTCCAAGAGAAATATGGACTGGTTGAGAGGGCAGAGACCAGGCTCTCAATCACTCCAGTGAGGGTTGCGCAGAGCCTTCCCACTTGGACATGTGCTGCTGCAGCAGCTCTAAAGGAGTATCTCCCAGTAGGGCCAGCCGTCATGAACCTGAAGGTTGAGAATTATCCCCCTGAGATGATGTGCATGGCCTTTGGATCCCTGATTCCAACTGCGGGGGTATCTGAAGCCACAACCAAGACCCTGATGGAGGCCTACTCTCTGTGGCAAGATGCCTTCACCAAGACTATCAATGTAAAGATGCGCGGAGCCAGCAAGACAGAAGTTTACAACTCCTTCAGGGACCCTCTTCATGCTGCTGTGAACTCTGTCTTCTTTCCCAATGATGTTCGGGTAAAGTGGCTGAAGGCCAAGGGGATCCTTGGCCCAGATGGGGTCCCCAGCAGAGCTGCTGAGGTTGCTGCTGCTGCTTACAGAAACCTGTAAGCAGCAATTTGACATATCCAATTAGGCTAAAATTCATGATCCAATTCGACAAAATTAGACCTCCTTCGGGAGGTCACCAATGGCTGGCCAATCTCTTCCCCAGATGGTGTTCAGGGCTGCAGTTCTCAGCTCTTCATCAAACCTGATGAGGTTGTGGAAAGGGCACCTATTTAAATAGTGTGCCATCAGATGTGGGTAACCATGAAGGACTCCAGGCTCATCATCCTCATCCAAGACACTGTAAGAGCCATCTGTCTTCTTTTTGCGGACAGGAATAAAGAAGTCCCAACAGTCCAATAGAGGCTTACGCAATGAGGGAGAAGTGAATAAGTGGTGGTTCAAGCTCATGCCTCTTAGCCTTGCAAGTGACTCTATCTGGAGGAGGGCCACATCCAGAATTGGGGATAGTCCAGTTATTAGGATCTCAGGTAACCCAAGTCTAAGCCTCCGCTTCTCAATGGCTTCAAGAGAATCTAATATCATGTCCCCTTCAAAAAGGTACTTCTGGCCTTTTGTAATCCTGTGGAAGAGGCCCCGCCAGTTCTCTCTTCCGGTTTCCATTGCCCAGCTGTTCTTGATGGAGAAGAACATGTGAGCTGCCTGTAGGAACCATACAGATGGTTTTCCACTAGGCCACCTGAGAGCACTCAGCTCTCTCTGGGAGTAGCACCTCATGTCCTTGTAGTACATGTCCAACAACTGCTCAAGTCCGGGCTCAAGCTGGTGAAGAGGATTTTTTGGGTTGCCAAATAACCAAACAGTGTTGGTCATCTTACCCATCCTCTTGACCATTGACAGAGTCAACACACTACAAGAGCACTCAACGAGGTCTCTCCTGAGAGTGGGGTACTCTCCTAGAGATGGCTCAAGCCTGACAGTGTTGGCATTCATTGCTACAGATTTGAGGTCAACGTTGGAGCATTTGCTCAGCGACAT
>China_KP280205_Human_ZJ2013_06_2013
ATCTGACTGAGCTTGAGGACTTCGCGAGAGAGCTGGCCTATGAAGGCCTTGATCCTGCTCTGATCATCAAGAAGCTGAAGGAGACAGGTGGAGATGACTGGGTGAGGGATACAAAGTTCATCATTGTCTTTGCCCTGACCCGAGGCAACAAGATCGTCAAGGCATCAGGGAAAATGTCAAACTCAGGGTCTAAGAGGTTGATGGCACTCCAAGAGAAATACGGACTGGTTGAGAGGGCAGAAACCAGGCTCTCAATCACTCCGGTGAGGGTAGCACAGAGCCTTCCCACTTGGACATGTGCTGCAGCAGCAGCCTTAAAGGAGTACCTCCCAGTGGGGCCTGCTGTCATGAACCTGAAGGTCGAGAATTATCCCCCAGAGATGATGTGCATGGCCTTTGGGTCCTTGATTCCAACTGCGGGGGTATCAGAAGCCACAACAAAGACCCTGATGGAGGCCTACTCTCTGTGGCAAGATGCCTTCACCAAGACCATCAATGTGAAGATGCGAGGAGCCAGCAAGACAGAGGTTTACAACTCCTTCAGGGATCCTCTCCATGCTGCTGTGAACTCTGTCTTCTTTCCCAATGATGTTCGGGTGAAGTGGCTGAAGGCCAAGGGGATCCTTGGCCCAGATGGGGTCCCCAGCAGAGCTGCTGAGGTTGCTGCTGCTGCTTACAGAAACCTGTAAGCAGCAATTTGACATATCCAATTAGGCTAAATTTCATGATCCAATTCGACAAAATTAGACCTCCTTCGGGAGGTCACCAATGGCCGGCCAATCTCTTCCCCAGATGGTGTTTAGGGCTGCAGTTCTCAGTTCTTCATCAAACCTGATGAGATTGTGGAATGGGCACCTATTCAAATAGTGTGCCATCAGATATGGGTAACCTTGAAGGACCCCAGGTTCATCATCCTCATCCAAGACACTGTATGAGCCATCTGTCTTCTTCTTGCGGATAGGAATAAAGAAGTCCCAACAGTCTAACAGAGGCTTACGCAATGAGGAGGAAGTGAATAAGTGGTAGTTCAAGCTCATGCCTCTTAGCCTTGCAAGTGACTCTATCTGGAGGAGGGCCACATCCAGAATTGGGGATAGTCCAGTTATTAGGATCTCAGGTAACCCAAGTCTAAGCCTTCGCTTTTCTATGGCTTCAAGAGAATCCAAAATCATGTCCCCTTCAAAAAGATACTTTTGGCCTTTTGTTATTCTGTGGAAGAGGCCCCGCCAGTTCTCTCTACCTGTTTCCATTGCCCAGCTGTTCTTGATGGAGAAGAACATATGAGCTGCCTGCAGGAACCATACAGATGGCTTCCCACTAGGCCACCTTAGAGCACTCAGCTCTCTCTGGGAGTAGCACCTCATGTCCTTATAGTACATGTCCAACAGCTGCTCAAGTCCAGGCTCAAGCTGGTGAAGAGGATTTTTTGGATTGCCAAATAACCATACAGTGTTGGTCATCTTGCCCATCCTCTTGACCATTGATAGAGTCAGCACACTGCAAGAGCATTCAATGAGGTCTCTCCTAAGAGTGGGGTACTCTCCTAGAGATGGCTCAAGCCTGACAGTGTTGGCATTCATTGCCACAGATTTGAGGTCAACGTTGGAGCATTTGCTCAGCGACAT
>China_KP339884_Human_44S_2014
ATTTGACTGAGCTTGAGGATTTCGCGAGAGAGCTGGCCTATGAAGGCCTTGATCCTGCTTTGATCATCAAGAAGCTGAAGGAGACAGGTGGAGATGATTGGGTGAAGGATACGAAGTTCATCATTGTCTTTGCCCTAACTCGAGGCAATAAGATCGTCAAGGCATCAGGGAAAATGTCTAACTCAGGGTCTAAGAGGTTGATGGCACTCCAAGAGAAGTATGGACTGGTTGAGAGGGCAGAAACCAGGCTCTCAATCACTCCTGTGAGGGTAGCGCAGAGTCTTCCCACCTGGACATGTGCAGCAGCAGCAGCCTTAAAGGAGTATCTCCCAGTGGGGCCAGCCGTCATGAACCTGAAGGTTGAGAATTATCCCCCTGAGATGATGTGCATGGCCTTTGGATCCCTAATTCCAACTGCGGGGGTATCTGAAGCCACAACCAAGACCCTTATGGAGGCTTACTCTCTGTGGCAAGATGCCTTCACCAAGACTATCAATGTGAAGATGCGTGGAGCCAGCAAGACAGAAGTTTATAACTCCTTCAGGGACCCTCTCCATGCTGCTGTGAACTCTGTCTTCTTTCCCAATGATGTTCGGGTGAAGTGGCTGAAGGCCAAGGGAATCCTTGGCCCAGATGGGGTTCCCAGCAGAGCTGCTGAGGTTGCTGCTGCTGCTTACAGAAACCTGTAAGCAGCAATTTGACATATCCAATTAGGCTAAATTCCATGATCCAATTCGACAAAATTAGACCTCCTTCGGGAGGTCACCAATGGCTGGCCAATCTCTTCCCCAAATGGTGTCCAGGGCTGCAGTTCTCAGTTCTTCATCAAACCTGATGAGGTTGTGGAATGGGCACCTATTTAAATAGTGTGCCATCAGATATGGGTAACCATGGAGGACGCCAGGCTCATCATCCTCATCCAAGACACTGTATGAGCCATCTGTCTTCTTTTTGCGGATAGGAATGAAGAAATCCCAACAGTCTAACAGAGGCTTACGCAATGAGGAAGAAGTGAACAAGTGGTGGTTCAAGCTCATGCCTCTTAGCCTTGCAAGTGACTCTATCTGGAGGAGGGCCACATCCAGAATTGGGGATAGTCCAGTTATCAGAATCTCAGGCAACCCAAGTCTAAGTCTTCGCTTCTCTATGGCTTCAAGAGAATCCAATATCATGTCCCCTTCAAAAAGATACTTTTGGCTTTTTGTTATCCTGTGGAAGAGGCCCCGCCAGTTCTCTCTTCCGGTTTCCATTGCCCAGCTGTTCTTGATGGAGAAGAACATATGAGCTGCCTGTAGGAACCATACAGATGGCTTCCCACTAGGCCACCTAAGAGCACTCAGTTCTCTCTGGGAGTAGCACCTCATGTCCTTGTAGTACATGTCTAACAGCTGTTCAAGTCCAGGCTCAAGCTGATGAAGAGGATTTTTAGGGTTGCCAAACAACCATACTGTGTTGGTCATCTTGCCCATCCTCTTGACCATCGACAAAGTCAGCACACTACAAGAGCATTCAACGAGGTCTCTCCTAAGAGTGGGGTACTCTCCCAGGGAAGGCTCAAGCCTAACAGTGTTAGCATTCATTGCTACAGATTTGAGGTCAACGTTGGAGCATTTGCTCAGCGACAT
>China_KP339885_Human_48S_2014
ATTTGACTGAGCTTGAGGATTTCGCGAGAGAGCTAGCCTATGAAGGCCTTGATCCTGCTCTGATCATCAAGAAGCTGAAGGAGACAGGTGGAGATGACTGGGTGAAGGATACTAAGTTCATCATTGTCTTTGCCCTGACTCGAGGCAATAAGATCGTCAAGGCATCAGGGAAGATGTCAAACTCAGGGTCTAAGAGGTTGATGGCACTCCAGGAGAAATATGGGCTGGTTGAGAGGGCAGAGACCAGGCTCTCAATCACCCCAGTAAGGGTAGCGCAGAGCCTCCCCACTTGGACATGTGCTGCAGCAGCAGCCTTGAAGGAGTATCTCCCTGTGGGGCCAGCCGTCATGAACCTGAAGGTCGAGAATTATCCCCCTGAGATGATGTGCATGGCCTTCGGGTCCCTGATTCCAACTGCAGGGGTATCTGAAGCCACGACCAAGACCCTGATGGAGGCTTACTCTTTATGGCAAGATGCCTTCACCAAGACTATCAATGTGAAGATGCGCGGAGCCAGCAAGACAGAAGTTTACAACTCCTTCAGGGATCCTCTCCATGCTGCTGTGAACTCTGTTTTCTTCCCCAATGATGTTCGGGTGAAGTGGCTGAAGGCCAAGGGAATCCTTGGCCCAGATGGGGTCCCCAGCAGAGCTGCTGAGGTTGCTGCTGCTGCTTACAGGAACCTGTAAGCAGCAATTTGACATATCCAATTAGGCCAAATTTCATGATCCAATTCGACAAAATTAGACCTCCTTCGGGGGGTCACCAATGGCTGGCCAATCTCTTCCCCAGATGGTGTTCAGAGCTGCAGTTCTCAGCTCCTCATCAAACCTGATGAGGTTGTGGAATGGGCACCTGTTTAAATAGTGAGCCATCAGATATGGGTAACCTTGAAGGACCCCAGGCTCATCATCCTCATCCAAGACACTGTATGAGCCATCTGTCTTCTTTTTGCGGATAGGAATAAAGAAGTCCCAACAGTCTAGCAGAGGCTTACGCAATGAGGAAGAAGTGAACAAGTGGTGGTTCAAGCTCATGCCTCTTAGCCTTGCAAGTGACTCTATCTGAAGGAGGGCCACATCCAGAATTGGGGACAGTCCAGTTATTAGGATATCAGGTAACCCAAGTCTAAGCCTTCGCTTCTCTATGGCTTCAAGAGAATCCAATATCATGTCCCCTTCAAAAAGATACCTTCGGCCTTTTGTTATCCTGTGGAAGAGGCCCCGCCAGTTCTCTCTCCCAGTTTCCATTGCCCAGCTGTTCTTGATGGAGAAGAACATATGAGCTGCCTGCAAGAACCATACAGATGGCTTCCCACTGGGCCACCTAAGAGCACTCAGCTCTCTCTGGGAGTAGCACCTCATATCCTTGTAGTACATGTCCAATAGCTGCTCAAGTCCAGGCTCAAGCTGGTGAAGAGGATTTTTAGGGTTGCCAAACAACCATACTGTGTTGGTCATCTTGCCCATCCTCTTGACCATTGACAGAGTCAACACACTGCAAGAGCATTCAACAAGGTCCCTCCTAAGAGTGGGGTACTCTCCTAGAGATGGCTCAAGCCTGACTGTGTTGGCATTCATTGCAACAGATTTGAGGTCAACGTTGGAGCATTTGCTCAGTGACAT
>China_KP339886_Human_53S_2014
ATTTGACTGAGCTTGAGGATTTCGCGAGAGAGCTAGCCTATGAAGGCCTTGATCCTGCTTTGATCATCAAGAAGCTGAAGGAGACAGGTGGAGATGACTGGGTGAAGGATACTAAGTTCATCATTGTCTTTGCCCTGACTCGAGGCAATAAGATCGTCAAGGCATCAGGGAAGATGTCAAACTCAGGGTCAAAGAGGTTGATGGCACTCCAGGAGAAATATGGGCTGGTTGAGAGGGCAGAGACCAGGCTCTCAATCACCCCTGTAAGGGTAGCGCAGAGCCTCCCCACTTGGACATGTGCTGCAGCAGCAGCCTTAAAGGAGTATCTCCCAGTGGGGCCAGCCGTCATGAACCTGAAGGTTGAGAATTATCCCCCTGAGATGATGTGCATGGCCTTCGGGTCCCTGATTCCAACTGCAGGGGTATCTGAAGCCACGACCAAGACCCTGATGGAGGCTTACTCTTTATGGCAAGATGCCTTCACCAAGACTATCAATGTGAAGATGCGCGGAGCCAGCAAGACAGAAGTTTACAACTCCTTCAGGGATCCTCTCCATGCTGCTGTGAACTCTGTCTTCTTCCCCAATGATGTTCGGGTGAAGTGGCTGAAGGCCAAGGGAATCCTTGGCCCAGATGGGGTCCCCAGCAGAGCTGCTGAGGTTGCTGCTGCTGCTTACAGGAACCTGTAAGCAGCAATTTGACATATCCAATTAGGCTAAATTTCATGATCCAATTCGACAAAATTAGACCTCCTTCGGGGGGTCACCAATGGCTGGCCAATCTCTTCCCCAGATGGTGTTCAGGGCTGCAGTTCTCAGCTCCTCATCAAACCTGATGAGGTTGTGGAATGGGCACCTGTTTAAATAGTGTGCCATCAGATATGGGTAACCTTGAAGGACCCCAGGCTCATCATCCTCATCCAAGACACTGTATGAGCCATCTGTCTTCTTTTTGCGGATAGGGATAAAGAAGTCCCAACAGTCCAACAGAGGCTTACGCAATGAGGAAGAAGTGAACAAGTGGTGGTTCAAGCTCATGCCTCTTAGCCTTGCAAGTGACTCTATCTGAAGGAGGGCCACATCCAGAATTGGGGACAGTCCAGTTATTAGGATATCAGGTAACCCAAGTCTAAGCCTTCGCTTCTCTATGGCTTCTAGAGAATCCAATATCATGTCCCCTTCAAAAAGATACCTTCGGCCTTTTGTTATCCTGTGGAAGAGGCCCCGCCAGTTCTCTCTCCCAGTTTCCATTGCCCAGCTGTTCTTGATGGAGAAGAACATATGAGCTGCCTGCAAGAACCATACAGATGGCTTCCCACTAGGCCACCTAAGAGCACTCAGCTCTCTCTGGGAGTAGCACCTCATGTCCTTGTAGTACATGTCCAATAGCTGCTCAAGTCCAGGCTCAAGCTGGTGAAGAGGATTTTTGGGGTTGCCAAACAACCATACTGTGTTGGTCATCTTACCCATCCTCTTGACCATCGACAGAGTCAACACACTGCAAGAGCATTCAACGAGGTCCCTCCTAAGAGTGGGGTACTCTCCTAGAGATGGCTCAAGCCTGACTGTGTTGGCATTCATTGCAACAGATTTGAGATCAACGTTGGAGCATTTGCTCAGTGACAT
>China_KP339887_Human_61S_2014
ATTTGACTGAGCTTGAGGATTTCGCGAGAGAGCTAGCCTATGAAGGCCTTGATCCTGCTTTGATCATCAAGAAGCTGAAGGAGACAGGTGGAGATGACTGGGTGAAGGATACTAAGTTCATCATTGTCTTTGCCCTGACTCGAGGCAATAAGATCGTCAAGGCATCAGGGAAGATGTCAAACTCAGGGTCAAAGAGGTTGATGGCACTCCAGGAGAAATATGGGCTGGTTGAGAGGGCAGAGACCAGGCTCTCAATCACCCCTGTAAGGGTAGCGCAGAGCCTCCCCACTTGGACATGTGCTGCAGCAGCAGCCTTAAAGGAGTATCTCCCAGTGGGGCCAGCCGTCATGAACCTGAAGGTTGAGAATTATCCCCCTGAGATGATGTGCATGGCCTTCGGGTCCCTGATTCCAACTGCAGGGGTATCTGAAGCCACGACCAAGACCCTGATGGAGGCTTACTCTTTATGGCAAGATGCCTTCACCAAGACTATCAATGTGAAGATGCGCGGAGCCAGCAAGACAGAAGTTTACAACTCCTTCAGGGATCCTCTCCATGCTGCTGTGAACTCTGTCTTCTTCCCCAATGATGTTCGGGTGAAGTGGCTGAAGGCCAAGGGAATCCTTGGCCCAGATGGGGTCCCCAGCAGAGCTGCTGAGGTTGCTGCTGCTGCTTACAGGAACCTGTAAGCAGCAATTTGACATATCCAATTAGGCTAAATTTCATGATCCAATTCGACAAAATTAGACCTCCTTCGGGGGGTCACCAATGGCTGGCCAATCTCTTCCCCAGATGGTGTTCAGGGCTGCAGTTCTCAGCTCCTCATCAAACCTGATGAGGTTGTGGAATGGGCACCTGTTTAAATAGTGTGCCATCAGATATGGGTAACCTTGAAGGACCCCAGGCTCATCATCCTCATCCAAGACACTGTATGAGCCATCTGTCTTCTTTTTGCGGATAGGGATAAAGAAGTCCCAACAGTCTAACAGAGGCTTACGCAATGAGGAAGAAGTGAACAAGTGGTGGTTCAAGCTCATGCCTCTTAGCCTTGCAAGTGACTCTATCTGAAGGAGGGCCACATCCAGAATTGGGGACAGTCCAGTTATTAGGATATCAGGTAACCCAAGTCTAAGCCTTCGCTTCTCTATGGCTTCTAGAGAATCCAATATCATGTCCCCTTCAAAAAGATACCTTCGGCCTTTTGTTATCCTGTGGAAGAGGCCCCGCCAGTTCTCTCTCCCAGTTTCCATTGCCCAGCTGTTCTTGATGGAGAAGAACATATGAGCTGCCTGCAAGAACCATACAGATGGCTTCCCACTAGGCCACCTAAGAGCACTCAGCTCTCTCTGGGAGTAGCACCTCATGTCCTTGTAGTACATGTCCAATAGCTGCTCAAGTCCAGGCTCAAGCTGGTGAAGAGGATTTTTGGGGTTGCCAAACAACCATACTGTGTTGGTCATCTTACCCATCCTCTTGACCATCGACAGAGTCAACACACTGCAAGAGCATTCAACGAGGTCCCTCCTAAGAGTGGGGTACTCTCCTAGAGATGGCTCAAGCCTGACTGTGTTGGCATTCATTGCAACAGATTTGAGATCAACGTTGGAGCATTTGCTCAGTGACAT
>China_KP339888_Human_62S_2014
ATTTGACTGAGCTTGAGGATTTCGCGAGAGAGCTAGCCTATGAAGGCCTTGATCCTGCTTTGATCATCAAGAAGCTGAAGGAGACAGGTGGAGATGACTGGGTGAAGGATACTAAGTTCATCATTGTCTTTGCCCTGACTCGAGGCAATAAGATCGTCAAGGCATCAGGGAAGATGTCAAACTCAGGGTCAAAGAGGTTGATGGCACTCCAGGAGAAATATGGGCTGGTTGAGAGGGCAGAGACCAGGCTCTCAATCACCCCTGTAAGGGTAGCGCAGAGCCTCCCCACTTGGACATGTGCTGCAGCAGCAGCCTTAAAGGAGTATCTCCCAGTGGGGCCAGCCGTCATGAACCTGAAGGTTGAGAATTATCCCCCTGAGATGATGTGCATGGCCTTCGGGTCCCTGATTCCAACTGCAGGGGTATCTGAAGCCACGACCAAGACCCTGATGGAGGCTTACTCTTTATGGCAAGATGCCTTCACCAAGACTATCAATGTGAAGATGCGCGGAGCCAGCAAGACAGAAGTTTACAACTCCTTCAGGGATCCTCTCCATGCTGCTGTGAACTCTGTCTTCTTCCCCAATGATGTTCGGGTGAAGTGGCTGAAGGCCAAGGGAATCCTTGGCCCAGATGGGGTCCCCAGCAGAGCTGCTGAGGTTGCTGCTGCTGCTTACAGGAACCTGTAAGCAGCAATTTGACATATCCAATTAGGCTAAATTTCATGATCCAATTCGACAAAATTAGACCTCCTTCGGGGGGTCACCAATGACTGGCCAATCTCTTCCCCAGATGGTGTTCAGGGCTGCAGTTCTCAGCTCCTCATCAAACCTGATGAGGTTGTGGAATGGGCACCTGTTTAAATAGTGTGCCATCAGATATGGGTAACCTTGAAGGACCCCAGGCTCATCATCCTCATCCAAGACACTGTATGAGCCATCTGTCTTCTTTTTGCGGATAGGGATAAAGAAGTCCCAACAGTCCAACAGAGGCTTACGCAATGAGGAAGAAGTGAACAAGTGGTGGTTCAAGCTCATGCCTCTTAGCCTTGCAAGTGACTCTATCTGAAGGAGGGCCACATCCAGAATTGGGGACAGTCCAGTTATTAGGATATCAGGTAACCCAAGTCTAAGCCTTCGCTTCTCTATGGCTTCTAGAGAATCCAATATCATGTCCCCTTCAAAAAGATACCTTCGGCCTTTTGTTATCCTGTGGAAGAGGCCCCGCCAGTTCTCTCTCCCAGTTTCCATTGCCCAGCTGTTCTTGATGGAGAAGAACATATGAGCTGCCTGCAAGAACCATACAGATGGCTTCCCACTAGGCCACCTAAGAGCACTCAGCTCTCTCTGGGAGTAGCACCTCATGTCCTTGTAGTACATGTCCAATAGCTGCTCAAGTCCAGGCTCAAGCTGGTGAAGAGGATTTTTGGGGTTGCCAAACAACCATACTGTGTTGGTCATCTTACCCATCCTCTTGACCATCGACAGAGTCAACACACTGCAAGAGCATTCAACGAGGTCCCTCCTAAGAGTGGGGTACTCTCCTAGAGATGGCTCAAGCCTGACTGTGTTGGCATTCATTGCAACAGATTTGAGATCAACGTTGGAGCATTTGCTCAGTGACAT
>China_KP339889_Human_65S_2014
ATTTGACTGAGCTTGAGGATTTTGCGAGAGAGCTAGCCTATGAAGGCCTTGATCCTGCTTTGATCATCAAGAAGCTGAAGGAGACAGGTGGAGATGACTGGGTGAAGGATACTAAGTTCATCATTGTCTTTGCCCTGACTCGAGGCAATAAGATCGTCAAGGCATCAGGGAAGATGTCAAACTCAGGGTCAAAGAGGTTGATGGCACTTCAGGAGAAATATGGGCTGGTTGAGAGGGCAGAGACCAGGCTCTCAATCACCCCTGTAAGGGTAGCGCAGAGCCTCCCCACTTGGACATGTGCTGCAGCAGCAGCCTTAAAGGAGTATCTCCCAGTGGGGCCAGCCGTCATGAACCTGAAGGTTGAGAATTATCCCCCTGAGATGATGTGCATGGCCTTCGGGTCCCTGATTCCAACTGCAGGGGTATCTGAAGCCACGACCAAGACCCTGATGGAGGCTTACTCTTTATGGCAAGATGCCTTCACCAAGACTATCAATGTGAAGATGCGCGGAGCCAGCAAGACAGAAGTTTACAACTCCTTCAGGGATCCTCTCCATGCTGCTGTGAACTCTGTCTTCTTCCCCAATGATGTTCGGGTGAAGTGGCTGAAGGCCAAGGGAATCCTTGGCCCAGATGGGGTCCCCAGCAGAGCTGCTGAGGTTGCTGCTGCTGCTTACAGGAACCTGTAAGCAGCAATTTGACATATCCAATTAGGCTAAATTTCATGATCCAATTCGACAAAATTAGACCTCCTTCGGGGGGTCACCAATGGCTGGCCAATCTCTTCCCCAGATAGTGTTCAGGGCTGCAGTTCTCAGCTCCTCATCAAACCTGATGAGGTTGTGGAATGGGCACCTGTTTAAATAGTGTGCCATCAGATATGGGTAACCTTGAAGGACCCCAGGCTCATCATCCTCATCCAAGACACTGTATGAGCCATCTGTCTTCTTTTTGTGGATAGGGATAAAGAAGTCCCAACAGTCTAACAGAGGCTTACGCAATGAGGAAGAAGTGAACAAGTGGTGGTTCAAGCTCATGCCTCTTAGCCTTGCAAGTGACTCTATCTGAAGGAGGGCCACATCCAGAATTGGGGACAGTCCAGTTATTAGGATATCAGGTAACCCAAGTCTAAGCCTTCGCTTCTCTATGGCTTCTAGAGAATCCAATATCATGTCCCCTTCAAAAAGATACCTTCGGCCTTTTGTTATCCTGTGGAAGAGGCCCCGCCAGTTCTCTCTCCCAGTTTCCATTGCCCAGCTGTTCTTGATGGAGAAGAACATATGAGCTGCCTGCAAGAACCATACAGATGGCTTCCCACTAGGCCACCTAAGAGCACTCAGCTCTCTCTGGGAGTAGCACCTCATGTCCTTGTAGTACATGTCCAATAGCTGCTCAAGTCCAGGCTCAAGCTGGTGAAGAGGATTTTTGGGGTTGCCAAACAACCATACTGTGTTGGTCATCTTACCCATCCTCTTGACCTTCGACAGAGTCAACACACTGCAAGAGCATTCAACCAGGTCCCTTCTAAGAGTGGGGTACTCTCCTAGAGATGGCTCAAGCCTGACTGTGTTGGCATTCATTGCAACAGATTTGAGATCAACGTTGGAGCATTTGCTCAGTGACAT
>China_KP339890_Human_67S_2014
ATTTGACTGAGCTTGAGGATTTCGCGAGAGAGCTAGCCTATGAAGGCCTTGATCCTGCTTTGATCATCAAGAAGCTGAAGGAGACAGGTGGAGATGACTGGGTGAAGGATACTAAGTTCATCATTGTCTTTGCCCTGACTCGAGGCAATAAGATCGTCAAGGCATCAGGGAAGATGTCAAACTCAGGGTCAAAGAGGTTGATGGCACTCCAGGAGAAATATGGGCTGGTTGAGAGGGCAGAGACCAGGCTCTCAATCACCCCTGTAAGGGTAGCGCAGAGCCTCCCCACTTGGACATGTGCTGCAGCAGCAGCCTTAAAGGAGTATCTCCCAGTGGGGCCAGCCGTCATGAACCTGAAGGTTGAGAATTATCCCCCTGAGATGATGTGCATGGCCTTCGGGTCCCTGATCCCAACTGCAGGGGTATCTGAAGCCACGACCAAGACCCTGATGGAGGCTTACTCTTTATGGCAAGATGCCTTCACCAAGACTATCAATGTGAAGATGCGCGGAGCCAGCAAGACAGAAGTTTACAACTCCTTCAGGGATCCTCTCCATGCTGCTGTGAACTCTGTCTTCTTCCCCAATGATGTTCGGGTGAAGTGGCTGAAGGCCAAGGGAATCCTTGGCCCAGATGGGGTCCCCAGCAGAGCTGCTGAGGTTGCTGCTGCTGCTTACAGGAACCTGTAAGCAGCAATTTGACATATCCAATTAGGCTAAATTTCATGATCCAATTCGACAAAATTAGACCCCCTTCGGGGGGTCACCAATGGCTGGCCAATCTCTTCCCCAGATGGTGTTCAGGGCTGCAGTTCTCAGCTCCTCATCAAACCTGATGAGGTTGTGGAATGGGCACCTGTTTAAATAGTGTGCCATCAGATATGGGTAACCTTGAAGGACCCCAGGCTCATCATCCTCATCCAAGACACTGTATGAGCCATCTGTCTTCTTTTTGCGGATAGGGATAAAGAAGTCCCAACAGTCTAACAGAGGCTTACGCAATGAGGAAGAAGTGAACAAGTGGTGGTTCAAGCTCATGCCTCTTAGCCTTGCAAGTGACTCTATCTGGAGGAGGGCCACATCCAGAATTGGGGACAGTCCAGTTATTAGGATATCAGGTAACCCAAGTCTAAGCCTTCGCTTCTCTATGGCTTCTAGAGAATCTAATATCATGTCCCCTTCAAAAAGATACCTTCGGCCTTTTGTTATCCTGTGGAAGAGGCCCCGCCAGTTCTCTCTCCCAGTTTCCATTGCCCAGCTGTTCTTGATGGAGAAGAACATATGAGCTGCCTGCAAGAACCATACAGATGGCTTCCCACTAGGCCACCTAAGAGCACTCAGCTCTCTCTGGGAGTAGCACCTCATGTCCTTGTAGTACATGTCCAATAGCTGCTCAAGTCCAGGCTCAAGCTGGTGAAGAGGATTTTTGGGGTTGCCAAACAACCATACTGTGTTGGTCATCTTACCCATCCTCTTGACCATCGACAGAGTCAACACACTGCAAGAGCATTCAACGAGGTCCCTCCTAAGAGTGGGGTACTCTCCTAGAGATGGCTCAAGCCTGACTGTGTTGGCATTCATTGCAACAGATTTGAGATCAACGTTGGAGCATTTGCTCAGTGACAT
>China_KP339891_Human_72S_2014
CTTTGACTGAGCTTGAGGACTTCGCGAGAGAGCTGGCCTATGAAGGCCTTGACCCTGCTTTGATCATCAAGAAGCTGAAGGAGACAGGTGGAGATGATTGGGTGAAGGATACAAAGTTCATCATTGTCTTTGCCCTGACTCGAGGCAATAAGATCGTCAAGGCATCAGGGAAAATGTCAAACTCAGGGTCCAAGAGGTTGATGGCACTCCAAGAGAAATATGGACTGGTTGAGAGGGCAGAGACCAGGCTCTCAATCACTCCAGTGAGGGTTGCGCAGAGCCTTCCCACTTGGACATGTGCTGCTGCAGCAGCTCTAAAGGAGTATCTCCCAGTAGGGCCAGCCGTCATGAACCTGAAGGTTGAGAATTATCCCCCTGAGATGATGTGCATGGCCTTTGGATCCCTGATTCCAACTGCGGGGGTATCTGAAGCCACAACCAAGACCCTGATGGAGGCCTACTCTCTGTGGCAAGATGCCTTCACCAAGACTATCAATGTGAAGATGCGCGGAGCCAGCAAGACAGAAGTTTACAACTCCTTCAGGGACCCTCTTCATGCTGCTGTGAACTCTGTCTTCTTTCCCAATGATGTTCGGGTAAGGTGGCTGAAGGCCAAGGGGATCCTTGGCCCAGATGGGGTCCCCAGCAGAGCTGCTGAGGTTGCTGCTGCTGCTTACAGAAACCTGTAAGCAGCAATTTGACATATCCAATTAGGCTAAATTTCATGATCCAATTCGACAAAATTAGACCTCCTTCGGGAGGTCACCAATGGCTGGCCAATCTCTTCCCCAGATGGTGTTCAGGGCTGCAGTTCTCAGCTCTTCATCAAACCTGATGAGGTTGTGGAAAGGGCACCTATTTAAATAGTGTGCCATCAGATGTGGGTAACCATGAAGGACTCCAGGCTCATCATCCTCATCCAAGACACTGTAAGAGCCATCTGTCTTCTTTTTGCGGACAGGAATAAAGAAGTCCCAACAGTCCAATAGAGGCTTACGCAATGAGGGAGAAGTGAATAAGTGGTGGTTCAAGCTCATGCCTCTTAGCCTTGCAAGTGACTCTATCTGGAGGAGGGCCACATCCAGAATTGGGGATAGTCCAGTTATTAGGATCTCAGGTAACCCAAGTCTAAGCCTTCGCTTCTCAATGGCTTCAAGAGAATCCAATATCATGTCCCCTTCAAAAAGGTACTTCTGGCCTTTTGTAATCCTGTGGAAGAGGCCCCGCCAGTTCTCTCTTCCGGTTTCCATTGCCCAGCTGTTCTTGATGGAGAAGAACATGTGAGCTGCCTGTAGGAACCATACAGATGGTTTTCCACTAGGCCACCTGAGAGCACTCAGCTCTCTCTGGGAGTAGCACCTCATGTCCTTGTAGTACATGTCCAACAACTGCTCAAGTCCGGGCTCAAGCTGGTGAAGAGGATTTTTTGGGTTGCCAAATAACCAAACAGTGTTGGTCATCTTACCCATCCTCTTGACCATTGACAGAGTCAACACACTACAAGAGCACTCAACGAGGTCTCTCCTGAGAGTGGGGTACTCTCCTAGAGATGGCTCAAGCCTGACAGTGTTGGCATTCATTGCTACAGATTTGAGGTCAACGTTGGAGCAGTTGCTCAGCGACAT
>China_KP339892_Human_74S_2014
ATTTGACTGAGCTTGAGGATTTCGCGAGAGAGCTGGCCTATGAAGGCCTTGATCCTGCTTTGATCATCAAGAAGCTGAAGGAGACAGGTGGAGATGATTGGGTGAAGGATACGAAGTTCATCATTGTCTTTGCCCTGACTCGAGGCAATAAGATCGTCAAGGCATCAGGGAAAATGTCTAACTCAGGGTCTAAGAGGTTGATGGCACTCCAAGAGAAGTATGGACTGGTTGAGAGGGCAGAAACCAGGCTCTCAATCACTCCTGTGAGGGTAGCGCAGAGTCTTCCCACCTGGACATGTGCAGCAGCAGCAGCCTTGAAGGAGTATCTCCCAGTGGGGCCAGCCGTCATGAACCTGAAGGTTGAGAATTATCCCCCTGAGATGATGTGCATGGCCTTTGGATCCCTAATTCCAACTGCGGGGGTATCTGAAGCCACAACCAAGACCCTTATGGAGGCTTACTCTCTGTGGCAAGATGCCTTCACCAAGACTATCAATGTGAAGATGCGTGGAGCCAGCAAGACAGAAGTTTATAACTCCTTCAGGGACCCTCTCCATGCTGCTGTGAACTCTGTCTTCTTTCCCAATGATGTTCGGGTGAAGTGGCTAAAGGCCAAGGGAATCCTTGGCCCAGATGGGGTTCCCAGCAGAGCTGCTGAGGTTGCTGCTGCTGCTTACAGAAACCTGTAAGCAGCAATTTGACATATCCAATTAGGCTAAATTCCATGACCCAATTCGACAAAATTAGACCTGCTTCGGGAGGTCACCAATGGCTGGCCAATCTCTTCCCCAAATGGTGTCCAGGGCTGCAGTTCTCAGTTCTTCATCAAACCTGATGAGGTTGTGGAATGGGCACCTATTTAAATAGTGTGCCATCAGATATGGGTAACCCTGGAGGACCCCAGGCTCATCATCCTCATCCAAGACACTGTATGAGCCATCTGTCTTCTTTTTGCGGATAGGAATGAAGAAATCCCAACAGTCTAACAGAGGCTTACGCAACGAGGAAGAAGTGAACAAGTGGTGGTTCAAGCTCATGCCTCTTAGCCTTGCAAGTGACTCTATCTGGAGGAGGGCCACATCCAGAATTGGGGATAGTCCAGTTATCAGAATCTCAGGCAACCCAAGTCTAAGTCTTCGCTTCTCTATGGCTTCAAGAGAATCCAATATCATGTCCCCTTCAAAAAGATACTTTTGGCTTTTTGTTATCCTGTGGAAGAGGCCCCGCCAGTTCTCTCTTCCGGTTTCCATTGCCCAGCTGTTCTTGATGGAGAAGAACATATGAGCTGCCTGTAGGAACCATACAGATGGCTTCCCACTAGGCCACCTAAGAGCACTCAGTTCTCTCTGGGAGTAGCACCTCATGTCCTTGTAGTACATGTCTAACAGCTGTTCAAGTCCAGGCTCAAGCTGATGAAGAGGATTTTTAGGGTTGCCAAACAACCATACTGTGTTGGTCATCTTGCCCATCCTCTTGACCATCGACAAAGTCAACACACTACAAGAGCATTCAACGAGGTCTCTCCTAAGAGTGGGGTACTCTCCCAGGGAAGGCTCAAGCCTAACAGTGTTAGCATTCATTGCTACAGATTTGAGGTCAACGTTGGAGCATTTGCTCAGCGACAT
>China_KP339893_Human_77S_2014
ATTTGACTGAGCTTGAGGATTTCGCGAGAGAGCTGGCCTATGAAGGCCTTGATCCTGCTTTGATCATCAAGAAGCTGAAGGAGACAGGTGGAGATGATTGGGTGAAGGATACGAAGTTCATCATTGTCTTTGCCCTGACTCGAGGCAATAAGATCGTCAAGGCATCAGGGAAAATGTCTAACTCAGGGTCTAAGAGGTTGATGGCACTCCAAGAGAAGTATGGACTGGTTGAGAGGGCAGAAACCAGGCTCTCAATCACTCCTGTGAGGGTAGCGCAGAGTCTTCCCACCTGGACATGTGCAGCAGCAGCAGCCTTAAAGGAGTATCTCCCAGTGGGGCCAGCCGTCATGAACCTGAAGGTTGAGAATTATCCCCCTGAGATGATGTGCATGGCCTTTGGATCCCTAATTCCAACTGCGGGGGTATCTGAAGCCACAACCAAGACCCTTATGGAGGCTTACTCTCTGTGGCAAGATGCCTTCACCAAGACTATCAATGTGAAGATGCGTGGAGCCAGCAAGACAGAAGTTTATAACTCCTTCAGGGACCCTCTCCATGCTGCTGTGAACTCTGTCTTCTTTCCCAATGATGTTCGGGTGAAGTGGCTGAAGGCCAAGGGAATCCTTGGCCCAGATGGGGTTCCCAGCAGAGCTGCTGAGGTTGCTGCTGCTGCTTACAGAAACCTGTAAGCAGCAATTTGACATATCCAATTAGGCTAAATTCCATGATCCAATTCGACAAAATTAGACCTCCTTCGGGAGGTCACCAATGGCTGGCCAATCTCTTCCCCAAATGGTGTCCAGGGCTGCAGTTCTCAGTTCTTCATCAAACCTGATGAGGTTGTGGAATGGGCACCTATTTAAATAGTGTGCCATCAGATATGGGTAACCCTGGAGGACCACAGGCTCATCATCCTCATCCAAGACACTGTATGAGCCATCTGTCTTCTTTTTGCGGATAGGAATGAAGAAATCCCAACAGTCTAACAGAGGCTTACGCAATGAGGAAGAAGTGAACAAGTGGTGGTTCAAGCTCATGCCTCTTAGCCTTGCAAGTGACTCTATCTGGAGGAGGGCCACATCCAGAATTGGGGATAGTCCAGTTATCAGAATCTCAGGCAACCCAAGTCTAAGTCTTCGCTTCTCTATGGCTTCAAGAGAATCCAATATCATGTCCCCTTCAAAAAGATACTTTTGGCTTTTTGTTATTCTGTGGAAGAGGCCCCGCCAGTTCTCTCTTCCGGTTTCCATTGCCCAGCTGTTCTTGATGGAGAAGAACATATGAGCTGCCTGTAGGAACCATACAGATGGCTTCCCACTAGGCCACCTAAGAGCACTCAGTTCTCTCTGGGAGTAGCACCTCATGTCCTTGTAGTACATGTCTAACAGCTGTTCAAGTCCAGGCTCAAGCTGATGAAGAGGATTTTTAGGGTTGCCAAACAACCATACTGTGTTGGTCATCTTGCCCATCCTCTTGACCATCGACAAAGTCAACACACTACAAGAGCATTCAACGAGGTCTCTCCTAAGAGTGGGGTACTCTCCCAGGGAAGGCTCAAGCCTAACAGTGTTAGCATTCATTGCTACAGATTTGAGGTCAACGTTGGAGCATTTGCTCAGCGACAT
>China_KP339894_Human_79S_2014
ATTTGACTGAGCTTGAGGATTTCGCGAGAGAGCTAGCCTATGAAGGCCTTGATCCTGCTTTGATCATCAAGAAGCTGAAGGAGACAGGTGGAGATGACTGGGTGAAGGATACTAAGTTCATCATTGTCTTTGCCCTGACTCGAGGCAATAAGATCGTCAAGGCATCAGGGAAGATGTCAAACTCAGGGTCAAAGAGGTTGATGGCACTCCAGGAGAAATATGGGCTGGTTGAGAGGGCAGAGACCAGGCTCTCAATCACCCCTGTAAGGGTAGCGCAGAGCCTCCCCACTTGGACATGTGCTGCAGCAGCAGCCTTAAAGGAGTATCTCCCAGTGGGGCCAGCCGTCATGAACCTGAAGGTTGAGAATTATCCCCCTGAGATGATGTGCATGGCCTTCGGGTCCCTGATTCCAACTGCAGGGGTATCTGAAGCCACGACCAAGACCCTGATGGAGGCTTACTCTTTATGGCAAGATGCCTTCACCAAGACTATCAATGTGAAGATGCGCGGAGCCAGCAAGACAGAAGTTTACAACTCCTTCAGGGATCCTCTCCATGCTGCTGTGAACTCTGTCTTCTTCCCCAATGATGTTCGGGTGAAGTGGCTGAAGGCCAAGGGAATCCTTGGCCCAGATGGGGTCCCCAGCAGAGCTGCTGAGGTTGCTGCTGCTGCTTACAGGAACCTGTAAGCAGCAATTTGACATATCCAATTAGGCTAAATTTCATGATCCAATTCGACAAAATTAGACCTCCTTCGGGGGGTCACCAATGGCTGGCCAATCTCTTCCCCAGATGGTGTTCAGGGCTGCAGTTCTCAGCTCCTCATCAAACCTGATGAGGTTGTGGAATGGGCACCTGTTTAAATAGTGTGCCATCAGATATGGGTAACCTTGAAGGACCCCAGGCTCATCATCCTCATCCAAGACACTGTATGAGCCATCTGTCTTCTTTTTGCGGATAGGGATAAAGAAGTCCCAACAGTCCAACAGAGGCTTACGCAATGAGGAAGAAGTGAACAAGTGGTGGTTCAAGCTCATGCCTCTTAGCCTTGCAAGTGACTCTATCTGAAGGAGGGCCACATCCAGAATTGGGGACAGTCCAGTTATTAGGATATCAGGTAACCCAAGTCTAAGCCTTCGCTTCTCTATGGCTTCTAGAGAATCCAATATCATGTCCCCTTCAAAAAGATACCTTCGGCCTTTTGTTATCCTGTGGAAGAGGCCCCGCCAGTTCTCTCTCCCAGTTTCCATTGCCCAGCTGTTCTTGATGGAGAAGAACATATGAGCTGCCTGCAAGAACCATACAGATGGCTTCCCACTAGGCCACCTAAGAGCACTCAGCTCTCTCTGGGAGTAGCACCTCATGTCCTTGTAGTACATGTCCAATAGCTGCTCAAGTCCAGGCTCAAGCTGGTGAAGAGGATTTTTGGGGTTGCCAAACAACCATACTGTGTTGGTCATCTTACCCATCCTCTTGACCATCGACAGAGTCAACACACTGCAAGAGCATTCAACGAGGTCCCTCCTAAGAGTGGGGTACTCTCCTAGAGATGGCTCAAGCCTGACTGTGTTGGCATTCATTGCAACAGATTTGAGATCAACGTTGGAGCATTTGCTCAGCGACAT
>China_KP339895_Human_81S_2014
ATCTGACTGAGCTTGAGGATTTCGCGAGAGAGCTAGCCTATGAAGGCCTTGACCCTGCTTTGATCATCAAGAAGCTGAAGGAGACAGGTGGAGATGACTGGGTGAAGGATACTAAGTTCATCATTGTCTTTGCCCTGACTCGAGGCAATAAGATCGTCAAGGCATCAGGGAAGATGTCAAACTCAGGGTCAAAGAGGTTGATGGCACTCCAGGAGAAATATGGGCTGGTTGAGAGGGCAGAGACCAGGCTCTCAATCACCCCTGTAAGGGTAGCGCAGAGCCTCCCCACTTGGACATGTGCTGCAGCAGCAGCCTTAAAGGAGTATCTCCCAGTGGGGCCAGCCGTCATGAACCTGAAGGTTGAGAATTATCCCCCTGAGATGATGTGCATGGCCTTCGGGTCCCTGATTCCAACTGCAGGGGTATCTGAAGCCACGACCAAGACCCTGATGGAGGCTTACTCTTTATGGCAAGATGCCTTCACCAAGACTATCAATGTGAAGATGCGCGGAGCCAGCAAGACAGAAGTTTACAACTCCTTCAGGGATCCTCTCCATGCTGCTGTGAACTCTGTCTTCTTCCCCAATGATGTTCGGGTGAAGTGGCTGAAGGCCAAGGGAATCCTTGGCCCAGATGGGGTCCCCAGCAGAGCTGCTGAGGTTGCTGCTGCTGCTTACAGGAACCTGTAAGCAGCAATTTGACATATCCAATTAGGCTAAATTTCATGATCCAATTCGACAAAATTAGACCTCCTTCGGGGGGTCACCAATGGCTGGCCAATCTCTTCCCCAGATGGTGTTCAGGGCTGCAGTTCTCAGCTCCTCATCAAACCTGATGAGGTTGTGGAATGGGCACCTGTTTAAATAGTGTGCCATCAGATATGGGTAACCTTGAAGGACCCCAGGCTCATCATCCTCATCCAAGACACTGTATGAGCCATCTGTCTTCTTTTTGCGGATAGGGATAAAGAAGTCCCAACAGTCTAACAGAGGCTTACGCAATGAGGAAGAAGTGAACAAGTGGTGGTTCAAGCTCATGCCTCTTAGCCTTGCAAGTGACTCTATCTGAAGGAGGGCCACATCCAAAATTGGGGACAGTCCAGTTATTAGGATATCAGGTAACCCAAGTCTAAGCCTTCGCTTCTCTATGGCTTCTAGAGAATCCAATATCATGTCCCCTTCAAAAAGATACCTTCGGCCTTTTGTTATCCTGTGGAAGAGGCCCCGCCAGTTCTCTCTCCCAGTTTCCATTGCCCAGCTGTTCTTGATGGAGAAGAACATATGAGCTGCCTGCAAGAACCATACAGATGGCTTCCCACTAGGCCACCTAAGAGCACTCAGCTCTCTCTGGGAGTAGCACCTCATGTCCTTGTAGTACATGTCCAATAGCTGCTCAAGTCCAGGCTCAAGCTGGTGAAGAGGATTTTTGGGGTTGCCAAACAACCATACTGTGTTGGTCATCTTACCCATCCTCTTGACCATCGACAGAGTCAACACACTACAAGAGCATTCAACGAGGTCCCTCCTAAGAGTGGGGTACTCTCCTAGAGATGGCTCAAGCCTGACTGTGTTGGCATTCATTGCAACAGATTTGAGATCAACGTTGGAGCATTTGCTCAGCGACAT
>China_KP339896_Human_82s_2014
ATTTGACTGAGCTTGAGGATTTCGCGAGAGAGCTAGCCTATGAAGGCCTTGATCCTGCTTTGATCATCAAGAAGCTGAAGGAGACAGGTGGAGATGACTGGGTGAAGGATACAAAGTTCATCATTGTCTTTGCCCTGACTCGAGGCAATAAGATCGTCAAGGCATCAGGGAAGATGTCAAACTCAGGGTCAAAGAGGTTGATGGCACTCCAGGAGAAATATGGGCTGGTTGAGAGGGCAGAGACCAGGCTCTCAATCACCCCTGTAAGGGTAGCGCAGAGCCTCCCCACTTGGACATGTGCTGCAGCAGCAGCCTTAAAGGAGTATCTCCCAGTGGGGCCAGCCGTCATGAACCTGAAGGTTGAGAATTATCCCCCTGAGATGATGTGCATGGCCTTCGGGTCCCTGATTCCAACTGCAGGGGTATCTGAAGCCACGACCAAGACCCTGATGGAGGCTTACTCTTTATGGCAAGATGCCTTCACCAAGACTATCAATGTGAAGATGCGCGGAGCCAGCAAGACAGAAGTTTACAACTCCTTCAGGGATCCTCTCCATGCTGCTGTGAACTCTGTCTTCTTTCCCAATGATGTTCGGGTGAAGTGGCTGAAGGCCAAGGGAATCCTTGGCCCAGATGGGGTCCCCAGCAGAGCTGCTGAGGTTGCTGCTGCTGCTTACAGGAACCTGTAAGCAGCAATTTGACATATCCAATTAGGCTAAATTTCATGATCCAATTCGACAAAATTAGACCTCCTTCGGGGGGTCACCAATGACTGGCCAATCTCTTCCCCAGATGGTGTTCAGGGCTGCAGTTCTCAGCTCCTCATCAAACCTGATGAGGTTGTGGAATGGGCACCTGTTTAAATAGTGTGCCATCAGATATGGGTAACCTTGAAGGACCCCAGGCTCATCATCCTCATCCAAGACACTGTATGAGCCATCTGTCTTCTTTTTGCGGATAGGGATAAAGAAGTCCCAACAGTCCAACAGAGGCTTACGCAATGAGGAAGAAGTGAACAAGTGGTGGTTCAAGCTCATGCCTCTTAGCCTTGCAAGTGACTCTATCTGAAGGAGGGCCACATCCAGAATTGGGGACAGTCCAGTTATTAGGATATCAGGTAACCCAAGTCTAAGCCTTCGCTTCTCTATGGCTTCTAGAGAATCCAATATCATGTCCCCTTCAAAAAGATACCTTCGGCCTTTTGTTATCCTGTGGAAGAGGCCCCGCCAGTTCTCTCTCCCAGTTTCCATTGCCCAGCTGTTCTTGATGGAGAAGAACATATGAGCTGCCTGCAAGAACCATACAGATGGCTTCCCACTAGGCCACCTAAGAGCACTCAGCTCTCTCTGGGAGTAGCACCTCATGTCCTTGTAGTACATGTCCAATAGCTGCTCAAGTCCAGGCTCAAGCTGGTGAAGAGGATTTTTGGGGTTGCCAAACAACCATACTGTGTTGGTCATCTTACCCATCCTCTTGACCATCGACAGAGTCAACACACTGCAAGAGCATTCAACGAGGTCCCTCCTAAGAGTGGGGTACTCTCCTAGAGATGGCTCAAGCCTGACTGTGTTGGCATTCATTGCAACAGATTTGAGATCAACGTTGGAGCATTTGCTCAGTGACAT
>China_KP339897_Human_87S_2014
ATTTGACTGAGCTTGAGGACTTCGCGAGAGAGCTGGCCTATGAAGGCCTTGACCCTGCTTTGATCATCAAGAAGCTGAAGGAGACAGGTGGAGATGATTGGGTGAAAGATACAAAGTTCATCATTGTCTTTGCCCTGACTCGAGGCAATAAGATCGTCAAGGCATCAGGGAAAATGTCAAACTCAGGGTCCAAGAGGTTGATGGCACTCCAAGAGAAATATGGACTGGTTGAGAGGGCAGAGACCAGGCTCTCAATCACTCCAGTGAGGGTTGCGCAGAGCCTTCCCACTTGGACATGTGCTGCTGCAGCAGCTCTAAAGGAGTATCTCCCAGTAGGGCCAGCCGTCATGAACCTGAAGGTTGAGAATTATCCCCCTGAGATGATGTGCATGGCCTTTGGATCCCTGATTCCAACTGCGGGGGTATCTGAAGCCACAACCAAGACCCTGATGGAGGCCTACTCTCTGTGGCAAGATGCCTTCACCAAGACTATCAATGTGAAGATGCGCGGAGCCAGCAAGACAGAAGTTTACAACTCCTTCAGGGACCCTCTTCATGCTGCTGTGAACTCTGTCTTCTTTCCCAATGATGTTCGGGTAAAGTGGCTGAAGGCCAAGGGGATCCTTGGCCCAGATGGGGCCCCCAGCAGAGCTGCTGAGGTTGCTGCTGCTGCTTACAGAAACCTGTAAGCAGCAATTTGACATATCCAATTAGGCTAAATTTCATGATCCAATTCGACAAAATTAGACCTCCTTCGGGAGGTCACCAATGGCTGGCCAATCTCTTCCCCAGATGGTGTTCAGGGCTGCAGTTCTCAGCTCTTCATCAAACCTGATGAGGTTGTGGAAAGGGCACCTATTTAAATAGTGTGCCATCAGATGTGGGTAACCATGAAGGACTCCAGGCTCATCATCCTCATCCAAGACACTGTAAGAGCCATCTGTCTTCTTTTTGCGGACAGGAATAAAGAAGTCCCAACAGTCCAATAGAGGCTTACGCAATGAGGGAGAAGTGAATAAGTGGTGGTTCAAGCTCATGCCTCTTAGCCTTGCAAGTGACTCTATCTGGAGGAGGGCCACATCCAGAATTGGGGATAGTCCAGTTATTAGGATCTCAGGTAACCCAAGTCTAAGCCTTCGCTTCTCAATGGCTTCAAGAGAATCCAATATCATGTCCCCTTCAAAAAGGTACTTCTGGCCTTTTGTAATCCTGTGGAAGAGGCCCCGCCAGTTCTCTCTTCCGGTTTCCATTGCCCAGCTGTTCTTGATGGAGAAGAACATGTGAGCTGCCTGTAGGAACCATACAGATGGTTTTCCACTAGGCCACCTGAGAGCACTCAGCTCTCTCTGGGAGTAGCACCTCATGTCCTTGTAGTACATGTCCAACAACTGCTCAAGTCCGGGCTCAAGCTGGTGAAGAGGATTTTTTGGGTTGCCAAATAACCAAACAGTGTTGGTCATCTTACCCATCCTCTTAACCATTGACAGAGTCAACACACTACAAGAGCACTCAACGAGGTCTCTCCTGAGAGTGGGGTACTCTCCTAGAGATGGCTCAAGCCTGACAGTGTTGGCATTCATTGCTACAGATTTGAGGTCAACGTTGGAGCATTTGCTCAGTGACAT
>China_KP339898_Human_93S_2014
ATTTGACTGAGCTTGAGGATTTCGCGAGAGAGCTAGCCTATGAAGGCCTTGATCCTGCTTTGATCATCAAGAAGCTGAAGGAGACAGGTGGAGATGACTGGGTGAAGGATACTAAGTTCATCATTGTCTTTGCCCTGACTCGAGGCAATAAGATCGTCAAGGCATCAGGGAAGATGTCAAACTCAGGGTCAAAGAGGTTGATGGCACTCCAGGAGAAATATGGGCTGGTTGAGAGGGCAGAGACCAGGCTCTCAATCACCCCTGTAAGGGTAGCGCAGAGCCTCCCCACTTGGACATGTGCTGCAGCAGCAGCCTTAAAGGAGTATCTCCCAGTGGGGCCAGCCGTCATGAACCTGAAGGTTGAGAATTATCCCCCTGAGATGATGTGCATGGCCTTCGGGTCCCTGATTCCAACTGCAGGGGTATCTGAAGCCACGACCAAGACCCTGATGGAGGCTTACTCTTTATGGCAAGATGCCTTCACCAAGACTATCAATGTGAAGATGCGCGGAGCCAGCAAGACAGAAGTTTACAACTCCTTCAGGGATCCTCTCCATGCTGCTGTGAACTCTGTCTTCTTCCCCAATGATGTTCGGGTGAAGTGGCTGAAGGCCAAGGGAATCCTTGGCCCAGATGGGGTCCCCAGCAGAGCTGCTGAGGTTGCTGCTGCTGCTTACAGGAACCTGTAAGCAGCAATTTGACATATCCAATTAGGCTAAATTTCATGATCCAATTCGACAAAATTAGACCTCCTTCGGGGGGTCACCAATGGCTGGCCAATCTCTTCCCCAGATGGTGTTCAGGGCTGCAGTTCTCAGCTCCTCATCAAACCTGATGAGGTTGTGGAATGGGCACCTGTTTAAATAGTGTGCCATCAGATATGGGTAACCTTGAAGGACCCCAGGCTCATCATCCTCATCCAAGACACTGTATGAGCCATCTGTCTTCTTTTTGCGGATAGGGATAAAGAAGTCCCAACAGTCCAACAGAGGCTTACGCAATGAGGAAGAAGTGAACAAGTGGTGGTTCAAGCTCATGCCTCTTAGCCTTGCAAGTGACTCTATCTGAAGGAGGGCCACATCCAGAATTGGGGACAGTCCAGTTATTAGGATATCAGGTAACCCAAGTCTAAGCCTTCGCTTCTCTATGGCTTCTAGAGAATCCAATATCATGTCCCCTTCAAAAAGATACCTTCGGCCTTTTGTTATCCTGTGGAAGAGGCCCCGCCAGTTCTCTCTCCCAGTTTCCATTGCCCAGCTGTTCTTGATGGAGAAGAACATATGAGCTGCCTGCAAGAACCATACAGATGGCTTCCCACTAGGCCACCTAAGAGCACTCAGCTCTCTCTGGGAGTAGCACCTCATGTCCTTGTAGTACATGTCCAATAGCTGCTCAAGTCCAGGCTCAAGCTGGTGAAGAGGATTTTTGGGGTTGCCAAACAACCATACTGTGTTGGTCATCTTACCCATCCTCTTGACCATCGACAGAGTCAACACACTGCAAGAGCATTCAACGAGGTCCCTCCTAAGAGTGGGGTACTCTCCTAGAGATGGCTCAAGCCTGACTGTGTTGGCATTCATTGCAACAGATTTGAGATCAACGTTGGAGCACTTGCTCAGTGACAT
>China_KP339899_Human_95S_2014
ATTTGACTGAGCTTGAGGATTTCGCGAGAGAGCTAGCCTATGAAGGCCTTGATCCTGCTTTGATCATCAAGAAGCTGAAGGAGACAGGTGGAGATGACTGGGTGAAGGATACTAAGTTCATCATTGTCTTTGCCCTGACTCGAGGCAATAAGATCGTCAAGGCATCAGGGAAGATGTCAAACTCAGGGTCAAAGAGGTTGATGGCACTCCAGGAGAAATATGGGCTGGTTGAGAGGGCAGAGACCAGGCTCTCAATCACCCCTGTAAGGGTAGCGCAGAGCCTCCCCACTTGGACATGTGCTGCAGCAGCAGCCTTAAAGGAGTATCTCCCAGTGGGGCCAGCCGTCATGAACCTGAAGGTTGAGAATTATCCCCCTGAGATGATGTGCATGGCCTTCGGGTCCCTGATTCCAACTGCAGGGGTATCTGAAGCCACGACCAAGACCCTGATGGAGGCTTACTCTTTATGGCAAGATGCCTTCACCAAGACTATCAATGTGAAGATGCGCGGAGCCAGCAAGACAGAAGTTTACAACTCCTTCAGGGATCCTCTCCATGCTGCTGTGAACTCTGTCTTCTTCCCCAATGATGTTCGGGTGAAGTGGCTGAAGGCCAAGGGAATCCTTGGCCCAGATGGGGTCCCCAGCAGAGCTGCTGAGGTTGCTGCTGCTGCTTACAGGAACCTGTAAGCAGCAATTTGACATATCCAATTAGGCTAAATTTCATGATCCAATTCGACAAAATTAGACCTCCTTCGGGGGGTCACCAATGGCTGGCCAATCTCTTCCCCAGATGGTGTTCAGGGCTGCAGTTCTCAGCTCCTCATCAAACCTGATGAGGTTGTGGAATGGGCACCTGTTTAAATAGTGTGCCATCAGATATGGGTAACCTTGAAGGACCCCAGGCTCATCATCCTCATCCAAGACACTGTATGAGCCATCTGTCTTCTTTTTGCGGATAGGGATAAAGAAGTCCCAACAGTCCAACAGAGGCTTACGCAATGAGGAAGAAGTGAACAAGTGGTGGTTCAAGCTCATGCCTCTTAGCCTTGCAAGTGACTCTATCTGAAGGAGGGCCACATCCAGAATAGGGGACAGTCCAGTTATTAGGATATCAGGTAACCCAAGTCTAAGCCTTCGCTTCTCTATGGCTTCTAGAGAATCCAATATCATGTCCCCTTCAAAAAGATACCTTCGGCCTTTTGTTATCCTGTGGAAGAGGCCCCGCCAGTTCTCTCTCCCAGTTTCCATTGCCCAGCTGTTCTTGATGGAGAAGAACATATGAGCTGCCTGCAAGAACCATACAGATGGCTTCCCACTAGGCCACCTAAGAGCACTCAGCTCTCTTTGGGAGTAGCACCTCATGTCCTTGTAGTACATGTCCAATAGCTGCTCAAGTCCAGGCTCAAGCTGGTGAAGAGGATTTTTGGGGTTGCCAAACAACCATACTGTGTTGGTCATCTTACCCATCCTCTTGACCATCGACAGAGTCAACACACTGCAAGAGCATTCAACGAGGTCCCTCCTAAGAGTGGGGTACTCTCCTAGAGATGGCTCAAGCCTGACTGTGTTGGCATTCATTGCAACAGATTTGAGATCAACGTTGGAGCATTTGCTCAGTGACAT
>China_KP339900_Human_96S_2014
ATTTGACTGAGCTTGAGGATTTCGCGAGAGAGCTGGCCTATGAAGGCCTTGATCCTGCTTTGATCATCAAGAAGCTGAAGGAGACAGGTGGAGATGATTGGGTGAAGGATACGAAGTTCATCATTGTCTTTGCCCTGACTCGAGGCAATAAGATCGTCAAGGCATCAGGGAAAATGTCTAACTCAGGGTCTAAGAGGTTGATGGCACTCCAAGAGAAGTATGGACTGGTTGAGAGGGCAGAAACCAGGCTCTCAATCACTCCTGTGAGGGTAGCGCAGAGTCTTCCCACCTGGACATGTGCAGCAGCAGCAGCCTTAAAGGAGTATCTCCCAGTGGGGCCAGCCGTCATGAACCTGAAGGTTGAGAATTATCCCCCTGAGATGATGTGCATGGCCTTTGGATCCCTAATTCCAACTGCGGGGGTATCTGAAGCCACAACCAAGACCCTTATGGAGGCTTACTCTCTGTGGCAAGATGCCTTCACCAAGACTATCAATGTGAAGATGCGTGGAGCCAGCAAGACAGAAGTTTACAACTCCTTCAGGGACCCTCTCCATGCTGCTGTGAACTCTGTCTTCTTTCCCAATGATGTTCGGGTGAAGTGGCTGAAGGCCAAGGGAATCCTTGGCCCAGATGGGGTTCCCAGCAGAGCTGCTGAGGTTGCTGCTGCTGCTTACAGAAACCTGTAAGCAGCAATTTGACATATCCAATTAGGCTAAATTCCATGATCCAATTCGACAAAATTAGACCTCCTTCGGGAGGTCACCAATGGCTGGCCAATCTCTTCCCCAAATGGTGTCCAGGGCTGCAGTTCTCAGTTCTTCATCAAACCTGATGAGGTTGTGGAATGGGCACCTATTTAAATAGTGTGCCATCAGATATGGGTAACCCTGGAGGACCCCAGGCTCATCATCCTCATCCAAGACACTGTATGAGCCATCTGTCTTCTTTTTGCGGATAGGAATGAAGAAATCCCAACAGTCTAACAGAGGCTTACGCAATGAAGAAGAAGTGAACAAGTGGTGGTTCAAGCTCATGCCTCTTAGCCTTGCAAGTGATTCTATCTGGAGGAGGGCCACATCCAGAATTGGGGATAGTCCAGTTATCAGAATCTCAGGCAACCCAAGTCTAAGTCTTCGCTTCTCTATGACTTCAAGAGAATCCAATATCATGTCCCCTTCAAAAAGATACTTTTGGCTTTTTGTTATCCTGTGGAAGAGGCCCCGCCAGTTCTCTCTTCCGGTTTCCATTGCCCAGCTGTTCTTGATGGAGAAGAACATATGAGCTGCCTGTAGGAACCATACAGATGGCTTCCCACTAGGCCACCTAAGAGCACTCAGTTCTCTCTGGGAGTAGCACCTCATGTCCTTGTAGTACATGTCTAACAGCTGTTCAAGTCCAGGCTCAAGCTGATGAAGAGGATTTTTAGGGTTGCCAAACAACCATACTGTGTTGGTCATCTTGCCCATCCTCTTGACCATCGACAAAGTCAACACACTACAAGAGCATTCAACGAGGTCTCTCCTAAGAGTGGGGTACTCTCCCAGAGAAGGCTCAAGCCTAACAGTGTTAGCATTCATTGCTACAGATTTGAGGTCAACGTTGGAGCATTTGCTCAGTGACAT
>China_KP339901_Human_98S_2014
ATTTGACTGAGCTTGAGGATTTCGCGAGAGAGCTAGCCTATGAAGGCCTTGATCCTGCTTTGATCATCAAGAAGCTGAAGGAGACAGGTGGAGATGACTGGGTGAAGGATACTAAGTTCATCATTGTCTTTGCCCTGACTCGAGGCAATAAGATCGTCAAGGCATCAGGGAAGATGTCAAACTCAGGGTCAAAGAGGTTGATGGCACTCCAGGAGAAATATGGGCTGGTTGAGAGGGCAGAGACCAGGCTCTCAATCACCCCTGTAAGGGTAGCGCAGAGCCTCCCCACTTGGACATGTGCTGCAGCAGCAGCCTTAAAGGAGTATCTCCCAGTGGGGCCAGCCGTCATGAACCTGAAGGTTGAGAATTATCCCCCTGAGATGATGTGCATGGCCTTCGGGTCCCTGATTCCAACTGCAGGGGTATCTGAAGCCACGACCAAGACCCTGATGGAGGCTTACTCTTTATGGCAAGATGCCTTCACCAAGACTATCAATGTGAAGATGCGCGGAGCCAGCAAGACAGAAGTTTACAACTCCTTCAGGGATCCTCTCCATGCTGCTGTGAACTCTGTCTTCTTCCCCAATGATGTTCGGGTGAAGTGGCTGAAGGCCAAGGGAATCCTTGGCCCAGATGGGGTCCCCAGCAGAGCTGCTGAGGTTGCTGCTGCTGCTTACAGGAACCTGTAAGCAGCAATTTGACATATCCAATTAGGCTAAATTTCATGATCCAATTCGACAAAATTAGACCTCCTTCGGGGGGTCACCAATGGCTGGCCAATCTCTTCCCCAGATGGTGTTCAGGGCTGCAGTTCTCAGCTCCTCATCAAACCTGATGAGGTTGTGGAATGGGCACCTGTTTAAATAGTGTGCCATCAGATATGGGTAACCTTGAAGGACCCCAGGCTCATCATCCTCATCCAAGACACTGTATGAGCCATCTGTCTTCTTTTTGCGGATAGGGATAAAGAAGTCCCAACAGTCCAACAGAGGCTTACGCAATGAGGAAGAAGTGAACAAGTGGTGGTTCAAGCTCATGCCTCTTAGCCTTGCAAGTGACTCTATCTGAAGGAGGGCCACATCCAGAATTGGGGACAGTCCAGTTATTAGGATATCAGGTAACCCAAGTCTAAGCCTTCGCTTCTCTATGGCTTCTAGAGAATCCAATATCATGTCCCCTTCAAAAAGATACCTTCGGCCTTTTGTTATCCTGTGGAAGAGGCCCCGCCAGTTCTCTCTCCCTGTTTCCATTGCCCAGCTGTTCTTGATGGAGAAGAACATATGAGCTGCCTGCAAGAACCATACAGATGGCTTCCCACTAGGCCACCTAAGAGCACTCAGCTCTCTTTGGGAGTAGCACCTCATGTCCTTGTAGTACATGTCCAATAGCTGCTCAAGTCCAGGCTCAAGCTGGTGAAGAGGATTTTTGGGGTTGCCAAACAACCATACTGTGTTGGTCATCTTACCCATCCTCTTGACCATCGACAGAGTCAACACACTGCAAGAGCATTCAACGAGGTCCCTCCTAAGAGTGGGGTACTCTCCTAGAGATGGCTCAAGCCTGACTGTGTTGACATTCATTGCAACAGATTTGAGATCAACGTTGGAGCATTTGCTCAGTGACAT
>China_KP339902_Human_105S_2014
ATTTGACTGAGCTTGAGGATTTCGCGAGAGAGCTAGCCTATGAAGGCCTTGATCCTGCTCTGATCATCAAGAAGCTGAAGGAGACAGGTGGAGATGACTGGGTGAAGGATACTAAGTTCATCATTGTCTTTGCCCTGACTCGAGGCAATAAGATCGTCAAGGCATCAGGGAAGATGTCAAACTCAGGGTCTAAGAGGTTGATGGCACTCCAGGAGAAATATGGGCTGGTTGAGAGGGCAGAGACCAGGCTCTCAATCACCCCAGTAAGGGTAGCGCAGAGCCTCCCCACTTGGACATGTGCTGCAGCAGCAGCCTTAAAGGAGTATCTCCCTGTGGGGCCAGCCGTCATGAACCTGAAGGTCGAGAATTATCCCCCTGAGATGATGTGCATGGCCTTCGGGTCCCTGATTCCAACTGCAGGAGTATCTGAAGCCACGACCAAGACCCTGATGGAGGCTTACTCTTTATGGCAAGATGCCTTCACCAAGACTATCAATGTGAAGATGCGCGGAGCCAGCAAGACAGAAGTTTACAACTCCTTCAGGGATCCTCTCCATGCTGCTGTGAACTCTGTTTTCTTCCCCAATGATGTTCGGGTGAAGTGGCTGAAGGCCAAGGGAATCCTTGGCCCAGATGGGGTCCCCAGCAGAGCTGCTGAGGTTGCTGCTGCTGCTTACAGGAACCTGTAAGCAGCAATTTGACATATCCAATTAGGCTAAATTTCATGATCCAATTCGACAAAATTAGACCTCCTTCGGGGGGTCACCAATGGCTGGCCAATCTCTTCCCCAGATGGTGTTCAGAGCTGCAGTTCTCAGCTCCTCATCAAACCTGATGAGGTTGTGGAATGGGCACCTGTTTAAATAGTGAGCCATCAGATATGGGTAACCTTGAAGGACCCCAGGCTCATCATCCTCATCCAAGACACTGTATGAGCCATCTGTCTTCTTTTTGCGGATAGGAATAAAGAAGTCCCAACAGTCTAGCAGAGGCTTACGCAATGAGGAAGAAGTGAACAAGTGGTGGTTCAAGCTCATGCCTCTTAGCCTTGCAAGTGACTCTATCTGAAGGAGGGCCACATCCAGAATTGGGGACAGTCCAGTTATTAGGATATCAGGTAACCCAAGTCTAAGCCTTCGCTTCTCTATGGCTTCAAGAGAATCCAATATCATGTCCCCTTCAAAAAGATACCTTCGGCCTTTTGTTATCCTGTGGAAGAGGCCCCGCCAGTTCTCTCTCCCAGTTTCCATTGCCCAGCTGTTCTTGATGGAGAAGAACATATGAGCTGCCTGCAAGAACCATACAGATGGCTTCCCACTGGGCCACCTAAGAGCACTCAGCTCTCTCTGGGAGTAGCACCTCATATCCTTGTAGTACATGTCCAATAGCTGCTCAAGTCCAGGCTCAAGCTGGTGAAGAGGATTTTTAGGGTTGCCAAACAACCATACTGTGTTGGTCATCTTGCCCATCCTCTTGACCATTGACAGAGTCAACACACTGCAAGAGCATTCAACAAGGTCCCTCCTAAGAGTGGGGTACTCTCCTAGAGATGGCTCAAGCCTGACTGTGTTGGCATTCATTGCAACAGATTTGAGGTCAACGTTGGAGCATTTGCTCAGTGACAT
>China_KP339903_Human_109S_2014
ATTTGACTGAGCTTGAGGATTTCGCGAGAGAGCTGGCCTATGAAGGCCTTGATCCTGCTTTGATCATCAAGAAGCTGAAGGAGACAGGTGGAGATGATTGGGTGAAGGATACGAAGTTCATCATTGTCTTTGCCCTAACTCGAGGCAATAAGATCGTCAAGGCATCAGGGAAAATGTCTAACTCAGGGTCTAAGAGGTTGATGGCACTCCAAGAGAAGTATGGACTGGTTGAGAGGGCAGAAACCAGGCTCTCAATCACTCCTGTGAGGGTAGCGCAGAGTCTTCCCACCTGGACATGTGCAGCAGCAGCAGCCTTAAAGGAGTATCTCCCAGTGGGGCCAGCCGTCATGAACCTGAAGGTTGAGAATTATCCCCCTGAGATGATGTGCATGGCCTTTGGATCCCTAATTCCAACTGCGGGGGTATCTGAAGCCACAACCAAGACCCTTATGGAGGCTTACTCTCTGTGGCAAGATGCCTTCACCAAGACTATCAATGTGAAGATGCGTGGAGCCAGCAAGACAGAAGTTTATAACTCCTTCAGGGACCCTCTCCATGCTGCTGTGAACTCTGTCTTCTTTCCCAATGATGTTCGGGTGAAGTGGCTGAAGGCCAAGGGAATCCTTGGCCCAGATGGGGTTCCCAGCAGAGCTGCTGAGGTTGCTGCTGCTGCTTACAGAAACCTGTAAGCAGCAATTTGACATATCCAATTAGGCTAAATTCCATGATCCAATTCGACAAAATTAGACCTCCTTCGGGAGGTCACCAATGGCTGGCCAATCTCTTCCCCAAATGGTGTCCAGGGCTGCAGTTCTCAGTTCTTCATCAAACCTGATGAGGTTGTGGAATGGGCACCTATTTAAATAGTGTGCCATCAGATATGGGTAACCCTGGAGGACCCCAGGCTCATCATCCTCATCCAAGACACTGTATGAGCCATCTGTCTTCTTTTTGCGGATAGGAATGAAGAAATCCCAACAGTCTAACAGAGGCTTACGCAATGAGGAAGAAGTGAACAAGTGGTGGTTCAAGCTCATGCCTCTTAGCCTTGCAAGTGACTCTATCTGGAGGAGGGCCACATCCAGAATTGGGGATAGTCCAGTTATCAGAATCTCAGGCAACCCAAGTCTAAGTCTTCGCTTCTCTATGGCTTCAAGAGAATCCAATATCATGTCCCCTTCAAAAAGATACTTTTGGCTTTTTGTTATCCTGTGGAAGAGGCCCCGCCAGTTCTCTCTTCCGGTTTCCATTGCCCAGCTGTTCTTGATGGAGAAGAACATATGAGCTGCCTGTAGGAACCATACAGATGGCTTCCCACTAGGCCACCTAAGAGCACTCAGTTCTCTCTGGGAGTAGCACCTCATGTCCTTGTAGTACATGTCTAAAAGCTGTTCAAGTCCAGGCTCAAGCTGATGAAGAGGATTTTTAGGGTTGCCAAACAACCATACTGTGTTGGTCATCTTGCCCATCCTCTTGACCATCGACAAAGTCAACACACTACAAGAGCATTCAACGAGGTCTCTCCTAAGAGTGGGGTACTCTCCCAGGGAAGGCTCAAGCCTAACAGTGTTAGCATTCATTGCTACAGATTTGAGGTCAACGTTGGAGCATTTGCTCAGTGACAT
>China_KP339904_Human_111S_2014
ATTTGACTGAGCTTGAGGATTTCGCGAGAGAGCTAGCCTATGAAGGCCTTGATCGTGCTTTGATCATCAAGAAGCTGAAGGAGACAGGTGGAGATGACTGGGTGAAGGATACTAAGTTCATCATTGTCTTTGCCCTGACTCGAGGCAATAAGATCGTCAAGGCATCAGGGAAGATGTCAAACTCAGGGTCAAAGAGGTTGATGGCACTCCAGGAGAAATATGGGCTGGTTGAGAGGGCAGAGACCAGGCTCTCAATCACCCCTGTAAGGGTAGCGCAGAGCCTCCCCACTTGGACATGTGCTGCAGCAGCAGCCTTAAAGGAGTATCTCCCAGTGGGGCCAGCCGTCATGAACCTGAAGGTTGAGAATTATCCCCCTGAGATGATGTGCATGGCCTTCGGGTCCCTGATTCCAACTGCAGGGGTATCTGAAGCCACGACCAAGACCCTGATGGAGGCTTACTCTTTATGGCAAGATGCCTTCACCAAGACTATCAATGTGAAGATGCGCGGAGCCAGCAAGACAGAAGTTTACAACTCCTTCAGGGATCCTCTCCATGCTGCTGTGAACTCTGTCTTCTTCCCCAATGATGTTCGGGTGAAGTGGCTGAAGGCCAAGGGAATCCTTGGCCCAGATGGGGTCCCCAGCAGAGCTGCTGAGGTTGCTGCTGCTGCTTACAGGAACCTGTAAGCAGCAATTTGACATATCCAATTAGGCTAAATTTCATGATCCAATTCGACAAAATTAGACCTCCTTCGGGGGGTCACCAATGACTGGCCAATCTCTTCCCCAGATGGTGTTCAGGGCTGCAGTTCTCAGCTCCTCATCAAACCTGATGAGGTTGTGGAATGGGCACCTGTTTAAATAGTGTGCCATCAGATATGGGTAACCTTGAAGGACCCCAGGCTCATCATCCTCATCCAAGACACTGTATGAGCCATCTGTCTTCTTTTTGCGGATAGGGATAAAGAAGTCCCAACAGTCCAACAAAGGCTTACGCAATGAGGAAGAAGTGAACAAGTGGTGGTTCAAGCTCATGCCTCTTAGCCTTGCAAGTGACTCTATCTGAAGGAGGGCCACATCCAGAATTGGGGACAGTCCAGTTATTAGGATATCAGGTAACCCAAGTCTAAGCCTTCGCTTCTCTATGGCTTCTAGAGAATCCAATATCATGTCCCCTTCAAAAAGATACCTTCGGCCTTTTGTTATCCTGTGGAAGAGGCCCCGCCAGTTCTCTCTCCCAGTTTCCATTGCCCAGCTGTTCTTGATGGAGAAGAACATATGAGCTGCCTGCAAGAACCATACAGATGGCTTCCCACTAGGCCACCTAAGAGCACTCAGCTCTCTCTGGGAGTAGCACCTCATGTCCTTGTAGTACATGTCCAATAGCTGCTCAAGTCCAGGCTCAAGCTGGTGAAGAGGATTTTTGGGGTTGCCAAACAACCATACTGTGTTGGTCATCTTACCCATCCTCTTGACCATCGACAGAGTCAACACACTGCAAGAGCATTCAACGAGGTCCCTCCTAAGAGTGGGGTACTCTCCTAGAGATGGCTCAAGCCTGACTGTGTTGGCATTCATTGCAACAGATTTGAGATCAACGTTGGAGCATTTGCTCAGTGACAT
>China_KP339905_Human_116S_2014
ATTTGACTGAGCTTGAGGATTTCGCGAGAGAGCTAGCCTATGAAGGCCTTGACCCTGCTTTGATCATCAAGAAGCTGAAGGAGACAGGTGGAGATGACTGGGTGAAGGATACTAAGTTCATCATTGTCTTTGCCCTGACGCGAGGCAATAAGATCGTCAAGGCATCAGGGAAGATGTCAAACTCAGGGTCAAAGAGGTTGATGGCACTCCAGGAGAAATATGGGCTGGTTGAGAGGGCAGAGACCAGGCTCTCAATCACCCCTGTAAGGGTAGCGCAGAGCCTCCCCACTTGGACATGTGCTGCAGCAGCAGCCTTAAAGGAGTATCTCCCAGTGGGGCCAGCCGTCATGAACCTGAAGGTTGAGAATTATCCCCCTGAGATGATGTGCATGGCCTTCGGGTCCCTGATTCCAACTGCAGGGGTATCTGAAGCCACGACCAAGACCCTGATGGAGGCTTACTCTTTATGGCAAGATGCCTTCACCAAGACTATCAATGTGAAGATGCGCGGAGCCAGCAAGACAGAAATTTACAACTCCTTCAGGGATCCTCTCCATGCTGCTGTGAACTCTGTCTTCTTCCCCAATGATGTTCGGGTGAAGTGGCTGAAGGCCAAGGGAATCCTTGGCCCAGATGGGGTCCCCAGCAGAGCTGCTGAGGTTGCTGCTGCTGCTTACAGGAACCTGTAAGCAGCAATTTGACATATCCAATTAGGCTAAATTTCATGATCCAATTCGACAAAATTAGACCTCCTTCGGGGGGTCACCAATGGCTGGCCAATCTCTTCCCCAGATGGTGTTCAGGGCTGCAGTTCTCAGCTCCTCATCAAACCTGATGAGGTTGTGGAATGGGCACCTGTTTAAATAGTGTGCCATCAGATATGGGTAACCATGAAGGACCCCAGGCTCATCATCCTCATCCAAGACACTGTATGAGCCATCTGTCTTCTTTTTGCGGATAGGGATAAAGAAGTCCCAACAGTCTAACAGAGGCTTGCGCAATGAGGAAGAAGTGAACAAGTGGTGGTTCAAGCTCATGCCTCTTAGCCTTGCAAGTGACTCTATCTGGAGGAGGGCCACATCCAGAATTGGGGACAGTCCAGTTATTAGGATATCAGGTAACCCAAGTCTAAGCCTTCGCTTCTCTATGGCTTCTAGAGAATCCAATATCATGTCCCCTTCAAAAAGATACCTTCGGCCTTTTGTTATCCTGTGGAAGAGGCCCCGCCAGTTCTCTCTCCCAGTTTCCATTGCCCAGCTGTTCTTGATGGAGAAGAACATATGAGCTGCCTGCAAGAACCATACAGATGGCTTCCCACTAGGCCACCTAAGAGCACTCAGCTCTCTCTGGGAGTAGCACCTCATGTCCTTGTAGTACATGTCCAATAGCTGCTCAAGTCCAGGCTCAAGCTGGTGAAGAGGATTTTTGGGGTTGCCAAACAACCATACTGTGTTGGTCATCTTACCCATCCTCTTGACCATCGACAGAGTCAACACACTGCAAGAGCATTCAACGAGGTCCCTCCTAAGAGTGGGGTACTCTCCTAGAGATGGCTCAAGCCTGACTGTGTTGGCATTCATTGCAACAGATTTGAGATCAACGTTGGAGCATTTGCTCAGTGACAT
>China_KP339906_Human_121S_2014
ATTTGACTGAGCTTGAGGATTTCGCGAGAGAGCTAGCCTATGAAGGCCTTGATCCTGCTTTGATCATCAAGAAGCTGAAGGAGACAGGTGGAGATGACTGGGTGAAGGATACTAAGTTCATCATTGTCTTTGCCCTGACTCGAGGCAATAAGATCGTCAAGGCATCAGGGAAGATGTCAAACTCAGGGTCAAAGAGGTTGATGGCACTCCAGGAGAAATATGGGCTGGTTGAGAGGGCAGAGACCAGGCTCTCAATCACCCCTGTAAGGGTAGCGCAGAGCCTCCCCACTTGGACATGTGCTGCAGCAGCAGCCTTAAAGGAGTATCTCCCAGTGGGGCCAGCCGTCATGAACCTGAAGGTTGAGAATTATCCCCCTGAGATGATGTGCATGGCCTTCGGGTCCCTGATTCCAACTGCAGGGGTATCTGAAGCCACGACCAAGACCCTGATGGAGGCTTACTCTTTATGGCAAGATGCCTTCACCAAGACTATCAATGTGAAGATGCGCGGAGCCAGCAAGACAGAAGTTTACAACTCCTTCAGGGATCCTCTCCATGCTGCTGTGAACTCTGTCTTCTTCCCCAATGATGTTCGGGTGAAGTGGCTGAAGGCCAAGGGAATCCTTGGCCCAGATGGGGTCCCCAGCAGAGCTGCTGAGGTTGCTGCTGCTGCTTACAGGAACCTGTAAGCAGCAATTTGACATATCCAATTAGGCTAAATTTCATGATCCAATTCGACAAAATTAGACCTCCTTCGGGGGGTCACCAATGGCTGGCCAATCTCTTCCCCAGATGGTGTTCAGGGCTGCAGTTCTCAGCTCCTCATCAAACCTGATGAGGTTGTGGAATGGGCACCTGTTTAAATAGTGTGCCATCAGATATGGGTAACCTTGAAGGACCCCAGGCTCATCATCCTCATCCAAGACACTGTATGAGCCATCTGTCTTCTTTTTGCGGATAGGGATAAAGAAGTCCCAACAGTCCAACAGAGGCTTACGCAATGAGGAAGAAGTGAACAAGTGGTGGTTCAAGCTCATGCCTCTTAGCCTTGCAAGTGACTCTATCTGAAGGAGGGCCACATCCAGAATTGGGGACAGTCCAGTTATTAGGATATCAGGTAACCCAAGTCTAAGCCTTCGCTTCTCTATGGCTTCTAGAGAATCCAATATCATGTCCCCTTCAAAAAGATACCTTCGGCCTTTTGTTATCCTGTGGAAGAGGCCCCGCCAGTTCTCTCTCCCAGTTTCCATTGCCCAGCTGTTCTTGATGGAGAAGAACATATGAGCTGCCTGCAAGAACCATACAGATGGCTTCCCACTAGGCCACCTAAGAGCACTCAGCTCTCTTTGGGAGTAGCACCTCATGTCCTTGTAGTACATGTCCAATAGCTGCTCAAGTCCAGGCTCAAGCTGGTGAAGAGGATTTTTGGGGTTGCCAAACAACCATACTGTGTTGGTCATCTTACCCATCCTCTTGACCATCGACAGAGTCAACACACTGCAAGAGCATTCAACGAGGTCCCTCCTAAGAGTGGGGTACTCTCCTAGAGATGGCTCAAGCCTGACTGTGTTGGCATTCATTGCAACAGATTTGAGATCAACGTTGGAGCATTTGCTCAGTGACAT
>China_KP339907_Human_123S_2014
ATTTGACTGAGCTTGAGGATTTCGCGAGAGAGCTAGCCTATGAAGGCCTTGATCCTGCTTTGATCATCAAGAAGCTGAAGGAGACAGGTGGAGATGACTGGGTGAAGGATACTAAGTTCATCATTGTCTTTGCCCTGACTCGAGGCAATAAGATCGTCAAGGCATCAGGGAAGATGTCAAACTCAGGGTCAAAGAGGTTGATGGCACTCCAGGAGAAATATGGGCTGGTTGAGAGGGCAGAGACCAGGCTCTCAATCACCCCTGTAAGGGTAGCGCAGAGCCTCCCCACTTGGACATGTGCTGCAGCAGCAGCCTTAAAGGAGTATCTCCCAGTGGGGCCAGCCGTCATGAACCTGAAGGTTGAGAATTATCCCCCTGAGATGATGTGCATGGCCTTCGGGTCCCTGATTCCAACTGCAGGGGTATCTGAAGCCACGACCAAGACCCTGATGGAGGCTTACTCTTTATGGCAAGATGCCTTCACCAAGACTATCAATGTGAAGATGCGCGGAGCCAGCAAGACAGAAGTTTACAACTCCTTCAGGGATCCTCTCCATGCTGCTGTGAACTCTGTCTTCTTCCCCAATGATGTTCGGGTGAAGTGGCTGAAGGCCAAGGGAATCCTTGGCCCAGATGGGGTCCCCAGCAGAGCTGCTGAGGTTGCTGCTGCTGCTTACAGGAACCTGTAAGCAGCAATTTGACATATCCAATTAGGCTAAATTTCATGATCCAATTCGACAAAATTAGACCTCCTTCGGGGGGTCACCAATGGCTGGCCAATCTCTTCCCCAGATGGTGTTCAGGGCTGCAGTTCTCAGCTCCTCATCAAACCTGATGAGGTTGTGGAATGGGCACCTGTTTAAATAGTGTGCCATCAGATATGGGTAACCTTGAAGGACCCCAGGCTCATCATCCTCATCCAAGACACTGTATGAGCCATCTGTCTTCTTTTTGCGGATAGGGATAAAGAAGTCCCAACAGTCCAACAGAGGCTTACGCAATGAGGAAGAAGTGAACAAGTGGTGGTTCAAGCTCATGCCTCTTAGCCTTGCAAGTGACTCTATCTGAAGGAGGGCCACATCCAGAATTGGGGACAGTCCAGTTATTAGGATATCAGGTAACCCAAGTCTAAGCCTTCGCTTCTCTATGGCTTCTAGAGAATCCAATATCATGTCCCCTTCAAAAAGATACCTTCGGCCTTTTGTTATCCTGTGGAAGAGGCCCCGCCAGTTCTCTCTCCCAGTTTCCATTGCCCAGCTGTTCTTGATGGAGAAGAACATATGAGCTGCCTGCAAGAACCATACAGATGGCTTCCCACTAGGCCACCTAAGAGCACTCAGCTCTCTCTGGGAGTAGCACCTCATGTCCTTGTAGTACATGTCCAATAGCTGCTCAAGTCCAGGCTCAAGCTGGTGAAGAGGATTTTTGGGGTTGCCAAACAACCATACTGTGTTGGTCATCTTACCCATCCTCTTGACCATCGACAGAGTCAACACACTGCAAGAGCATTCAACGAGGTCCCTCCTAAGAGTGGGGTACTCTCCTAGAGATGGCTCAAGCCTGACTGTGTTGGCATTCATTGCAACAGATTTAAGATCAACGTTGGAGCATTTGCTCAGTGACAT
>China_KP339908_Human_125S_2014
ATTTGACTGAGCTTGAGGATTTCGCGAGAGAGCTAGCCTATGAAGGCCTTGATCCTGCTTTGATCATCAAGAAGCTGAAGGAGACAGGTGGAGATGACTGGGTGAAGGATACTAAGTTCATCATTGTCTTTGCCCTGACTCGAGGCAATAAGATCGTCAAGGCATCAGGGAAGATGTCAAACTCAGGGTCAAAGAGGTTGATGGCACTCCAGGAGAAATATGGGCTGGTTGAGAGGGCAGAGACCAGGCTCTCAATCACCCCTGTAAGGGTAGCGCAGAGCCTCCCCACTTGGACATGTGCTGCAGCAGCAGCCTTAAAGGAGTATCTCCCAGTGGGGCCAGCCGTCATGAACCTGAAGGTTGAGAATTATCCCCCTGAGATGATGTGCATGGCCTTCGGGTCCCTGATTCCAACCGCAGGGGTATCTGAAGCCACGACCAAGACCCTGATGGAGGCTTACTCTTTATGGCAAGATGCCTTCACCAAGACTATCAATGTGAAGATGCGCGGAGCCAGCAAGACAGAAGTTTACAACTCCTTCAGGGATCCTCTCCATGCTGCTGTGAACTCTGTCTTCTTCCCCAATGATGTTCGGGTGAAGTGGCTGAAGGCCAAGGGAATCCTTGGCCCAGATGGGGTCCCCAGCAGAGCTGCTGAGGTTGCTGCTGCTGCTTACAGGAACCTGTAAGCAGCAATTTGACATATCCAATTAGGCTAAATTTCATGATCCAATTCGACAAAATTAGACCTCCTTCGGGGGGTCACCAATGGCTGGCCAATCTCTTCCCCAGATAGTGTTCAGGGCTGCAGTTCTCAGCTCCTCATCAAACCTGATGAGGTTGTGAAATGGGCACCTGTTTAAATAGTGTGCCATCAGATATGGGTAACCTTGAAGGACCCCGGGCTCATCATCCTCATCCAAGACACTGTATGAGCCATCTGTCTTCTTTTTGCGGATAGGGATAAAGAAGTCCCAACAGTCTAACAGAGGCTTACGCAATGAGGAAGAAGTGAACAAGTGGTGGTTCAAGCTCATGCCTCTTAGCCTTGCAAGTGACTCTATCTGAAGGAGGGCCACATCCAGAATTGGGGACAGTCCAGTTATTAGGATATCAGGTAACCCAAGTCTAAGCCTTCGCTTCTCTATGGCTTCTAGAGAATCCAATATCATGTCCCCTTCAAAAAGATACCTTCGGCCTTTTGTTATCCTGTGGAAGAGGCCCCGCCAGTTCTCTCTCCCAGTTTCCATTGCCCAGCTGTTCTTGATGGAGAAGAACATGTGAGCTGCCTGCAAGAACCATACAGATGGCTTCCCACTAGGCCACCTAAGAGCACTCAGCTCTCTCTGGGAGTAGCACCTCATGTCCTTGTAGTACATGTCCAATAGCTGCTCAAGTCCAGGCTCAAGCTGGTGAAGAGGATTTTTGGGGTTGCCAAACAACCATACTGTGTTGGTCATCTTACCCATCCTCTTGACCATCGACAGAGTCAACACACTGCAAGAGCATTCAACGAGGTCCCTCCTAAGAGTGGGGTACTCTCCTAGAGATGGCTCAAGCCTGACTGTGTTGGCATTCATTGCAACAGATTTGAGATCAACGTTGGAGCATTTGCTCAGTGACAT
>China_KP339909_Human_127S_2014
ACTTGACTGAGCTTGAGGATTTCGCGAGAGAGCTAGCCTATGAAGGCCTTGATCCTGCTTTGATCATCAAGAAGCTGAAGGAGACAGGTGGAGATGACTGGGTGAAGGATACTAAGTTCATCATTGTCTTTGCCCTGACTCGAGGCAATAAGATCGTCAAGGCATCAGGGAAGATGTCAAACTCAGGGTCAAAGAGGTTGATGGCACTCCAGGAGAAATATGGGCTGGTTGAGAGGGCAGAGACCAGGCTCTCAATCACCCCTGTAAGGGTAGCGCAGAGCCTCCCCACTTGGACATGTGCTGCAGCAGCAGCCTTAAAGGAGTATCTCCCAGTGGGGCCAGCCGTCATGAACCTGAAGGTTGAGAATTATCCCCCTGAGATGATGTGCATGGCCTTCGGGTCCCTGATTCCAACTGCAGGGGTATCTGAAGCCACGACCAAGACCCTGATGGAGGCTTACTCTTTATGGCAAGATGCCTTCACCAAGACTATCAATGTGAAGATGCGCGGAGCCAGCAAGACAGAAGTTTACAACTCCTTCAGGGATCCTCTCCATGCTGCTGTGAACTCTGTCTTCTTCCCCAATGATGTTCGGGTGAAGTGGCTGAAGGCCAAGGGAATCCTTGGCCCAGATGGGGTCCCCAGCAGAGCTGCTGAGGTTGCTGCTGCTGCTTACAGGAACCTGTAAGCAGCAATTTGACATATCCAATTAGGCTAAATTTCATGATCCAATTCGACAAAATTAGACCTCCTTCGGGGGGTCACCAATGGCTGGCCAATCTCTTCCCCAGATGGTGTTAAGGGCTGCAGTTCTCAGCTCCTCATCAAACCTGATGAGGTTGTGGAATGGGCACCTGGTTAAATAGTGTGCCATCAGATATGGGTAACCTTGAAGGACCCCAGGCTCATCATCCTCATCCAAGACACTGTATGAGCCATCTGTCTTCTTTTTGCGGATAGGGATAAAGAAGTCCCAACAGTCCAACAGAGGCTTACGCAATGAGGAAGAAGTGAACAAGTGGTGGTTCAAGCTCATGCCTCTTAGCCTTGCAAGTGACTCTATCTGAAGGAGGGCCACATCCAGAATTGGGGACAGTCCAGTTATTAGGATATCAGGTAACCCAAGTCTAAGCCTTCGCTTCTCTATGGCTTCCAGAGAATCCAATATCATGTCCCCTTCAAAAAGATACCTTCGCCCTTTTGTTATCCTGTGGAAGAGGCCTCGCCAGTTCTCCCTCCCAGTTTCCATTGCCCAGCTGTTCTTGATGGAGAAGAACATATGAGCTGCCTGCAAGAACCATACAGATGGCTTCCCACTAGGCCACCTAAGAGCACTCAGCTCTCTCTGGGAGTAGCACCTCATGTCCTTGTAGTACATGTCCAATAGCTGCTCAAGTCCAGGCTCAAGCTGGTGAAGAGGATTTTTGGGGTTGCCAAACAACCATACTGTGTTGGTCATCTTACCCATCCTCTTGACCATCGACAGAGTCAACACACTGCAAGAGCATTCAACGAGGTCCCTCCTAAGAGTGGGGTACTCTCCTAGAGATGGCTCAAGCCTGACTGTGTTGGCATTCATTGCAACAGATTTGAGATCAACGTTAGAGAGTTTGCTCAGTGACAT
>China_KP339910_Human_129S_2014
ATTTGACTGAGCTTGAGGATTTCGCGAGAGAGCTAGCCTATGAAGGCCTTGATCCTGCTTTGATCATCAAGAAGCTGAAGGAGACAGGTGGAGATGACTGGGTGAAGGATACTAAGTTCATCATTGTCTTTGCCCTGACTCGAGGCAATAAGATCGTCAAGGCATCAGGGAAGATGTCAAACTCAGGGTCAAAGAGGTTGATGGCACTCCAGGAGAAATATGGGCTGGTTGAGAGGGCAGAGACCAGGCTCTCAATCACCCCTGTAAGGGTAGCGCAGAGCCTCCCCACTTGGACATGTGCTGCAGCAGCAGCCTTAAAGGAGTATCTCCCAGTGGGGCCAGCCGTCATGAACCTGAAGGTTGAGAATTATCCCCCTGAGATGATGTGCATGGCCTTCGGGTCCCTGATTCCAACTGCAGGGGTATCTGAAGCCACGACCAAGACCCTGATGGAGGCTTACTCTTTATGGCAAGATGCCTTCACCAAGACTATCAATGTGAAGATGCGCGGAGCCAGCAAGACAGAAGTTTACAACTCCTTCAGGGATCCTCTCCATGCTGCTGTGAACTCTGTCTTCTTCCCCAATGATGTTCGGGTGAAGTGGCTGAAGGCCAAGGGAATCCTTGGCCCAGATGGGGTCCCCAGCAGAGCTGCTGAGGTTGCTGCTGCTGCTTACAGGAACCTGTAAGCAGCAATTTGACATATCCAATTAGGCTAAATTTCATGATCCAATTCGACAAAATTAGACCTCCTTCGGGGGGTCACCAATGACTGGCCAATCTCTTCCCCAGATGGTGTTCAGGGCTGCAGTTCTCAGCTCCTCATCAAACCTGATGAGGTTGTGGAATGGGCACCTGTTTAAATAGTGTGCCATCAGATATGGGTAACCTTGAAGGACCCCAGGCTCATCATCCTCATCCAAGACACTGTATGAGTCATCTGTCTTCTTTTTGCGGATAGGGATAAAGAAGTCCCAACAGTCCAACAGAGGCTTACGCAATGAGGAAGAAGTGAACAAGTGGTGGTTCAAGCTCATGCCTCTTAGCCTTGCAAGTGACTCTATCTGAAGGAGGGCCACATCCAGAATTGGGGACAGTCCAGTTATTAGGATATCAGGTAACCCAAGTCTAAGCCTTCGCTTCTCTATGGCTTCTAGAGAATCCAATATCATGTCCCCTTCAAAAAGATACCTTCGGCCTTTTGTTATCCTGTGGAAGAGGCCCCGCCAGTTCTCTCTCCCAGTTTCCATTGCCCAGCTGTTCTTGATGGAGAAGAACATATGAGCTGCCTGCAAGAACCATACAGATGGCTTCCCACTAGGCCACCTAAGAGCACTCAGCTCTCTCTGGGAGTAGCACCTCATGTCCTTGTAGTACATGTCCAATAGCTGCTCAAGTCCAGGCTCAAGCTGGTGAAGAGGATTTTTGGGGTTGCCAAACAACCATACTGTGTTGGTCATCTTACCCATCCTCTTGACCATCGACAGAGTCAACACACTGCAAGAGCATTCAACGAGGTCCCTCCTAAGAGTGGGGTACTCTCCTAGAGATGGCTCAAGCCTGACTGTGTTGGCATTCATTGCAACAGATTTGAGATCAACGTTGGAGCATTTGCTCAGTGACAT
>China_KP339911_Human_131S_2014
ATTTGACTGAGCTTGAGGATTTCGCGAGAGAGCTGGCCTATGAAGGCCTTGATCCTGCTTTGATCATCAAGAAGCTGAAGGAGACAGGTGGAGATGATTGGGTGAAGGATACGAAGTTCATCATTGTCTTTGCCCTAACTCGAGGCAATAAGATCGTCAAGGCATCAGGGAAAATGTCTAACTCAGGGTCTAAGAGGTTGATGGCACTCCAAGAGAAGTATGGACTGGTTGAGAGGGCAGAAACCAGGCTCTCAATCACTCCTGTGAGGGTAGCGCAGAGTCTTCCCACCTGGACATGTGCAGCAGCAGCAGCCTTAAAGGAGTATCTCCCAGTGGGGCCAGCCGTCATGAACCTGAAGGTTGAGAATTATCCCCCTGAGATGATGTGCATGGCCTTTGGATCCCTAATTCCAACTGCGGGGGTATCTGAAGCCACAACCAAGACCCTCATGGAGGCTTACTCTCTGTGGCAAGATGCCTTCACCAAGACTATCAATGTGAAGATGCGTGGAGCCAGCAAGACAGAAGTTTATAACTCCTTCAGGGACCCTCTCCATGCTGCTGTGAACTCTGTCTTCTTTCCCAATGATGTTCGGGTGAAGTGGCTGAAGGCCAAGGGAATCCTTGGACCAGATGGGGTTCCCAGCAGAGCTGCTGAGGTTGCTGCTGCTGCTTACAGAAACCTGTAAGCAGCAATTTGACATATCCAATTAGGCTAAATTCCATGATCCAATTCGACAAAATTAGACCTCCTTCGGGAGGTCACCAATGGCTGGCCAATCTCTTCCCCAAATGGTGTCCAGGGCTGCAGTTCTCAGTTCTTCATCAAACCTGATGAGGTTGTGGAATGGGCACCTATTTAAATAGTGTGCCATCAGATATGGGTAACCCTGGAGGACCCCAGGCCCATCATCCTCATCCAAGACACTGTATGAGCCATCTGTCTTCTTTTTGCGGATAGGAATGAAGAAATCCCAACAGTCTAACAGAGGCTTACGCAATGAGGAAGAAGTGAACAAGTGGTGGTTCAAGCTCATGCCTCTTAGCCTTGCAAGTGACTCTATCTGGAGGAGGGCCACATCCAGAATTGGGGATAGTCCAGTTATCAGAATCTCAGGCAACCCAAGTCTAAGTCTTCGCTTCTCTATGGCTTCAAGAGAATCCAATATCATGTCCCCTTCAAAAAGATACTTTTGGCTTTTTGTTATCCTGTGGAAGAGGCCCCGCCAGTTCTCTCTTCCGGTTTCCATTGCCCAGCTGTTCTTGATGGAGAAGAACATATGAGCTGCCTGTAGGAACCATACAGATGGCTTCCCACTAGGCCACCTAAGAGCACTCAGTTCTCTCTGGGAGTAGCACCTCATGTCCTTGTAGTACATGTCTAACAGCTGTTCAAGTCCAGGCTCAAGCTGATGAAGAGGATTTTTAGGGTTGCCAAACAACCATACTGTGTTGGTCATCTTGCCCATCCTCTTGACCATCGACAAAGTCAACACACTACAAGAGCATTCAACGAGGTCTCTCCTAAGAGTGGGGTACTCTCCCAGGGAAGGCTCAAGCCTAACAGTGTTAGCATTCATTGCTACAGATTTGAGGTCAACGTTGGAGCATTTGCTCAGCGACAT
>China_KP339912_Human_132S_2014
ATTTGACTGAGCTTGAGGATTTCGCGAGAGAGCTGGCCTATGAAGGCCTTGATCCTGCTTTGATCATCAAGAAGCTGAAGGAGACAGGTGGAGATGATTGGGTGAAGGATACGAAGTTCATCAGTGTCTTTGCCCTAACTCGAGGCAATAAGATCGTCAAGGCATCAGGGAAAATGTCTAACTCAGGGTCTAAGAGGTTGATGGCACTCCAAGAGAAGTATGGACTGGTTGAGAGGGCAGAAACCAGGCTCTCAATCACTCCTGTGAGGGTAGCGCAGAGTCTTCCCACCTGGACATGTGCAGCAGCAGCAGCCTTAAAGGAGTATCTCCCAGTGGGGCCAGCCGTCATGAACCTGAAGGTTGAGAATTATCCCCCTGAGATGATGTGCATGGCCTTTGGATCCCTAATTCCAACTGCGGGGGTATCTGAAGCCACAACCAAGACCCTCATGGAGGCTTACTCTCTGTGGCAAGATGCCTTCACCAAGACTATCAATGTGAAGATGCGTGGAGCCAGCAAGACAGAAGTTTATAACTCCTTCAGGGACCCTCTCCATGCTGCTGTGAACTCTGTCTTCTTTCCCAATGATGTTCGGGTGAAGTGGCTGAAGGCCAAGGGAATCCTTGGACCAGATGGGGTTCCCAGCAGAGCTGCTGAGGTTGCTGCTGCTGCTTACAGAAACCTGTAAGCAGCAATTTGACATATCCAATTAGGCTAAATTCCATGATCCAATTCGACAAAATTAGACCTCCTTCGGGAGGTCACCAATGGCTGGCCAATCTCTTCCCCAAATGGTGTCCAGGGCTGCAGTTCTCAGTTCTTCATCAAACCTGATGAGGTTGTGGAATGGGCACCTATTTAAATAGTGTGCCATCAGATATGGGTAATCATGGAGGACTCCAGGCCCATCATCCTCATCCAAGACACTGTATGAGCCATCTGTCTTCTTTTTGCGGATAGGAATGAAGAAATCCCAACAGTCTAACAGAGGCTTACGCAATGAGGAAGAAGTGAACAAGTGGTGGTTCAAGCTCATGCCTCTTAGCCTTGCAAGTGACTCTATCTGGAGGAGGGCCACATCCAGAATTGGGGATAGTCCAGTTATCAGAATCTCAGGCAACCCAAGTCTAAGTCTTCGCTTCTCTATGGCTTCAAGAGAATCCAATATCATGTCCCCTTCAAAAAGATACTTTTGGCTTTTTGTTATCCTGTGGAAGAGGCCCCGCCAGTTCTCTCTTCCGGTTTCCATTGCCCAGCTGTTCTTGATGGAGAAGAACATATGAGCTGCCTGTAGGAACCATACAGATGGCTTCCCACTAGGCCACCTAAGAGCACTCAGTTCTCTCTGGGAGTAGCACCTCATGTCCTTGTAGTACATGTCTAACAGCTGTTCAAGTCCAGGCTCAAGCTGATGAAGAGGATTTTTAGGGTTGCCAAACAACCATACTGTGTTGGTCATCTTGCCCATCCTCTTGACCATCGACAAAGTCAACACACTACAAGAGCATTCAACGAGGTCTCTCCTAAGAGTGGGGTACTCTCCCAGGGAAGGCTCAAGCCTAACAGTGTTAGCATTCATTGCTACAGATTTGAGGTCAACGTTGGAGCATTTGCTCAGTGACAT
>China_KP339913_Human_133S_2014
ATTTGACTGAGCTTGAGGATTTCGCGAGAGAGCTGGCCTATGAAGGCCTTGATCCTGCTTTGATCATCAAGAAGCTGAAGGAGACAGGTGGAGATGATTGGGTGAAGGATACGAAGTTCATCATTGTCTTTGCCCTAACTCGAGGCAATAAGATCGTCAAGGCATCAGGGAAAATGTCTAACTCAGGGTCTAAGAGGTTGATGGCACTCCAAGAGAAGTATGGACTGGTTGAGAGGGCAGAAACCAGGCTCTCAATCACTCCTGTGAGGGTAGCGCAGAGTCTTCCCACCTGGACATGTGCAGCAGCAGCAGCCTTAAAGGAGTATCTCCCAGTGGGGCCAGCCGTCATGAACCTGAAGGTTGAGAATTATCCCCCTGAGATGATGTGCATGGCCTTTGGATCCCTAATTCCAACTGCGGGGGTATCTGAAGCCACAACCAAGACCCTCATGGAGGCTTACTCTCTGTGGCAAGATGCCTTCACCAAGACTATCAATGTGAAGATGCGTGGAGCCAGCAAGACAGAAGTTTATAACTCCTTCAGGGACCCTCTCCATGCTGCTGTGAACTCTGTCTTCTTTCCCAATGATGTTCGGGTGAAGTGGCTGAAGGCCAAGGGAATCCTTGGACCAGATGGGGTTCCCAGCAGAGCTGCTGAGGTTGCTGCTGCTGCTTACAGAAACCTGTAAGCAGCAATTTGACATATCCAATTAGGCTAAATTCCATGATCCAATTCGACAAAATTAGACCTCCTTCGGGAGGTCACCAATGGCTGGCCAATCTCTTCCCCAAATGGTGTCCAGGGCTGCAGTTCTCAGTTCTTCATCAAACCTGATGAGGTTGTGGAATGGGCACCTATTTAAATAGTGTGCCATCAGATATGGGTAACCATGGAGGACCCCAGGCCCATCATCCTCATCCAAGACACTGTATGAGCCATCTGTCTTCTTTTTGCGGATAGGAATGAAGAAATCCCAACAGTCTAACAGAGGCTTACGCAATGAGGAAGAAGTGAACAAGTGGTGGTTCAAGCTCATGCCTCTTAGCCTTGCAAGTGACTCTATCTGGAGGAGGGCCACATCCAGAATTGGGGATAGTCCAGTTATCAGAATCTCAGGCAACCCAAGTCTAAGTCTTCGCTTCTCTATGGCTTCAAGAGAATCCAATATCATGTCCCCTTCAAAAAGATACTTTTGGCTTTTTGTTATCCTGTGGAAGAGGCCCCGCCAGTTCTCTCTTCCGGTTTCCATTGCCCAGCTGTTCTTGATGGAGAAGAACATATGAGCTGCCTGTAGGAACCATACAGATGGCTTCCCACTAGGCCACCTAAGAGCACTCAGTTCTCTCTGGGAGTAGCACCTCATGTCCTTGTAGTACATGTCTAACAGCTGTTCAAGTCCAGGCTCAAGCTGATGAAGAGGATTTTTAGGGTTGCCAAACAACCATACTGTGTTGGTCATCTTGCCCATCCTCTTGACCATCGACAAAGTCAACACACTACAAGAGCATTCAACGAGGTCTCTCCTAAGAGTGGGGTACTCTCCCAGGGAAGGCTCAAGCCTAACAGTGTTAGCATTCATTGCTACAGATTTGAGGTCAACGTTGGAGCATTTGCTCAGTGACAT
>China_KP339914_Human_134S_2014
ATTTGACTGAGCTTGAGGATTTCGCGAGAGAGCTGGCCTATGAGGGCCTTGATCCTGCTTTGATCATCAAGAAGCTGAAGGAGACAGGTGGAGATGATTGGGTGAAGGATACGAAGTTCATCATTGTCTTTGCCCTGACTCGAGGCAATAAGATCGTCAAGGCATCAGGGAAAATGTCTAACTCAGGGTCTAAGAGGTTGATGGCACTCCAAGAGAAGTATGGACTGGTTGAGAGGGCAGAAACCAGGCTCTCAATCACTCCTGTGAGGGTAGCGCAGAGTCTTCCCACCTGGACATGTGCAGCAGCAGCAGCCTTGAAGGAGTATCTCCCAGTGGGGCCAGCCGTCATGAACCTGAAGGTTGAGAATTATCCCCCTGAGATGATGTGCATGGCCTTTGGATCCCTAATTCCAACTGCGGGGGTATCTGAAGCCACAACCAAGACCCTTATGGAGGCTTACTCTCTGTGGCAAGATGCCTTCACCAAGACTATCAATGTGAAGATGCGTGGAGCCAGCAAGACAGAAGTTTATAACTCCTTCAGGGACCCTCTCCATGCTGCTGTGAACTCTGTCTTCTTTCCCAATGATGTTCGGGTGAAGTGGCTGAAGGCCAAGGGAATCCTTGGCCCAGATGGGGTTCCCAGCAGAGCTGCTGAGGTTGCTGCTGCTGCTTACAGAAACCTGTAAGCAGCAATTTGACATATCCAATTAGGCTAAATTCCATGACCCAATTCGACAAAATTAGACCTCCTTCGGGAGGTCACCAATGGCTGGCCAATCTCTTCCCCAAATGGTGTCCAGGGCTGCAGTTCTCAGTTCTTCATCAAACCTGATGAGGTTGTGGAATGGGCACCTATTTAAATAGTGTGCCATCAGATATGGGTAACCATGGAGGACGCCAGGCTCATCATCCTCATCCAAGACACTGTATGAGCCATCTGTCTTCTTTTTGCGGATAGGAATGAAGAAATCCCAACAGTCTAACAGAGGCTTACGCAACGAGGAAGAAGTGAACAAGTGGTGGTTCAAGCTCATGCCTCTTAGCCTTGCAAGTGACTCTATCTGGAGGAGGGCCACATCCAGAATTGGGGATAGTCCAGTTATCAGAATCTCAGGCAACCCAAGTCTAAGTCTTCGCTTCTCTATGGCTTCAAGAGAATCCAATATCATGTCCCCTTCAAAAAGATACTTTTGGCTTTTTGTTATCCTGTGGAAGAGGCCCCGCCAGTTCTCTCTTCCGGTTTCCATTGCCCAGCTGTTCTTGATGGAGAAGAACATATGAGCTGCCTGTAGGAACCATACAGATGGCTTCCCACTAGGCCACCTAAGAGCACTCAGTTCTCTCTGGGAGTAGCACCTCATGTCCTTGTAGTACATGTCTAACAGCTGTTCAAGTCCAGGCTCAAGCTGATGAAGAGGATTTTTAGGGTTGCCAAACAACCATACTGTGTTGGTCATCTTGCCCATCCTCTTGACCATCGACAAAGTCAACACACTACAAGAGCATTCAACAAGGTCTCTCCTAAGAGTGGGGTACTCTCCCAGGGAAGGCTCAAGCCTAACAGTGTTAGCATTCATTGCTACAGATTTGAGGTCAACGTTGGAGCATTTGCTCAGCGACAT
>China_KP339915_Human_135S_2014
ATTTGACTGAGCTTGAGGATTTCGCGAGAGAGCTGGCCTATGAAGGCCTTGATCCTGCTTTGATCATCAAGAAGCTGAAGGAGACAGGTGGAGATGATTGGGTGAAGGATACGAAGTTCATCATTGTCTTTGCCCTAACTCGAGGCAATAAGATCGTCAAGGCATCAGGGAAAATGTCTAACTCAGGGTCTAAGAGGTTGATGGCACTCCAAGAGAAGTATGGACTGGTTGAGAGGGCAGAAACCAGGCTCTCAATCACTCCTGTGAGGGTAGCGCAGAGTCTTCCCACCTGGACATGTGCAGCAGCAGCAGCCTTAAAGGAGTATCTCCCAGTGGGGCCAGCCGTCATGAACCTGAAGGTTGAGAATTATCCCCCTGAGATGATGTGCATGGCCTTTGGATCCCTAATTCCAACTGCGGGGGTATCTGAAGCCACAACCAAGACCCTCATGGAGGCTTACTCTCTGTGGCAAGATGCCTTCACCAAGACTATCAATGTGAAGATGCGTGGAGCCAGCAAGACAGAAGTTTATAACTCCTTCAGGGACCCTCTCCATGCTGCTGTGAACTCTGTCTTCTTTCCCAATGATGTTCGGGTGAAGTGGCTGAAGGCCAAGGGAATCCTTGGACCAGATGGGGTTCCCAGCAGAGCTGCTGAGGTTGCTGCTGCTGCTTACAGAAACCTGTAAGCAGCAATTTGACATATCCAATTAGGCTAAATTCCATGATCCAATTCGACAAAATTAGACCTCCTTCGGGAGGTCACCAATGGCTGGCCAATCTCTTCCCCAAATGGTGTCCAGGGCTGCAGTTCTCAGTTCTTCATCAAACCTGATGAGGTTGTGGAATGGGCACCTATTTAAATAGTGTGCCATCAGATATGGGTAACCCTGGAGGACGCCAGGCCCATCATCCTCATCCAAGACACTGTATGAGCCATCTGTCTTCTTTATGCGGATAGGAATGAAGAAATCCCAACAGTCTAACAGAGGCTTACGCAATGAGGAAGAAGTGAACAAGTGGTGGTTCAAGCTCATGCCTCTTAGCCTTGCAAGTGACTCTATCTGGAGGAGGGCCACATCCAGAATTGGGGATAGTCCAGTTATCAGAATCTCAGGCAACCCAAGTCTAAGTCTTCGCTTCTCTATGGCTTCAAGAGAATCCAATATCATGTCCCCTTCAAAAAGATACTTTTGGCTTTTTGTTATCCTGTGGAAGAGGCCCCGCCAGTTCTCTCTTCCGGTTTCCATTGCCCAGCTGTTCTTGATGGAGAAGAACATATGAGCTGCCTGTAGGAACCATACAGATGGCTTCCCACTAGGCCACCTAAGAGCACTCAGTTCTCTCTGGGAGTAGCACCTCATGTCCTTGTAGTACATGTCTAACAGCTGTTCAAGTCCAGGCTCAAGCTGATGAAGAGGATTTTTAGGGTTGCCAAACAACCATACTGTGTTGGTCATCTTGCCCATCCTCTTGACCATCGACAAAGTCAACACACTACAAGAGCATTCAACGAGGTCTCTCCTAAGAGTGGGGTACTCTCCCAGGGAAGGCTCAAGCCTAACAGTGTTAGCATTCATTGCTACAGATTTGAGGTCAACGTTGGAGCATTTGCTCAGCGACAT
>China_KP339916_Human_142S_2014
ATTTGACTGAGCTTGAGGACTTCGCGAGAGAGCTGGCCTATGAAGGCCTTGACCCTGCTTTGATCATCAAGAAGCTGAAGGAGACAGGTGGAGATGATTGGGTGAAGGATACAAAGTTCATCATTGTCTTTGCCCTGACTCGGGGCAATAAGATCGTCAAGGCATCAGGGAAAATGTCAAACTCAGGGTCCAAGAGGTTGATGGCACTCCAAGAGAAATATGGACTGGTTGAGAGGGCAGAGACCAGGCTCTCAATCACTCCAGTGAGGGTTGCGCAGAGCCTTCCCACTTGGACATGTGCTGCTGCAGCAGCTCTGAAGGAGTATCTCCCAGTAGGGCCAGCCGTCATGAACCTGAAGGTTGAGAATTATCCCCCTGAGATGATGTGCATGGCCTTTGGATCCCTGATTCCAACTGCGGGGGTGTCTGAAGCCACAACCAAGACCCTGATGGAGGCCTACTCTCTGTGGCAAGATGCCTTCACCAAGACTATCAATGTGAAGATGCGCGGAGCCAGCAAGACAGAAGTTTACAACTCCTTCAGGGACCCTCTTCATGCTGCTGTGAACTCTGTCTTCTTTCCCAATGATGTTCGGGTAAAGTGGCTGAAGGCCAAGGGGATCCTTGGCCCAGATGGGGTCCCCAGCAGAGCTGCTGAGGTTGCTGCTGCTGCTTACAGAAACCTGTAAGCAGCAATTTGACATATCCAATTAGGCTAAATTTCATGATCCAATTCGACAAAATTAGACCTCCTTCGGGAGGTCACCAATGGCTGGCCAATCTCTTCCCCAGATGGTGTTCAGGGCTGCAGTTCTCAGCTCTTCATCAAACCTGATGAGGTTGTGGAAAGGGCACCTATTTAAATAGTGTGCCATCAGATGTGGGTAACCATGAAGGACTCCAGGCTCTTCATCCTCATCCAAGACACTGTAAGAGCCATCTGTCTTCTTTTTGCGGACAGGGATAAAGAAGTCCCAACAGTCCAATAGAGGCTTACGCAATGAGGGAGAAGTGAATAAGTGGTGGTTCAAGCTCATGCCTCTTAGCCTTGCAAGTGACTCTATCTGGAGGAGGGCCACATCCAGAATTGGGGATAGTCCAGTTATTAGGATCTCAGGTAACCCAAGTCTAAGCCTTCGCTTCTCAATGGCTTCAAGAGAATCCAATATCATGTCCCCTTCAAAAAGGTACTTCTGGCCTTTTGTAATCCTGTGGAAGAGGCCCCGCCAGTTCTCTCTTCCGGTTTCCATTGCCCAGCTGTTCTTGATGGAGAAGAACATGTGAGCTGCCTGTAGGAACCATACAGATGGTTTTCCACTAGGCCACCTGAGAGCACTCAGCTCTCTCTGGGAGTAGCACCTCATGTCCTTGTAGTACATGTCCAACAACTGCTCAAGTCCGGGCTCAAGCTGGTGAAGAGGATTTTTTGGGTTGCCAAACAACCAAACAGTGTTGGTCATCTTACCCATCCTCTTGACCATTGACAGAGTCAACACACTACAAGAGCACTCAACGAGGTCTCTCCTGAGAGTGGGGTACTCTCCTAGAGATGGCTCAAGCCTGACAGTGTTGGTATTCATTGCTACAGATTTGAGGTCAACGTTGGAGCATTTGCTCAGCGACAT
>China_KP339917_Human_143S_2014
ATTTGACTGAGCTTGAGGATTTCGCGAGAGAGCTGGCCTATGAAGGCCTTGATCCTGCTTTGATCATCAAGAAGCTGAAGGAGACAGGTGGAGATGATTGGGTGAAGGATACGAAGTTCATCATTGTCTTTGCCCTAACTCGAGGCAATAAGATCGTCAAGGCATCAGGGAAAATGTCTAACTCAGGGTCTAAGAGGCTGATGGCACTCCAAGAGAAGTATGGACTGGTTGAGAGGGCAGAAACCAGGCTCTCAATCACTCCTGTGAGGGTAGCGCAGAGTCTTCCCACCTGGACATGTGCAGCAGCAGCAGCCTTAAAGGAGTATCTCCCAGTGGGGCCAGCCGTCATGAACCTGAAGGTTGAGAATTATCCCCCTGAGATGATGTGCATGGCCTTTGGATCCCTAATTCCAACTGCGGGGGTATCTGAAGCCACAACCAAGACCCTTATGGAAGCTTACTCTCTGTGGCAAGATGCCTTCACCAAGACTATCAATGTGAAGATGCGTGGAGCCAGCAAGACAGAAGTTTATAACTCCTTCAGGGACCCTCTCCATGCTGCTGTGAACTCTGTCTTCTTTCCCAATGATGTTCGGGTGAAGTGGCTGAAGGCCAAGGGAATCCTTGGCCCAGATGGGGTTCCCAGCAGAGCTGCTGAGGTTGCTGCTGCTGCTTACAGAAACCTGTAAGCAGCAATTTGACATATCCAATTAGGCTAAATTCCATGATCCAATTCGACAAAATTAGACCTCCTTCGGGAGGTCACCAATGGCTGGCCAATCTCTTCCCCAAATGGTGTCCAGGGCTGCAGTTCTCAGTTCTTCATCAAACCTGATGAGGTTGTGGAATGGGCACCTATTTAAATAGTGTGCCATCAGATATGGGTAACCCTGGAGGACCCCAGGCTCATCATCCTCATCCAAGACACTGTATGAGCCATCTGTCTTCTTTTTGCGGATAGGAATGAAGAAATCCCAACAGTCTAACAGAGGCTTACACAATGAGGAAGAAGTGAACAAGTGGTGGTTCAAGCTCATGCCTCTTAGCCTTGCAAGTGACTCTATCTGGAGGAGGGCCACATCCAGAATTGGGGATAGTCCAGTTATCAGAATCTCAGGCAACCCAAGTCTAAGTCTTCGCTTCTCTATGGCTTCAAGAGAATCCAATATCATGTCCCCTTCAAAAAGATACTTTTGGCTTTTTGTTATCCTGTGGAAGAGGCCCCGCCAGTTCTCTCTTCCGGTTTCCATTGCCCAGCTGTTCTTGATGGAGAAGAACATATGAGCTGCCTGTAGGAACCATACAGATGGCTTCCCACTAGGCCACCTAAGAGCACTCAGTTCTCTCTGGGAGTAGCACCTCATGTCCTTGTAGTACATGTCTAACAGCTGTTCAAGTCCAGGCTCAAGCTGATGAAGAGGATTTTTAGGGTTGCCAAACAACCATACTGTGTTGGTCATCTTGCCCATCCTCTTGACCATCGACAAAGTCAACACACTACAAGAGCATTCAACGAGGTCTCTCCTAAGAGTGGGGTACTCTCCCAGGGAAGGCTCAAGCCTAACAGTGTTAGCATTCATTGCTACAGATTTGAGGTCAACGTTGGAGCATTTGCTCAGCGACAT
>China_KP339918_Human_144S_2014
ATTTGACTGAGCTTGAGGATTTCGCGAGAGAGCTAGCCTATGAAGGCCTTGATCCTGCTCTGATCATCAAGAAGCTGAAGGAGACAGGTGGAGATGACTGGGTGAAGGATACTAAGTTCATCATTGTCTTTGCCCTGACTCGAGGCAATAAGATCGTCAAGGCATCAGGGAAGATGTCAAACTCAGGGTCTAAGAGGTTGATGGCACTCCAGGAGAAATATGGGCTGGTTGAGAGGGCAGAGACCAGGCTCTCAATCACCCCAGTAAGGGTAGCGCAGAGCCTCCCCACTTGGACATGTGCTGCAGCAGCAGCCTTAAAGGAGTATCTCCCTGTGGGGCCAGCCGTCATGAACCTGAAGGTCGAGAATTATCCCCCTGAGATGATGTGCATGGCCTTCGGGTCCCTGATTCCAACTGCAGGAGTATCTGAGGCCACGACCAAGACCCTGATGGAGGCTTACTCTTTATGGCAAGATGCCTTCACCAAGACTATCAATGTGAAGATGCGCGGAGCCAGCAAGACAGAAGTTTACAACTCCTTCAGGGATCCTCTCCATGCTGCTGTGAACTCTGTTTTCTTCCCCAATGATGTTCGGGTGAAGTGGCTGAAGGCCAAGGGAATCCTTGGCCCAGATGGGGTCCCCAGCAGAGCTGCTGAGGTTGCTGCTGCTGCTTACAGGAACCTGTAAGCAGCAATTTGACATATCCAATTAGGCTAAATTTCATGATCCAATTCGACAAAATTAGACCTCCTTCGGGGGGTCACCAATGGCTGGCCAATCTCTTCCCCAGATGGTGTTCAGGGCTGCAGTTCTCAGCTCCTCATCAAACCTGATGAGGTTGTGGAATGGGCACCTGTTTAAATAGTGAGCCATCAGATATGGGTAACCTTGAAGGACCCCAGGCTCATCATCCTCATCCAAGACACTGTATGAGCCATCTGTCTTCTTTTTGCGGATAGGAATAAAGAAGTCCCAACAGTCTAGCAGAGGCTTACGCAATGAGGAAGAAGTGAACAAGTGGTGGTTCAAGCTCATGCCTCTTAGCCTTGCAAGTGACTCTATCTGAAGGAGGGCCACATCCAGAATTGGGGACAGTCCAGTTATTAGGATATCAGGTAACCCAAGTCTAAGCCTTCGCTTCTCTATGGCTTCAAGAGAATCCAATATCATGTCCCCTTCAAAAAGATACCTTCGGCCTTTTGTTATCCTGTGGAAGAGGCCCCGCCAGTTCTCTCTCCCAGTTTCCATTGCCCAGCTGTTCTTGATGGAGAAGAACATATGAGCTGCCTGCAAGAACCATACAGATGGCTTCCCACTGGGCCACCTAAGAGCACTCAGCTCTCTCTGGGAGTAGCACCTCATATCCTTGTAGTACATGTCCAATAGCTGCTCAAGTCCAGGCTCAAGCTGGTGAAGAGGATTTTTAGGGTTGCCAAACAACCATACTGTGTTGGTCATCTTGCCCATCCTCTTGACCATTGACAGAGTCAACACACTGCAAGAGCATTCAACAAGGTCCCTCCTAAGAGTGGGGTACTCTCCTAGAGATGGCTCAAGCCTGACTGTGTTGGCATTCATTGCAACAGATTTGAGGTCAACGTTGGAGCATTTGCTCAGTGACAT
>China_KP339919_Human_147S_2014
ATTTGACTGAGCTTGAGGATTTCGCGAGAGAGCTGGCCTATGAAGGCCTTGATCCTGCTTTGATCATCAAGAAGCTGAAGGAGACAGGTGGAGATGATTGGGTGAAGGATACGAAGTTCATCATTGTCTTTGCCCTGACTCGAGGCAATAAGATCGTCAAGGCATCAGGGAAAATGTCTAACTCAGGGTCTAAGAGGTTGATGGCACTCCAAGAGAAGTATGGACTGGTTGAGAGGGCAGAAACCAGGCTCTCAATCACTCCTGTGAGGGTAGCGCAGAGTCTTCCCACCTGGACATGTGCAGCAGCAGCAGCCTTAAAGGAGTATCTCCCAGTGGGGCCAGCCGTCATGAACCTGAAGGTTGAGAATTATCCCCCTGAGATGATGTGCATGGCCTTTGGATCCCTAATTCCAACTGCGGGGGTATCTGAAGCCACAACCAAGACCCTTATGGAGGCTTACTCTCTGTGGCAAGATGCCTTCACCAAGACTATCAATGTGAAGATGCGTGGAGCCAGCAAGACAGAAGTTTATAACTCCTTCAGGGACCCTCTCCATGCTGCTGTGAACTCTGTCTTCTTTCCCAATGATGTTCGGGTGAAGTGGCTGAAGGCCAAGGGAATCCTTGGCCCAGATGGGGTTCCCAGCAGAGCTGCTGAGGTTGCTGCTGCTGCTTACAGAAACCTGTAAGCAGCAATTTGACATATCCAATTAGGCTAAATTCCATGATCCAATTCGACAAAATTAGACCTCCTTCGGGAGGTCACCAATGGCTGGCCCATCTCTTCCCCAAATGGTGTCCAGGGCTGCAGTTCTCAGTTCTTCATCCAACCTGATGAGGTTGTGGAATGGGCACCTATTTAAATAGTGTGCCATCAGATATGGGTAACCCTGGAGGACCCCAGGCTCATCATCCTCATCCAAGACACTGTATGAGCCATCTGTCTTCTTTTTGCGGATAGGAATGAAGAAATCCCAACAGTCTAACAGAGGCTTACGCAATGAAGAAGAAGTGAACAAGTGGTGGTTCAAGCTCATGCCTCTTAGCCTTGCAAGTGATTCTATCTGGAGGAGGGCCACATCCAGAATTGGGGATAGTCCAGTTATCAGAATCTCAGGCAACCCAAGTCTAAGTCTTCGCTTCTCTATAACTTCAAGAGAATCCAATATCATGTCCCCTTCAAAAAGATACTTTTGGCTTTTTGTTATCCTGTGGAAGAGGCCCCGCCAGTTCTCTCTTCCGGTTTCCATTGCCCAGCTGTTCTTGATGGAGAAGAACATATGAGCTGCCTGTAGGAACCATACAGATGGCTTCCCACTAGGCCACCTAAGAGCACTCAGTTCTCTCTGGGAGTAGCACCTCATGTCCTTGTAGTACATGTCTAACAGCTGTTCAAGTCCAGGCTCAAGCTGATGAAGAGGATTTTTAGGGTTGCCAAACAACCATACTGTGTTGGTCATCTTGCCCATCCTCTTGACCATCGACAAAGTCAACACACTACAAGAGCATTCAACGAGGTCTCTCCTAAGAGTGGGGTACTCTCCCAGGGAAGGCTCAAGCCTAACAGTGTTAGCATTCATTGCTACAGATTTGAGGTCAACGTTGGAGCATTTGCTCAGCGACAT
>China_KP339920_Human_149S_2014
ATTTGACTGAGCTGGAGGATTTTGCGAGAGAGCTAGCCTATGAAGGCCTTGATCCTGCTCTGATCATCAAGAAGCTGAAGGAGACAGGTGGAGATGACTGGGTGAAGGATACTAAGTTCATCATTGTCTTTGCCCTGACTCGAGGCAATAAGATCGTCAAGGCATCAGGGAAGATGTCAAACTCAGGGTCTAAGAGGTTGATGGCACTCCAGGAGAAATATGGGCTGGTTGAGAGGGCAGAGACCAGGCTCTCAATCACCCCAGTAAGGGTAGCGCAGAGCCTCCCCACTTGGACATGTGCTGCAGCAGCAGCCTTAAAGGAGTATCTCCCTGTGGGGCCAGCCGTCATGAACCTGAAGGTCGAGAATTATCCCCCTGAGATGATGTGCATGGCCTTCGGGTCCCTGATTCCAACTGCAGGAGTATCTGAAGCCACGACCAAGACCCTGATGGAGGCTTACTCTTTATGGCAAGATGCCTTCACCAAGACTATCAATGTGAAGATGCGCGGAGCCAGCAAGACAGAAGTTTACAACTCCTTCAGGGATCCTCTCCATGCTGCTGTGAACTCTGTTTTCTTCCCCAATGATGTTCGGGTGAAGTGGCTGAAGGCCAAGGGAATCCTTGGCCCAGATGGGGTCCCCAGCAGAGCTGCTGAGGTTGCTGCTGCTGCTTACAGGAACCTGTAAGCAGCAATTTGACATATCCAATTAGGCTAAATTTCATGATCCAATTCGACAAAATTAGACCTCCTTCGGGGGGTCACCAATGGCTGGCCAATCTCTTCCCCAGATGGTGTTCAGAGCTGCAGTTCTCAGCTCCTCATCAAACCTGATGAGGTTGTGGAATGGGCACCTGTTTAAATAGTGAGCCATCAGATATGGGTAACCTTGAAGGACCCCAGGCTCATCATCCTCATCCAAGACACTGTATGAGCCATCTGTCTTCTTTTTGCGGATAGGAATAAAGAAGTCCCAACAGTCTAGCAGAGGCTTACGCAATGAGGAAGAAGTGAACAAGTGGTGGTTCAAGCTCATGCCTCTTAGCCTTGCAAGTGACTCTATCTGAAGGAGGGCCACATCCAGAATTGGGGACAGTCCAGTTATTAGGATATCAGGTAACCCAAGTCTAAGCCTTCGCTTCTCTATGGCTTCAAGAGAATCCAATATCATGTCCCCTTCAAAAAGATACCTTCGGCCTTTTGTTATCCTGTGGAAGAGGCCCCGCCAGTTCTCTCTCCCAGTTTCCATTGCCCAGCTGTTCTTGATGGAGAAGAACATATGAGCTGCCTGCAAGAACCATACAGATGGCTTCCCACTGGGCCACCTAAGAGCACTCAGCTCTCTCTGGGAGTAGCACCTCATATCCTTGTAGTACATGTCCAATAGCTGCTCAAGTCCAGGCTCAAGCTGGTGAAGAGGATTTTTAGGGTTGCCAAACAACCATACTGTGTTGGTCATCTTGCCCATCCTCTTGACCATTGACAGAGTCAACACACTGCAAGAGCATTCAACAAGGTCCCTCCTAAGAGTGGGGTACTCTCCTAGAGATGGCTCAAGCCTGACTGTGTTGGCATTCATTGCAACAGATTTGAGGTCAACGTTGGAGCATTTGCTCAGTGACAT
>China_KP339921_Human_151S_2014
ATTTGACTGAGCTTGAGGATTTCGCGAGAGAGCTAGCCTATGAAGGCCTTGATCCTGCTTTGATCATCAAGAAGCTGAAGGAGACAGGTGGAGATGACTGGGTGAAGGATACTAAGTTCATCATTGTCTTTGCCCTGACTCGAGGCAATAAGATCGTCAAGGCATCAGGGAAGATGTCAAACTCAGGGTCAAAGAGGTTGATGGCACTCCAGGAGAAATATGGGCTGGTTGAGAGGGCAGAGACCAGGCTCTCAATCACCCCTGTAAGGGTAGCGCAGAGCCTCCCCACTTGGACATGTGCTGCAGCAGCAGCCTTAAAGGAGTATCTCCCAGTGGGGCCAGCCGTCATGAACCTGAAGGTTGAGAATTATCCCCCTGAGATGATGTGCATGGCCTTCGGGTCCCTGATTCCAACTGCAGGGGTATCTGAAGCCACGACCAAGACCCTGATGGAGGCTTACTCTTTATGGCAAGATGCCTTCACCAAGACTATCAATGTGAAGATGCGCGGAGCCAGCAAGACAGAAGTTTACAACTCCTTCAGGGATCCTCTCCATGCTGCTGTGAACTCTGTCTTCTTCCCCAATGATGTTCGGGTGAAGTGGCTGAAGGCCAAGGGAATCCTTGGCCCAGATGGGGTCCCCAGCAGAGCTGCTGAGGTTGCTGCTGCTGCTTACAGGAACCTGTAAGCAGCAATTTGACATATCCAATTAGGCTAAATTTCATGATCCAATTCGACAAAATTAGACCTCCTTCGGGGGGTCACCAATGACTGGCCAATCTCTTCCCCAGATGGTGTTCAGGGCTGCAGTTCTCAGCTCCTCATCAAACCTGATGAGGTTGTGGAATGGGCACCTGTTTAAATAGTGTGCCATCAGATATGGGTAACCTTGAAGGACCCCAGGCTCATCATCCTCATCCAAGACACTGTATGAGCCATCTGTCTTCTTTTTGCGGATAGGGATAAAGAAGTCCCAACAGTCCAACAGAGGCTTACGCAATGAGGAAGAAGTGAACAAGTGGTGGTTCAAGCTCATGCCTCTTAGCCTTGCAAGTGACTCTATCTGAAGGAGGGCCACATCCAGAATTGGGGACAGTCCAGTTATTAGGATATCAGGTAACCCAAGTCTAAGCCTTCGCTTCTCTATGGCTTCTAGAGAATCCAATATCATGTCCCCTTCAAAAAGATACCTTCGGCCTTTTGTTATCCTGTGGAAGAGGCCCCGCCAGTTCTCTCTCCCAGTTTCCATTGCCCAGCTGTTCTTGATGGAGAAGAACATATGAGCTGCCTGCAAGAACCATACAGATGGCTTACCACTAGGCCACCTAAGAGCACTCAGCTCTCTCTGGGAGTAGCACCTCATGTCCTTGTAGTACATGTCCAATAGCTGCTCAAGTCCAGGCTCAAGCTGGTGAAGAGGATTTTTGGGGTTGCCAAACAACCATACTGTGTTGGTCATCTTACCCATCCTCTTGACCATCGACAGAGTCAACACACTGCAAGAGCATTCAACGAGGTCCCTCCTAAGAGTGGGGTACTCTCCTAGAGATGGCTCAAGCCTGACTGTGTTGGCATTCATTGCAACAGATTTGAGATCAACGTTGGAGCATTTGCTCAGTGACAT
>China_KP339922_Human_154S_2014
ATTTGACTGAGCTTGAGGATTTCGCGAGAGAGCTAGCCTATGAAGGCCTTGATCCTGCTTTGATCATCAAGAAGCTGAAGGAGACAGGTGGAGATGACTGGGTGAAGGATACTAAGTTCATCATTGTCTTTGCCCTGACTCGAGGCAATAAGATCGTCAAGGCATCAGGGAAGATGTCAAACTCAGGGTCAAAGAGGTTGATGGCACTCCAGGAGAAATATGGGCTGGTTGAGAGGGCAGAGACCAGGCTCTCAATCACCCCTGTAAGGGTAGCGCAGAGCCTCCCCACTTGGACATGTGCTGCAGCAGCAGCCTTAAAGGAGTATCTCCCAGTGGGGCCAGCCGTCATGAACCTGAAGGTTGAGAATTATCCCCCTGAGATGATGTGCATGGCCTTCGGGTCCCTGATTCCAACTGCAGGGGTATCTGAAGCCACGACCAAGACCCTGATGGAGGCTTACTCTTTATGGCAAGATGCCTTCACCAAGACTATCAATGTGAAGATGCGCGGAGCCAGCAAGACAGAAGTTTACAACTCCTTCAGGGATCCTCTCCATGCTGCTGTGAACTCTGTCTTCTTCCCCAATGATGTTCGGGTGAAGTGGCTGAAGGCCAAGGGAATCCTTGGCCCAGATGGGGTCCCCAGCAGAGCTGCTGAGGTTGCTGCTGCTGCTTACAGGAACCTGTAAGCAGCAATTTGACATATCCAATTAGGCTAAATTTCATGATCCAATTCGACAAAATTAGACCTCCTTCGGGGGGTCACCAATGGCTGGCCAATCTCTTCCCCAGATGGTGTTCAGGGCTGCAGTTCTCAGCTCCTCATCAAACCTGATGAGGTTGTGGAATGGGCACCTGTTTAAATAGTGTGCCATCAGATATGGGTAACCTTGAAGGACCCCAGGCTCATCATCCTCATCCAAGACACTGTATGAGCCATCTGTCTTCTTTTTGCGGATAGGGATAAAGAAGTCCCAACAGTCCAACAGAGGCTTACGCAATGAGGAAGAAGTGAACAAGTGGTGGTTCAGGCTCATGCCTCTTAGCCTTGCAAGTGACTCTATCTGAAGGAGGGCCACATCCAGAATTGGGGACAGTCCAGTTATTAGGATATCAGGTAACCCAAGTCTAAGCCTTCGCTTCTCTATGGCTTCTAGAGAATCCAATATCATGTCCCCTTCAAAAAGATACCTTCGGCCTTTTGTTATCCTGTGGAAGAGGCCCCGCCAGTTCTCTCTCCCAGTTTCCATTGCCCAGCTGTTCTTGATGGAGAAGAACATATGAGCTGCCTGCAAGAACCATACAGATGGCTTCCCACTAGGCCACCTAAGAGCACTCAGCTCTCTTTGGGAGTAGCACCTCATGTCCTTGCAGTACATGTCCAATAGCTGCTCAAGTCCAGGCTCAAGCTGGTGAAGAGGATTTTTGGGGTTGCCAAACAACCATACTGTGTTGGTCATCTTACCCATCCTCTTGACCATCGACAGAGTCAACACACTGCAAGAGCATTCAACGAGGTCCCTCCTAAGAGTGGGGTACTCTCCTAGAGATGGCTCAAGCCTGACTGTGTTGGCATTCATTGCAACAGATTTGAGATCAACGTTGGAGCATTTGCTCAGTGACAT
>China_KP339923_Human_156S_2014
ATTTGACTGAGCTTGAGGATTTCGCGAGAGAGCTAGCCTATGAAGGCCTTGATCCTGCTCTGATCATCAAGAAGCTGAAGGAGACAGGTGGAGATGACTGGGTGAAGGATACTAAGTTCATCATTGTCTTTGCCCTGACTCGAGGCAATAAGATCGTCAAGGCATCAGGGAAGATGTCAAACTCAGGGTCTAAGAGGTTGATGGCACTCCAGGAGAAATATGGGCTGGTTGAGAGGGCAGAGACCAGGCTCTCAATCACCCCAGTAAGGGTAGCGCAGAGCCTCCCCACTTGGACATGTGCTGCAGCAGCAGCCTTAAAGGAGTATCTCCCTGTGGGGCCAGCCGTCATGAACCTGAAGGTCGAGAATTATCCCCCTGAGATGATGTGCATGGCCTTCGGGTCCCTGATTCCAACTGCAGGGGTATCTGAAGCCACGACCAAGACCCTGATGGAGGCTTACTCTTTATGGCAAGATGCCTTCACCAAGACTATCAATGTGAAGATGCGCGGAGCCAGCAAGACAGAAGTTTACAACTCCTTCAGGGATCCTCTCCATGCTGCTGTGAACTCTGTTTTCTTCCCCAATGATGTTCGGGTGAAGTGGCTGAAGGCCAAGGGAATCCTTGGCCCAGATGGGGTCCCCAGCAGAGCTGCTGAGGTTGCTGCTGCTGCTTACAGGAACCTGTAAGCAGCAATTTGACATATCCAATTAGGCTAAATTTCATGATCCAATTCGACAAAATTAGACCTCCTTCGGGGGGTCACCAATGGCTGGCCAATCTCTTCCCCAGATGGTGTTCAGAGCTGCAGTTCTCAGCTCCTCATCAAACCTGATGAGGTTGTGGAATGGGCACCTGTTTAAATAGTGAGCCATCAGATATGGGTAACCTTGAAGGACCCCAGGCTCATCATCCTCATCCAAGACACTGTATGAGCCATCTGTCTTCTTTTTGCGGATAGGAATAAAGAAGTCCCAACAGTCTAGCAGAGGCTTACGCAATGAGGAAGAAGTGAACAAGTGGTGGTTCAAGCTCATGCCTCTTAGCCTTGCAAGTGACTCTATCTGAAGGAGGGCCACATCCAGAATTGGGGACAGTCCAGTTATTAGGATATCAGGTAACCCAAGTCTAAGCCTTCGCTTCTCTATGGCTTCAAGAGAATCCAATATCATGTCCCCTTCAAAAAGATACCTTCGGCCTTTTGTTATCCTGTGGAAGAGGCCCCGCCAGTTCTCTCTCCCAGTTTCCATTGCCCAGCTGTTCTTGATGGAGAAGAACATATGAGCTGCCTGCAAGAACCATACAGATGGCTTCCCACTGGGCCACCTAAGAGCACTCAGCTCTCTCTGGGAGTAGCACCTCATATCCTTGTAGTACATGTCCAATAGCTGCTCAAGTCCAGGCTCAAGCTGGTGAAGAGGATTTTTAGGGTTGCCAAACAACCATACTGTGTTGGTCATCTTGCCCATCCTCTTGACCATTGACAGAGTCAACACACTGCAAGAGCATTCAACAAGGTCCCTCCTAAGAGTGGGGTATTCTCCTAGAGATGGCTCAAGCCTGACTGTGTTGGCATTCATTGCAACAGATTTGAGGTCAACGTTGGAGCATTTGCTCAGTGACAT
>China_KP339924_Human_157S_2014
ATTTGACTGAGCTTGAGGATTTCGCGAGAGAGCTGGCCTATGAAGGCCTTGATCCTGCTTTGATCATCAAGAAGCTGAAGGAGACAGGTGGAGATGATTGGGTGAAGGATACGAAGTTCATCATTGTCTTTGCCCTGACTCGAGGCAATAAGATCGTCAAGGCATCAGGGAAAATGTCTAACTCAGGGTCTAAGAGGTTGATGGCACTCCAAGAGAAGTATGGACTGGTTGAGAGGGCAGAAACCAGGCTCTCAATCACTCCTGTGAGGGTAGCGCAGAGTCTTCCCACCTGGACATGTGCAGCAGCAGCAGCCTTAAAGGAGTATCTCCCAGTGGGGCCAGCCGTCATGAACCTGAAGGTTGAGAATTATCCCCCTGAGATGATGTGCATGGCCTTTGGATCCCTAATTCCAACTGCGGGGGTATCTGAAGCCACAACCAAGACCCTTATGGAGGCTTACTCTCTGTGGCAAGATGCCTTCACCAAGACTATCAATGTGAAGATGCGTGGAGCCAGCAAGACAGAAGTTTATAACTCCTTCAGGGACCCTCTCCATGCTGCTGTGAACTCTGTCTTCTTCCCCAATGATGTTCGGGTGAAGTGGCTGAAGGCCAAGGGAATCCTTGGCCCAGATGGGGTTCCCAGCAGAGCTGCTGAGGTTGCTGCTGCTGCTTACAGAAACCTGTAAGCAGCAATTTGACATATCCAATTAGGCTAAATTCCATGATCCAATTCGACAAAATTAGACCTCCTTCGGGAGGTCACCAATGGCTGGCCAATCTCTTCCCCAAATGGTGTCCAGGGCTGCAGTTCTCAGTTCTTCATCAAACCTGATGAGGTTGTGGAATGGGCACCTATTTAAATAGTGTGCCATCAGATATGGGTAACCTTGGAGGACCCCAGGCTCATCATCCTCATCCAAGACACTGTATGAGCCATCTGTCTTCTTTTTGCGGATAGGAATGAAGAAATCCCAACAGTCTAACAGAGGCTTACGCAATGAGGAAGAAGTGAACAAGTGGTGGTTCAAGCTCATGCCTCTTAGCCTTGCAAGTGACTCTATCTGGAGGAGGGCCACATCCAGAATTGGGGATAGTCCAGTTATCAGAATCTCAGGCAACCCAAGTCTAAGTCTTCGCTTCTCTATGGCTTCAAGAGAATCCAATATCATGTCCCCTTCAAAAAGATACTTTTGGCTTTTTGTTATCCTGTGGAAGAGGCCCCGCCAGTTCTCTCTTCCGGTTTCCATTGCCCAGCTGTTCTTGATGGAGAAGAACATATGAGCTGCCTGTAGGAACCATACAGATGGCTTCCCACTAGGCCACCTAAGAGCACTCAGTTCTCTCTGGGAGTAGCACCTCATGTCCTTGTAGTACATGTCTAACAGCTGTTCAAGTCCAGGCTCAAGCTGATGAAGAGGATTTTTAGGGTTGCCAAACAACCATACTGTGTTGGTCATCTTGCCCATCCTCTTGACCATCGACAAAGTCAACACACTACAAGAGCATTCAACGAGGTCTCTCCTAAGAGTGGGGAACTCTCCCAGAGAAGGCTCAAGCCTAACAGTGTTAGCATTCATTGCTACAGATTTGAGGTCAACGTTGGAGCATTTGCTCAGCGACAT
>China_KP339925_Human_164S_2014
ATTTGACTGAGCTTGAGGACTTCGCGAGAGAGCTGGCCTATGAAGGCCTTGACCCTGCTTTGATCATCAAGAAGCTGAAGGAGACAGGTGGAGATGATTGGGTGAAGGATACAAAGTTCATCATTGTCTTTGCCCTGACTCGGGGCAATAAGATCGTCAAGGCATCAGGGAAAATGTCAAACTCAGGGTCCAAGAGGTTGATGGCACTCCAAGAGAAATATGGACTGGTTGAGAGGGCAGAGACCAGGCTCTCAATCACTCCAGTGAGGGTTGCGCAGAGCCTTCCCACTTGGACATGTGCTGCTGCAGCAGCTCTAAAGGAGTATCTCCCAGTAGGGCCAGCCGTCATGAACCTGAAGGTTGAGAATTATCCCCCTGAGATGATGTGCATGGCCTTTGGATCCCTGATTCCAACTGCGGGGGTGTCTGAAGCCACAACCAAGACCCTGATGGAGGCCTACTCTCTGTGGCAAGATGCCTTCACCAAGACTATCAATGTGAAGATGCGCGGAGCCAGCAAGACAGAAGTTTACAACTCCTTCAGGGACCCTCTTCATGCTGCTGTGAACTCTGTCTTCTTTCCCAATGATGTTCGGGTAAAGTGGCTGAAGGCCAAGGGGATCCTTGGCCCAGATGGGGTCCCCAGCAGAGCTGCTGAGGTTGCTGCTGCTGCTTACAGAAACCTGTAAGCAGCAATTTGACATATCCAATTAGGCTAAATTTCATGATCCAATTCGACAAAATTAGACCTCCTTCGGGAGGTCACCAATGGCTGGCCAATCTCTTCCCCAGATGGTGTTCAGGGCTGCAGTTCTCAGCTCTTCATCAAACCTGATGAGGTTGTGGAAAGGGCACCTATTTAAATAGTGTGCCATCAGATGTGGGTAACCATGAAGGACTCCAGGCTCTTCATCCTCATCCAAGACACTGTAAGAGCCATCTGTCTTCTTTTTGCGGACAGGGATAAAGAAGTCCCAACAGTCCAATAGAGGCTTACGCAATGAGGGAGAAGTGAATAAGTGGTGGTTCAAGCTCATGCCTCTTAGCCTTGCAAGTGACTCTATCTGGAGGAGGGCCACATCCAGAATTGGGGATAGTCCAGTTATTAGGATCTCAGGTAACCCAAGTCTAAGCCTTCGCTTCTCAATGGCTTCAAGAGAATCCAATATCATGTCCCCTTCAAAAAGGTACTTCTGGCCTTTTGTAATCCTGTGGAAGAGGCCCCGCCAGTTCTCTCTTCCGGTTTCCATTGCCCAGCTGTTCTTGATGGAGAAGAACATGTGAGCTGCCTGTAGGAACCATACAGATGGTTTTCCACTAGGCCACCTGAGAGCACTCAGCTCTCTCTGGGAGTAGCACCTCATGTCCTTGTAGTACATGTCCAACAACTGCTCAAGTCCGGGCTCAAGCTGGTGAAGAGGATTTTTTGGGTTGCCAAATAACCAAACAGTGTTGGTCATCTTACCCATCCTCTTGACCATTGACAGAGTCAACACACTACAAGAGCACTCAACGAGGTCTCTCCTGAGAGTGGGGTACTCTCCTAGAGATGGCTCAAGCCTGACAGTGTTGGCATTCATTGCTACAGATTTGAGGTCAACGTTGGAGCATTTGCTCAGTGACAT
>China_KP339926_Human_165S_2014
ATTTGACTGAGCTTGAGGATTTCGCGAGAGAGCTGGCCTATGAAGGCCTTGATCCTGCTTTGATCATCAAGAAGCTGAAGGAGACAGGTGGAGATGATTGGGTGAAGGATACGAAGTTCATCATTGTCTTTGCCCTGACTCGAGGCAATAAGATCGTCAAGGCATCAGGGAAAATGTCTAACTCAGGGTCTAAGAGGTTGATGGCACTCCAAGAGAAGTATGGACTGGTTGAGAGGGCAGAAACCAGGCTCTCAATCACTCCTGTGAGGGTAGCGCAGAGTCTTCCCACCTGGACATGTGCAGCAGCAGCAGCCTTAAAGGAGTATCTCCCAGTGGGGCCAGCCGTCATGAACCTGAAGGTTGAGAATTATCCCCCTGAGATGATGTGCATGGCCTTTGGATCCCTAATTCCAACTGCAGGGGTATCTGAAGCCACAACCAAGACCCTTATGGAGGCTTACTCTCTGTGGCAAGATGCCTTCACCAAGACTATCAATGTGAAGATGCGTGGAGCCAGCAAGACAGAAGTTTATAACTCCTTCAGGGACCCTCTCCATGCTGCTGTGAACTCTGTCTTCTTTCCCAATGATGTTCGGGTGAAGTGGCTGAAGGCCAAGGGAATCCTTGGCCCAGATGGGGTTCCCAGCAGAGCTGCTGAGGTTGCTGCTGCTGCTTACAGAAACCTGTAAGCAGCAATTTGACATATCCAATTAGGCTAAATTCCATGATCCAATTCGACAAAATTAGACCTCCTTCGGGAGGTCACCAATGGCTGGCCAATCTCTTCCCCAAATGGTGTCCAGGGCTGCAGTTCTCAGTTCTTCATCAAACCTGATGAGGTTGTGGAATGGGCACCTATTTAAATAGTGTGCCATCAGATATGGGTAACCCTGGAGGACCCCAGGCTCATCATCCTCATCCAAGACACTGTATGAGCCATCTGTCTTCTTTTTGCGGATAGGAATGAAGAAATCCCAACAGTCTAACAGAGGCTTACGCAATGAGGAAGAAGTGAACAAGTGGTGGTTCAAGCTCATGCCTCTTAGCCTTGCAAGTGACTCTATCTGGAGGAGGGCCACATCCAGAATTGGGGATAGTCCAGTTATCAGAATCTCAGGCAACCCAAGTCTAAGTCTTCGCTTCTCTATGGCTTCAAGAGAATCCAATATCATGTCCCCTTCAAAAAGATACTTTTGGCTTTTTGTTATTCTGTGGAAGAGGCCCCGCCAGTTCTCTCTTCCGGTTTCCATTGCCCAGCTGTTCTTGATGGAGAAGAACATATGAGCTGCCTGTAGGAACCATACAGATGGCTTCCCACTAGGCCACCTAAGAGCACTCAGTTCTCTCTGGGAGTAGCACCTCATGTCCTTGTAGTACATGTCTAACAGCTGTTCAAGTCCAGGCTCAAGCTGATGAAGAGGATTTTTAGGGTTGCCAAACAACCATACTGTGTTGGTCATCTTGCCCATCCTCTTGACCATCGACAAAGTCAACACACTACAAGAGCATTCAACGAGGTCTCTCCTAAGAGTGGGGTACTCTCCCAGGGAAGGCTCAAGCCTAACAGTGTTAGCATACATTGCTACAGATTTGAGGTCAACGTTGGAGCATTTGCTCAGTGACAT
>China_KP339927_Human_6S_2014
ATTTGACTGAGCTTGAGGATTTCGCGAGAGAGCTAGCCTATGAAGGCCTTGATCCTGCTCTGATCATCAAGAAGCTGAAGGAGACAGGTGGAGATGACTGGGTGAAGGATACTAAGTTCATCATTGTCTTTGCCCTGACTCGAGGCAATAAGATCGTCAAGGCATCAGGGAAGATGTCAAACTCAGGGTCTAAGAGGTTGATGGCACTCCAGGAGAAATATGGGCTGGTTGAGAGGGCAGAGACCAGGTTCTCAATCACCCCAGTAAGGGTAGCGCAGAGCCTCCCCACTTGGACATGTGCTGCAGCAGCAGCCTTAAAGGAGTATCTCCCTGTGGGGCCAGCCGTCATGAACCTGAAGGTCGAGAATTATCCCCCTGAGATGATGTGCATGGCCTTCGGGTCCCTGATTCCAACTGCAGGGGTATCTGAAGCCACGACCAAGACCCTGATGGAGGCTTACTCTTTATGGCAAGATGCCTTCACCAAGACTATCAATGTGAAGATGCGCGGAGCCAGCAAGACAGAAGTTTACAACTCCTTCAGGGATCCTCTCCATGCTGCTGTGAACTCTGTTTTCTTCCCCAATGATGTTCGGGTGAAGTGGCTGAAGGCCAAGGGAATCCTTGGCCCAGATGGGGTCCCCAGCAGAGCTGCTGAGGTTGCTGCTGCTGCTTACAGGAACCTGTAAGCAGCAATTTGACATATCCAATTAGGCTAAATTTCATGATCCAATTCGACAAAATTAGACCTCCTTCGGGGGGTCACCAATGGCTGGCCAATCTCTTCCCCAGATGGTGTTCAGAGCTGCAGTTCTCAGCTCCTCATCAAACCTGATGAGGTTGTGGAATGGGCACCTGTTTAAATAGTGAGCCATCAGATATGGGTAACCTTGAAGGACCCCAGGCTCATCATCCTCATCCAAGACACTGTATGAGCCATCTGTCTTCTTTTTGCGGATAGGAATAAAGAAGTCCCAACAGTCTAGCAGAGGCTTACGCAATGAGGAAGAAGTGAACAAGTGGTGGTTCAAGCTCATGCCTCTTAGCCTTGCAAGTGACTCTATCTGAAGGAGGGCCACATCCAGAATTGGGGACAGTCCAGTTATTAGGATATCAGGTAACCCAAGTCTAAGCCTTCGCTTCTCTATGGCTTCAAGAGAATCCAATATCATGTCCCCTTCAAAAAGATACCTTCGGCCTTTTGTTATCCTGTGGAAGAGGCCCCGCCAGTTCTCTCTCCCAGTTTCCATTGCCCAGCTGTTCTTGATGGAGAAGAACATATGAGCTGCCTGCAAGAACCATACAGATGGCTTCCCACTGGGCCACCTAAGAGCACTCAGCTCTCTCTGGGAGTAGCACCTCATATCCTTGTAGTACATGTCCAATAGCTGCTCAAGTCCAGGCTCAAGCTGGTGAAGAGGATTTTTAGGGTTGCCAAACAACCATACTGTGTTGGTCATCTTGCCCATCCTCTTGACCATTGACAGAGTCAACACACTGCAAGAGCATTCAACAAGGTCCCTCCTAAGAGTGGGGTACTCTCCTAGAGATGGCTCAAGCCTGACTGTGTTGGCATTCATTGCAACAGATTTGAGGTCAACGTTGGAGCATTTGCTCAGTGACAT
>China_KP339928_Human_9S_2014
ATTTGACTGAGCTTGAGGATTTCGCGAGAGAGCTAGCCTATGAAGGCCTTGATCCTGCTTTGATCATCAAGAAGCTGAAGGAGACAGGTGGAGATGACTGGGTGAAGGATACTAAGTTCATCATTGTCTTTGCCCTGACTCGAGGCAATAAGATCGTCAAGGCATCAGGGAAGATGTCAAACTCAGGGTCAAAGAGGTTGATGGCACTCCAGGAGAAATATGGGCTGGTTGAGAGGGCAGAGACCAGGCTCTCAATCACCCCTGTAAGGGTAGCGCAGAGCCTCCCCACTTGGACATGTGCTGCAGCAGCAGCCTTAAAGGAGTATCTCCCAGTGGGGCCAGCCGTCATGAACCTGAAGGTTGAGAATTATCCCCCTGAGATGATGTGCATGGCCTTCGGGTCCCTGATTCCAACTGCAGGGGTATCTGAAGCCACGACCAAGACCCTGATGGAGGCTTACTCTTTATGGCAAGATGCCTTCACCAAGACTATCAATGTGAAGATGCGCGGAGCCAGCAAGACAGAAGTTTACAACTCCTTCAGGGATCCTCTCCATGCTGCTGTGAACTCTGTCTTCTTCCCCAATGATGTTCGGGTGAAGTGGCTGAAGGCCAAGGGAATCCTTGGCCCAGATGGGGTCCCCAGCAGAGCTGCTGAGGTTGCTGCTGCTGCTTACAGGAACCTGTAAGCAGCAATTTGACATATCCAATTAGGCTAAATTTCATGATCCAATTCGACAAAATTAGACCTCCTTCGGGGGGTCACCAATGACTGGCCAATCTCTTCCCCAGATGGTGTTCAGGGCTGCAGTTCTCAGCTCCTCATCAAACCTGATGAGGTTGTGGAATGGGCACCTGTTTAAATAGTGTGCCATCAGATATGGGTAACCTTGAAGGACCCCAGGCTCATCATCCTCATCCAAGACACTGTATGAGCTATCTGTCTTCTTTTTGCGGATAGGGATAAAGAAGTCCCAACAGTCCAACAGAGGCTTACGCAATGAGGAAGAAGTGAACAAGTGGTGGTTCAAGCTCATGCCTCTTAGCCTTGCAAGTGACTCTATCTGAAGGAGGGCCACATCCAGAATTGGGGACAGTCCAGTTATTAGGATATCAGGTAACCCAAGTCTAAGCCTTCGCTTCTCTATGGCTTCTAGAGAATCCAATATCATGTCCCCTTCAAAAAGATACCTTCGGCCTTTTGTTATCCTGTGGAAGAGGCCCCGCCAGTTCTCTCTCCCAGTTTCCATTGCCCAGCTGTTCTTGATGGAGAAGAACATATGAGCTGCCTGCAAGAACCATACAGATGGCTTGCCACTAGGCCACCTAAGAGCACTCAGCTCTCTCTGGGAGTAGCACCTCATGTCCTTGTAGTACATGTCCAATAGCTGCTCAAGTCCAGGCTCAAGCTGGTGAAGAGGATTTTTGGGGTTGCCAAACAACCATACTGTGTTGGTCATCTTACCCATTCTCTTGACCATCGACAGAGTCAACACACTGCAAGAGCATTCAACGAGGTCCCTCCTAAGAGTGGGGTACTCTCCTAGAGATGGCTCAAGCCTGACTGTGTTGGCATTCATTGCAACAGATTTGAGATCAACGTTGGAGCATTTGCTCAGTGACAT
>China_KP339929_Human_12S_2014
ATTTGACTGAGCTTGAGGATTTCGCGAGAGAGCTAGCCTATGAAGGCCTTGATCCTGCTTTGATCATCAAGAAGCTGAAGGAGACAGGTGGAGATGACTGGGTGAAGGATACTAAGTTCATCATTGTCTTTGCCCTGACTCGAGGCAATAAGATCGTCAAGGCATCAGGGAAGATGTCAAACTCAGGGTCAAAGAGGTTGATGGCACTCCAGGAGAAATATGGGCTGGTTGAGAGGGCAGAGACCAGGCTCTCAATCACCCCTGTAAGGGTAGCGCAGAGCCTCCCCACTTGGACATGTGCTGCAGCAGCAGCCTTAAAGGAGTATCTCCCAGTGGGGCCAGCCGTCATGAACCTGAAGGTTGAGAATTATCCCCCTGAGATGATGTGCATGGCCTTCGGGTCCCTGATTCCAACTGCAGGGGTATCTGAAGCCACGACCAAGACCCTGATGGAGGCTTACTCTTTATGGCAAGATGCCTTCACCAAGACTATCAATGTGAAGATGCGCGGAGCCAGCAAGACAGAAGTTTACAACTCCTTCAGGGATCCTCTCCATGCTGCTGTGAACTCTGTCTTCTTCCCCAATGATGTTCGGGTGAAGTGGCTGAAGGCCAAGGGAATCCTTGGCCCAGATGGGGTCCCCAGCAGAGCTGCTGAGGTTGCTGCTGCTGCTTACAGGAACCTGTAAGCAGCAATTTGACATATCCAATTAGGCTAAATTTCATGATCCAATTCGACAAAATTAGACCTCCTTCGGGGGGTCACCAATGACTGGCCAATCTCTTCCCCAGATGGTGTTCAGGGCTGCAGTTCTCAGCTCCTCATCAAACCTGATGAGGTTGTGGAATGGGCACCTGTTTAAATAGTGTGCCATCAGATATGGGTAACCTTGAAGGACCCCAGGCTCATCATCCTCATCCAAGACACTGTATGAGCCATCTGTCTTCTTTTTGCGGATAGGGATAAAGAAGTCCCAACAGTCCAACAGAGGCTTACGCAATGAGGAAGAAGTGAACAAGTGGTGGTTCAAGCTCATGCCTCTTAGCCTTGCAAGTGACTCTATCTGAAGGAGGGCCACATCCAGAATTGGGGACAGTCCAGTTATTAGGATATCAGGTAACCCAAGTCTAAGCCTTCGCTTCTCTATGGCTTCTAGAGAATCCAATATCATGTCCCCTTCAAAAAGATACCTTCGGCCTTTTGTTATCCTGTGGAAGAGGCCCCGCCAGTTCTCTCTCCCAGTTTCCATTGCCCAGCTGTTCTTGATGGAGAAGAACATATGAGCTGCCTGCAAGAACCATACAGATGGCTTCCCACTAGGCCACCTAAGAGCACTCAGCTCTCTCTGGGAGTAGCACCTCATGTCCTTGTAGTACATGTCCAATAGCTGCTCAAGTCCAGGCTCAAGCTGGTGAAGAGGATTTTTGGGGTTGCCAAACAACCATACTGTGTTGGTCATCTTACCCATCCTCTTGACCATCGACAGAGTCAACACACTGCAAGAGCATTCAACGAGGTCCCTCCTAAGAGTGGGGTACTCTCCTAGAGATGGCTCAAGCCTGACTGTGTTGGCATTCATTGCAACAGATTTGAGATCAACGTTGGAGCATTTGCTCAGTGACAT
>China_KP339930_Human_16S_2014
ATTTGACTGAGCTTGAGGATTTCGCGAGAGAGCTAGCCTATGAAGGCCTTGATCCTGCTTTGATCATCAAGAAGCTGAAGGAGACAGGTGGAGATGACTGGGTGAAGGATACTAAGTTCATCATTGTCTTTGCCCTGACTCGAGGCAATAAGATCGTCAAGGCATCAGGGAAGATGTCAAACTCAGGGTCAAAGAGGTTGATGGCACTCCAGGAGAAATATGGGCTGGTTGAGAGGGCAGAGACCAGGCTCTCAATCACCCCTGTAAGGGTAGCGCAGAGCCTCCCCACTTGGACATGTGCTGCAGCAGCAGCCTTAAAGGAGTATCTCCCAGTGGGGCCAGCCGTCATGAACCTGAAGGTTGAGAATTATCCCCCTGAGATGATGTGCATGGCCTTCGGGTCCCTGATTCCAACTGCAGGGGTATCTGAAGCCACGACCAAGACCCTGATGGAGGCTTACTCTTTATGGCAAGATGCCTTCACCAAGACTATCAATGTGAAGATGCGCGGAGCCAGCAAGACAGAAGTTTACAACTCCTTCAGGGATCCTCTCCATGCTGCTGTGAACTCTGTCTTCTTCCCCAATGATGTTCGGGTGAAGTGGCTGAAGGCCAAGGGAATCCTTGGCCCAGATGGGGTCCCCAGCAGAGCTGCTGAGGTTGCTGCTGCTGCTTACAGGAACCTGTAAGCAGCAATTTGACATATCCAATTAGGCTAAATTTCATGATCCAATTCGACAAAATTAGACCTCCTTCGGGGGGTCACCAATGACTGGCCAATCTCTTCCCCAGATGGTGTTCAGGGCTGCAGTTCTCAGCTCCTCATCAAACCTGATGAGGTTGTGGAATGGGCACCTGTTTAAATAGTGTGCCATCAGATATGGGTAACCTTGAAGGACCCCAGGCTCATCATCCTCATCCAAGACACTGTATGAGCCATCTGTCTTCTTTTTGCGGATAGGGATAAAGAAGTCCCAACAGTCCAACAGAGGCTTACGCAATGAGGAAGAAGTGAACAAGTGGTGGTTCAAGCTCATGCCTCTTAGCCTTGCAAGTGACTCTATCTGAAGGAGGGCCACATCCAGAATTGGGGACAGTCCAGTTATTAGGATATCAGGTAACCCAAGTCTAAGCCTTCGCTTCTCTATGGCTTCTAGAGAATCCAATATCATGTCCCCTTCAAAAAGATACCTTCGGCCTTTTGTTATCCTGTGGAAGAGGCCCCGCCAGTTCTCTCTCCCAGTTTCCATTGCCCAGCTGTTCTTGATGGAGAAGAACATATGAGCTGCCTGCAAGAACCATACAGATGGCTTCCCACTAGGCCACCTAAGAGCACTCAGCTCTCTCTGGGAGTAGCACCTCATGTCCTTGTAGTACATGTCCAATAGCTGCTCAAGTCCAGGCTCAAGCTGGTGAAGAGGATTTTTGGGGTTGCCAAACAACCATACTGTGTTGGTCATCTTACCCATCCTCTTGACCATCGACAGAGTCAACACACTGCAAGAGCATTCAACGAGGTCCCTCCTAAGAGTGGGGTACTCTCCTAGAGATGGCTCAAGCCTGACTGTGTTGGCATTCATTGCAACAGATTTGAGATCAACGTTGGAGCATTTGCTCAGTGACAT
>China_KP339931_Human_17S_2014
ATTTGACTGAGCTTGAGGATTTCGCGAGAGAGCTAGCCTATGAAGGCCTTGATCCTGCTCTGATCATCAAGAAGCTGAAGGAGACAGGTGGAGATGACTGGGTGAAGGATACTAAGTTCATCATTGTCTTTGCCCTGACTCGAGGCAATAAGATCGTCAAGGCATCAGGGAAGATGTCAAACTCAGGGTCTAAGAGGTTGATGGCACTCCAGGAGAAATATGGGCTGGTTGAGAGGGCAGAGACCAGGCTCTCAATCACCCCAGTAAGGGTAGCGCAGAGCCTCCCCACTTGGACATGTGCTGCAGCAGCAGCCTTAAAGGAGTATCTCCCTGTGGGGCCAGCCGTCATGAACCTGAAGGTCGAGAATTATCCCCCTGAGATGATGTGCATGGCCTTCGGGTCCCTGATTCCAACTGCAGGAGTATCTGAAGCCACGACCAAGACCCTGATGGAGGCTTACTCTTTATGGCAAGATGCCTTCACCAAGACTATCAATGTGAAGATGCGCGGAGCCAGCAAGACAGAAGTTTACAACTCCTTCAGGGATCCTCTCCATGCTGCTGTGAACTCTGTTTTCTTCCCCAATGATGTTCGGGTGAAGTGGCTGAAGGCCAAGGGAATCCTTGGCCCAGATGGGGTCCCCAGCAGAGCTGCTGAGGTTGCTGCTGCTGCTTACAGGAACCTGTAAGCAGCAATTTGACATATCCAATTAGGCTAAATTTCATGATCCAATTCGACAAAATTAGACCTCCTTCGGGGGGTCACCAATGGCTGGCCAATCTCTTCCCCAGATGGTGTTCAGAGCTGCAGTTCTCAGCTCCTCATCAAACCTGATGAGGTTGTGGAATGGGCACCTGTTTAAATAGTGAGCCATCAGATATGGGTAACCTTGAAGGACCCCAGGCTCATCATCCTCATCCAAGACACTGTATGAGCCATCTGTCTTCTTTTTGCGGATAGGAATAAAGAAGTCCCAACAGTCTAGCAGAGGCTTACGCAATGAGGAAGAAGTGAACAAGTGGTGGTTCAAGCTCATGCCTCTTAGCCTTGCAAGTGACTCTATCTGAAGGAGGGCCACATCCAGAATTGGGGACAGTCCAGTTATTAGGATATCAGGTAACCCAAGTCTAAGCCTTCGCTTCTCTATGGCTTCAAGAGAATCCAATATCATGTCCCCTTCAAAAAGATACCTTCGGCCTTTTGTTATCCTGTGGAAGAGGCCCCGCCAGTTCTCTCTCCCAGTTTCCATAGCCCAGCTGTTCTTGATGGAGAAGAACATATGAGCTGCCTGCAAGAACCATACAGATGGCTTCCCACTGGGCCACCTAAGAGCACTCAGCTCTCTCTGGGAGTAGCACCTCATATCCTTGTAGTACATGTCCAATAGCTGCTCAAGTCCAGGCTCAAGCTGGTGAAGAGGATTTTTAGGGTTGCCAAACAACCATACTGTGTTGGTCATCTTGCCCATCCTCTTGACCATTGACAGAGTCAACACACTGCAAGAGCATTCAACAAGGTCCCTCCTAAGAGTGGGGTACTCTCCTAGAGATGGCTCACGCCTGACTGTGTTGGCATTCATTGCAACAGATTTGAGGTCAACGTTGGAGCATTTGCTCAGTGACAT
>China_KP339932_Human_18S_2014
ATTTGACTGAGCTTGAGGATTTCGCGAGAGAGCTAGCCTATGAAGGCCTTGATCCTGCTTTGATCATCAAGAAGCTGAAGGAGACAGGTGGAGATGACTGGGTGAAGGATACTAAGTTCATCATTGTCTTTGCCCTGACTCGAGGCAATAAGATCGTCAAGGCATCAGGGAAGATGTCAAACTCAGGGTCAAAGAGGTTGATGGCACTCCAGGAGAAATATGGGCTGGTTGAGAGGGCAGAGACCAGGCTCTCAATCACCCCTGTAAGGGTAGCGCAGAGCCTCCCCACTTGGACATGTGCTGCAGCAGCAGCCTTAAAGGAGTATCTCCCAGTGGGGCCAGCCGTCATGAACCTGAAGGTTGAGAATTATCCCCCTGAGATGATGTGCATGGCCTTCGGGTCCCTGATTCCAACTGCAGGGGTATCTGAAGCCACGACCAAGACCCTGATGGAGGCTTACTCTTTATGGCAAGATGCCTTCACCAAGACTATCAATGTGAAGATGCGCGGAGCCAGCAAGACAGAAGTTTACAACTCCTTCAGGGATCCTCTCCATGCTGCTGTGAACTCTGTCTTCTTCCCCAATGATGTTCGGGTGAAGTGGCTGAAGGCCAAGGGAATCCTTGGCCCAGATGGGGTCCCCAGCAGAGCTGCTGAGGTTGCTGCTGCTGCTTACAGGAACCTGTAAGCAGCAATTTGACATATCCAATTAGGCTAAATTTCATGATCCAATTCGACAAAATTAGACCTCCTTCGGGGGGTCACCAATGACTGGCCAATCTCTTCCCCAGATGGTGTTCAGGGCTGCAGTTCTCAGCTCCTCATCAAACCTGATGAGGTTGTGGAATGGGCACCTGTTTAAATAGTGTGCCATCAGATATGGGTAACCTTGAAGGACCCCAGGCTCATCATCCTCATCCAAGACACTGTATGAGCCATCTGTCTTCTTTTTGCGGATAGGGATAAAGAAGTCCCAACAGTCCAACAGAGGCTTACGCAATGAGGAAGAAGTGAACAAGTGGTGGTTCAAGCTCATGCCTCTTAGCCTTGCAAGTGACTCTATCTGAAGGAGGGCCACATCCAGAATTGGGGACAGTCCAGTTATTAGGATATCAGGTAACCCAAGTCTAAGCCTTCGCTTCTCTATGGCTTCTAGAGAATCCAATATCATGTCCCCTTCAAAAAGATACCTTCGGCCTTTTGTTATCCTGTGGAAGAGGCCCCGCCAGTTCTCTCTCCCAGTTTCCATTGCCCAGCTGTTCTTGATGGAGAAGAACATATGAGCTGCCTGCAAGAACCATACAGATGGCTTCCCACTAGGCCACCTAAGAGCACTCAGCTCTCTCTGGGAGTAGCACCTCATGTCCTTGTAGTACATGTCCAATAGCTGCTCAAGTCCAGGCTCAAGCTGGTGAAGAGGATTTTTGGGGTTGCCAAACAACCATACTGTGTTGGTCATCTTACCCATCCTCTTGACCATCGACAGAGTCAACACACTGCAAGAGCATTCAACGAGGTCCCTCCTAAGAGTGGGGTACTCTCCTAGAGATGGCTCAAGCCTGACTGTGTTGGCATTCATTGCAACAGATTTGAGATCAACGTTGGAGCATTTGCTCAGTGACAT
>China_KP339933_Human_21S_2014
ATTTGACTGAGCTTGAGGATTTCGCGAGAGAGCTAGCCTATGAAGGCCTTGATCCTGCTTTGATCATCAAGAAGCTGAAGGAGACAGGTGGAGATGACTGGGTGAAGGATACTAAGTTCATCATTGTCTTTGCCCTGACTCGAGGCAATAAGATCGTCAAGGCATCAGGGAAGATGTCAAACTCAGGGTCAAAGAGGTTGATGGCACTCCAGGAGAAATATGGGCTGGTTGAGAGGGCAGAGACCAGGCTCTCAATCACCCCTGTAAGGGTAGCGCAGAGCCTCCCCACTTGGACATGTGCTGCAGCAGCAGCCTTAAAGGAGTATCTCCCAGTGGGGCCAGCCGTCATGAACCTGAAGGTTGAGAATTATCCCCCTGAGATGATGTGCATGGCCTTCGGGTCCCTGATTCCAACTGCAGGGGTATCTGAAGCCACGACCAAGACCCTGATGGAGGCTTACTCTTTATGGCAAGATGCCTTCACCAAGACTATCAATGTGAAGATGCGCGGAGCCAGCAAGACAGAAGTTTACAACTCCTTCAGGGATCCTCTCCATGCTGCTGTGAACTCTGTCTTCTTCCCCAATGATGTTCGGGTGAAGTGGCTGAAGGCCAAGGGAATCCTTGGCCCAGATGGGGTCCCCAGCAGAGCTGCTGAGGTTGCTGCTGCTGCTTACAGGAACCTGTAAGCAGCAATTTGACATATCCAATTAGGCTAAATTTCATGATCCAATTCGACAAAATTAGACCTCCTTCGGGGGGTCACCAATGGCTGGCCAATCTCTTCCCCAGATGGTGTTCAGGGCTGCAGTTCTCAGCTCCTCATCAAACCTGATGAGGTTGTGGAATGGGCACCTGTTTAAATAGTGTGCCATCAGATATGGGTAACCTTGAAGGACCCCAGGCTCATCATCCTCATCCAAGACACTGTATGAGCCATCTGTCTTCTTTTTGCGGATAGGGATAAAGAAGTCCCAACAGTCCAACAGAGGCTTACGCAATGAGGAAGAAGTGAACAAGTGGTGGTTCAAGCTCATGCCTCTTAGCCTTGCAAGTGACTCTATCTGAAGGAGGGCCACATCCAGAATTGGGGACAGTCCAGTTATTAGGATATCAGGTAACCCAAGTCTAAGCCTTCGCTTCTCTATGGCTTCTAGAGAATCCAATATCATGTCCCCTTCAAAAAGATACCTTCGGCCTTTTGTTATCCTGTGGAAGAGGCCCCGCCAGTTCTCTCTCCCAGTTTCCATTGCCCAGCTGTTCTTGATGGAGAAGAACATATGAGCTGCCTGCAAGAACCATACAGATGGCTTCCCACTAGGCCACCTAAGAGCACTCAGCTCTCTCTGGGAGTAGCACCTCATGTCCTTGTAGTACATGTCCAATAGCTGCTCAAGTCCAGGCTCAAGCTGGTGAAGAGGATTTTTGGGGTTGCCAAACAACCATACTGTGTTGGTCATCTTACCCATCCTCTTGACCATCGACAGAGTCAACACACTGCAAGAGCATTCAACGAGGTCCCTCCTAAGAGTGGGGTACTCTCCTAGAGATGGCTCAAGCCTGACTGTGTTGGCATTCATTGCAACAGATTTAAGATCAACGTTGGAGCATTTGCTCAGTGACAT
>China_KP339934_Human_28S_2014
ATTTGACTGAGCTTGAGGATTTCGCGAGAGAGCTAGCCTATGAAGGCCTTGATCCTGCTTTGATCATCAAGAAGCTGAAGGAGACAGGTGGAGATGACTGGGTGAAGGATACTAAGTTCATCATTGTCTTTGCCCTGACTCGAGGCAATAAGATCGTCAAGGCATCAGGGAAGATGTCAAACTCAGGGTCAAAGAGGTTGATGGCACTCCAGGAGAAATATGGGCTGGTTGAGAGGGCAGAGACCAGGCTCTCAATCACCCCTGTAAGGGTAGCGCAGAGCCTCCCCACTTGGACATGTGCTGCAGCAGCAGCCTTAAAGGAGTATCTCCCAGTGGGGCCAGCCGTCATGAACCTGAAGGTTGAGAATTATCCCCCTGAGATGATGTGCATGGCCTTCGGGTCCCTGATCCCAACTGCAGGGGTATCTGAAGCCACGACCAAGACCCTGATGGAGGCTTACTCTTTATGGCAAGATGCCTTCACCAAGACTATCAATGTGAAGATGCGCGGAGCCAGCAAGACAGAAGTTTACAACTCCTTCAGGGATCCTCTCCATGCTGCTGTGAACTCTGTCTTCTTCCCCAATGATGTTCGGGTGAAGTGGCTGAAGGCCAAGGGAATCCTTGGCCCAGATGGGGTCCCCAGCAGAGCTGCTGAGGTTGCTGCTGCTGCTTACAGGAACCTGTAAGCAGCAATTTGACATATCCAATTAGGCTAAATTTCATGATCCAATTCGACAAAATTAGACCCCCTTCGGGGGGTCACCAATGGCTGGCCAATCTCTTCCCCAGATGGTGTTCAGGGCTGCAGTTCTCAGCTCCTCATCAAACCTGATGAGGTTGTGGAATGGGCACCTGTTTAAATAGTGTGCCATCAGATATGGGTAACCTTGAAGGACCCCAGGCTCATCATCCTCATCCAAGACACTGTATGAGCCATCTGTCTTCTTTTTGCGGATAGGGATAAAGAAGTCCCAACAGTCTAACAGAGGCTTACGCAATGAGGAAGAAGTGAACAAGTGGTGGTTCAAGCTCATGCCTCTTAGCCTTGCAAGTGACTCTATCTGGAGGAGGGCCACATCCAGAATTGGGGACAGTCCAGTTATTAGGATATCAGGTAACCCAAGTCTAAGCCTTCGCTTCTCTATGGCTTCTAGAGAATCTAATATCATGTCCCCTTCAAAAAGATACCTTCGGCCTTTTGTTATCCTGTGGAAGAGGCCCCGCCAGTTCTCTCTCCCAGTTTCCATTGCCCAGCTGTTCTTGATGGAGAAGAACATATGAGCTGCCTGCAAGAACCATACAGATGGCTTCCCACTAGGCCACCTAAGAGCACTCAGCTCTCTCTGGGAGTAGCACCTCATGTCCTTGTAGTACATGTCCAATAGCTGCTCAAGTCCAGGCTCAAGCTGGTGAAGAGGATTTTTGGGGTTGCCAAACAACCATACTGTGTTGGTCATCTTACCCATCCTCTTGACCATCGACAGAGTCAACACACTGCAAGAGCATTCAACGAGGTCCCTCCTAAGAGTGGGGTACTCTCCTAGAGATGGCTCAAGCCTGACTGTGTTGGCATTCATTGCAACAGATTTGAGATCAACGTTGGAGCATTTGCTCAGTGACAT
>China_KP339935_Human_30S_2014
ATTTGACTGAGCTTGAGGATTTCGCGAGAGAGCTGGCCTATGAAGGCCTTGATCCTGCTTTGATCATCAAGAAGCTGAAGGAGACAGGTGGAGATGATTGGGTGAAGGATACGAAGTTCATCATTGTCTTTGCCCTGACTCGAGGCAATAAGATCGTCAAGGCATCAGGGAAAATGTCTAACTCAGGGTCTAAGAGGTTGATGGCACTCCAAGAGAAGTATGGACTGGTTGAGAGGGCAGAAACCAGGCTCTCAATCACTCCTGTGAGGGTAGCGCAGAGTCTTCCCACCTGGACATGTGCAGCAGCAGCAGCCTTAAAGGAGTATCTCCCAGTGGGGCCAGCCGTCATGAACCTGAAGGTTGAGAATTATCCCCCTGAGATGATGTGCATGGCCTTTGGATCCCTAATTCCAACTGCGGGGGTATCTGAAGCCACAACCAAGACCCTTATGGAGGCTTACTCTCTGTGGCAAGATGCCTTCACCAAGACTATCAATGTGAAGATGCGTGGAGCCAGCAAGACAGAAGTTTATAACTCCTTCAGGGACCCTCTCCATGCTGCTGTGAACTCTGTCTTCTTTCCCAATGATGTTCGGGTGAAGTGGCTGAAGGCCAAGGGAATCCTTGGCCCAGATGGGGTTCCCAGCAGAGCTGCTGAGGTTGCTGCTGCTGCTTACAGAAACCTGTAAGCAGCAATTTGACATATCCAATTAGGCTAAATTCCATGATCCAATTCGACAAAATTAGACCTCCTTCGGGAGGTCACCAATGGCTGGCCAATCTCTTCCCCAAATGGTGTCCAGGGCTGCAGTTCTCAGTTCTTCATCAAACCTGATGAGGTTGTGGAATGGGCACCTATTTAAATAGTGTGCCATCAGATATGGGTAACCCTGGAGGACCCCAGGCTCATCATCCTCATCCAAGACACTGTATGAGCCATCTGTCTTCTTTTTGCGGATAGGAATGAAGAAATCCCAACAGTCTAACAGAGGCTTACGCAATGAGGAAGAAGTGAACAAGTGGTGGTTCAAGCTCATGCCTCTTAGCCTTGCAAGTGACTCTATCTGGAGGAGGGCCACATCCAGAATTGGGGATAGTCCAGTTATCAGAATCTCAGGCAACCCAAGTCTAAGTCTTCGCTTCTCTATAGCTTCAAGAGAATCCAATATCATGTCCCCTTCAAAAAGATACTTTTGGCTTTTTGTTATCCTGTGGAAGAGGCCCCGCCAGTTCTCTCTTCCGGTTTCCATTGCCCAGCTGTTCTTGATGGAGAAGAACATATGAGCTGCCTGTAGGAACCATACAGATGGCTTCCCACTAGGCCACCTAAGAGCACTCAGTTCTCTCTGGGAGTAGCACCTCATGTCCTTGTAGTACATGTCTAACAGCTGTTCAAGTCCAGGCTCAAGCTGATGAAGAGGATTTTTAGGGTTGCCAAACAACCATACTGTGTTGGTCATCTTGCCCATCCTCTTGACCATCGACAAAGTCAACACACTACAAGAGCATTCAACGAGGTCTCTCCTAAGAGTGGGGTACTCTCCCAGGGAAGGCTCAAGCCTAACAGTGTTAGCATTCATTGCAACAGATTTGAGATCAACGTTGGAGCATTTGCTCAGTGACAT
>China_KP339936_Human_32S_2014
ATTTGACTGAGCTTGAGGATTTCGCGAGAGAGCTGGCCTATGAAGGCCTTGATCCTGCTTTGATCATCAAGAAGCTGAAGGAGACAGGTGGAGATGATTGGGTGAAGGATACGAAGTTCATCATTGTCTTTGCCCTGACTCGAGGCAATAAGATCGTCAAGGCATCAGGGAAAATGTCTAACTCAGGGTCTAAGAGGTTGATGGCACTCCAAGAGAAGTATGGACTGGTTGAGAGGGCAGAAACCAGGCTCTCAATCACTCCTGTGAGGGTAGCGCAGAGTCTTCCCACCTGGACATGTGCAGCAGCAGCAGCCTTAAAGGAGTATCTCCCAGTGGGGCCAGCCGTCATGAACCTGAAGGTTGAGAATTATCCCCCTGAGATGATGTGCATGGCCTTTGGATCCCTAATTCCAACTGCGGGGGTATCTGAAGCCACAACCAAGACCCTTATGGAGGCTTATTCTTTGTGGCAAGATGCCTTCACCAAGACTATCAATGTGAAGATGCGTGGAGCCAGCAAGACAGAAGTTTATAACTCCTTCAGGGACCCTCTCCATGCTGCTGTGAACTCTGTCTTCTTTCCCAATGATGTTCGGGTGAAGTGGCTGAAGGCCAAGGGAATCCTTGGCCCAGATGGGGTTCCCAGCAGAGCTGCTGAGGTTGCTGCTGCTGCTTACAGAAACCTGTAAGCAGCAATTTGACATATCCAATTAGGCTAAATTCCATGATCCAATTCGACAAAATTAGACCTCCTTCGGGAGGTCACCAATGGCTGGCCAATCTCTTCCCCAAATGGTGTCCAGGGCTGCAGTTCTCAGTTCTTCATCAAACCTGATGAGGTTGTGGAATGGGCACCTATTTAAATAGTGTGCCATCAGATATGGGTAATCATGGAGGACGCCAGGCTCATCATCCTCATCCAAGACACTGTATGAGCCATCTGTCTTCTTTTTGCGGATAGGAATGAAGAAATCCCAACAGTCTAACAGAGGCTTACGCAATGAAGAAGAAGTGAACAAGTGGTGGTTCAAGCTCATGCCTCTTAGCCTTGCAAGTGATTCTATCTGGAGGAGGGCCACATCCAGAATTGGGGATAGTCCAGTTATCAGAATCTCAGGCAACCCAAGTCTAAGTCTTCGCTTCTCTATGACTTCAAGAGAATCCAATATCATGTCCCCTTCAAAAAGATACTTTTGGCTTTTTGTTATCCTGTGGAAGAGGCCCCGCCAGTTCTCTCTTCCGGTTTCCATTGCCCAGCTGTTCTTGATGGAGAAGAACATATGAGCTGCCTGTAGGAACCATACAGATGGCTTCCCACTAGGCCACCTAAGAGCACTCAGTTCTCTCTGGGAGTAGCACCTCATGTCCTTGTAGTACATGTCTAACAGCTGTTCAAGTCCAGGCTCAAGCTGATGAAGAGGATTTTTAGGGTTGCCAAACAACCATACTGTGTTGGTCATCTTGCCCATCCTCTTGACCATCGACAAAGTCAACACACTACAAGAGCATTCAACGAGGTCTCTCCTAAGAGTGGGGTACTCTCCCAGGGAAGGCTCAAGCCTAACAGTGTTAGCATTCATTGCTACAGATTTGAGGTCAACGTTGGAGCATTTGCTCAGTGACAT
>China_KP339937_Human_33S_2014
ATTTGACTGAGCTTGAGGATTTCGCGAGAGAGCTAGCCTATGAAGGCCTTGATCCTGCTTTGATCATCAAGAAGCTGAAGGAGACAGGTGGAGATGACTGGGTGAAGGATACTAAGTTCATCATTGTCTTTGCCCTGACTCGAGGCAATAAGATCGTCAAGGCATCAGGGAAGATGTCAAACTCAGGGTCAAAGAGGTTGATGGCACTCCAGGAGAAATATGGGCTGGTTGAGAGGGCAGAGACCAGGCTCTCAATCACCCCTGTAAGGGTAGCGCAGAGCCTCCCCACTTGGACATGTGCTGCAGCAGCAGCCTTAAAGGAGTATCTCCCAGTGGGGCCAGCCGTCATGAACCTGAAGGTTGAGAATTATCCCCCTGAGATGATGTGCATGGCCTTCGGGTCCCTGATTCCAACTGCAGGGGTATCTGAAGCCACGACCAAGACCCTGATGGAGGCTTACTCTTTATGGCAAGATGCCTTCACCAAGACTATCAATGTGAAGATGCGCGGAGCCAGCAAGACAGAAGTTTACAACTCCTTCAGGGATCCTCTCCATGCTGCTGTGAACTCTGTCTTCTTCCCCAATGATGTTCGGGTGAAGTGGCTGAAGGCCAAGGGAATCCTTGGCCCAGATGGGGTCCCCAGCAGAGCTGCTGAGGTTGCTGCTGCTGCTTACAGGAACCTGTAAGCAGCAATTTGACATATCCAATTAGGCTAAATTTCATGATCCAATTCGACAAAATTAGACCTCCTTCGGGGGGTCACCAATGACTGGCCAATCTCTTCCCCAGATGGTGTTCAGGGCTGCAGTTCTCAGCTCCTCATCAAACCTGATGAGGTTGTGGAATGGGCACCTGTTTAAATAGTGTGCCATCAGATATGGGTAACCTTGAAGGACCCCAGGCTCATCATCCTCATCCAAGACACTGTATGAGCCATCTGTCTTCTTTTTGCGGATAGGGATAAAGAAGTCCCAACAGTCCAACAGAGGCTTACGCAATGAGGAAGAAGTGAACAAGTGGTGGTTCAAGCTCATGCCTCTTAGCCTTGCAAGTGACTCTATCTGAAGGAGGGCCACATCCAGAATTGGGGACAGTCCAGTTATTAGGATATCAGGTAACCCAAGTCTAAGCCTTCGCTTCTCTATGGCTTCTAGAGAATCCAATATCATGTCCCCTTCAAAAAGATACCTTCGGCCTTTTGTTATCCTGTGGAAGAGGCCCCGCCAGTTCTCTCTCCCAGTTTCCATTGCCCAGCTGTTCTTGATGGAGAAGAACATATGAGCTGCCTGCAAGAACCATACAGATGGCTTCCCACTAGGCCACCTAAGAGCACTCAGCTCTCTCTGGGAGTAGCACCTCATGTCCTTGTAGTACATGTCCAATAGCTGCTCAAGTCCAGGCTCAAGCTGGTGAAGAGGATTTTTGGGGTTGCCAAACAACCATACTGTGTTGGTCATCTTACCCATCCTCTTGACCATCGACAGAGTCAACACACTGCAAGAGCATTCAACGAGGTCCCTCCTAAGAGTGGGGTACTCTCCTAGAGATGGCTCAAGCCTGACTGTGTTGGCATTCATTGCAACAGATTTGAGATCAACGTTGGAGCATTTGCTCAGTGACAT
>China_KP339938_Human_34S_2014
ATTTGACTGAGCTTGAGGATTTCGCGAGAGAGCTAGCCTATGAAGGCCTTGATCCTGCTTTGATCATCAAGAAGCTGAAGGAGACAGGTGGAGATGACTGGGTGAAGGATACTAAGTTCATCATTGTCTTTGCCCTGACTCGAGGCAATAAGATCGTCAAGGCATCAGGGAAGATGTCAAACTCAGGGTCAAAGAGGTTGATGGCACTCCAGGAGAAATATGGGCTGGTTGAGAGGGCAGAGACCAGGCTCTCAATCACCCCTGTAAGGGTAGCGCAGAGCCTCCCCACTTGGACATGTGCTGCAGCAGCAGCCTTAAAGGAGTATCTCCCAGTGGGGCCAGCCGTCATGAACCTGAAGGTTGAGAATTATCCCCCTGAGATGATGTGCATGGCCTTCGGGTCCCTGATCCCAACTGCAGGGGTATCTGAAGCCACGACCAAGACCCTGATGGAGGCTTACTCTTTATGGCAAGATGCCTTCACCAAGACTATCAATGTGAAGATGCGCGGAGCCAGCAAGACAGAAGTTTACAACTCCTTCAGGGATCCTCTCCATGCTGCTGTGAACTCTGTCTTCTTCCCCAATGATGTTCGGGTGAAGTGGCTGAAGGCCAAGGGAATCCTTGGCCCAGATGGGGTCCCCAGCAGAGCTGCTGAGGTTGCTGCTGCTGCTTACAGGAACCTGTAAGCAGCAATTTGACATATCCAATTAGGCTAAATTTCATGATCCAATTCGACAAAATTAGACCCCCTTCGGGGGGTCACCAATGGCTGGCCAATCTCTTCCCCAGATGGTGTTCAGGGCTGCAGTTCTCAGCTCCACATCAAACCTGATGAGGTTGTGGAATGGGCACCTGTTTAAATAGTGTGCCATCAGATATGGGTAACCTTGAAGGACCCCAGGCTCATCATCCTCATCCAAGACACTGTATGAGCCATCTGTCTTCTTTTTGCGGATAGGGATAAAGAAGTCCCAACAGTCTAACAGAGGCTTACGCAATGAGGAAGAAGTGAACAAGTGGTGGTTCAAGCTCATGCCTCTTAGCCTTGCAAGTGACTCTATCTGGAGGAGGGCCACATCCAGAATTGGGGACAGTCCAGTTATTAGGATATCAGGTAACCCAAGTCTAAGCCTTCGCTTCTCTATGGCTTCTAGAGAATCTAATATCATGTCCCCTTCAAAAAGATACCTTCGGCCTTTTGTTATCCTGTGGAAGAGGCCCCGCCAGTTCTCTCTCCCAGTTTCCATTGCCCAGCTGTTCTTGATGGAGAAGAACATATGAGCTGCCTGCAAGAACCATACAGATGGCTTCCCACTAGGCCACCTAAGAGCACTCAGCTCTCTCTGGGAGTAGCACCTCATGTCCTTGTAGTACATGTCCAATAGCTGCTCAAGTCCAGGCTCAAGCTGGTGAAGAGGATTTTTGGGGTTGCCAAACAACCATACTGTGTTGGTCATCTTACCCATCCTCTTGACCATCGACAGAGTCAACACACTGCAAGAGCATTCAACGAGGTCCCTCCTAAGAGTGGGGTACTCTCCTAGAGATGGCTCAAGCCTGACTGTGTTGGCATTCATTGCAACAGATTTGAGATCAACGTTGGAGCATTTGCTCAGTGACAT
>China_KP339939_Human_38S_2014
ATTTGACTGAGCTTGAGGATTTCGCGAGAGAGCTGGCCTATGAAGGCCTTGATCCTGCTTTGATCATCAAGAAGCTGAAGGAGACAGGTGGAGATGATTGGGTGAAGGATACGAAGTTCATCATTGTCTTTGCCCTAACTCGAGGCAATAAGATCGTCAAGGCATCAGGGAAAATGTCTAACTCAGGGTCTAAGAGGTTGATGGCACTCCAAGAGAAGTATGGACTGGTTGAGAGGGCAGAAACCAGGCTCTCAATCACTCCTGTGAGGGTAGCGCAGAGTCTTCCCACCTGGACATGTGCAGCAGCAGCAGCCTTAAAGGAGTATCTCCCAGTGGGGCCAGCCGTCATGAACCTGAAGGTTGAGAATTATCCCCCTGAGATGATGTGCATGGCCTTTGGATCCCTAATTCCAACTGCGGGGGTATCTGAAGCCACAACCAAGACCCTCATGGAGGCTTACTCTCTGTGGCAAGATGCCTTCACCAAGACTATCAATGTGAAGATGCGTGGAGCCAGCAAGACAGAAGTTTATAACTCCTTCAGGGACCCTCTCCATGCTGCTGTGAACTCTGTCTTCTTTCCCAATGATGTTCGGGTGAAGTGGCTGAAGGCCAAGGGAATCCTTGGACCAGATGGGGTTCCCAGCAGAGCTGCTGAGGTTGCTGCTGCTGCTTACAGAAACCTGTAAGCAGCAATTTGACATATCCAATTAGGCTAAATTCCATGATCCAATTCGACAAAATTAGACCTCCTTCGGGAGGTCACCAATGGCTGGCCAATCTCTTCCCCAAATGGTGTCCAGGGCTGCAGTTCTCAGTTCTTCATCAAACCTGATGAGGTTGTGGAATGGGCACCTATTTAAATAGTGTGCCATCAGATATGGGTAACCCTGGAGGACCCCAGGCTCATCATCCTCATCCAAGACACTGTATGAGCCATCTGTCTTCTTTTTGCGGATAGGAATGAAGAAATCCCAACAGTCTAACAGAGGCTTACGCAATGAGGAAGAAGTGAACAAGTGGTGGTTCAAGCTCATGCCTCTTAGCCTTGCAAGTGACTCTATCTGGAGGAGGGCCACATCCAGAATTGGGGATAGTCCAGTTATCAGAATCTCAGGCAACCCAAGTCTAAGTCTTCGCTTCTCTATGGCTTCAAGAGAATCCAATATCATGTCCCCTTCAAAAAGATACTTTTGGCTTTTTGTTATCCTGTGGAAGAGGCCCCGCCAGTTCTCTCTTCCGGTTTCCATTGCCCAGCTGTTCTTGATGGAGAAGAACATATGAGCTGCCTGTAGGAACCATACAGATGGCTTCCCACTAGGCCACCTAAGAGCACTCAGTTCTCTCTGGGAGTAGCACCTCATGTCCTTGTAGTACATGTCTAACAGCTGTTCAAGTCCAGGCTCAAGCTGATGAAGAGGATTTTTAGGGTTGCCAAACAACCATACTGTGTTGGTCATCTTGCCCATCCTCTTGACCATCGACAAAGTCAACACACTACAAGAGCATTCAACGAGGTCTCTCCTAAGAGTGGGGTACTCTCCCAGGGAAGGCTCAAGCCTAACAGTGTTAGCATTCATTGCTACAGATTTGAGGTCAACGTTGGAGCATTTGCTCAGTGACAT
>China_KP339940_Human_39S_2014
ATTTGACTGAGCTTGAGGATTTCGCGAGAGAGCTAGCCTATGAAGGCCTTGATCCTGCTCTGATCATCAAGAAGCTGAAGGAGACAGGTGGAGATGACTGGGTGAAGGATACTAAGTTCATCATTGTCTTTGCCCTGACTCGAGGCAATAAGATCGTCAAGGCATCAGGGAAGATGTCAAACTCAGGGTCTAAGAGGTTGATGGCACTCCAGGAGAAATATGGGCTGGTTGAGAGGGCAGAGACCAGGCTCTCAATCACCCCAGTAAGGGTAGCGCAGAGCCTCCCCACTTGGACATGTGCTGCAGCAGCAGCCTTAAAGGAGTATCTCCCTGTGGGGCCAGCCGTCATGAACCTGAAGGTCGAGAATTATCCCCCTGAGATGATGTGCATGGCCTTCGGGTCCCTGATTCCAACTGCAGGAGTATCTGAAGCCACGACCAAGACCCTGATGGAGGCTTACTCTTTATGGCAAGATGCCTTCACCAAGACTATCAATGTGAAGATGCGCGGAGCCAGCAAGACAGAAGTTTACAACTCCTTCAGGGATCCTCTCCATGCTGCTGTGAACTCTGTTTTCTTCCCCAATGATGTTCGGGTGAAGTGGCTGAAGGCCAAGGGAATCCTTGGCCCAGATGGGGTCCCCAGCAGAGCTGCTGAGGTTGCTGCTGCTGCTTACAGGAACCTGTAAGCAGCAATTTGACATATCCAATTAGGCTAAATTTCATGATCCAATTCGACAAAATTAGACCTCCTTCGGGGGGTCACCAATGGCTGGCCAATCTCTTCCCCAGATGGTGTTCAGAGCTGCAGTTCTCAGCTCCTCATCAAACCTGATGAGGTTGTGGAATGGGCACCTGTTTAAATAGTGAGCCATCAGATATGGGTAACCTTGAAGGACCCCAGGCTCATCATCCTCATCCAAGACACTGTATGAGCCATCTGTCTTCTTTTTGCGGATAGGAATAAAGAAGTCCCAACAGTCTAGCAGAGGCTTACGCAATGAGGAAGAAGTGAACAAGTGGTGGTTCAAGCTCATGCCTCTTAGCCTTGCAAGTGACTCTATCTGAAGGAGGGCCACATCCAGAATTGGGGACAGTCCAGTTATTAGGATATCAGGTAACCCAAGTCTAAGCCTTCGCTTCTCTATGGCTTCAAGAGAATCCAATATCATGTCCCCTTCAAAAAGATACCTTCGGCCTTTTGTTATCCTGTGGAAGAGGCCCCGCCAGTTCTCTCTCCCAGTTTCCATTGCCCAGCTGTTCTTGATGGAGAAGAACATATGAGCTGCCTGCAAGAACCATACAGATGGCTTCCCACTGGGCCACCTAAGAGCACTCAGCTCTCTCTGGGAGTAGCACCTCATATCCTTGTAGTACATGTCCAATAGCTGCTCAAGTCCAGGCTCAAGCTGGTGAAGAGGATTTTTAGGGTTGCCAAACAACCATACTGTGTTGGTCATCTTGCCCATCCTCTTGACCATTGACAGAGTCAACACACTGCAAGAGCATTCAACAAGGTCCCTCCTAAGAGTGGGGTACTCTCCTAGAGATGGCTCAAGCCTGACTGTGTTGGCATTCATTGCAACAGATTTGAGGTCAACGTTGGAGCATTTGCTCAGTGACAT
>China_KP339941_Human_41S_2014
ATTTGACTGAGCTTGAGGATTTCGCGAGAGAGCTAGCCTATGAAGGCCTTGATCCTGCTTTGATCATCAAGAAGCTGAAGGAGACAGGTGGAGATGACTGGGTGAAGGATACTAAGTTCATCATTGTCTTTGCCCTGACTCGAGGCAATAAGATCGTCAAGGCATCAGGGAAGATGTCAAACTCAGGGTCAAAGAGGTTGATGGCACTCCAGGAGAAATATGGGCTGGTTGAGAGGGCAGAGACCAGGCTCTCAATCACCCCTGTAAGGGTAGCGCAGAGCCTCCCCACTTGGACATGTGCTGCAGCAGCAGCCTTAAAGGAGTATCTCCCAGTGGGGCCAGCCGTCATGAACCTGAAGGTTGAGAATTATCCCCCTGAGATGATGTGCATGGCCTTCGGGTCCCTGATTCCAACTGCAGGGGTATCTGAAGCCACGACCAAGACCCTGATGGAGGCTTACTCTTTATGGCAAGATGCCTTCACCAAGACTATCAATGTGAAGATGCGCGGAGCCAGCAAGACAGAAGTTTACAACTCCTTCAGGGATCCTCTCCATGCTGCTGTGAACTCTGTCTTCTTCCCCAATGATGTTCGGGTGAAGTGGCTGAAGGCCAAGGGAATCCTTGGCCCAGATGGGGTCCCCAGCAGAGCTGCTGAGGTTGCTGCTGCTGCTTACAGGAACCTGTAAGCAGCAATTTGACATATCCAATTAGGCTAAATTTCATGATCCAATTCGACAAAATTAGACCTCCTTCGGGGGGTCACCAATGGCTGGCCAATCTCTTCCCCAGATGGTGTTCAGGGCTGCAGTTCTCAGCTCCTCATCAAACCTGATGAGGTTGTGGAATGGGCACCTGTTTAAATAGTGTGCCATCAGATATGGGTAACCTTGAAGGACCCCAGGCTCATCATCCTCATCCAAGACACTGTATGAGCCATCTGTCTTCTTTTTGCGGATAGGGATAAAGAAGTCCCAACAGTCCAACAGAGGCTTACGCAATGAGGAAGAAGTGAACAAGTGGTGGTTCAAGCTCATGCCTCTTAGCCTTGCAAGTGACTCTATCTGAAGGAGGGCCACATCCAGAATTGGGGACAGTCCAGTTATTAGGATATCAGGTAACCCAAGTCTAAGCCTTCGCTTCTCTATGGCTTCTAGAGAATCCAATATCATGTCCCCTTCAAAAAGATACCTTCGGCCTTTTGTTATCCTGTGGAAGAGGCCCCGCCAGTTCTCTCTCCCAGTTTCCATTGCCCAGCTGTTCTTGATGGAGAAGAACATATGAGCTGCCTGCAAGAACCATACAGATGGCTTCCCACTAGGCCACCTAAGAGCACTCAGCTCTCTCTGGGAGTAGCACCTCATGTCCTTGTAGTACATGTCCAATAGCTGCTCAAGTCCAGGCTCAAGCTGGTGAAGAGGATTTTTGGGGTTGCCAAACAACCATACTGTGTTGGTCATCTTACCCATCCTCTTGACCATCGACAGAGTCAACACACTGCAAGAGCATTCAACGAGGTCCCTCCTAAGAGTGGGGTACTCTCCTAGAGATGGCTCAAGCCTGACTGTGTTGGCATTCATTGCAACAGATTTGAGATCAACGTTGGAGCATTTGCTCAGTGACAT
>China_KR017808_Human_ZJZHSH_AM_05_2012
ATTTGACTGAGCTTGAGGATTTCGCGAGAGAGCTGGCCTATGAAGGCCTTGATCCTGCTTTGATAATCAAGAAGCTGAAGGAGACAGGTGGAGATGATTGGGTGAGAGATACAAAGTTCATCATTGTCTTTGCCTTGACCCGAGGCAATAAGATCGTCAAGGCTTCAGGGAAAATGTCAAACTCAGGGTCCAAGAGGCTGATGGCACTTCAAGAGAAATATGGACTGGTTGAGAAGGCAGAAACCAGGCTCTCAATCACCCCTGTGAGGGTAGCACAGAGCCTTCCCACTTGGACATGTGCTGCAGCAGCAGCCTTAAAGGAGTATCTCCCAGTGGGCCCAGCTGTCATGAACCTGAAGGTCGAGAATTACCCCCCAGAGATGATGTGCATGGCCTTTGGGTCCCTGATTCCAACTGCAGGGGTATCAGAGGCCACAACGAAGACCCTGATGGAGGCCTACTCTCTGTGGCAAGATGCCTTCACCAAGACTATCAATGTGAAGATGCGTGGAGCCAGCAAGACAGAGGTTTACAACTCCTTCAGGGATCCTCTCCATGCTGCTGTGAACTCTGTCTTCTTTCCCAATGATGTTCGGGTGAAGTGGCTGAAGGCCAAGGGGATCCTTGGCCCAGATGGGGTCCCCAGCAGAGCTGCTGAGGTTGCTGCTGCTGCTTACAGAAACCTGTAAGCAGCAATTTGACATATCCAATTAGGCTAAATTTCTTGATCCAATTCGACAAAATTAGACCTCCTTCGGGAGGTCACCAATAGCCGGCCAATCTCTTCCCCAGATGGTGTTTAGGGCTGCAGTTCTCAGCTCTTCATCAAACCTAATGAGGTTGTGAAATGGGCACCTGTTCAAATAGTGTGCCATCAGATATGGGTAACCTTGAAGGACCCCAGGCTCATCATCCTCATCCAAAACACTGTATGAGCCATCTGTCTTCTTTTTGCGGATAGGAATAAAGAAGTCCCAACAGTCTAGCAGAGGCTTGCGCAATGAGGAAGAAGTGAATAAGTGGTGGTTCAAGCTCATGCCTCTTAGCCTTGCAAGTGACTCTATCTGGAGGAGGGCCACATCCAGAATTGGGGATAGTCCAGTTATTAGGATCTCAGGTAATCCAAGTCTGAGCCTTCGCTTCTCTATGGCTTCAAGAGAATCCAATATCATGTCCCCTTCAAAAAGATACTTTTGGCCTTTTGTTATCCTGTGAAAGAGGCCCCGCCAGTTCTCTCTACCGGTTTCCATTGCCCAGCTGTTCTTGATGGAGAAGAACATGTGAGCTGCCTGTAGGAACCACACAGATGGCTTCCCACTAGGCCACCTAAGAGCACTCAGCTCTCTCTGGGAGTAGCACCTCATGTCCTTGTAGTACATGTCCAACAGCTGTTCAAGTCCAGGCTCAAGCTGGTGGAGAGGATTTTTTGGGTTACCAAATAACCATACTGTGTTGGTCATCTTGCCCATCCTCTTGACCATTGACAGAGTCAACACACTACAAGAGCATTCAACGAGGTCTCTCCTAAGAGTGGGGTACTCTCCTAGAGATGGCTCAAGCCTGACAGTATTGGCATTCATTGCAACAGACTTGAGGTCAACGTTGGAGCATTTGCTCAGCGACAT
>China_KR017809_Human_ZJZHSH_HYC_05_2012
ATTTGACTGAGCTTGAGGATTTCGCGAGAGAGCTGGCCTATGAAGGCCTTGATCCTGCTTTGATAATCAAGAAGCTGAAGGAGACAGGTGGAGATGATTGGGTGAGAGATACAAAGTTCATCATTGTCTTTGCCTTGACCCGAGGCAATAAGATCGTCAAGGCTTCAGGGAAAATGTCAAACTCAGGGTCCAAGAGGCTGATGGCACTTCAAGAGAAATATGGACTGGTTGAGAAGGCAGAAACCAGGCTCTCAATCACCCCTGTGAGGGTAGCACAGAGCCTTCCCACTTGGACATGTGCTGCAGCAGCAGCCTTAAAGGAGTATCTCCCAGTGGGCCCAGCTGTCATGAACCTGAAGGTCGAGAATTACCCCCCAGAGATGATGTGCATGGCCTTTGGGTCCCTGATTCCAACTGTAGGGGTATCAGAGGCCACAACGAAGACCCTGATGGAGGCCTACTCTCTGTGGCAAGATGCCTTCACCAAGACTATCAATGTGAAGATGCGTGGAGCCAGCAAGACAGAGGTTTACAACTCCTTCAGGGATCCTCTCCATGCAGCTGTGAACTCTGTCTTCTTTCCCAATGATGTTCGGGTGAAGTGGCTGAAGGCCAAGGGGATCCTTGGCCCAGATGGGGTCCCCAGCAGAGCTGCTGAGGTTGCTGCTGCTGCTTACAGAAACCTGTAAGCAGCAATTTGACATATCCAATTAGGCTAAATTTCTTGATCCAATTCGACAAAATTAGACCTCCTTCGGGAGGTCACCAATAGCCGGCCAATCTCTTCCCCAGATGGTGTTTAGGGCTGCAGTTCTCAGCTCTTCATCAAACCTAATGAGGTTGTGAAATGGGCACCTGTTCAAATAGTGTGCCATCAGATATGGGTAACCTTGAAGGACCCAAGGCTCATCATCCTCATCCAAAACACTGTATGAGCCATCTGTCTTCTTTTTGCGGATAGGAATAAAGAAGTCCCAACAGTCTAGCAGAGGCTTGCGCAATGAGGAAGAAGTGAATAAGTGGTGGTTCAAGCTCATGCCTCTTAGCCTTGCAAGTGACTCTATCTGGAGTAGGGCCACATCCAGAATTGGGGATAGTCCAGTTATTAGGATCTCAGGTAATCCAAGTCTGAGCCTTCGCTTCTCTATGGCTTCAAGAGAATCCAATATCATGTCCCCTTCAAAAAGATACTTTTGGCCTTTTGTTATCCTGTGAAAGAGGCCCCGCCAGTTCTCTCTACCGGTTTCCATTGCCCAGCTGTTCTTGATGGAGAAGAACATGTGAGCTGCCTGTAGGAACCACACAGATGGCTTCCCACTAGGCCACCTAAGAGCACTCAGCTCTCTCTGGGAGTAGCACCTCATGTCCTTGTAGTACATGTCCAACAGCTGTTCAAGTCCAGGCTCAAGCTGGTGGAGAGGATTTTTTGGGTTACCAAATAACCATACTGTGTTGGTCATCTTGCCCATCCTCTTGACCATTGACAGAGTCAACACACTACAAGAGCATTCAACGAGGTCTCTCCTAAGAGTGGGGTACTCTCCTAGAGATGGCTCAAGCCTGACAGTATTGGCATTCATTGCAACAGACTTGAGGTCAACGTTGGAGCATTTGCTCAGCGACAT
>China_KR017810_Human_ZJZHSH_SHZ_05_2012
ATTTGACTGAGCTTGAGGATTTCGCGAGAGAGCTGGCCTATGAAGGCCTTGATCCTGCTTTGATAATCAAGAAGCTGAAGGAGACAGGTGGAGATGATTGGGTGAGAGATACAAAGTTCATCATTGTCTTTGCCTTGACCCGAGGCAATAAGATCGTCAAGGCTTCAGGGAAAATGTCAAACTCAGGGTCCAAGAGGCTGATGGCACTTCAAGAGAAATATGGACTGGTTGAGAAGGCAGAAACCAGGCTCTCAATCACCCCTGTGAGGGTAGCACAGAGCCTTCCCACTTGGACATGTGCTGCAGCAGCAGCCTTAAAGGAGTATCTCCCAGTGGGCCCAGCTGTCATGAACCTGAAGGTCGAGAATTACCCCCCAGAGATGATGTGCATGGCCTTTGGGTCCCTGATTCCAACTGCAGGGGTATCAGAGGCCACAACGAAGACCCTGATGGAGGCCTACTCTCTGTGGCAAGATGCCTTCACCAAGACTATCAATGTGAAGATGCGTGGAGCCAGCAAGACAGAGGTTTACAACTCCTTCAGGGATCCTCTCCATGCAGCTGTGAACTCTGTCTTCTTTCCCAATGATGTTCGGGTGAAGTGGCTGAAGGCCAAGGGGATCCTTGGCCCAGATGGGGTCCCCAGCAGAGCTGCTGAGGTTGCTGCTGCTGCTTACAGAAACCTGTAAGCAGCAATTTGACATATCCAATTAGGCTAAATTTCTTGATCCAATTCGACAAAATTAGACCTCCTTCGGGAGGTCACCAATAGCCGGCCAATCTCTTCCCCAGATGGTGTTTAGGGCTGCAGTTCTCAGCTCTTCATCAAACCTAATGAGGTTGTGAAATGGGCACCTGTTCAAATAGTGTGCCATCAGATATGGGTAACCTTGAAGGACCCCAGGCTCATCATCCTCATCCAAAACACTGTATGAGCCATCTGTCTTCTTTTTGCGGATAGGAATAAAGAAGTCCCAACAGTCTAGCAGAGGCTTGCGCAATGAGGAAGAAGTGAATAAGTGGTGGTTCAAGCTCATGCCTCTTAGCCTTGCAAGTGACTCTATCTGGAGGAGGGCCACATCCAGAATTGGGGATAGTCCAGTTATTAGGATCTCAGGTAATCCAAGTCTGAGCCTTCGCTTCTCTATGGCTTCAAGAGAATCCAATATCATGTCCCCTTCAAAAAGATACTTTTGGCCTTTTGTTATCCTGTGAAAGAGGCCCCGCCAGTTCTCTCTACCGGTTTCCATTGCCCAGCTGTTCTTGATGGAGAAGAACATGTGAGCTGCCTGTAGGAACCACACAGATGGCTTCCCACTAGGCCACCTAAGAGCACTCAGCTCTCTCTGGGAGTAGCACCTCATGTCCTTGTAGTACATGTCCAACAGCTGTTCAAGTCCAGGCTCAAGCTGGTGGAGAGGATTTTTTGGGTTACCAAATAACCATACTGTGTTGGTCATCTTGCCCATCCTCTTGACCATTGACAGAGTCAACACACTACAAGAGCATTCAACGAGGTCTCTCCTAAGAGTGGGGTACTCTCCTAGAGATGGCTCAAGCCTGACAGTATTGGCATTCATTGCAACAGACTTGAGGTCAACGTTGGAGCATTTGCTCAGCGACAT
>China_KR017811_Human_AH_YTY_05_2012
ATTTGACTGAGCTTGAGGATTTTGCGAGAGAGCTGGCCTATGAAGGCCTTGATCCTGCTTTGATCATCAAGAAGCTGAAGGAGACAGGTGGAGATGACTGGGTGAAGGACACCAAGTTCATCATTGTCTTTGCCCTGACTCGAGGCAATAAGATCGTCAAGGCATCAGGGAAGATGTCAAACTCAGGGTCTAAGAGGTTGATGGCGCTCCAGGAGAAATATGGACTGGTTGAGAGGGCAGAGACCAGGCTCTCAATCACCCCTGTAAGGGTAGCGCAGAGCCTCCCCACTTGGACATGTGCTGCAGCAGCAGCCTTAAAGGAGTATCTCCCAGTGGGGCCAGCCGTCATGAACCTGAAGGTCGAGAATTATCCCCCTGAGATGATGTGCATGGCCTTCGGGTCCCTGATTCCAACTACAGGGGTATCTGAAGCCACGACCAAGACCCTGATGGAGGCTTACTCTTTGTGGCAAGATGCCTTCACCAAGACTATCAATGTGAAGATGCGCGGAGCCAGCAAGACAGAAGTTTACAACTCCTTCAGGGATCCTCTCCATGCTGCTGTGAACTCTGTCTTCTTCCCCAATGATGTTCGGGTGAAGTGGCTGAAGGCCAAGGGAATCCTTGGCCCAGATGGGGTCCCCAGCAGAGCTGCTGAGGTTGCTGCTGCTGCTTACAGGAACCTGTAAGCAGCAATTTGACATATCCAATTAGGCTAAATTTCATGATCCAATTCGACAAAATTAGACCTCCTTCGGGGGGTCACCAATGGCTGGCCAATCTCTTCCCCAGATGGTGTTCAGGGCTGCAGTTCTAAGCTCCTCATCAAACCTGATGAGGTTGTGGAATGGGCACCTGTTTAAATAGTGTGCCATCAGATATGGGTAACCTTGAAGGACCCCAGGCTCATCATCCTCATCCAAGACACTGTATGAGCCATCTGTCTTCTTTTTGCGGATAGGAATAAAGAAGTCCCAACAGTCTAACAGAGGCTTACGCAATGAGGAAGAAGTGAACAAGTGGTGGTTCAAGCTCATACCTCTTAGCCTTGCAAGTGACTCTATCTGAAGGAGGGCCACGTCCAGAATTGGGGACAGTCCAGTTATCAGGATATCAGGTAACCCAAGTCTAAGCCTTCGCTTCTCTATGGCTTCAAGAGAATCCAATATCATGTCCCCTTCAAAAAGATACCTCCGGCCTTTTGTTATCCTGTGGAAGAGGCCCCGCCAGTTCTCTCTCCCAGTTTCCATTGCCCAGCTGTTCTTGATGGAGAAGAACATATGAGCTGCCTGCAAGAACCATACAGATGGCTTCCCACTAGGCCACCTAAGAGCACTCAGCTCTCTCTGGGAGTAGCACCTCATGTCCTTGTAGTACATGTCCAATAGCTGCTCAAGTCCAGGCTCAAGCTGGTGAAGAGGATTTTTAGGGTTGCCAAACAGCCATACTGTGTTGGTCATCTTGCCCATCCTCTTGACCATTGACAGAGTCAAGACACTGCAAGAGCATTCAACGAGGTCCCTCCTAAGAGTGGGGTACTCTCCTAGAGATGGCTCAAGCCTGACTGTGTTGGCATTCATTGCAACAGATTTGAGGTCAACGTTGGAGCATTTGCTCAGTGACAT
>China_KR017812_Human_ZJZHSH_LU_10_2011
ATTTGACTGAGCTTGAGGATTTCGCGAGAGAGCTGGCCTATGAAGGCCTTGATCCTGCTTTGATAATCAAGAAGCTGAAGGAGACAGGAGGAGATGATTGGGTGAGAGATACAAAGTTCATCATTGTCTTTGCCTTGACCCGAGGCAATAAGATCGTCAAGGCTTCAGGGAAAATGTCAAACTCAGGGTCCAAGAGGCTGATGGCACTTCAAGAGAAATATGGACTGGTTGAGAAGGCAGAAACCAGGCTCTCAATCACCCCTGTGAGGGTAGCACAGAGCCTTCCCACTTGGACATGTGCTGCAGCAGCAGCCTTAAAGGAGTATCTCCCAGTGGGCCCAGCTGTCATGAACCTGAAGGTCGAGAATTACCCCCCAGAGATGATGTGCATGGCCTTTGGGTCCCTGATTCCAACTGCAGGGGTATCAGAGGCCACAACGAAGACCCTGATGGAGGCCTACTCTCTGTGGCAAGATGCCTTCACCAAGACTATCAATGTGAAGATGCGTGGAGCCAGCAAGACAGAGGTTTACAACTCCTTCAGGGATCCTCTCCATGCTGCTGTGAACTCTGTCTTCTTTCCCAATGATGTTCGGGTGAAGTGGCTGAAGGCCAAGGGGATCCTTGGCCCAGATGGGGTCCCCAGCAGAGCTGCTGAGGTTGCTGCTGCTGCTTACAGAAACCTGTAAGCAGCAATTTGACATATCCAATTAGGCTAAATTTCTTGATCCAATTCGACAAAATTAGACCTCCTTCGGGAGGTCACCAATAGCCGGCCAATCTCTTCCCCAGATGGTGTTTAGGGCTGCAGTTCTCAGCTCTTCATCAAACCTAATGAGGTTGTGAAATGGGCACCTGTTCAAATAGTGTGCCATCAGATATGGGTAACCTTGAAGGACCCCAGGCTCATCATCCTCATCCAAAACACTGTATGAGCCATCTGTCTTCTTTTTGCGGATAGGAATAAAGAAGTCCCAACAGTCTAGCAGAGGCTTGCGCAATGAGGAAGAAGTGAATAAGTGGTGGTTCAAGCTCATGCCTCTTAGCCTTGCAAGTGACTCTATCTGGAGGAGGGCCACATCCAGAATTGGGGATAGTCCAGTTATTAGGATCTCAGGTAATCCAAGTCTGAGCCTTCGCTTCTCTATGGCTTCAAGAGAATCCAATATCATGTCCCCTTCAAAAAGATACTTTTGGCCTTTTGTTATCCTGTGAAAGAGGCCCCGCCAGTTCTCTCTACCGGTTTCCATTGCCCAGCTGTTCTTGATGGAGAAGAACATGTGAGCTGCCTGTAGGAACCACACAGATGGCTTCCCACTAGGCCACCTAAGAGCACTCAGCTCTCTCTGGGAGTAGCACCTCATGTCCTTGTAGTACATGTCCAACAGCTGTTCAAGTCCAGGCTCAAGCTGGTGGAGAGGATTTTTTGGGTTACCAAATAACCATACTGTGTTGGTCATCTTGCCCATCCTCTTGACCATTGACAGAGTCAACACACTACAAGAGCATTCAACGAGGTCTCTCCTAAGAGTGGGGTACTCTCCTAGAGATGGCTCAAGCCTGACAGTATTGGCATTCATTGCAACAGACTTGAGGTCAACGTTGGAGCATTTGCTCAGCGACAT
>China_KR017813_Human_ZJZHSH_ZLD_06_2012
ATTTGACTGAGCTTGAGGATTTCGCGAGAGAGCTGGCCTATGAAGGCCTTGATCCTGCTTTGATAATCAAGAAGCTGAAGGAGACAGGTGGAGATGATTGGGTGAGAGATACAAAGTTCATCATTGTCTTTGCCTTGACCCGAGGCAATAAGATCGTCAAGGCTTCAGGGAAAATGTCAAACTCAGGGTCCAAGAGGCTGATGGCACTTCAAGAGAAATATGGACTGGTTGAGAAGGCAGAAACCAGGCTCTCAATCACCCCTGTGAGGGTAGCACAGAGCCTTCCCACTTGGACATGTGCTGCAGCAGCAGCCTTAAAGGAGTATCTCCCAGTGGGCCCAGCTGTCATGAACCTAAAGGTCGAGAATTACCCCCCAGAGATGATGTGCATGGCCTTTGGGTCCCTGATTCCAACTGCAGGGGTATCAGAGGCCACAACGAAGACCCTGATGGAGGCCTACTCTCTGTGGCAAGATGCCTTCACCAAGACTATCAATGTGAAGATGCGTGGAGCCAGCAAGACAGAGGTTTACAACTCCTTCAGGGATCCTCTCCATGCAGCTGTGAACTCTGTCTTCTTTCCCAATGATGTTCGGGTGAAGTGGCTGAAGGCCAAGGGGATCCTTGGCCCAGATGGGGTCCCCAGCAGAGCTGCTGAGGTTGCTGCTGCTGCTTACAGAAACCTGTAAGCAGCAATTTGACATATCCAATTAGGCTAAATTTCTTGATCCAATTCGACAAAATTAGACCTCCTTCGGGAGGTCACCAATAGCCGGCCAATCTCTTCCCCAGATGGTGTTTAGGGCTGCAGTTCTCAGCTCTTCATCAAACCTAATGAGGTTGTGAAATGGGCACCTGTTCAAATAGTGTGCCATCAGATATGGGTAACCTTGAAGGACCCCAGGCTCATCATCCTCATCCAAAACACTGTATGAGCCATCTGTCTTCTTTTTGCGGATAGGAATAAAGAAGTCCCAACAGTCTAGCAGAGGCTTGCGCAATGAGGAAGAAGTGAATAAGTGGTGGTTCAAGCTCATGCCTCTTAGCCTTGCAAGTGACTCTATCTGGAGGAGGGCCACATCCAGAATTGGGGATAGTCCAGTTATTAGGATCTCAGGTAATCCAAGTCTGAGCCTTCGCTTCTCTATGGCTTCAAGAGAATCCAATATCATGTCCCCTTCAAAAAGATACTTTTGGCCTTTTGTTATCCTGTGAAAGAGGCCCCGCCAGTTCTCTCTACCGGTTTCCATTGCCCAGCTGTTCTTGATGGAGAAGAACATGTGAGCTGCCTGTAGGAACCACACAGATGGCTTCCCACTAGGCCACCTAAGAGCACTCAGCTCTCTCTGGGAGTAGCACCTCATGTCCTTGTAGTACATGTCCAACAGCTGTTCAAGTCCAGGCTCAAGCTGGTGGAGAGGATTTTTTGGGTTACCAAATAACCATACTGTGTTGGTCATCTTGCCCATCCTCTTGACCATTGACAGAGTCAACACACTACAAGAGCATTCAACGAGGTCTCTCCTAAGAGTGGGGTACTCTCCTAGAGATGGCTCAAGCCTGACAGTATTGGCATTCATTGCAACAGACTTGAGGTCAACGTTGGAGCATTTGCTCAGCGACAT
>China_KR017814_Human_ZJZHSH_HYJ_07_2012
ATTTGACTGAGCTTGAGGATTTCGCGAGAGAGCTGGCCTATGAAGGCCTTGATCCTGCTTTGATAATCAAGAAGCTGAAGGAGACAGGTGGAGATGATTGGGTGAGAGATACAAAGTTCATCATTGTCTTTGCCTTGACCCGAGGCAATAAGATCGTCAAGGCTTCAGGGAAAATGTCAAACTCAGGGTCCAAGAGGCTGATGGCACTTCAAGAGAAATATGGACTGGTTGAGAAGGCAGAAACCAGGCTCTCAATCACCCCTGTGAGGGTAGCACAGAGCCTTCCCACTTGGACATGTGCTGCAGCAGCAGCCTTAAAGGAGTATCTCCCAGTGGGCCCAGCTGTCATGAACCTGAAGGTCGAGAATTACCCCCCAGAGATGATGTGCATGGCCTTTGGGTCCCTGATTCCAACTGCAGGGGTATCAGAGGCCACAACGAAGACCCTGATGGAGGCCTACTCTCTGTGGCAAGATGCCTTCACCAAGACTATCAATGTGAAGATGCGTGGAGCCAGCAAGACAGAAGTTTACAACTCCTTCAGGGATCCTCTCCATGCAGCTGTGAACTCTGTCTTCTTTCCCAATGATGTTCGGGTGAAGTGGCTGAAGGCCAAGGGGATCCTTGGCCCAGATGGGGTCCCCAGCAGAGCTGCTGAGGTTGCTGCTGCTGCTTACAGAAACCTGTAAGCAGCAATTTGACATATCCAATTAGGCTAAATTTCTTGATCCAATTCGACAAAATTAGACCTCCTTCGGGAGGTCACCAATAGCCGGCCAATCTCTTCCCCAGATGGTGTTTAGGGCTGCAGTTCTCAGCTCTTCATCAAACCTAATGAGGTTGTGAAATGGGCACCTGTTCAAATAGTGTGCCATCAGATGTGGGTAACCTTGAAGGACCCCAGGCTCATCATCCTCATCCAAAACACTGTATGAGCCATCTGTCTTCTTTTTGCGGATAGGAATGAAGAAGTCCCAACAGTCTAGCAGAGGCTTGCGCAATGAGGAAGAAGTGAATAAGTGGTGGTTCAAGCTCATGCCTCTTAGCCTTGCAAGTGACTCTATCTGGAGGAGGGCCACATCCAGAATTGGGGATAGTCCAGTTATTAGGATCTCAGGTAATCCAAGCCTGAGCCTTCGCTTCTCTATGGCTTCAAGAGAATCCAATATCATGTCCCCTTCAAAAAGATACTTTTGGCCTTTTGTTATCCTGTGAAAGAGGCCCCGCCAGTTCTCTCTACCGGTTTCCATTGCCCAGCTGTTCTTGATGGAGAAGAACATGTGAGCTGCCTGTAGGAACCACACAGATGGCTTCCCACTAGGCCACCTAAGAGCACTCAGCTCTCTCTGGGAGTAGCACCTCATGTCCTTGTAGTACATGTCCAACAGCTGTTCAAGTCCAGGCTCAAGCTGGTGGAGAGGATTTTTTGGGTTACCAAATAACCATACTGTGTTGGTCATCTTCCCCATCCTCTTGACCATTGACAGAGTCAACACACTACAAGAGCATTCAACGAGGTCTCTCCTAAGAGTGGGGTACTCTCCTAGAGATGGCTCAAGCCTGACAGTATTGGCATTCATTGCAACAGACTTGAGGTCAACGTTGGAGCATTTGCTCAGCGACAT
>China_KR017815_Human_ZJZHSH_XAM_06_2012
ATTTGACTGAGCTTGAGGATTTCGCGAGAGAGCTGGCCTATGAAGGCCTTGATCCTGCTTTGATAATCAAGAAGCTGAAGGAGACAGGTGGAGATGATTGGGTGAGAGATACAAAGTTCATCATTGTCTTTGCCTTAACCCGAGGCAATAAGATCGTCAAGGCTTCAGGGAAAATGTCAAACTCAGGGTCCAAGAGGCTGATGGCACTTCAAGAGAAATATGGACTGGTTGAGAAGGCAGAAACCAGGCTCTCAATCACCCCTGTGAGGGTAGCACAGAGCCTTCCCACTTGGACATGTGCTGCAGCAGCAGCCTTAAAGGAGTATCTCCCAGTGGGCCCAGCTGTCATGAACCTGAAGGTCGAGAATTACCCCCCAGAGATGATGTGCATGGCCTTTGGGTCCCTGATTCCAACTGCAGGGGTATCAGAGGCCACAACGAAGACCCTGATGGAGGCCTACTCTCTGTGGCAAGATGCCTTCACCAAGACTATCAATGTGAAGATGCGTGGAGCCAGCAAGACAGAGGTTTACAACTCCTTCAGGGATCCTCTCCATGCAGCTGTGAACTCTGTCTTCTTTCCCAATGATGTTCGGGTGAAGTGGCTGAAGGCCAAGGGGATCCTTGGCCCAGATGGGGTCCCCAGCAGAGCTGCTGAGGTTGCTGCTGCTGCTTACAGAAACCTGTAAGCAGCAATTTGACATATCCAATTAGGCTAAATTTCTTGATCCAATTCGACAAAATTAGACCTCCTTCGGGAGGTCACCAATAGCCGGCCAATCTCTTCCCCAGATGGTGTTTAGGGCTGCAGTTCTCAGCTCTTCATCAAACCTAATGAGGTTGTGAAATGGGCACCTGTTCAAATAGTGTGCCATCAGATATGGGTAACCTTGAAGGACCCCAGGCTCATCATCCTCATCCAAAACACTGTATGAGCCATCTGTCTTCTTTTTGCGGATAGGAATAAAGAAGTCCCAACAGTCTAGCAGAGGCTTGCGCAATGAGGAAGAAGTGAATAAGTGGTGGTTCAAGCTCATGCCTCTTAGCCTTGCAAGTGACTCTATCTGGAGGAGGGCCACATCCAGAATTGGGGATAGTCCAGTTATTAGGATCTCAGGTAATCCAAGTCTGAGCCTTCGCTTCTCTATGGCTTCAAGAGAATCCAATATCATGTCCCCTTCAAAAAGATACTTTTGGCCTTTTGTTATCCTGTGAAAGAGGCCCCGCCAGTTCTCTCTACCGGTTTCCATTGCCCAGCTGTTCTTGATGGAGAAGAACATGTGAGCTGCCTGTAGGAACCACACAGATGGCTTCCCACTAGGCCACCTAAGAGCACTCAGCTCTCTCTGGGAGTAGCACCTCATGTCCTTGTAGTACATGTCCAACAGCTGTTCAAGTCCAGGCTCAAGCTGGTGGAGAGGATTTTTTGGGTTACCAAATAACCATACTGTGTTGGTCATCTTGCCCATCCTCTTGACCATTGACAGAGTCAACACACTACAAGAGCATTCAACGAGGTCTCTCCTAAGAGTGGGGTACTCTCCTAGAGATGGCTCAAGCCTGACAGTATTGGCATTCATTGCAACAGACTTGAGGTCAACGTTGGAGCATTTGCTCAGCGACAT
>China_KR017816_Human_ZJZHSH_WSH_08_2012
ACTTGACTGAGCTTGAGGATTTCGCGAGAGAGCTGGCCTATGAAGGCCTTGATCCTGCTTTGATCATCAAGAAGCTGAAGGAGACAGGTGGAGATGATTGGGTGAAGGATACAAAGTTCATCATTGTCTTTGCCCTGACCCGAGGCAACAAGATCGTCAAGGCATCAGGGAAAATGTCAAACTCAGGGTCCAAGAGGTTGATGGCACTCCAAGAGAAATATGGACTGGTTGAGAGGGCAGAAACCAGGCTCTCAATCACTCCTGTGAGGGTAGCGCAGAGCCTTCCCACTTGGACATGTGCAGCAGCAGCAGCCTTAAAGGAGTATCTCCCAGTGGGGCCAGCAGTCATGAACCTGAAGGTTGAGAATTATCCCCCTGAGATGATGTGCATGGCCTTTGGATCCCTGATTCCAACTGCGGGGGTATCTGAAGCCACAACCAAGACCCTGATGGAGGCCTACTCTCTGTGGCAAGATGCCTTCACCAAGACTATCAATGTGAAGATGCGTGGAGCCAGCAAGACAGAAGTTTACAACTCCTTCAGGGACCCTCTCCATGCTGCTGTGAACTCTGTCTTCTTTCCCAATGATGTTCGGGTGAAGTGGCTGAAGGCCAAGGGAATCCTTGGCCCAGATGGGGTTCCCAGCAGAGCTGCTGAGGTTGCTGCTGCCGCTTACAGAAACCTGTAAGCAGCAATTTGACATATCCAATTAGGCTAAATTCCATGATCCAATTCGACAAAATTAGACCTCCTTCGGGAGGTCACCAATGGCTGGCCAATCTCTTCCCCAAATGGTGTTCAGGGCTGCAGTCCTCAGCTCATCATCAAACCTGATGAGGTTGTGGAATGGGCACCTATTTAAATAGTGTGCCATCAGATATGGGTAACCCTGAAGGACCCCAGGCTCATCATCCTCATCCAAAATACTGTATGAGCCATCTGTCTTCTTTTTGCGGATAGGAATGAAGAAATCCCAACAGTCTAACAGAGGTTTACGCAATGAGGAAGAAGTGAACAAGTGGTGGTTCAAGCTCATGCCTCTTAGCCTTGCAAGTGACTCTATCTGGAGGAGGGCCACATCCAGAATTGGGGATAGTCCAGTTATTAGGATCTCAGGCAACCCAAGTCTAAGTCTTCGCTTCTCTATGGCCTCAAGAGAGTCCAATATCATGTCCCCTTCAAAAAAATACTTTTGGCCTTTTGTTATCCTGTGGAAGAGGCCCCGCCAGTTCTCTCTTCCGGTTTCCATTGCCCAGCTGTTCTTGATGGAGAAGAACATATGAGCTGCCTGTAGGAACCATACAGATGGCTTCCCACTAGGCCACCTAAGAGCACTCAGCTCCCTCTGGGAGTAGCACCTCATGTCCTTGTAGTACATATCTAACAGCTGCTCAAGTCCAGGCTCAAGCTGATGAAGAGGATTTTTTGGGTTGCCAAATAACCACACTGTGTTGGTCATCTTACCCATCCTCTTGACCATTGATAAAGTCAACACACTACAAGAGCATTCAACGAGGTCTCTCCTAAGAGTGGGGTACTCTCCCAGGGAAGGCTCGAGCCTAACAGTGTTGGCATTCATTGCTACAGATTTGAGGTCAACGTGGCAGCATTTGCTCAACGACAT
>China_KR017817_Human_ZJZHSH_HCY_06_2012
ATTTGACTGAGCTTGAGGATTTCGCGAGAGAGCTGGCCTATGAAGGCCTTGATCCTGCTTTGATAATCAAGAAGCTGAAGGAGACAGGTGGAGATGATTGGGTGAGAGATACAAAGTTCATCATTGTCTTTGCCTTGACCCGAGGCAATAAGATCGTCAAGGCTTCAGGGAAAATGTCAAACTCAGGGTCCAAGAGGCTGATGGCACTTCAAGAGAAATATGGACTGGTTGAGAAGGCAGAAACCAGGCTCTCAATCACCCCTGTGAGGGTAGCACAGAGCCTTCCCACTTGGACATGTGCTGCAGCAGCAGCCTTAAAGGAGTATCTCCCAGTGGGCCCAGCTGTCATGAACCTAAAGGTCGAGAATTACCCCCCAGAGATGATGTGCATGGCCTTTGGGTCCCTGATTCCAACTGCAGGGGTATCAGAGGCCACAACGAAGACCCTGATGGAGGCCTACTCTCTGTGGCAAGATGCCTTCACCAAGACTATCAATGTGAAGATGCGTGGAGCCAGCAAGACAGAGGTTTACAACTCCTTCAGGGATCCTCTCCATGCAGCTGTGAACTCTGTCTTCTTTCCCAATGATGTTCGGGTGAAGTGGCTGAAGGCCAAGGGGATCCTTGGCCCAGATGGGGTCCCCAGCAGAGCTGCTGAGGTTGCTGCTGCTGCTTACAGAAACCTGTAAGCAGCAATTTGACATATCCAATTAGGCTAAATTTCTTGATCCAATTCGACAAAATTAGACCTCCTTCGGGAGGTCACCAATAGCCGGCCAATCTCTTCCCCAGATGGTGTTTAGGGCTGCAGTTCTCAGCTCTTCATCAAACCTAATGAGGTTGTGAAATGGGCACCTGTTCAAATAGTGTGCCATCAGATATGGGTAACCTTGAAGGACCCCAGGCTCATCATCCTCATCCAAAACACTGTATGAGCCATCTGTCTTCTTTTTGCGGATAGGAATAAAGAAGTCCCAACAGTCTAGCAGAGGCTTGCGCAATGAGGAAGAAGTGAATAAGTGGTGGTTCAAGCTCATGCCTCTTAGCCTTGCAAGTGACTCTATCTGGAGGAGGGCCACATCCAGAATTGGGGATAGTCCAGTTATTAGGATCTCAGGTAATCCAAGTCTGAGCCTTCGCTTCTCTATGGCTTCAAGAGAATCCAATATCATGTCCCCTTCAAAAAGATACTTTTGGCCTTTTGTTATCCTGTGAAAGAGGCCCCGCCAGTTCTCTCTACCGGTTTCCATTGCCCAGCTGTTCTTGATGGAGAAGAACATGTGAGCTGCCTGTAGGAACCACACAGATGGCTTCCCACTAGGCCACCTAAGAGCACTCAGCTCTCTCTGGGAGTAGCACCTCATGTCCTTGTAGTACATGTCCAACAGCTGTTCAAGTCCAGGCTCAAGCTGGTGGAGAGGATTTTTTGGGTTACCAAATAACCATACTGTGTTGGTCATCTTGCCCATCCTCTTGACCATTGACAGAGTCAACACACTACAAGAGCATTCAACGAGGTCTCTCCTAAGAGTGGGGTACTCTCCTAGAGATGGCTCAAGCCTGACAGTATTGGCATTCATTGCAACAGACTTGAGGTCAACGTTGGAGCATTTGCTCAGCGACAT
>China_KR017818_Human_ZJZHSH_ZLN_06_2012
ATTTGACTGAGCTTGAGGATTTCGCGAGAGAGCTGGCCTATGAAGGCCTTGATCCTGCTTTGATAATCAAGAAGCTGAAGGAGACAGGTGGAGATGATTGGGTGAGAGATACAAAGTTCATCATTGTCTTTGCCTTGACCCGAGGCAATAAGATCGTCAAGGCTTCAGGGAAAATGTCAAACTCAGGGTCCAAGAGGCTGATGGCACTTCAAGAGAAATATGGACTGGTTGAGAAGGCAGAAACCAGGCTCTCAATCACCCCTGTGAGGGTAGCACAGAGCCTTCCCACTTGGACATGTGCTGCAGCAGCAGCCTTAAAGGAGTATCTCCCAGTGGGCCCAGCTGTCATGAACCTGAAGGTCGAGAATTACCCCCCAGAGATGATGTGCATGGCCTTTGGGTCCCTGATTCCAACTGCAGGGGTATCAGAGGCCACAACGAAGACCCTGATGGAGGCCTACTCTCTGTGGCAAGATGCCTTCACCAAGACTATCAATGTGAAGATGCGTGGAGCCAGCAAGACAGAGGTTTACAACTCCTTCAGGGATCCTCTCCATGCAGCTGTGAACTCTGTCTTCTTTCCCAATGATGTTCGGGTGAAGTGGCTGAAGGCCAAGGGGATCCTTGGCCCAGATGGGGTCCCCAGCAGAGCTGCTGAGGTTGCTGCTGCTGCTTACAGAAACCTGTAAGCAGCAATTTGACATATCCAATTAGGCTAAATTTCTTGATCCAATTCGACAAAATTAGACCTCCTTCGGGAGGTCACCAATAGCCGGCCAATCTCTTCCCCAGATGGTGTTTAGGGCTGCAGTTCTCAGCTCTTCATCAAACCTAATGAGGTTGTGAAATGGGCACCTGTTCAAATAGTGTGCCATCAGATATGGGTAACCTTGAAGGACCCCAGGCTCATCATCCTCATCCAAAACACTGTATGAGCCATCTGTCTTCTTTTTGCGGATAGGAATAAAGAAGTCCCAACAGTCTAGCAGAGGCTTGCGCAATGAGGAAGAAGTGAATAAGTGGTGGTTCAAGCTCATGCCTCTTAGCCTTGCAAGTGACTCTATCTGGAGGAGGGCCACATCCAGAATTGGGGATAGTCCAGTTATTAGGATCTCAGGTAATCCAAGTCTGAGCCTTCGCTTCTCTATGGCTTCAAGAGAATCCAATATCATGTCCCCTTCAAAAAGATACTTTTGGCCTTTTGTTATCCTGTGAAAGAGGCCCCGCCAGTTCTCTCTACCGGTTTCCATTGCCCAGCTGTTCTTGATGGAGAAGAACATGTGAGCCGCCTGTAGGAACCACACAGATGGCTTCCCACTAGGCCACCTAAGAGCACTCAGCTCTCTCTGGGAGTAGCACCTCATGTCCTTGTAGTACATGTCCAACAGCTGTTCAAGTCCAGGCTCAAGCTGGTGGAGAGGATTTTTTGGGTTACCAAATAACCATACTGTGTTGGTCATCTTGCCCATCCTCTTGACCATTGACAGAGTCAACACACTACAAGAGCATTCAACGAGGTCTCTCCTAAGAGTGGGGTACTCTCCTAGAGATGGCTCAAGCCTGACAGTATTGGCATTCATTGCAACAGACTTGAGGTCAACGTTGGAGCATTTGCTCAGCGACAT
>China_KR017819_Human_ZJZHSH_LHZH_06_2012
ATTTGACTGAGCTTGAGGATTTCGCGAGAGAGCTGGCCTATGAAGGCCTTGATCCTGCTTTGATAATCAAGAAGCTGAAGGAGACAGGTGGAGATGATTGGGTGAGAGATACAAAGTTCATCATTGTCTTTGCCTTGACCCGAGGCAATAAGATCGTCAAGGCTTCAGGGAAAATGTCAAACTCAGGGTCCAAGAGGCTGATGGCACTTCAAGAGAAATATGGACTGGTTGAGAAGGCAGAAACCAGGCTCTCAATCACCCCTGTGAGGGTAGCACAGAGCCTTCCCACTTGGACATGTGCTGCAGCAGCAGCCTTAAAGGAGTATCTCCCAGTGGGCCCAGCTGTCATGAACCTGAAGGTCGAGAATTACCCCCCAGAGATGATGTGCATGGCCTTTGGGTCCCTGATTCCAACTGCAGGGGTATCAGAGGCCACAACGAAGACCCTGATGGAGGCCTACTCTCTGTGGCAAGATGCCTTCACCAAGACTATCAATGTGAAGATGCGTGGAGCCAGCAAGACAGAGGTTTACAACTCCTTCAGGGATCCTCTCCATGCAGCTGTGAACTCTGTCTTCTTTCCCAATGATGTTCGGGTGAAGTGGCTGAAGGCCAAGGGGATCCTTGGCCCAGATGGGGTCCCCAGCAGAGCTGCTGAGGTTGCTGCTGCTGCTTACAGAAACCTGTAAGCAGCAATTTGACATATCCAATTAGGCTAAATTTCTTGATCCAATTCGACAAAATTAGACCTCCTTCGGGAGGTCACCAATAGCCGGCCAATCTCTTCCCCAGATGGTGTTTAGGGCTGCAGTTCTCAGCTCTTCATCAAACCTAATGAGGTTGTGAAATGGGCACCTGTTCAAATAGTGTGCCATCAGATATGGGTAACCTTGAAGGACCCCAGGCTCATCATCCTCATCCAAAACACTGTATGAGCCATCTGTCTTCTTTTTGCGGATAGGAATAAAGAAGTCCCAACAGTCTAGCAGAGGCTTGCGCAATGAGGAAGAAGTGAATAAGTGGTGGTTCAAGCTCATGCCTCTTAGCCTTGCAAGTGACTCTATCTGGAGGAGGGCCACATCCAGAATTGGGGATAGTCCAGTTATTAGGATCTCAGGTAATCCAAGTCTGAGCCTTCGCTTCTCTATGGCTTCAAGAGAATCCAATATCATGTCCCCTTCAAAAAGATACTTTTGGCCTTTTGTTATCCTGTGAAAGAGGCCCCGCCAGTTCTCTCTACCGGTTTCCATTGCCCAGCTGTTCTTGATGGAGAAGAACATGTGAGCTGCCTGTAGGAACCACACAGATGGCTTCCCACTAGGCCACCTAAGAGCACTCAGCTCTCTCTGAGAGTAGCACCTCATGTCCTTGTAGTACATGTCCAACAGCTGTTCAAGTCCAGGCTCAAGCTGGTGGAGAGGATTTTTTGGGTTACCAAATAACCATACTGTGTTGGTCATCTTGCCCATCCTCTTGACCATTGACAGAGTCAACACACTACAAGAGCATTCAACGAGGTCTCTCCTAAGAGTGGGGTACTCTCCTAGAGATGGCTCAAGCCTGACAGTATTGGCATTCATTGCAACAGACTTGAGGTCAACGTTGGAGCATTTGCTCAGCGACAT
>China_KR017820_Human_ZJZHSH_CXD_05_2012
ACTTGACTGAGCTTGAGGATTTCGCGAGAGAGCTGGCCTATGAAGGCCTTGATCCTGCTTTGATCATCAAGAAGCTGAAGGAGACAGGTGGAGATGATTGGGTGAAGGATACAAAGTTCATCATTGTCTTTGCCCTGACCCGAGGCAACAAGATCGTCAAGGCATCAGGGAAAATGTCAAACTCAGGGTCCAAGAGGTTGATGGCACTCCAAGAGAAATATGGACTGGTTGAGAGGGCAGAAACCAGGCTCTCAATCACTCCTGTGAGGGTAGCGCAGAGCCTTCCCACTTGGACATGTGCAGCAGCAGCAGCCTTAAAGGAGTATCTCCCAGTGGGGCCAGCAGTCATGAACCTGAAGGTTGAGAATTATCCCCCTGAGATGATGTGCATGGCCTTTGGATCCCTGATTCCAACTGCGGGGGTATCTGAAGCCACAACCAAGACCCTGATGGAGGCCTACTCTCTGTGGCAAGATGCCTTCACCAAGACTATCAATGTGAAGATGCGTGGAGCCAGCAAGACAGAAGTTTACAACTCCTTCAGGGACCCTCTCCATGCTGCTGTGAACTCTGTCTTCTTTCCCAATGATGTTCGGGTGAAGTGGCTGAAGGCCAAGGGAATCCTTGGCCCAGATGGGGTTCCCAGCAGAGCTGCTGAGGTTGCTGCTGCCGCTTACAGAAACCTGTAAGCAGCAATTTGACATATCCAATTAGGCTAAATTCCATGATCCAATTCGACAAAATTAGACCTCCTTCGGGAGGTCACCAATGGCTGGCCAATCTCTTCCCCAAATGGTGTTCAGGGCTGCAGTCCTCAGCTCATCATCAAACCTGATGAGGTTGTGGAATGGGCACCTATTTAAATAGTGTGCCATCAGATATGGGTAACCCTGAAGGACCCCAGGCTCATCATCCTCATCCAAAATACTGTATGAGCCATCTGTCTTCTTTTTGCGGATAGGAATGAAGAAATCCCAACAGTCTAACAGAGGTTTACGCAATGAGGAAGAAGTGAACAAGTGGTGGTTCAAGCTCATGCCTCTTAGCCTTGCAAGTGACTCTATCTGGAGGAGGGCCACATCCAGAATTGGGGATAGTCCAGTTATTAGGATCTCAGGCAACCCAAGTCTAAGTCTTCGCTTCTCTATGGCCTCAAGAGAGTCCAATATCATGTCCCCTTCAAAAAAATACTTTTGGCCTTTTGTTATCCTGTGGAAGAGGCCCCGCCAGTTCTCTCTTCCGGTTTCCATTGCCCAGCTGTTCTTGATGGAGAAGAACATATGAGCTGCCTGTAGGAACCATACAGATGGCTTCCCACTAGGCCACCTAAGAGCACTCAGCTCCCTCTGGGAGTAGCACCTCATGTCCTTGTAGTACATATCTAACAGCTGCTCAAGTCCAGGCTCAAGCTGATGAAGAGGATTTTTTGGGTTGCCAAATAACCACACTGTGTTGGTCATCTTACCCATCCTCTTGACCATTGATAAAGTCAACACACTACAAGAGCATTCAACGAGGTCTCTCCTAAGAGTGGGGTACTCTCCCAGGGAAGGCTCGAGCCTAACAGTGTTGGCATTCATTGCTACAGATTTGAGGTCAACGTTGGAACATTTGCTCAACGACAT
>China_KR017821_Human_ZJZHSH_FDE_06_2012
ATTTGACTGAGCTTGAGGATTTCGCGAGAGAGCTGGCCTATGAAGGCCTTGATCCTGCTTTGATAATCAAGAAGCTGAAGGAGACAGGTGGAGATGATTGGGTGAGAGATACAAAGTTCATCATTGTCTTTGCCTTGACCCGAGGCAATAAGATCGTCAAGGCTTCAGGGAAAATGTCAAACTCAGGGTCCAAGAGGCTGATGGCACTTCAAGAGAAATATGGACTGGTTGAGAAGGCAGAAACCAGGCTCTCAATCACCCCTGTGAGGGTAGCACAGAGCCTTCCCACTTGGACATGTGCTGCAGCAGCAGCCTTAAAGGAGTATCTCCCAGTGGGCCCAGCTGTCATGAACCTGAAGGTCGAGAATTACCCCCCAGAGATGATGTGCATGGCCTTTGGGTCCCTGATTCCAACTGCAGGGGTATCAGAGGCCACAACGAAGACCCTGATGGAGGCCTACTCTCTGTGGCAAGATGCCTTCACCAAGACTATCAATGTGAAGATGCGTGGAGCCAGCAAGACAGAGGTTTACAACTCCTTCAGGGATCCTCTCCATGCTGCTGTGAACTCTGTCTTATTTCCCAATGATGTTCGGGTGAAGTGGCTGAAGGCCAAGGGGATCCTTGGCCCAGATGGGGTCCCCAGCAGAGCTGCTGAGGTTGCTGCTGCTGCTTACAGAAACCTGTAAGCAGCAATTTGACATATCCAATTAGGCTAAATTTCTTGATCCAATTCGACAAAATTAGACCTCCTTCGGGAGGTCACCAATAGCCGGCCAATCTCTTCCCCAGATGGTGTTTAGGGCTGCAGTTCTCAGCTCTTCATCAAACCTAATGAGGTTGTGAAATGGGCACCTGTTCAAATAGTGTGCCATCAGATATGGGTAACCTTGAAGGACCCCAGGCTCATCATCCTCATCCAAAACACTGTATGAGCCATCTGTCTTCTTTTTGCGGATAGGAATAAAGAAGTCCCAACAGTCTAGCAGAGGCTTGCGCAATGAGGAAGAAGTGAATAAGTGGTGGTTCAAGCTCATGCCTCTTAGCCTTGCAAGTGACTCTATCTGGAGGAGGGCCACATCCAGAATTGGGGATAGTCCAGTTATTAGGATCTCGGGTAATCCAAGTCTGAGCCTTCGCTTCTCTATGGCTTCAAGAGAATCCAATATCATGTCCCCTTCAAAAAGATACTTTTGGCCTTTTGTTATCCTGTGAAAGAGGCCCCGCCAGTTCTCTCTACCGGTTTCCATTGCCCAGCTGTTCTTGATGGAGAAGAACATGTGAGCTGCCTGTAGGAACCACACAGATGGCTTCCCACTAGGCCACCTAAGAGCACTCAGCTCTCTCTGGGAGTAGCACCTCATGTCCTTGTAGTACATGTCCAACAGCTGTTCAAGTCCAGGCTCAAGCTGGTGGAGAGGATTTTTTGGGTTACCAAATAACCATACTGTGTTGGTCATCTTGCCCATCCTCTTGACCATTGACAGAGTCAACACACTACAAGAGCATTCAACGAGGTCTCTCCTAAGAGTGGGGTACTCTCCTAGAGATGGCTCAAGCCTGACAGTATTGGCATTCATTGCAACAGACTTGAGGTCAACGTTGGAGCATTTGCTCAGCGACAT
>China_KR017822_Human_ZJZHSH_YJX_06_2012
ATTTGACTGAGCTTGAGGACTTCGCGAGAGAGCTGGCCTATGAAGGCCTTGATCCTGCTTTGATCATCAAGAAGCTGAAGGAGACAGGTGGGGATGATTGGGTGAGGGATACAAAGTTCATCATTGTCTTTGCCCTGACTCGAGGCAATAAGATCGTCAAGGCATCAGGGAAAATGTCAAATTCAGGGTCTAAGAGGTTGATGGCACTCCAAGAGAAGTATGGACTGGTTGAGAGGGCAGAAACCAGGCTCTCAATCACTCCCGTGAGGGTGGCACAGAGCCTACCCACCTGGACATGTGCTGCTGCAGCAGCCTTAAAGGAGTATCTTCCAGTTGGGCCAGCTGTCATGAACCTGAAGGTCGAGAATTATCCTCCAGAGATGATGTGCATGGCCTTTGGGTCCCTGATTCCAACTGCGGGGGTGTCAGAAGCTACAACGAAGACCCTGATGGAGGCCTACTCTCTGTGGCAAGATGCCTTCACAAAGACTATCAATGTGAAGATGCGCGGAGCCAGTAAGACAGAGGTTTACAACTCCTTCAGGGATCCTCTCCATGCTGCTGTGAACTCTGTCTTCTTCCCCAATGATGTTCGGGTGAAGTGGCTGAAGGCCAAGGGAATCCTTGGCCCAGATGGGGTCCCCAGCAGAGCTGCTGAGGTTGCTGCTGCTGCTTACAGAAACCTGTAAGCAGCAATTTGACATATCCAATTAGGCTAAATTTCATGATCCAATTCGACAAAATTAGACCTCCTTCGGGAGGTCACCAATGGCCGGCCAATCTCTTCCCCAGATGGTGTTTAGGGCTGCAGTTCTCAGCTCTTCATCAAACCTGATGAGGTTGTGGAATGGGCACCTATTCAAATAGTGTGCCATCAGATATGGGTAACCTTGAAGGACCCCAGGTTCATCATCCTCATCCAAGACACTGTATGAGCCATCTGTCCTCTTTTTCCGGATAGGAATAAAGAAGTCCCAACAGTCCAACAGAGGCTTACGCAATGAGGAAGATGTGAATAAGTGGTGGTTCAAGCTCATGCCTCTTAGCCTTGCAAGTGACTCTATCTGGAGGAGGGCCACATCCAGAATCGGGGATAGTCCAGTTATTAGGATCTCAGGTAGCCCAAGTCTAAGCCTTCGCTTCTCTATGGCTTCAAGAGAATCCAATATCATGTCTCCTTCAAAAAGATACTTTTTGCCTTTTGTTATCCTGTGGAAGAGGCCCCGCCAATTCTCTCTGCCGGTTTCCATTGCCCAGCTGTTCATGATGGAGAAGAACATATGAGATGCATGCAGGAACCATACAGATGGCTTCCCACTAGGCCACCTAAGAGCACTCAGCTCTCTCTGGGAGTAGCACCTCATGTCCTTGTAGTACATGTCCAACAGCTGCTCGAGTCCAGACTCAAGCTGGTGAAGAGGATTTTTTGGGTTACCAAATAACCATACTGTGTTGGTCATCTTGCCCATCCTCTTAACCATTGATAGAGTCAACACACTACAAGAGCATTCAACGAGGTCTGTCCTAAGAGTGGGGTACTCTCCTAGAGATGGCTCAAGCCTGACAGTGTTGGCATTCATTGCCACAGATTTGAGGTCAACGTTGGAGCATTTGCTCAGCGACAT
>China_KR017823_Human_HN_LR_05_2012
[truncated: 538,119 more chars]
